# Supplementary material for: Functional Genomics Screening in Chlamydomonas reinhardtii Maps the Genetic Landscape of Tolerance to Paraquat and Diuron
Source: Environ Sci Technol. 2026 May 27;60(22):15570–85. doi: 10.1021/acs.est.5c17308 (PMC13262031; doi:10.1021/acs.est.5c17308)
Supplement: Supplementary file 1 [file es5c17308_si_001.xlsx]

## Sheet: Sheet1
Supplementary table 5: Primers used for validation of insertion in mutants LMJ.RY0402.155567 and LMJ.RY0402.062151
Mutant strain	Primer 1 (on the gene)	Primer 2 (on the CIB1 cassette)
LMJ.RY0402.155567	CTTGGGTTGCTGTTCCTTGT	GCACCAATCATGTCAAGCCT
LMJ.RY0402.062151	CCATGCATCCCTTTCAAACT	GACGTTACAGCACACCCTTG
