# Supplementary material for: Functional Genomics Screening in Chlamydomonas reinhardtii Maps the Genetic Landscape of Tolerance to Paraquat and Diuron
Source: Environ Sci Technol. 2026 May 27;60(22):15570–85. doi: 10.1021/acs.est.5c17308 (PMC13262031; doi:10.1021/acs.est.5c17308)
Supplement: Supplementary file 2 [file es5c17308_si_002.xlsx]

## Sheet: mapman
Supplemental table 6.1: Gene set enrichment analysis results of MapMan functional annotations (Paraquat treatment)
pathway	description	pval	padj	log2err	ES	NES	size	leadingEdge
bin:16.1	RNA processing.pre-RNA splicing	5.19164e-05	0.166444	0.557332	0.559808	1.9387	54	Cre06.g255400,Cre06.g254800,Cre06.g254650,Cre06.g269350,Cre14.g633650,Cre16.g676400,Cre01.g024900,Cre01.g020400,Cre02.g093300,Cre06.g303500,Cre01.g026450,Cre16.g688750,Cre03.g158950,Cre12.g518300,Cre17.g721600,Cre01.g016050,Cre07.g325713,Cre03.g194000,Cre12.g524100,Cre01.g037400
bin:22.3.1.3.2	Vesicle trafficking.endocytic trafficking.ESCRT-mediated sorting.ESCRT-III complex.component *(VPS32/SNF7)	0.000231541	0.228143	0.518848	0.999919	1.33727	1	Cre06.g282200
bin:17.6.2	Protein biosynthesis.organellar translation machinery.plastidial ribosome biogenesis	0.00029193	0.228143	0.498493	-0.73635	-2.01665	14	Cre01.g052100,Cre05.g237450,Cre02.g145000,Cre03.g183750,Cre02.g109050,Cre01.g030050,Cre13.g580850,Cre09.g387450,Cre03.g166650,Cre11.g467649,Cre05.g248600,Cre01.g033832
bin:1.1.4.3	Photosynthesis.photophosphorylation.photosystem I.assembly and maintenance	0.000458879	0.228143	0.498493	-0.992539	-1.5425	2	Cre12.g524300,Cre01.g045902
bin:15.1.2.8	RNA biosynthesis.DNA-dependent RNA polymerase complexes.RNA polymerase II complex.component *(NRPB11)	0.000640453	0.228143	0.477271	0.999838	1.33716	1	Cre13.g565550
bin:15.1.4	RNA biosynthesis.DNA-dependent RNA polymerase complexes.RNA polymerase IV complex	0.000640453	0.228143	0.477271	0.999838	1.33716	1	Cre13.g565550
bin:15.1.4.8	RNA biosynthesis.DNA-dependent RNA polymerase complexes.RNA polymerase IV complex.component *(NRPD11)	0.000640453	0.228143	0.477271	0.999838	1.33716	1	Cre13.g565550
bin:15.1.5	RNA biosynthesis.DNA-dependent RNA polymerase complexes.RNA polymerase V complex	0.000640453	0.228143	0.477271	0.999838	1.33716	1	Cre13.g565550
bin:15.1.5.8	RNA biosynthesis.DNA-dependent RNA polymerase complexes.RNA polymerase V complex.component *(NRPE11)	0.000640453	0.228143	0.477271	0.999838	1.33716	1	Cre13.g565550
bin:16.1.5.1.16	RNA processing.pre-RNA splicing.MAC/NTC spliceosome-associated complex.core components.component *(MAC17/snRNP40)	0.00110202	0.272068	0.45506	0.999595	1.33683	1	Cre06.g255400
bin:22	Vesicle trafficking	0.00123252	0.272068	0.45506	0.41368	1.61924	107	Cre06.g282200,Cre01.g008850,Cre12.g545150,Cre04.g225850,Cre12.g486400,Cre12.g495800,Cre07.g318000,Cre04.g225900,Cre01.g051400,Cre03.g198100,Cre09.g388467,Cre17.g709350,Cre13.g588550,Cre12.g515250,Cre17.g727450,Cre07.g328550,Cre01.g024300,Cre03.g154500,Cre17.g728150,Cre03.g199311,Cre07.g323100,Cre01.g010700,Cre12.g486209,Cre12.g517400,Cre02.g088450,Cre03.g146467,Cre07.g336050,Cre02.g095074,Cre06.g…
bin:15.7.2	RNA biosynthesis.organellar gene expression machinery.nuclear-encoded organellar RNA polymerase *(NEP)	0.00136131	0.272068	0.45506	0.999432	1.33662	1	Cre02.g075600
bin:5.1.4.3	Lipid metabolism.fatty acid metabolism.plastidial fatty acid synthase (ptFAS) system.hydroxyacyl-ACP dehydratase *(ptHD)	0.00158357	0.272068	0.45506	0.999351	1.33651	1	Cre03.g208050
bin:22.3.1.3	Vesicle trafficking.endocytic trafficking.ESCRT-mediated sorting.ESCRT-III complex	0.00160319	0.272068	0.45506	0.885982	1.69898	5	Cre06.g282200
bin:5.1.3.1	Lipid metabolism.fatty acid metabolism.acetyl-CoA carboxylation.monomeric acetyl-CoA carboxylase *(ACC)	0.00167617	0.272068	0.45506	0.99927	1.3364	1	Cre08.g373050
bin:9.2	Secondary metabolism.phenolics	0.00167617	0.272068	0.45506	0.99927	1.3364	1	Cre08.g373050
bin:9.2.2	Secondary metabolism.phenolics.flavonoid biosynthesis	0.00167617	0.272068	0.45506	0.99927	1.3364	1	Cre08.g373050
bin:9.2.2.1	Secondary metabolism.phenolics.flavonoid biosynthesis.polyketide/acetate pathway	0.00167617	0.272068	0.45506	0.99927	1.3364	1	Cre08.g373050
bin:9.2.2.1.4	Secondary metabolism.phenolics.flavonoid biosynthesis.polyketide/acetate pathway.acetyl-CoA carboxylase *(ACC)	0.00167617	0.272068	0.45506	0.99927	1.3364	1	Cre08.g373050
bin:16.1.5.2	RNA processing.pre-RNA splicing.MAC/NTC spliceosome-associated complex.associated components	0.00176161	0.272068	0.45506	0.822581	1.72248	7	Cre06.g254650,Cre02.g093300,Cre06.g303500,Cre12.g518300,Cre01.g037400
bin:16	RNA processing	0.00179465	0.272068	0.45506	0.359973	1.51817	205	Cre06.g255400,Cre06.g254800,Cre06.g254650,Cre06.g284750,Cre03.g152950,Cre06.g269350,Cre12.g529500,Cre02.g086050,Cre10.g440050,Cre14.g633650,Cre12.g512550,Cre16.g676400,Cre05.g234658,Cre03.g161000,Cre16.g695300,Cre10.g465850,Cre10.g422000,Cre01.g024900,Cre10.g441200,Cre01.g020400,Cre08.g384700,Cre08.g374800,Cre14.g628000,Cre06.g279250,Cre02.g093300,Cre03.g191200,Cre06.g303500,Cre01.g026450,Cre02.g…
bin:24.3.3	Solute transport.channels.CorA family	0.00195183	0.272068	0.45506	-0.825011	-1.8481	7	Cre07.g352750,Cre50.g761497,Cre01.g032800,Cre02.g144006
bin:24.3.3.1	Solute transport.channels.CorA family.metal cation transporter *(MRS/MGT)	0.00195183	0.272068	0.45506	-0.825011	-1.8481	7	Cre07.g352750,Cre50.g761497,Cre01.g032800,Cre02.g144006
bin:16.2.5.1.1	RNA processing.RNA modification.RNA pseudouridylation.stand-alone pseudouridine synthase activities.TruA-type tRNA pseudouridine synthase activities	0.00243082	0.324717	0.431708	0.906152	1.61254	4	Cre03.g152950,Cre02.g086050
bin:24.1.4	Solute transport.primary active transport.VHP PPase family	0.00310744	0.36898	0.431708	-0.998459	-1.34005	1	Cre09.g394436
bin:24.1.4.1	Solute transport.primary active transport.VHP PPase family.proton-translocating pyrophosphatase *(VHP1)	0.00310744	0.36898	0.431708	-0.998459	-1.34005	1	Cre09.g394436
bin:27.7.3	Multi-process regulation.pyrophosphate homeostasis.proton-translocating pyrophosphatase *(VHP1)	0.00310744	0.36898	0.431708	-0.998459	-1.34005	1	Cre09.g394436
bin:1.2.11	Photosynthesis.calvin cycle.phosphoribulokinase *(PRK)	0.00333167	0.381477	0.431708	0.998378	1.33521	1	Cre12.g554800
bin:19.2.2.4	Protein homeostasis.ubiquitin-proteasome system.ubiquitin-fold protein conjugation.HUB conjugation	0.00407764	0.435764	0.407018	0.998216	1.33499	1	Cre17.g725050
bin:19.2.2.4.1	Protein homeostasis.ubiquitin-proteasome system.ubiquitin-fold protein conjugation.HUB conjugation.HUB ubiquitin-fold protein	0.00407764	0.435764	0.407018	0.998216	1.33499	1	Cre17.g725050
bin:4.5.1.5	Amino acid metabolism.shikimate group amino acid biosynthesis.shikimate pathway.5-enolpyruvyl-shikimate 3-phosphate synthase *(EPSPS)	0.00467618	0.483486	0.407018	0.998054	1.33477	1	Cre03.g181300
bin:16.1.1.2.4.4	RNA processing.pre-RNA splicing.U2-type major spliceosome.U2 snRNP complex.RNA splicing factor 3B subcomplex.component *(SF3B4/SAP49)	0.00482581	0.483486	0.407018	0.997973	1.33466	1	Cre06.g254800
bin:22.6	Vesicle trafficking.vesicle tethering	0.00542462	0.505472	0.407018	0.574736	1.70688	26	Cre12.g486400,Cre12.g495800,Cre09.g388467,Cre17.g727450,Cre07.g328550,Cre03.g154500,Cre03.g199311,Cre12.g517400,Cre02.g095074,Cre06.g278139,Cre15.g641800,Cre07.g339350
bin:7.17	Coenzyme metabolism.lipoic acid biosynthesis	0.00551825	0.505472	0.407018	0.977838	1.47187	2	Cre01.g010350
bin:7.17.2	Coenzyme metabolism.lipoic acid biosynthesis.lipoyltransferase	0.00551825	0.505472	0.407018	0.977838	1.47187	2	Cre01.g010350
bin:17.1.3.2	Protein biosynthesis.ribosome biogenesis.small ribosomal subunit (SSU).SSU processome	0.00729149	0.649348	0.407018	0.759492	1.6579	8	Cre11.g478950,Cre02.g081550,Cre10.g438700,Cre02.g146000,Cre12.g502800
bin:10.6.4.1	Redox homeostasis.reactive oxygen-induced signalling.singlet oxygen-induced signalling.plastidial regulatory protein *(EXECUTER)	0.00814839	0.691446	0.38073	-0.996918	-1.33798	1	Cre03.g163500
bin:7.13.4.2.1	Coenzyme metabolism.tetrapyrrole biosynthesis.protoporphyrin IX formation.coproporphyrinogen III oxidase activities.oxygen-dependent coproporphyrinogen III oxidase *(HemF1/2)	0.00819556	0.691446	0.38073	0.996999	1.33336	1	Cre02.g085450
bin:15.3.5	RNA biosynthesis.RNA polymerase II-dependent transcription.transcription elongation	0.00851537	0.700007	0.38073	-0.771982	-1.72931	7	Cre07.g354100,Cre10.g462750,Cre01.g031050,Cre09.g403182,Cre08.g372500,Cre03.g189605
bin:7.13.2.1	Coenzyme metabolism.tetrapyrrole biosynthesis.uroporphyrinogen III formation.porphobilinogen synthase *(HemB)	0.00961653	0.752692	0.38073	-0.996188	-1.337	1	Cre02.g091050
bin:6.1.1.8	Nucleotide metabolism.purines.ribonucleotide (RN) anabolism.adenylosuccinate lyase *(PUR8)	0.00984966	0.752692	0.38073	0.996107	1.33217	1	Cre13.g565321
bin:12.7	Chromatin organisation.organelle machinery	0.00986059	0.752692	0.38073	-0.964685	-1.49921	2	Cre01.g021850
bin:22.3.1	Vesicle trafficking.endocytic trafficking.ESCRT-mediated sorting	0.0101447	0.756372	0.38073	0.732413	1.65317	9	Cre06.g282200
bin:16.1.5	RNA processing.pre-RNA splicing.MAC/NTC spliceosome-associated complex	0.0105412	0.762759	0.38073	0.637217	1.677	16	Cre06.g255400,Cre06.g254650,Cre02.g093300,Cre06.g303500,Cre12.g518300,Cre01.g016050,Cre01.g037400
bin:1.1.4.3.5	Photosynthesis.photophosphorylation.photosystem I.assembly and maintenance.assembly factor *(PYG7)	0.0110847	0.762759	0.38073	-0.995702	-1.33635	1	Cre12.g524300
bin:24.3	Solute transport.channels	0.0111336	0.762759	0.38073	-0.437888	-1.63012	43	Cre07.g352750,Cre17.g706900,Cre14.g629920,Cre13.g569850,Cre50.g761497,Cre03.g199600,Cre01.g032800,Cre02.g144006,Cre13.g570600,Cre06.g293051,Cre01.g012650,Cre07.g355300,Cre12.g505800,Cre11.g474700,Cre07.g329882,Cre01.g038100,Cre06.g291950,Cre01.g012700,Cre17.g729200
bin:18.14.1.13	Protein modification.protein folding.Cyclophilin-type chaperone activities.peptidyl-prolyl cis-trans isomerase *(CYP23)	0.0115038	0.762759	0.38073	0.995378	1.33119	1	Cre06.g292500
bin:17.6.2.2	Protein biosynthesis.organellar translation machinery.plastidial ribosome biogenesis.large ribosomal subunit proteome	0.0115531	0.762759	0.38073	-0.903398	-1.55533	3	Cre01.g052100,Cre01.g030050,Cre13.g580850
bin:10.6.4	Redox homeostasis.reactive oxygen-induced signalling.singlet oxygen-induced signalling	0.0117882	0.762759	0.38073	-0.96253	-1.49587	2	Cre03.g163500,Cre09.g416500
bin:17.1	Protein biosynthesis.ribosome biogenesis	0.0118958	0.762759	0.38073	0.457284	1.55066	48	Cre10.g450879,Cre11.g478950,Cre02.g081550,Cre10.g438700,Cre01.g020950,Cre16.g683793,Cre17.g716400,Cre12.g533050,Cre05.g234637,Cre01.g035000,Cre02.g146000,Cre04.g218300,Cre12.g502800,Cre07.g351750,Cre12.g528750,Cre02.g143050,Cre10.g432800,Cre13.g585150,Cre17.g710100,Cre17.g734628
bin:17.3.1.1.1	Protein biosynthesis.translation initiation.Pre-Initiation Complex (PIC) module.eIF1 PIC assembly factor activity.assembly factor *(eIF1)	0.0122592	0.764879	0.38073	-0.99481	-1.33515	1	Cre06.g298100
bin:26.6.1.2	External stimuli response.drought.stomatal closure signalling.calcium sensor *(CAS)	0.012406	0.764879	0.38073	-0.994729	-1.33504	1	Cre12.g497300
bin:22.1.1.2	Vesicle trafficking.anterograde trafficking.Coat protein II (COPII) coatomer machinery.coat protein recruiting	0.0134586	0.790858	0.38073	0.994404	1.32989	1	Cre01.g008850
bin:22.1.1.2.3	Vesicle trafficking.anterograde trafficking.Coat protein II (COPII) coatomer machinery.coat protein recruiting.Sar1-GTPase-regulating protein *(Sec16)	0.0134586	0.790858	0.38073	0.994404	1.32989	1	Cre01.g008850
bin:16.1.5.2.9	RNA processing.pre-RNA splicing.MAC/NTC spliceosome-associated complex.associated components.component *(CWC24)	0.0140601	0.790858	0.38073	0.99408	1.32946	1	Cre06.g254650
bin:22.5.6.8	Vesicle trafficking.clathrin coated vesicle (CCV) machinery.CCV accessory factor activities.accessory protein *(NECAP)	0.0140684	0.790858	0.38073	0.962427	1.44868	2	Cre07.g318000
bin:18.4	Protein modification.phosphorylation	0.0143242	0.790858	0.38073	0.454858	1.54092	47	Cre01.g031900,Cre02.g120250,Cre16.g666200,Cre14.g619166,Cre08.g380600,Cre17.g705350,Cre16.g688526,Cre02.g114750,Cre07.g323100,Cre08.g381950,Cre07.g328900,Cre09.g407801,Cre13.g580900,Cre08.g369150
bin:13.2.4.1.1.2.4	Cell division.cell cycle organisation.metaphase to anaphase transition.Anaphase-Promoting Complex/Cyclosome (APC/C)-dependent ubiquitination.APC/C E3 ubiquitin ligase complex.arc lamp subcomplex.component *(APC8)	0.0149624	0.790858	0.38073	0.993593	1.32881	1	Cre16.g681578
bin:15.1	RNA biosynthesis.DNA-dependent RNA polymerase complexes	0.0152426	0.790858	0.38073	0.793951	1.60471	6	Cre13.g565550
bin:2.4.2	Cellular respiration.oxidative phosphorylation.alternative NAD(P)H dehydrogenase activities	0.0155817	0.790858	0.38073	-0.764843	-1.63844	6	Cre16.g671000,Cre19.g750547,Cre06.g278750,Cre16.g691552,Cre03.g169550
bin:13.2.4.1.1.3.3	Cell division.cell cycle organisation.metaphase to anaphase transition.Anaphase-Promoting Complex/Cyclosome (APC/C)-dependent ubiquitination.APC/C E3 ubiquitin ligase complex.catalytic core subcomplex.component *(APC11)	0.0163773	0.790858	0.352488	-0.993026	-1.33276	1	Cre13.g590900
bin:1.1.4.3.1	Photosynthesis.photophosphorylation.photosystem I.assembly and maintenance.assembly factor *(HCF101)	0.0166723	0.790858	0.352488	-0.992458	-1.332	1	Cre01.g045902
bin:13.1.1.2.3	Cell division.DNA replication.preinitiation.MCM replicative DNA helicase complex.component *(MCM4)	0.0166723	0.790858	0.352488	-0.992782	-1.33243	1	Cre07.g316850
bin:5.2.4.1.1	Lipid metabolism.glycerolipid metabolism.phosphatidylethanolamine biosynthesis.CDP-ethanolamine pathway.serine decarboxylase *(SDC1)	0.0166723	0.790858	0.352488	-0.992701	-1.33232	1	Cre01.g038250
bin:50.2.9	Enzyme classification.EC_2 transferases.EC_2-9 transferase transferring selenium-containing group	0.0166723	0.790858	0.352488	-0.99262	-1.33221	1	Cre12.g547750
bin:7.12.1.2.3	Coenzyme metabolism.iron-sulfur cluster assembly machinery.plastidial SUF system.transfer phase.scaffold protein *(HCF101)	0.0166723	0.790858	0.352488	-0.992458	-1.332	1	Cre01.g045902
bin:23.5.1.2	Protein translocation.nucleus.nuclear pore complex (NPC).inner ring	0.0167743	0.790858	0.352488	0.993026	1.32805	1	Cre09.g394350
bin:23.5.1.2.3	Protein translocation.nucleus.nuclear pore complex (NPC).inner ring.scaffold nucleoporin *(NUP155)	0.0167743	0.790858	0.352488	0.993026	1.32805	1	Cre09.g394350
bin:18.5.1.1.2.2	Protein modification.dephosphorylation.protein serine/threonine phosphatase families.PPP Fe-Zn-dependent phosphatase families.PP2A-class phosphatase complexes.regulatory component B	0.0172625	0.80208	0.352488	-0.992296	-1.33178	1	Cre01.g055420
bin:13.3.2.1.3	Cell division.meiotic recombination.meiotic double strand break initiation.meiotic topoisomerase-VI complex.accessory component *(MIDGET)	0.0178526	0.806018	0.352488	-0.991809	-1.33113	1	Cre02.g105050
bin:2.3.6.2.1	Cellular respiration.tricarboxylic acid cycle.succinate dehydrogenase complex.assembly.assembly factor *(SDHAF1)	0.0182854	0.806018	0.352488	0.991566	1.3261	1	Cre14.g626667
bin:24.2.13.26	Solute transport.carrier-mediated transport.MTCC family.solute transporter	0.0182854	0.806018	0.352488	0.991647	1.3262	1	Cre15.g641200
bin:17.1.3.2.1	Protein biosynthesis.ribosome biogenesis.small ribosomal subunit (SSU).SSU processome.pre-40S ribosomal subunit nuclear assembly	0.0183529	0.806018	0.352488	0.745776	1.56165	7	Cre11.g478950,Cre02.g081550,Cre10.g438700,Cre12.g502800
bin:15.4	RNA biosynthesis.RNA polymerase III-dependent transcription	0.0191388	0.815338	0.352488	0.700779	1.58176	9	Cre16.g673900,Cre13.g576250,Cre15.g640800,Cre10.g454650
bin:20.3.1.8	Cytoskeleton organisation.actin and tubulin folding.TRiC/CCT chaperonin folding complex.subunit theta *(CCT8)	0.0191921	0.815338	0.352488	0.991323	1.32577	1	Cre03.g168450
bin:14.6.2	DNA damage response.base excision repair (BER).oxoguanine DNA glycosylase *(OGG1)	0.019328	0.815338	0.352488	-0.991242	-1.33036	1	Cre01.g063632
bin:7.13.2	Coenzyme metabolism.tetrapyrrole biosynthesis.uroporphyrinogen III formation	0.0204146	0.84999	0.352488	-0.950851	-1.47772	2	Cre02.g091050
bin:17.2.20	Protein biosynthesis.aminoacyl-tRNA synthetase activities.tryptophan-tRNA ligase	0.0213936	0.861044	0.352488	-0.990512	-1.32938	1	Cre12.g522350
bin:5.1	Lipid metabolism.fatty acid metabolism	0.0217552	0.861044	0.352488	0.443297	1.50322	48	Cre17.g722150,Cre03.g208050,Cre08.g373050,Cre06.g251400,Cre06.g282800
bin:24.4	Solute transport.porins	0.0222027	0.861044	0.352488	-0.947932	-1.47318	2	Cre17.g720550,Cre09.g416800
bin:1.1.1.5.1.1	Photosynthesis.photophosphorylation.photosystem II.photosynthetic acclimation.regulatory phosphorylation.protein kinase *(STN7)	0.0222145	0.861044	0.352488	0.990431	1.32458	1	Cre02.g120250
bin:15.5.6	RNA biosynthesis.DNA-binding transcriptional regulation.alpha-helix exposed by beta-structure	0.0222915	0.861044	0.352488	0.947767	1.42661	2	Cre06.g253250
bin:15.5.6.1	RNA biosynthesis.DNA-binding transcriptional regulation.alpha-helix exposed by beta-structure.MADS/AGL transcription factor	0.0222915	0.861044	0.352488	0.947767	1.42661	2	Cre06.g253250
bin:22.3	Vesicle trafficking.endocytic trafficking	0.0226122	0.863032	0.352488	0.647314	1.60138	13	Cre06.g282200,Cre01.g024300
bin:7.13.1.2.2	Coenzyme metabolism.tetrapyrrole biosynthesis.5-aminolevulinic acid formation.glutamyl-tRNA reductase activity.regulatory factor *(FLU)	0.0231641	0.864368	0.352488	-0.989457	-1.32797	1	Cre10.g460050
bin:16.4.6.1.2	RNA processing.RNA homeostasis.NMD Nonsense-Mediated Decay.eRF1-eRF3 aberrant mRNA detection complex.GTPase component *(eRF3)	0.0234234	0.864368	0.352488	0.989701	1.3236	1	Cre06.g284750
bin:22.6.10.5	Vesicle trafficking.vesicle tethering.Golgin-mediated tethering.Golgin-type membrane tethering protein *(GC3/GC4)	0.0237256	0.864368	0.352488	0.989133	1.32284	1	Cre12.g495800
bin:22.6.2.7	Vesicle trafficking.vesicle tethering.activation of RAB-GTPase activities.Rab GTPase-activating protein *(RabGAP4)	0.0237256	0.864368	0.352488	0.989214	1.32295	1	Cre12.g486400
bin:19.4.2.7.6	Protein homeostasis.proteolysis.serine peptidase activities.chloroplast Clp-type protease complex.adaptor component *(ClpS)	0.0246323	0.870297	0.352488	0.989052	1.32273	1	Cre17.g696400
bin:25	Nutrient uptake	0.0253923	0.870297	0.352488	-0.390935	-1.42631	39	Cre02.g107550,Cre09.g410750,Cre16.g695500,Cre09.g410850,Cre05.g232150,Cre12.g514050,Cre06.g257950,Cre13.g570600,Cre06.g257000
bin:16.1.4.3.1	RNA processing.pre-RNA splicing.spliceosome disassembly.ILS spliceosome disassembly complex.component *(ILP1)	0.025539	0.870297	0.352488	0.988809	1.32241	1	Cre06.g269350
bin:17.1.2.2.1.4	Protein biosynthesis.ribosome biogenesis.large ribosomal subunit (LSU).LSU processome.pre-60S ribosomal subunit nuclear assembly.assembly factor *(SSF1)	0.0258413	0.870297	0.352488	0.988728	1.3223	1	Cre10.g450879
bin:24.2.9	Solute transport.carrier-mediated transport.CDF superfamily	0.025896	0.870297	0.352488	0.686906	1.55045	9	Cre16.g649466,Cre06.g289150,Cre12.g519500,Cre14.g625300,Cre09.g409750
bin:24.2.2.15	Solute transport.carrier-mediated transport.MFS superfamily.S-adenosyl methionine/molybdate transporter *(GOSAMT/MOT2)	0.026077	0.870297	0.352488	-0.943052	-1.46559	2	Cre16.g695500
bin:25.5.4.2	Nutrient uptake.micronutrient homeostasis.molybdenum.molybdate transporter/S-adenosyl methionine transporter *(MOT2/GOSAMT)	0.026077	0.870297	0.352488	-0.943052	-1.46559	2	Cre16.g695500
bin:1.1.1.5.1.3	Photosynthesis.photophosphorylation.photosystem II.photosynthetic acclimation.regulatory phosphorylation.phosphatase *(PPH1/TAP38)	0.0261149	0.870297	0.352488	-0.988322	-1.32645	1	Cre04.g218150
bin:13.2.4.1.1.2	Cell division.cell cycle organisation.metaphase to anaphase transition.Anaphase-Promoting Complex/Cyclosome (APC/C)-dependent ubiquitination.APC/C E3 ubiquitin ligase complex.arc lamp subcomplex	0.0270789	0.870297	0.352488	0.937713	1.41148	2	Cre16.g681578,Cre17.g740510
bin:6.3.2	Nucleotide metabolism.deoxynucleotides.salvage pathway	0.0276573	0.870297	0.352488	0.877768	1.45144	3	Cre02.g095350,Cre03.g192600,Cre16.g650550
bin:9.1.6.2.1	Secondary metabolism.terpenoids.carotenoid biosynthesis.xanthophylls.carotenoid hydroxylase activities	0.0281327	0.870297	0.352488	-0.804159	-1.52862	4	Cre08.g373100,Cre01.g027550
bin:15.3.5.2.3	RNA biosynthesis.RNA polymerase II-dependent transcription.transcription elongation.ELONGATOR transcription elongation complex.component *(ELP3)	0.0293608	0.870297	0.352488	-0.987187	-1.32492	1	Cre07.g354100
bin:5.4.1.1	Lipid metabolism.sphingolipid metabolism.ceramide biosynthesis.serine C-palmitoyltransferase activity	0.0297718	0.870297	0.352488	0.933982	1.40586	2	Cre04.g230144,Cre03.g146507
bin:5.4.1.1.1	Lipid metabolism.sphingolipid metabolism.ceramide biosynthesis.serine C-palmitoyltransferase activity.serine C-palmitoyltransferase complex	0.0297718	0.870297	0.352488	0.933982	1.40586	2	Cre04.g230144,Cre03.g146507
bin:17.2.12	Protein biosynthesis.aminoacyl-tRNA synthetase activities.leucine-tRNA ligase	0.030544	0.870297	0.352488	-0.98597	-1.32329	1	Cre13.g578451
bin:17.6.2.2.16	Protein biosynthesis.organellar translation machinery.plastidial ribosome biogenesis.large ribosomal subunit proteome.component *(uL18c)	0.030544	0.870297	0.352488	-0.986133	-1.32351	1	Cre01.g052100
bin:1.2.1.3.3	Photosynthesis.calvin cycle.ribulose-1,5-bisphosphat carboxylase/oxygenase (RuBisCo) activity.RuBisCo regulation.ATP-dependent activase *(RCA)	0.030677	0.870297	0.352488	0.986457	1.31926	1	Cre04.g229300
bin:17.1.3.2.1.11	Protein biosynthesis.ribosome biogenesis.small ribosomal subunit (SSU).SSU processome.pre-40S ribosomal subunit nuclear assembly.assembly factor *(UTP14)	0.030677	0.870297	0.352488	0.986943	1.31991	1	Cre11.g478950
bin:18.3.1.3.3	Protein modification.lipidation.glycophosphatidylinositol (GPI) anchor addition.GPI anchor remodeling.GPI lipid remodeling O-acyl transferase *(BC16)	0.030677	0.870297	0.352488	0.986781	1.3197	1	Cre14.g617150
bin:1.1.4.1	Photosynthesis.photophosphorylation.photosystem I.LHC-I complex	0.0312844	0.870297	0.321776	0.986133	1.31883	1	Cre11.g467573
bin:1.1.4.1.3	Photosynthesis.photophosphorylation.photosystem I.LHC-I complex.component *(LHCa3)	0.0312844	0.870297	0.321776	0.986133	1.31883	1	Cre11.g467573
bin:15.3.4.3.1	RNA biosynthesis.RNA polymerase II-dependent transcription.transcription co-activation.SAGA histone acetyltransferase complex.HAT histone acetyltransferase module	0.0317301	0.870297	0.321776	-0.98524	-1.32231	1	Cre02.g089150
bin:15.3.4.3.1.2	RNA biosynthesis.RNA polymerase II-dependent transcription.transcription co-activation.SAGA histone acetyltransferase complex.HAT histone acetyltransferase module.component *(ADA2)	0.0317301	0.870297	0.321776	-0.98524	-1.32231	1	Cre02.g089150
bin:15.3.4.4	RNA biosynthesis.RNA polymerase II-dependent transcription.transcription co-activation.PAGA histone acetyltransferase complex	0.0317301	0.870297	0.321776	-0.98524	-1.32231	1	Cre02.g089150
bin:15.3.4.4.2	RNA biosynthesis.RNA polymerase II-dependent transcription.transcription co-activation.PAGA histone acetyltransferase complex.component *(ADA2)	0.0317301	0.870297	0.321776	-0.98524	-1.32231	1	Cre02.g089150
bin:17.6.2.4.1	Protein biosynthesis.organellar translation machinery.plastidial ribosome biogenesis.plastidial ribosome-associated proteins.hibernation-promoting factor *(PSRP1)	0.0323232	0.870297	0.321776	-0.984673	-1.32155	1	Cre05.g237450
bin:18.2.1.2	Protein modification.acetylation.NatA/NatE N-terminal acetylase complexes.NatE catalytic component *(NAA50)	0.0324993	0.870297	0.321776	0.98524	1.31764	1	Cre02.g101850
bin:5.3.7	Lipid metabolism.galactolipid and sulfolipid biosynthesis.UDP-sulfoquinovose:DAG sulfoquinovosyltransferase *(SQD2)	0.0326451	0.870297	0.321776	-0.93455	-1.45238	2	Cre16.g689150,Cre01.g038550
bin:1.1.2.9.5	Photosynthesis.photophosphorylation.cytochrome b6/f complex.assembly.assembly factor *(HCF164)	0.0329163	0.870297	0.321776	-0.983213	-1.31959	1	Cre17.g702150
bin:24.2.2.16	Solute transport.carrier-mediated transport.MFS superfamily.UMF15-type solute transporter	0.0329163	0.870297	0.321776	-0.984105	-1.32079	1	Cre06.g311200
bin:16.2.5.1.1.5	RNA processing.RNA modification.RNA pseudouridylation.stand-alone pseudouridine synthase activities.TruA-type tRNA pseudouridine synthase activities.tRNA pseudouridine synthase	0.0331068	0.870297	0.321776	0.984511	1.31666	1	Cre02.g086050
bin:4.2.2.8.5	Amino acid metabolism.aspartate group amino acid biosynthesis.aspartate-derived amino acids.isoleucine biosynthesis.dihydroxy-acid dehydratase	0.0331068	0.870297	0.321776	0.984348	1.31644	1	Cre03.g206600
bin:4.3.2.3	Amino acid metabolism.pyruvate group amino acid biosynthesis.pyruvate-derived amino acids.dihydroxy-acid dehydratase	0.0331068	0.870297	0.321776	0.984348	1.31644	1	Cre03.g206600
bin:17.1.3.2.1.14	Protein biosynthesis.ribosome biogenesis.small ribosomal subunit (SSU).SSU processome.pre-40S ribosomal subunit nuclear assembly.assembly factor *(FAP7/AAK6)	0.0337142	0.870297	0.321776	0.983375	1.31514	1	Cre02.g081550
bin:50.1.11	Enzyme classification.EC_1 oxidoreductases.EC_1-11 oxidoreductase acting on peroxide as acceptor	0.0337528	0.870297	0.321776	-0.617209	-1.56601	10	Cre02.g114600,Cre10.g440850,Cre02.g087700
bin:16.4.2.1	RNA processing.RNA homeostasis.Exosome complex.EXO9 core complex	0.0338431	0.870297	0.321776	-0.933414	-1.45062	2	Cre17.g697624,Cre06.g284500
bin:26.12.1.3	External stimuli response.virus.virus infection.nuclear shuttle protein (NSP) nucleocytoplasmic trafficking	0.0339785	0.870297	0.321776	0.93309	1.40452	2	Cre06.g302900,Cre12.g527600
bin:15	RNA biosynthesis	0.0344371	0.870297	0.282013	0.352603	1.38455	108	Cre13.g565550,Cre02.g075600,Cre02.g110150,Cre16.g673900,Cre13.g576250,Cre08.g358532,Cre15.g640800,Cre16.g687301,Cre17.g709800,Cre10.g466550,Cre06.g253250,Cre01.g052300,Cre10.g454650,Cre16.g673250,Cre16.g657000,Cre16.g692901,Cre01.g011200,Cre04.g212700,Cre17.g698233,Cre12.g508644
bin:27.6.1.2	Multi-process regulation.phosphoinositide signalling.inositol phosphate metabolism.light-dependent inositol phosphate biosynthesis	0.036144	0.870297	0.321776	0.982726	1.31427	1	Cre06.g270200
bin:27.6.1.2.1	Multi-process regulation.phosphoinositide signalling.inositol phosphate metabolism.light-dependent inositol phosphate biosynthesis.phosphatidylinositol phospholipase *(PI-PLC)	0.036144	0.870297	0.321776	0.982726	1.31427	1	Cre06.g270200
bin:26.12.1.3.2	External stimuli response.virus.virus infection.nuclear shuttle protein (NSP) nucleocytoplasmic trafficking.accessory co-factor *(NIG)	0.0373589	0.870297	0.321776	0.982321	1.31373	1	Cre06.g302900
bin:7.15.1.1.1	Coenzyme metabolism.chlorophyll metabolism.chlorophyll biosynthesis.magnesium-chelatase complex.component *(CHLD)	0.0373589	0.870297	0.321776	0.982078	1.31341	1	Cre05.g242000
bin:9.1.2	Secondary metabolism.terpenoids.methylerythritol phosphate (MEP) pathway	0.0373589	0.870297	0.321776	0.981591	1.31276	1	Cre12.g490350
bin:9.1.2.7	Secondary metabolism.terpenoids.methylerythritol phosphate (MEP) pathway.4-hydroxy-3-methylbut-2-enyl diphosphate synthase	0.0373589	0.870297	0.321776	0.981591	1.31276	1	Cre12.g490350
bin:2.4.6.1	Cellular respiration.oxidative phosphorylation.ATP synthase complex.membrane MF0 subcomplex	0.0385738	0.870297	0.321776	0.98151	1.31265	1	Cre17.g731950
bin:2.4.6.1.3	Cellular respiration.oxidative phosphorylation.ATP synthase complex.membrane MF0 subcomplex.subunit c	0.0385738	0.870297	0.321776	0.98151	1.31265	1	Cre17.g731950
bin:24.2.12	Solute transport.carrier-mediated transport.VIT family	0.038847	0.870297	0.321776	-0.981186	-1.31687	1	Cre02.g107550
bin:24.2.12.1	Solute transport.carrier-mediated transport.VIT family.metal cation transporter *(VIT)	0.038847	0.870297	0.321776	-0.981186	-1.31687	1	Cre02.g107550
bin:24.2.12.3	Solute transport.carrier-mediated transport.VIT family.iron cation transporter *(VTL)	0.038847	0.870297	0.321776	-0.981186	-1.31687	1	Cre02.g107550
bin:25.5.2.15.1	Nutrient uptake.micronutrient homeostasis.iron.vacuole iron homeostasis.iron transporter *(VIT)	0.038847	0.870297	0.321776	-0.981186	-1.31687	1	Cre02.g107550
bin:22.2.3	Vesicle trafficking.retrograde trafficking.vesicle tethering	0.0388941	0.870297	0.321776	-0.788043	-1.49798	4	Cre07.g326300,Cre09.g402750,Cre09.g415400,Cre13.g587750
bin:17.6.2.1	Protein biosynthesis.organellar translation machinery.plastidial ribosome biogenesis.rRNA maturation	0.0394888	0.870297	0.321776	-0.687336	-1.61276	8	Cre02.g145000,Cre03.g183750,Cre02.g109050,Cre09.g387450,Cre11.g467649,Cre01.g033832
bin:20.2.2.1	Cytoskeleton organisation.microfilament network.actin polymerisation.Arp2/3 actin polymerization initiation complex	0.0395478	0.870297	0.321776	-0.787046	-1.49609	4	Cre16.g676050,Cre06.g260800
bin:10.4.6	Redox homeostasis.ascorbate-based redox regulation.glutathione reductase *(GR)	0.0398329	0.870297	0.321776	-0.928404	-1.44283	2	Cre09.g396252
bin:17.6.2.1.7	Protein biosynthesis.organellar translation machinery.plastidial ribosome biogenesis.rRNA maturation.16S-rRNA maturation factor *(RBF1)	0.0400331	0.870297	0.321776	-0.979888	-1.31513	1	Cre02.g145000
bin:13.4.2.3.4	Cell division.cytokinesis.cell-plate formation.SNARE cell-plate vesicle fusion complex.R-type SNARE component *(VAMP721/VAMP722)	0.0403962	0.870297	0.321776	0.980861	1.31178	1	Cre04.g225900
bin:15.4.5	RNA biosynthesis.RNA polymerase III-dependent transcription.TFIIIe transcription factor complex	0.0403962	0.870297	0.321776	0.980699	1.31156	1	Cre16.g673900
bin:15.4.5.1	RNA biosynthesis.RNA polymerase III-dependent transcription.TFIIIe transcription factor complex.component *(NRPC13/RPC82)	0.0403962	0.870297	0.321776	0.980699	1.31156	1	Cre16.g673900
bin:12.3.2.3.1.1.2	Chromatin organisation.post-translational histone modification.histone acetylation.HD1-type histone deacetylase family.class-I histone deacetylase activities.HDA9-PWR deacetylation complex.component *(PWR)	0.0410036	0.870297	0.321776	0.980294	1.31102	1	Cre06.g264400
bin:17.1.3.2.1.3.3	Protein biosynthesis.ribosome biogenesis.small ribosomal subunit (SSU).SSU processome.pre-40S ribosomal subunit nuclear assembly.UtpB module.assembly factor *(UTP12)	0.0410036	0.870297	0.321776	0.98005	1.31069	1	Cre10.g438700
bin:19.2.5.2.3	Protein homeostasis.ubiquitin-proteasome system.26S proteasome.19S regulatory particle.assembly	0.0410036	0.870297	0.321776	0.980456	1.31124	1	Cre04.g226950
bin:19.2.5.2.3.1	Protein homeostasis.ubiquitin-proteasome system.26S proteasome.19S regulatory particle.assembly.chaperone *(NAS2)	0.0410036	0.870297	0.321776	0.980456	1.31124	1	Cre04.g226950
bin:12.3.2	Chromatin organisation.post-translational histone modification.histone acetylation	0.0416	0.870297	0.282013	0.551017	1.48305	18	Cre06.g264400,Cre09.g414050,Cre10.g462200,Cre03.g182600,Cre14.g632300,Cre17.g722050,Cre16.g692400,Cre12.g524650,Cre11.g467785
bin:15.4.4.1	RNA biosynthesis.RNA polymerase III-dependent transcription.TFIIIc transcription factor complex.component *(TFC1/Tau95)	0.0416111	0.870297	0.321776	0.979239	1.30961	1	Cre13.g576250
bin:27.10.1.2	Multi-process regulation.TOR (Target Of Rapamycin) signalling.TORC complex.regulatory component *(RAPTOR)	0.0424054	0.870297	0.321776	-0.978753	-1.3136	1	Cre08.g371957
bin:24.2.8	Solute transport.carrier-mediated transport.CPA superfamily	0.0427082	0.870297	0.321776	-0.751903	-1.53151	5	Cre04.g220200,Cre12.g493000,Cre02.g144550
bin:16.1.1.4	RNA processing.pre-RNA splicing.U2-type major spliceosome.U5 snRNP complex	0.042826	0.870297	0.321776	0.978996	1.30928	1	Cre14.g633650
bin:16.1.1.4.2	RNA processing.pre-RNA splicing.U2-type major spliceosome.U5 snRNP complex.component *(PRPF6/PRP1/STA1)	0.042826	0.870297	0.321776	0.978996	1.30928	1	Cre14.g633650
bin:25.1.3.2	Nutrient uptake.nitrogen assimilation.nitrate assimilation.nitrite reductase *(NIR1)	0.0429985	0.870297	0.321776	-0.978672	-1.31349	1	Cre09.g410750
bin:16.2.2.6.11.2	RNA processing.RNA modification.tRNA modification.methylation.TRM11-TRM112 tRNA guanine-methyltransferase complex.component *(TRM112)	0.0434334	0.870297	0.321776	0.978672	1.30885	1	Cre12.g512550
bin:16.2.2.6.9	RNA processing.RNA modification.tRNA modification.methylation.TRM9-TRM112 tRNA uridine-methyltransferase complex	0.0434334	0.870297	0.321776	0.978672	1.30885	1	Cre12.g512550
bin:16.2.2.6.9.2	RNA processing.RNA modification.tRNA modification.methylation.TRM9-TRM112 tRNA uridine-methyltransferase complex.component *(TRM112)	0.0434334	0.870297	0.321776	0.978672	1.30885	1	Cre12.g512550
bin:7.15.1	Coenzyme metabolism.chlorophyll metabolism.chlorophyll biosynthesis	0.0450523	0.870316	0.321776	0.736257	1.4881	6	Cre12.g510050,Cre05.g242000,Cre12.g498550,Cre12.g510800
bin:5.1.9.6.3	Lipid metabolism.fatty acid metabolism.fatty acid degradation.glyoxylate cycle.isocitrate lyase	0.0452558	0.870316	0.321776	0.978266	1.30831	1	Cre06.g282800
bin:16.2.1.7	RNA processing.RNA modification.mRNA modification.mRNA methylation	0.0456942	0.870316	0.282013	0.756036	1.44979	5	Cre05.g234658,Cre03.g161000,Cre07.g347250
bin:22.5.6	Vesicle trafficking.clathrin coated vesicle (CCV) machinery.CCV accessory factor activities	0.0462329	0.870316	0.276501	0.722623	1.46054	6	Cre12.g545150,Cre07.g318000,Cre07.g323100
bin:26.1.4.1.3.1	External stimuli response.light.multiple photoreceptor signalling.substrate adaptor module of CUL4-DDB1 ubiquitin ligase complex.regulation of COP1 activity.E3 ubiquitin ligase *(CSU1)	0.04715	0.870316	0.321776	-0.977293	-1.31164	1	Cre02.g142086
bin:12.7.3	Chromatin organisation.organelle machinery.DNA homeostasis	0.0477431	0.870316	0.321776	-0.97705	-1.31132	1	Cre01.g021850
bin:12.7.3.1	Chromatin organisation.organelle machinery.DNA homeostasis.DNA exonuclease *(DPD1)	0.0477431	0.870316	0.321776	-0.97705	-1.31132	1	Cre01.g021850
bin:15.3.5.2.2	RNA biosynthesis.RNA polymerase II-dependent transcription.transcription elongation.ELONGATOR transcription elongation complex.component *(ELP2)	0.0477431	0.870316	0.321776	-0.976725	-1.31088	1	Cre10.g462750
bin:8.1.1.2	Polyamine metabolism.putrescine biosynthesis.arginine decarboxylation pathway.agmatine iminohydrolase *(AIH)	0.0477431	0.870316	0.321776	-0.976888	-1.3111	1	Cre01.g009350
bin:23.4.1.3.1	Protein translocation.peroxisome.importomer translocation system.receptor monoubiquitination system.ubiquitin conjugating component *(Pex4)	0.0483361	0.870316	0.321776	-0.976158	-1.31012	1	Cre05.g240150
bin:4.5	Amino acid metabolism.shikimate group amino acid biosynthesis	0.0486565	0.870316	0.321776	0.731056	1.47759	6	Cre03.g181300,Cre06.g278350,Cre14.g620300,Cre10.g436350,Cre08.g380201,Cre03.g155200
bin:7.15.3.2	Coenzyme metabolism.chlorophyll metabolism.chlorophyll catabolism.chlorophyll dephytylase *(CLD)	0.0493097	0.870316	0.287857	-0.975266	-1.30892	1	Cre16.g664350
bin:16.2.4.2.17	RNA processing.RNA modification.rRNA modification.rRNA methylation.RlmI-type rRNA methyltransferase	0.0498008	0.870316	0.287857	-0.909895	-1.41407	2	Cre16.g649400,Cre09.g407900
bin:16.2.4.2.4	RNA processing.RNA modification.rRNA modification.rRNA methylation.C/D small nucleolar ribonucleoprotein (snoRNP) rRNA methylation complex	0.0512821	0.870316	0.282013	-0.972589	-1.30533	1	Cre12.g525200
bin:16.2.4.2.4.2	RNA processing.RNA modification.rRNA modification.rRNA methylation.C/D small nucleolar ribonucleoprotein (snoRNP) rRNA methylation complex.scaffold component *(Nop56)	0.0512821	0.870316	0.282013	-0.972589	-1.30533	1	Cre12.g525200
bin:18.14.2.12	Protein modification.protein folding.FKBP-type chaperone activities.peptidyl-prolyl cis-trans isomerase *(FKBP17-2/3)	0.0512821	0.870316	0.282013	-0.973563	-1.30664	1	Cre02.g095097
bin:22.1.1.3	Vesicle trafficking.anterograde trafficking.Coat protein II (COPII) coatomer machinery.regulatory protein *(GOT1)	0.0512821	0.870316	0.282013	-0.974698	-1.30816	1	Cre09.g389100
bin:5.4.1	Lipid metabolism.sphingolipid metabolism.ceramide biosynthesis	0.0524535	0.870316	0.257206	0.692504	1.4501	7	Cre09.g400516,Cre04.g230144,Cre03.g146507
bin:16.1.6.17	RNA processing.pre-RNA splicing.spliceosome-associated non-snRNP factor activities.RNA helicase *(RCF1)	0.0525253	0.870316	0.282013	0.976077	1.30538	1	Cre16.g676400
bin:4.2.2.5	Amino acid metabolism.aspartate group amino acid biosynthesis.aspartate-derived amino acids.homoserine kinase	0.0532544	0.870316	0.276501	-0.972022	-1.30457	1	Cre02.g082200
bin:16.2.5.1.1.2	RNA processing.RNA modification.RNA pseudouridylation.stand-alone pseudouridine synthase activities.TruA-type tRNA pseudouridine synthase activities.tRNA pseudouridine synthase	0.054	0.870316	0.276501	0.928581	1.39773	2	Cre03.g152950
bin:16.2.1.7.1.2.1	RNA processing.RNA modification.mRNA modification.mRNA methylation.adenosine N6-methylation.MACOM regulatory complex.E3 ubiquitin ligase component *(HAKAI)	0.0545455	0.870316	0.276501	0.975671	1.30484	1	Cre05.g234658
bin:7.12.2.2.1	Coenzyme metabolism.iron-sulfur cluster assembly machinery.mitochondrial ISC system.transfer phase.IscA1-IscA2 scaffold heterodimer	0.0545455	0.870316	0.276501	0.974536	1.30332	1	Cre07.g349600
bin:7.12.2.2.1.2	Coenzyme metabolism.iron-sulfur cluster assembly machinery.mitochondrial ISC system.transfer phase.IscA1-IscA2 scaffold heterodimer.component *(IscA2)	0.0545455	0.870316	0.276501	0.974536	1.30332	1	Cre07.g349600
bin:5.2.4.3	Lipid metabolism.glycerolipid metabolism.phosphatidylethanolamine biosynthesis.mitochondrial phosphatidylserine decarboxylation pathway	0.0557769	0.870316	0.271289	-0.906813	-1.40928	2	Cre08.g358950,Cre14.g610351
bin:5.2.4.3.2	Lipid metabolism.glycerolipid metabolism.phosphatidylethanolamine biosynthesis.mitochondrial phosphatidylserine decarboxylation pathway.membrane juxtaposition-dependent route	0.0557769	0.870316	0.271289	-0.906813	-1.40928	2	Cre08.g358950,Cre14.g610351
bin:5.2.4.3.2.1	Lipid metabolism.glycerolipid metabolism.phosphatidylethanolamine biosynthesis.mitochondrial phosphatidylserine decarboxylation pathway.membrane juxtaposition-dependent route.MICOS complex	0.0557769	0.870316	0.271289	-0.906813	-1.40928	2	Cre08.g358950,Cre14.g610351
bin:24.2.5.1.1	Solute transport.carrier-mediated transport.BART superfamily.BASS family.2-keto acid transporter *(BAT)	0.0560054	0.870316	0.321776	-0.914941	-1.42191	2	Cre17.g725650
bin:16.2.1.7.4	RNA processing.RNA modification.mRNA modification.mRNA methylation.N6-methylated AMP degradation	0.0565657	0.870316	0.271289	0.973725	1.30223	1	Cre03.g161000
bin:16.2.1.7.4.1	RNA processing.RNA modification.mRNA modification.mRNA methylation.N6-methylated AMP degradation.N6-methylated-AMP deaminase *(MAPDA/ADAL)	0.0565657	0.870316	0.271289	0.973725	1.30223	1	Cre03.g161000
bin:16.3.2.1.1	RNA processing.RNA transport.TREX/THO ribonucleoparticle (RNP) trafficking complex.THO subcomplex.component *(THOC1/HPR1)	0.0565657	0.870316	0.271289	0.973644	1.30213	1	Cre16.g695300
bin:6.1.2.1.2	Nucleotide metabolism.purines.GMP biosynthesis.AMP deaminase activities.N6-methylated-AMP deaminase *(MAPDA/ADAL)	0.0565657	0.870316	0.271289	0.973725	1.30223	1	Cre03.g161000
bin:20.3	Cytoskeleton organisation.actin and tubulin folding	0.0571895	0.870316	0.24134	0.598045	1.47949	13	Cre03.g168450,Cre12.g523150,Cre09.g416750,Cre16.g670800,Cre06.g293250
bin:1.1.1.3.1	Photosynthesis.photophosphorylation.photosystem II.assembly.assembly factor *(LPA1)	0.0571992	0.870316	0.266351	-0.969589	-1.3013	1	Cre10.g430150
bin:15.7.3.4	RNA biosynthesis.organellar gene expression machinery.DNA-binding transcriptional regulation.regulatory factor *(mTERF12)	0.0571992	0.870316	0.266351	-0.969508	-1.30119	1	Cre10.g445100
bin:19.2.2.1.3.4	Protein homeostasis.ubiquitin-proteasome system.ubiquitin-fold protein conjugation.UBQ conjugation (ubiquitylation).E2 ubiquitin-conjugating enzyme activities.E2 ubiquitin-conjugating enzyme *(UBC22)	0.0571992	0.870316	0.266351	-0.969994	-1.30185	1	Cre10.g430050
bin:19.2.2.12.5.3.13	Protein homeostasis.ubiquitin-proteasome system.ubiquitin-fold protein conjugation.CULLIN-based E3 ubiquitin ligase activities.CUL4-based E3 ubiquitin ligase complexes.DCAF substrate adaptor component activities.substrate adaptor *(RBV)	0.0571992	0.870316	0.266351	-0.970886	-1.30304	1	Cre16.g675301
bin:3.2.2.3	Carbohydrate metabolism.starch metabolism.biosynthesis.ADP-glucose pyrophosphorylase complex	0.0571992	0.870316	0.266351	-0.970075	-1.30196	1	Cre13.g567950
bin:3.2.2.3.1	Carbohydrate metabolism.starch metabolism.biosynthesis.ADP-glucose pyrophosphorylase complex.large subunit *(APL)	0.0571992	0.870316	0.266351	-0.970075	-1.30196	1	Cre13.g567950
bin:50.6.4	Enzyme classification.EC_6 ligases.EC_6-4 ligase forming carbon-carbon bond	0.0579965	0.870316	0.248911	0.743613	1.42597	5	Cre08.g373050
bin:19.4.2.7	Protein homeostasis.proteolysis.serine peptidase activities.chloroplast Clp-type protease complex	0.058	0.870316	0.266351	0.92352	1.39011	2	Cre17.g696400,Cre02.g113700
bin:13.4.5.2	Cell division.cytokinesis.endoplasmic reticulum (ER) reorganisation.ER-tubule formation factor *(RHD3/RL)	0.0585859	0.870316	0.266351	0.972589	1.30072	1	Cre10.g439600
bin:15.4.3.2	RNA biosynthesis.RNA polymerase III-dependent transcription.TFIIIb transcription factor complex.component *(BDP1)	0.0585859	0.870316	0.266351	0.972508	1.30061	1	Cre15.g640800
bin:22.2.2.4	Vesicle trafficking.retrograde trafficking.protein cargo receptor activities.K/HDEL-signature cargo receptor *(ERD2)	0.0585859	0.870316	0.266351	0.9734	1.3018	1	Cre01.g051400
bin:23.5.2.1.4	Protein translocation.nucleus.nucleocytoplasmic transport.nuclear transport receptor activities.import karyopherin *(IMB4)	0.0585859	0.870316	0.266351	0.973157	1.30148	1	Cre12.g490850
bin:11.1.1.3	Phytohormone action.abscisic acid.biosynthesis.neoxanthin biosynthesis cofactor *(NXD1)	0.0591716	0.870316	0.261664	-0.967967	-1.29913	1	Cre03.g194450
bin:9.1.6.2.5	Secondary metabolism.terpenoids.carotenoid biosynthesis.xanthophylls.neoxanthin biosynthesis cofactor *(NXD1)	0.0591716	0.870316	0.261664	-0.967967	-1.29913	1	Cre03.g194450
bin:18.4.3.7	Protein modification.phosphorylation.CMGC protein kinase families.STN protein kinase	0.06	0.870316	0.261664	0.922628	1.38877	2	Cre02.g120250,Cre16.g688526
bin:24.1.2.5	Solute transport.primary active transport.P-type ATPase superfamily.P5 family	0.06	0.870316	0.261664	0.92177	1.38748	2	Cre02.g093700
bin:24.1.2.5.1	Solute transport.primary active transport.P-type ATPase superfamily.P5 family.P5-type cation-transporting ATPase *(MIA)	0.06	0.870316	0.261664	0.92177	1.38748	2	Cre02.g093700
bin:12.4.8.2.2	Chromatin organisation.nucleosome remodeling.other chromatin remodeling activities.SSO1653-like group.chromatin remodeling factor *(Mot1)	0.0606061	0.870316	0.261664	0.970238	1.29757	1	Cre16.g687301
bin:13.1.3.2.4	Cell division.DNA replication.elongation.DNA polymerase delta complex.component *(POLD4)	0.0606061	0.870316	0.261664	0.9704	1.29779	1	Cre06.g292950
bin:15.3.3.6	RNA biosynthesis.RNA polymerase II-dependent transcription.transcription initiation.TATA box-binding protein (TBP) regulation	0.0606061	0.870316	0.261664	0.970238	1.29757	1	Cre16.g687301
bin:15.3.3.6.2	RNA biosynthesis.RNA polymerase II-dependent transcription.transcription initiation.TATA box-binding protein (TBP) regulation.TBP-associated factor *(MOT1)	0.0606061	0.870316	0.261664	0.970238	1.29757	1	Cre16.g687301
bin:22.7.1.4.4	Vesicle trafficking.vesicle target membrane fusion.SNARE membrane fusion complexes.Qc-type SNARE components.Bs14-group component	0.0606061	0.870316	0.261664	0.970481	1.2979	1	Cre03.g198100
bin:6.3.2.2	Nucleotide metabolism.deoxynucleotides.salvage pathway.multisubstrate deoxyribonucleoside kinase *(TK2)	0.0606061	0.870316	0.261664	0.970643	1.29811	1	Cre02.g095350
bin:19.2.4.2.4	Protein homeostasis.ubiquitin-proteasome system.membrane-associated protein degradation.ER-associated protein degradation (ERAD).delivery to proteasome	0.0613027	0.870316	0.252961	0.852844	1.41022	3	Cre10.g447300
bin:17.1.3	Protein biosynthesis.ribosome biogenesis.small ribosomal subunit (SSU)	0.0617089	0.870316	0.227987	0.548548	1.44365	16	Cre11.g478950,Cre02.g081550,Cre10.g438700,Cre05.g234637,Cre02.g146000,Cre12.g502800,Cre10.g432800
bin:7.15.3	Coenzyme metabolism.chlorophyll metabolism.chlorophyll catabolism	0.062201	0.870316	0.282013	-0.703883	-1.50785	6	Cre16.g664350,Cre08.g365950
bin:16.4.3.1.3.2	RNA processing.RNA homeostasis.mRNA deadenylation-dependent decay.mRNA deadenylation.PAN2-PAN3 complex.regulatory component *(PAN3)	0.0626263	0.870316	0.257206	0.969508	1.2966	1	Cre10.g465850
bin:21.1.1.3	Cell wall organisation.cellulose.cellulose synthase complex (CSC).CSC trafficking	0.0626263	0.870316	0.257206	0.968697	1.29551	1	Cre12.g523950
bin:21.1.1.3.3	Cell wall organisation.cellulose.cellulose synthase complex (CSC).CSC trafficking.G-protein-coupled receptor-like regulator *(7TM)	0.0626263	0.870316	0.257206	0.968697	1.29551	1	Cre12.g523950
bin:27.6.2.9.2	Multi-process regulation.phosphoinositide signalling.phosphoinositide homeostasis.phosphatidylinositol 3,5-bisphosphate homeostasis.phosphatidylinositol 3,5-bisphosphate biosynthesis scaffold protein *(VAC14)	0.0626263	0.870316	0.257206	0.969102	1.29605	1	Cre16.g670261
bin:17.2.11	Protein biosynthesis.aminoacyl-tRNA synthetase activities.isoleucine-tRNA ligase	0.064	0.870316	0.252961	0.912934	1.37418	2	Cre16.g651750
bin:7.12.2.2	Coenzyme metabolism.iron-sulfur cluster assembly machinery.mitochondrial ISC system.transfer phase	0.064	0.870316	0.252961	0.914923	1.37717	2	Cre07.g349600,Cre09.g393200
bin:15.3.5.2	RNA biosynthesis.RNA polymerase II-dependent transcription.transcription elongation.ELONGATOR transcription elongation complex	0.0645833	0.870316	0.257206	-0.83478	-1.43719	3	Cre07.g354100,Cre10.g462750,Cre08.g372500
bin:2.4.2.1	Cellular respiration.oxidative phosphorylation.alternative NAD(P)H dehydrogenase activities.type-II NAD(P)H dehydrogenase activities	0.0645833	0.870316	0.257206	-0.840457	-1.44696	3	Cre16.g671000,Cre19.g750547,Cre16.g691552
bin:17.1.2.2.1.2	Protein biosynthesis.ribosome biogenesis.large ribosomal subunit (LSU).LSU processome.pre-60S ribosomal subunit nuclear assembly.ARPF2-ARRS1 assembly complex	0.0646465	0.870316	0.252961	0.968129	1.29475	1	Cre01.g020950
bin:17.1.2.2.1.2.2	Protein biosynthesis.ribosome biogenesis.large ribosomal subunit (LSU).LSU processome.pre-60S ribosomal subunit nuclear assembly.ARPF2-ARRS1 assembly complex.component *(ARRS1)	0.0646465	0.870316	0.252961	0.968129	1.29475	1	Cre01.g020950
bin:2.4.5.1	Cellular respiration.oxidative phosphorylation.cytochrome c oxidase complex.core components	0.0646465	0.870316	0.252961	0.968372	1.29508	1	Cre03.g157700
bin:2.4.5.1.5	Cellular respiration.oxidative phosphorylation.cytochrome c oxidase complex.core components.component *(COX5c)	0.0646465	0.870316	0.252961	0.968372	1.29508	1	Cre03.g157700
bin:13.2.5	Cell division.cell cycle organisation.sister chromatid separation	0.0647359	0.870316	0.231127	0.671924	1.46675	8	Cre10.g445650,Cre04.g215750,Cre01.g029200,Cre12.g542400,Cre08.g380400,Cre06.g278269
bin:15.3.3	RNA biosynthesis.RNA polymerase II-dependent transcription.transcription initiation	0.0650264	0.870316	0.234393	0.73528	1.40999	5	Cre16.g687301,Cre10.g466550,Cre15.g636650
bin:5.1.1.4	Lipid metabolism.fatty acid metabolism.citrate shuttle.cytosolic NADP-dependent malic enzyme	0.0650264	0.870316	0.234393	0.735606	1.41062	5	Cre06.g251400
bin:19.1.1.2.5	Protein homeostasis.protein quality control.ER Quality Control (ERQC) machinery.BiP chaperone system.nucleotide exchange factor *(Grp170)	0.0650888	0.870316	0.248911	-0.96675	-1.29749	1	Cre10.g439900
bin:18.4.8.2.2	Protein modification.phosphorylation.ABC1K protein kinase families.ancestral clade.subgroup-10 protein kinase	0.0651341	0.870316	0.245042	0.850854	1.40693	3	Cre01.g031900
bin:22.6.4.2	Vesicle trafficking.vesicle tethering.RAB-GTPase membrane association.RAB-GTPase GDP-dissociation inhibitor *(RAB-GDI)	0.0666667	0.870316	0.248911	0.967399	1.29378	1	Cre09.g388467
bin:16.1.4	RNA processing.pre-RNA splicing.spliceosome disassembly	0.0667808	0.870316	0.227987	0.705556	1.42605	6	Cre06.g269350,Cre12.g518300,Cre07.g325713
bin:1.1.9	Photosynthesis.photophosphorylation.ATP synthase complex	0.0670611	0.870316	0.245042	-0.965453	-1.29575	1	Cre08.g372000
bin:1.1.9.3	Photosynthesis.photophosphorylation.ATP synthase complex.assembly	0.0670611	0.870316	0.245042	-0.965453	-1.29575	1	Cre08.g372000
bin:1.1.9.3.3	Photosynthesis.photophosphorylation.ATP synthase complex.assembly.assembly factor *(BFA3)	0.0670611	0.870316	0.245042	-0.965453	-1.29575	1	Cre08.g372000
bin:16.1.6.13	RNA processing.pre-RNA splicing.spliceosome-associated non-snRNP factor activities.SMU1-SMU2 RNA splicing factor complex	0.068	0.870316	0.245042	0.908273	1.36716	2	Cre01.g020400,Cre16.g688750
bin:16.4.5.2.5	RNA processing.RNA homeostasis.Exon Junction complex (EJC).peripheral components.component *(PININ)	0.0690335	0.870316	0.24134	-0.964804	-1.29488	1	Cre09.g387300
bin:16.4.7.2.2	RNA processing.RNA homeostasis.NGD No-Go Decay.Ribosome-associated Quality Control (RQC) complex.component *(RQC1)	0.0690335	0.870316	0.24134	-0.96448	-1.29445	1	Cre11.g467639
bin:2.4.1.4.10	Cellular respiration.oxidative phosphorylation.NADH dehydrogenase complex.non-core modules.carbonic anhydrase module	0.0690335	0.870316	0.24134	-0.964966	-1.2951	1	Cre12.g516450
bin:2.4.1.4.10.1	Cellular respiration.oxidative phosphorylation.NADH dehydrogenase complex.non-core modules.carbonic anhydrase module.component *(CA)	0.0690335	0.870316	0.24134	-0.964966	-1.2951	1	Cre12.g516450
bin:2.4.1.4.10.2	Cellular respiration.oxidative phosphorylation.NADH dehydrogenase complex.non-core modules.carbonic anhydrase module.component *(CAL)	0.0690335	0.870316	0.24134	-0.964966	-1.2951	1	Cre12.g516450
bin:24.2.2.3.2	Solute transport.carrier-mediated transport.MFS superfamily.cation transporter OCT family.organic cation transporter *(OCT)	0.0690335	0.870316	0.24134	-0.964561	-1.29455	1	Cre09.g387060
bin:3.12.1	Carbohydrate metabolism.plastidial glycolysis.ATP-dependent phosphofructokinase *(PFK5)	0.0697211	0.870316	0.24134	-0.892665	-1.38729	2	Cre06.g262900
bin:10.6	Redox homeostasis.reactive oxygen-induced signalling	0.0708333	0.870316	0.245042	-0.825522	-1.42125	3	Cre03.g163500,Cre09.g416500
bin:18.5.4	Protein modification.dephosphorylation.protein aspartate phosphatase families	0.0708333	0.870316	0.245042	-0.825006	-1.42036	3	Cre02.g114500
bin:18.5.4.1	Protein modification.dephosphorylation.protein aspartate phosphatase families.FCP phosphatase families	0.0708333	0.870316	0.245042	-0.825006	-1.42036	3	Cre02.g114500
bin:21.1	Cell wall organisation.cellulose	0.0708812	0.870316	0.234393	0.848251	1.40263	3	Cre12.g523950,Cre06.g260650
bin:21.1.1	Cell wall organisation.cellulose.cellulose synthase complex (CSC)	0.0708812	0.870316	0.234393	0.848251	1.40263	3	Cre12.g523950,Cre06.g260650
bin:10.6.4.4	Redox homeostasis.reactive oxygen-induced signalling.singlet oxygen-induced signalling.regulatory protein *(MBS)	0.0710059	0.870316	0.237794	-0.962452	-1.29173	1	Cre09.g416500
bin:13.3.5.2.5	Cell division.meiotic recombination.meiotic crossover.class-II/MUS81-dependent crossover pathway.FIGL1-FLIP meiotic crossover regulator complex	0.0710059	0.870316	0.237794	-0.96375	-1.29347	1	Cre01.g022000
bin:13.3.5.2.5.1	Cell division.meiotic recombination.meiotic crossover.class-II/MUS81-dependent crossover pathway.FIGL1-FLIP meiotic crossover regulator complex.ATPase component *(FIGL1)	0.0710059	0.870316	0.237794	-0.96375	-1.29347	1	Cre01.g022000
bin:16.4.3.1.3.1	RNA processing.RNA homeostasis.mRNA deadenylation-dependent decay.mRNA deadenylation.PAN2-PAN3 complex.catalytic exoribonuclease component *(PAN2)	0.0710059	0.870316	0.237794	-0.962696	-1.29205	1	Cre06.g304550
bin:18.1.1.1.2	Protein modification.glycosylation.N-linked glycosylation.dolichol-phosphate biosynthesis.dehydro-dolichyl diphosphate synthase *(DPS)	0.0710059	0.870316	0.237794	-0.963344	-1.29292	1	Cre17.g738250
bin:16.1.1.2.4	RNA processing.pre-RNA splicing.U2-type major spliceosome.U2 snRNP complex.RNA splicing factor 3B subcomplex	0.072	0.870316	0.237794	0.905677	1.36326	2	Cre06.g254800,Cre03.g158950
bin:16.3.3.4	RNA processing.RNA transport.TREX-2 ribonucleoparticle (RNP) trafficking complex.regulatory component *(DSS1/Sem1)	0.0729783	0.870316	0.234393	-0.96156	-1.29053	1	Cre02.g095093
bin:19.2.2.8.2.3	Protein homeostasis.ubiquitin-proteasome system.ubiquitin-fold protein conjugation.RING E3 ubiquitin ligase activities.RING-HC-class.E3 ubiquitin ligase *(HUB)	0.0729783	0.870316	0.234393	-0.961804	-1.29085	1	Cre14.g625802
bin:22.2.3.2.2	Vesicle trafficking.retrograde trafficking.vesicle tethering.DSL1 tethering complex.component *(MIP1)	0.0729783	0.870316	0.234393	-0.961885	-1.29096	1	Cre07.g326300
bin:50	Enzyme classification	0.0735444	0.870316	0.164406	0.244117	1.14421	1010	Cre08.g373050,Cre13.g571700,Cre12.g554800,Cre03.g181300,Cre02.g073700,Cre02.g085450,Cre06.g251400,Cre06.g292500,Cre07.g324866,Cre02.g113350,Cre02.g120250,Cre12.g488050,Cre16.g651750,Cre03.g152950,Cre02.g102650,Cre12.g514650,Cre03.g182100,Cre13.g582650,Cre02.g086050,Cre03.g206600,Cre06.g251050,Cre05.g242000,Cre01.g010350,Cre16.g666200,Cre09.g400450,Cre12.g555800,Cre06.g282800,Cre02.g102900,Cre14.g…
bin:16.4.7.2	RNA processing.RNA homeostasis.NGD No-Go Decay.Ribosome-associated Quality Control (RQC) complex	0.0737052	0.870316	0.234393	-0.886212	-1.37726	2	Cre11.g467639
bin:26.6	External stimuli response.drought	0.0737052	0.870316	0.234393	-0.88659	-1.37785	2	Cre12.g497300
bin:26.6.1	External stimuli response.drought.stomatal closure signalling	0.0737052	0.870316	0.234393	-0.88659	-1.37785	2	Cre12.g497300
bin:13.3.5.3	Cell division.meiotic recombination.meiotic crossover.MUS81-independent crossover	0.074	0.870316	0.234393	0.898109	1.35186	2	Cre03.g187700
bin:14.7.3	DNA damage response.nucleotide excision repair (NER).multi-functional TFIIh complex	0.074	0.870316	0.234393	0.899118	1.35338	2	Cre10.g466550
bin:14.7.3.2	DNA damage response.nucleotide excision repair (NER).multi-functional TFIIh complex.core module	0.074	0.870316	0.234393	0.899118	1.35338	2	Cre10.g466550
bin:15.3.3.5	RNA biosynthesis.RNA polymerase II-dependent transcription.transcription initiation.TFIIh basal transcription factor complex	0.074	0.870316	0.234393	0.899118	1.35338	2	Cre10.g466550
bin:15.3.3.5.1	RNA biosynthesis.RNA polymerase II-dependent transcription.transcription initiation.TFIIh basal transcription factor complex.core module	0.074	0.870316	0.234393	0.899118	1.35338	2	Cre10.g466550
bin:22.7.1.4.1	Vesicle trafficking.vesicle target membrane fusion.SNARE membrane fusion complexes.Qc-type SNARE components.SYP5-group component	0.0747475	0.870316	0.234393	0.965615	1.29139	1	Cre17.g709350
bin:27.6.2.8.2	Multi-process regulation.phosphoinositide signalling.phosphoinositide homeostasis.phosphatidylinositol 3-phosphate homeostasis.phosphatidylinositol 3-phosphate phosphatase *(PTEN)	0.0747475	0.870316	0.234393	0.965291	1.29096	1	Cre06.g308400
bin:13.1.2.1	Cell division.DNA replication.initiation.auxiliary factor *(CDC45)	0.0749507	0.870316	0.231127	-0.961236	-1.29009	1	Cre06.g270250
bin:17.1.2.2.1.13	Protein biosynthesis.ribosome biogenesis.large ribosomal subunit (LSU).LSU processome.pre-60S ribosomal subunit nuclear assembly.assembly factor *(NLE)	0.0749507	0.870316	0.231127	-0.961155	-1.28998	1	Cre01.g000600
bin:17.1.2	Protein biosynthesis.ribosome biogenesis.large ribosomal subunit (LSU)	0.0757576	0.870316	0.199915	0.457706	1.38926	28	Cre10.g450879,Cre01.g020950,Cre16.g683793,Cre17.g716400,Cre12.g533050,Cre01.g035000,Cre07.g351750,Cre12.g528750,Cre02.g143050,Cre13.g585150,Cre17.g710100,Cre17.g734628
bin:15.4.3	RNA biosynthesis.RNA polymerase III-dependent transcription.TFIIIb transcription factor complex	0.076	0.870316	0.231127	0.897049	1.35027	2	Cre15.g640800
bin:13.5.3	Cell division.plastid division.thylakoid organisation	0.0762125	0.870316	0.248911	-0.737514	-1.5022	5	Cre13.g562850,Cre07.g339200,Cre11.g468050
bin:24.4.3	Solute transport.porins.outer membrane porin *(OEP23)	0.0788955	0.870316	0.224966	-0.960019	-1.28846	1	Cre17.g720550
bin:27.13	Multi-process regulation.ppGpp (hyperphosphorylated guanylate) signalling	0.0788955	0.870316	0.224966	-0.958965	-1.28704	1	Cre03.g159800
bin:27.13.2	Multi-process regulation.ppGpp (hyperphosphorylated guanylate) signalling.bifunctional ppGpp synthetase and hydrolase *(RSH)	0.0788955	0.870316	0.224966	-0.958965	-1.28704	1	Cre03.g159800
bin:5.4	Lipid metabolism.sphingolipid metabolism	0.0793919	0.870316	0.206588	0.621666	1.43137	10	Cre09.g400516,Cre04.g230144,Cre03.g146507,Cre12.g504050,Cre12.g508700
bin:17.1.2.2.1.1.1	Protein biosynthesis.ribosome biogenesis.large ribosomal subunit (LSU).LSU processome.pre-60S ribosomal subunit nuclear assembly.PES-BOP1-WDR12 (PeBoW) complex.component *(PES)	0.0808081	0.870316	0.224966	0.964074	1.28933	1	Cre16.g683793
bin:5.2.4.3.2.1.1	Lipid metabolism.glycerolipid metabolism.phosphatidylethanolamine biosynthesis.mitochondrial phosphatidylserine decarboxylation pathway.membrane juxtaposition-dependent route.MICOS complex.component *(Mic60)	0.0808679	0.870316	0.222056	-0.958316	-1.28617	1	Cre08.g358950
bin:18	Protein modification	0.0809465	0.870316	0.173748	0.301387	1.25917	186	Cre06.g292500,Cre03.g145427,Cre01.g031900,Cre02.g120250,Cre14.g617150,Cre02.g101850,Cre16.g666200,Cre16.g690000,Cre14.g619166,Cre12.g493150,Cre07.g332550,Cre16.g678213,Cre06.g294400,Cre17.g718800,Cre08.g380600,Cre17.g705350,Cre01.g014650,Cre16.g688526,Cre10.g437829,Cre16.g662650,Cre14.g628450,Cre07.g321200,Cre02.g114750,Cre16.g652850,Cre07.g344350,Cre07.g323100,Cre08.g381950,Cre07.g328900,Cre02.g…
bin:18.12.3.3	Protein modification.targeting peptide maturation.plastid.carboxy-terminal processing peptidase *(CtpA)	0.0816733	0.870316	0.222056	-0.879238	-1.36642	2	Cre06.g265850,Cre10.g453807
bin:16.1.1	RNA processing.pre-RNA splicing.U2-type major spliceosome	0.081803	0.870316	0.202072	0.619153	1.46238	11	Cre06.g254800,Cre14.g633650,Cre03.g158950,Cre17.g721600
bin:24.3.4	Solute transport.channels.AMT family	0.0819277	0.870316	0.245042	-0.635169	-1.49035	8	Cre14.g629920,Cre13.g569850,Cre06.g293051
bin:24.3.4.1	Solute transport.channels.AMT family.ammonium transporter *(AMT1)	0.0819277	0.870316	0.245042	-0.635169	-1.49035	8	Cre14.g629920,Cre13.g569850,Cre06.g293051
bin:1.1.1.3.16	Photosynthesis.photophosphorylation.photosystem II.assembly.assembly factor *(LTO1)	0.0828283	0.870316	0.222056	0.963993	1.28922	1	Cre12.g493150
bin:17.1.2.2.1.11	Protein biosynthesis.ribosome biogenesis.large ribosomal subunit (LSU).LSU processome.pre-60S ribosomal subunit nuclear assembly.regulatory GTPase *(NUG1/NSN1)	0.0828283	0.870316	0.222056	0.963344	1.28835	1	Cre12.g533050
bin:17.1.2.2.3.2	Protein biosynthesis.ribosome biogenesis.large ribosomal subunit (LSU).LSU processome.60S ribosomal subunit cytoplasmic maturation.maturation factor *(REIL)	0.0828283	0.870316	0.222056	0.96375	1.28889	1	Cre17.g716400
bin:18.12.1.4	Protein modification.targeting peptide maturation.endomembrane system.signal peptidase *(SPP)	0.0828283	0.870316	0.222056	0.96302	1.28792	1	Cre07.g332550
bin:18.13.2.1	Protein modification.cysteine disulfide formation.chloroplast.thiol-disulfide oxidoreductase *(LTO1)	0.0828283	0.870316	0.222056	0.963993	1.28922	1	Cre12.g493150
bin:19.3.3.6.1.1	Protein homeostasis.autophagy.phagophore expansion.membrane shuttling.ATG9-2-18 membrane-recruiting complex.component *(ATG9)	0.0828283	0.870316	0.222056	0.963507	1.28857	1	Cre09.g391500
bin:16.2.2.6.1	RNA processing.RNA modification.tRNA modification.methylation.tRNA guanine-methyltransferase *(TRM1)	0.084	0.870316	0.21925	0.893491	1.34491	2	Cre10.g422000
bin:18.3.1	Protein modification.lipidation.glycophosphatidylinositol (GPI) anchor addition	0.0842912	0.870316	0.213928	0.84089	1.39046	3	Cre14.g617150
bin:25.1	Nutrient uptake.nitrogen assimilation	0.0846154	0.870316	0.248911	-0.534892	-1.44692	13	Cre09.g410750,Cre09.g410850,Cre05.g232150,Cre12.g514050,Cre06.g257950,Cre09.g410800
bin:17.1.2.2.1.10	Protein biosynthesis.ribosome biogenesis.large ribosomal subunit (LSU).LSU processome.pre-60S ribosomal subunit nuclear assembly.assembly factor *(SMO4)	0.0848126	0.870316	0.216543	-0.957181	-1.28465	1	Cre07.g348250
bin:7.9.1.1	Coenzyme metabolism.NAD/NADP biosynthesis.aspartate de-novo pathway.aspartate oxidase	0.0848126	0.870316	0.216543	-0.957262	-1.28476	1	Cre12.g528450
bin:15.3.4.5.1.6	RNA biosynthesis.RNA polymerase II-dependent transcription.transcription co-activation.MEDIATOR complex.head module.component *(MED19)	0.0848485	0.870316	0.21925	0.961317	1.28564	1	Cre17.g709800
bin:16.1.6.7	RNA processing.pre-RNA splicing.spliceosome-associated non-snRNP factor activities.RNA splicing factor *(NSR)	0.0848485	0.870316	0.21925	0.960749	1.28488	1	Cre01.g024900
bin:27.2.6	Multi-process regulation.Programmed Cell Death (PCD) system.regulatory protein *(PDCD5)	0.0848485	0.870316	0.21925	0.962615	1.28738	1	Cre12.g557800
bin:5.2.7.4	Lipid metabolism.glycerolipid metabolism.phosphatidylglycerol biosynthesis.phosphatidylglycerophosphate phosphatase *(PGPP)	0.0848485	0.870316	0.21925	0.961966	1.28651	1	Cre04.g219900
bin:17.6.1	Protein biosynthesis.organellar translation machinery.mitochondrial ribosome biogenesis	0.0848708	0.870316	0.208955	0.76671	1.36439	4	Cre03.g176700,Cre09.g405200,Cre02.g118950,Cre16.g653601
bin:24.2.8.2	Solute transport.carrier-mediated transport.CPA superfamily.CPA-2 family	0.0854167	0.870316	0.222056	-0.817443	-1.40734	3	Cre04.g220200,Cre12.g493000
bin:24.2.8.2.2	Solute transport.carrier-mediated transport.CPA superfamily.CPA-2 family.proton:potassium cation antiporter *(KEA)	0.0854167	0.870316	0.222056	-0.817443	-1.40734	3	Cre04.g220200,Cre12.g493000
bin:24.2.9.1	Solute transport.carrier-mediated transport.CDF superfamily.CaCA family	0.086116	0.870316	0.202072	0.720867	1.38235	5	Cre16.g649466,Cre12.g519500,Cre14.g625300,Cre09.g409750
bin:17.1.2.2.1.3	Protein biosynthesis.ribosome biogenesis.large ribosomal subunit (LSU).LSU processome.pre-60S ribosomal subunit nuclear assembly.PWP1 assembly complex	0.0862069	0.870316	0.2114	0.83774	1.38525	3	Cre01.g035000,Cre07.g351750
bin:13.1.2.3	Cell division.DNA replication.initiation.CDC45-recruitment factor *(MCM10)	0.086785	0.870316	0.213928	-0.954262	-1.28073	1	Cre07.g351400
bin:13.5.3.3	Cell division.plastid division.thylakoid organisation.regulatory protein *(THF1)	0.086785	0.870316	0.213928	-0.954829	-1.28149	1	Cre13.g562850
bin:15.2.3	RNA biosynthesis.RNA polymerase I-dependent transcription.TFIf basal transcription factor heterodimer	0.086785	0.870316	0.213928	-0.955154	-1.28193	1	Cre01.g070567
bin:15.2.3.2	RNA biosynthesis.RNA polymerase I-dependent transcription.TFIf basal transcription factor heterodimer.large subunit *(NRPA13)	0.086785	0.870316	0.213928	-0.955154	-1.28193	1	Cre01.g070567
bin:19.2.2.12.3.3.5	Protein homeostasis.ubiquitin-proteasome system.ubiquitin-fold protein conjugation.CULLIN-based E3 ubiquitin ligase activities.CUL1-based/SCF E3 ubiquitin ligase complexes.F-BOX substrate adaptor component activities.substrate adaptor *(FBP7)	0.086785	0.870316	0.213928	-0.953856	-1.28019	1	Cre06.g254450
bin:23.3.1.7.1	Protein translocation.endoplasmic reticulum.co-translational insertion system.EMC membrane protein insertion complex.component *(EMC1)	0.086785	0.870316	0.213928	-0.955965	-1.28302	1	Cre01.g042550
bin:26.5.2.2	External stimuli response.temperature.heat response.monogalactosyldiacylglycerol lipase *(HIL1)	0.086785	0.870316	0.213928	-0.954424	-1.28095	1	Cre01.g002400
bin:26.5.2.4	External stimuli response.temperature.heat response.organellar chaperone *(Clp-p/Clp-m)	0.086785	0.870316	0.213928	-0.954505	-1.28106	1	Cre02.g090850
bin:1.1.2.9.1.3	Photosynthesis.photophosphorylation.cytochrome b6/f complex.assembly.CCB cytochrome b6 maturation system (system IV).assembly factor *(CCB3)	0.0868687	0.870316	0.216543	0.960182	1.28412	1	Cre01.g052400
bin:19.2.3.3.1.1	Protein homeostasis.ubiquitin-proteasome system.ubiquitin-fold protein deconjugation.RUB deconjugation.COP9 signalosome complex.component *(CSN1)	0.0868687	0.870316	0.216543	0.960587	1.28466	1	Cre05.g234300
bin:15.1.2	RNA biosynthesis.DNA-dependent RNA polymerase complexes.RNA polymerase II complex	0.0881226	0.873513	0.208955	0.83647	1.38315	3	Cre13.g565550
bin:14.7.3.2.4	DNA damage response.nucleotide excision repair (NER).multi-functional TFIIh complex.core module.component *(TFB1)	0.0888889	0.873513	0.213928	0.959776	1.28358	1	Cre10.g466550
bin:15.3.3.5.1.4	RNA biosynthesis.RNA polymerase II-dependent transcription.transcription initiation.TFIIh basal transcription factor complex.core module.component *(TFB1)	0.0888889	0.873513	0.213928	0.959776	1.28358	1	Cre10.g466550
bin:18.3.5	Protein modification.lipidation.protein de-S-acylation	0.0888889	0.873513	0.213928	0.958884	1.28239	1	Cre16.g678213
bin:18.3.5.2	Protein modification.lipidation.protein de-S-acylation.palmitoyl-protein thioesterase *(PPT)	0.0888889	0.873513	0.213928	0.958884	1.28239	1	Cre16.g678213
bin:4.5.2.3	Amino acid metabolism.shikimate group amino acid biosynthesis.phenylalanine and tyrosine.arogenate dehydrogenase *(ADH)	0.0888889	0.873513	0.213928	0.957992	1.28119	1	Cre06.g278350
bin:19.2.5.2	Protein homeostasis.ubiquitin-proteasome system.26S proteasome.19S regulatory particle	0.0896309	0.873513	0.197822	0.719686	1.38009	5	Cre04.g226950,Cre04.g216600,Cre01.g011500
bin:5.1.7.3	Lipid metabolism.fatty acid metabolism.fatty acid desaturation.methyl-end desaturation	0.0896414	0.873513	0.2114	-0.873642	-1.35772	2	Cre01.g038600,Cre13.g590500
bin:5.1.7.3.1	Lipid metabolism.fatty acid metabolism.fatty acid desaturation.methyl-end desaturation.delta-12/delta-15 fatty acid desaturase *(FAD2/3/6-8)	0.0896414	0.873513	0.2114	-0.873642	-1.35772	2	Cre01.g038600,Cre13.g590500
bin:23.5.1.5	Protein translocation.nucleus.nuclear pore complex (NPC).nuclear basket	0.0907298	0.873513	0.208955	-0.952396	-1.27823	1	Cre15.g641000
bin:23.5.1.5.1	Protein translocation.nucleus.nuclear pore complex (NPC).nuclear basket.nucleoporin *(NUP50)	0.0907298	0.873513	0.208955	-0.952396	-1.27823	1	Cre15.g641000
bin:24.2.13.8	Solute transport.carrier-mediated transport.MTCC family.peroxisomal NAD+ transporter *(PXN)	0.0907298	0.873513	0.208955	-0.95264	-1.27856	1	Cre07.g353300
bin:9.1.6.2.1.3	Secondary metabolism.terpenoids.carotenoid biosynthesis.xanthophylls.carotenoid hydroxylase activities.carotenoid epsilon-ring hydroxylase *(LUT1)	0.0907298	0.873513	0.208955	-0.953207	-1.27932	1	Cre08.g373100
bin:22.7.1.1	Vesicle trafficking.vesicle target membrane fusion.SNARE membrane fusion complexes.Qa-type SNARE components	0.092	0.879787	0.208955	0.883131	1.32932	2	Cre13.g588550,Cre01.g010700
bin:24.2.1.1.10	Solute transport.carrier-mediated transport.DMT superfamily.NST-TPT group.nucleotide sugar transporter *(UAfT)	0.092	0.879787	0.208955	0.883049	1.3292	2	Cre17.g702700,Cre09.g415900
bin:17.6.2.1.6	Protein biosynthesis.organellar translation machinery.plastidial ribosome biogenesis.rRNA maturation.16S-rRNA maturation factor *(RAP)	0.0923788	0.879787	0.224966	-0.717335	-1.4611	5	Cre03.g183750,Cre02.g109050,Cre09.g387450,Cre11.g467649
bin:17.3.1.1	Protein biosynthesis.translation initiation.Pre-Initiation Complex (PIC) module.eIF1 PIC assembly factor activity	0.0936255	0.879787	0.206588	-0.870965	-1.35356	2	Cre06.g298100,Cre02.g103550
bin:6.1.2.1	Nucleotide metabolism.purines.GMP biosynthesis.AMP deaminase activities	0.094	0.879787	0.206588	0.880292	1.32505	2	Cre03.g161000,Cre12.g531700
bin:18.4.8.2	Protein modification.phosphorylation.ABC1K protein kinase families.ancestral clade	0.0940959	0.879787	0.197822	0.759179	1.35099	4	Cre01.g031900,Cre09.g407801
bin:12.5.3	Chromatin organisation.epigenetic state regulation.ROS1-mediated DNA demethylation	0.0946746	0.879787	0.204295	-0.95045	-1.27562	1	Cre02.g074300
bin:12.5.3.2	Chromatin organisation.epigenetic state regulation.ROS1-mediated DNA demethylation.ROS1-recruitment complex	0.0946746	0.879787	0.204295	-0.95045	-1.27562	1	Cre02.g074300
bin:12.5.3.2.4	Chromatin organisation.epigenetic state regulation.ROS1-mediated DNA demethylation.ROS1-recruitment complex.transposon-derived anti-silencing factor *(HDP1)	0.0946746	0.879787	0.204295	-0.95045	-1.27562	1	Cre02.g074300
bin:13.1.6.7	Cell division.DNA replication.organelle machinery.DNA recombination	0.0946746	0.879787	0.204295	-0.950856	-1.27616	1	Cre04.g218000
bin:13.1.6.7.3	Cell division.DNA replication.organelle machinery.DNA recombination.Holliday junction resolvase *(MOC1)	0.0946746	0.879787	0.204295	-0.950856	-1.27616	1	Cre04.g218000
bin:16.4.2.1.9	RNA processing.RNA homeostasis.Exosome complex.EXO9 core complex.component *(MTR3/RRP41L)	0.0946746	0.879787	0.204295	-0.950693	-1.27594	1	Cre17.g697624
bin:16.4.3.4	RNA processing.RNA homeostasis.mRNA deadenylation-dependent decay.XRN4-exoribonuclease cofactor *(LARP1)	0.0949495	0.879792	0.206588	0.956776	1.27957	1	Cre10.g441200
bin:7.2	Coenzyme metabolism.thiamine pyrophosphate biosynthesis	0.096	0.880694	0.204295	0.877827	1.32133	2	Cre08.g365600
bin:18.4.3	Protein modification.phosphorylation.CMGC protein kinase families	0.0964052	0.880694	0.183024	0.570342	1.41096	13	Cre02.g120250,Cre14.g619166,Cre08.g380600,Cre16.g688526,Cre08.g381950
bin:22.7	Vesicle trafficking.vesicle target membrane fusion	0.096519	0.880694	0.179782	0.524544	1.38047	16	Cre04.g225850,Cre04.g225900,Cre03.g198100,Cre17.g709350,Cre13.g588550,Cre17.g728150,Cre01.g010700
bin:17.1.3.1.18	Protein biosynthesis.ribosome biogenesis.small ribosomal subunit (SSU).SSU proteome.component *(uS13)	0.0966469	0.880694	0.202072	-0.948585	-1.27311	1	Cre06.g272950
bin:13.2.1.9.4.1	Cell division.cell cycle organisation.cell cycle control.DREAM regulatory complex.E2F-DP dimer.component *(E2Fa/b/c)	0.0969697	0.880694	0.204295	0.955154	1.2774	1	Cre01.g052300
bin:15.5.3.8	RNA biosynthesis.DNA-binding transcriptional regulation.helix-turn-helix DNA-binding domain.E2F family	0.0969697	0.880694	0.204295	0.955154	1.2774	1	Cre01.g052300
bin:15.5.3.8.1	RNA biosynthesis.DNA-binding transcriptional regulation.helix-turn-helix DNA-binding domain.E2F family.transcription factor *(E2F1/2/3)	0.0969697	0.880694	0.204295	0.955154	1.2774	1	Cre01.g052300
bin:23.2.2	Protein translocation.mitochondrion.inner mitochondrion membrane TIM translocation system	0.098	0.884538	0.202072	0.875831	1.31833	2	Cre09.g393200,Cre16.g660800
bin:23.2.2.6	Protein translocation.mitochondrion.inner mitochondrion membrane TIM translocation system.accessory PAM module	0.098	0.884538	0.202072	0.875831	1.31833	2	Cre09.g393200,Cre16.g660800
bin:24.4.2	Solute transport.porins.outer membrane porin *(OEP21)	0.0986193	0.884538	0.199915	-0.947855	-1.27213	1	Cre09.g416800
bin:13.1.3.4.2.2	Cell division.DNA replication.elongation.DNA-tracking platform.PCNA sliding clamp loader complex.component *(RFC2)	0.0989899	0.884538	0.202072	0.954829	1.27696	1	Cre07.g337150
bin:3.6.4	Carbohydrate metabolism.mannose metabolism.phosphosugar phosphatase	0.0989899	0.884538	0.202072	0.953451	1.27512	1	Cre17.g711200
bin:16.2.1.7.1.2	RNA processing.RNA modification.mRNA modification.mRNA methylation.adenosine N6-methylation.MACOM regulatory complex	0.1	0.884538	0.199915	0.873074	1.31418	2	Cre05.g234658,Cre07.g347250
bin:19.4.6.7.1	Protein homeostasis.proteolysis.metallopeptidase activities.carboxypeptidase activities.carboxypeptidase	0.1	0.884538	0.199915	0.872116	1.31274	2	Cre16.g668950
bin:24.2.22	Solute transport.carrier-mediated transport.MPC pyruvate carrier complex	0.100592	0.884538	0.197822	-0.946233	-1.26996	1	Cre02.g113100
bin:24.2.22.1	Solute transport.carrier-mediated transport.MPC pyruvate carrier complex.component *(MPC1)	0.100592	0.884538	0.197822	-0.946233	-1.26996	1	Cre02.g113100
bin:5.1.1.5	Lipid metabolism.fatty acid metabolism.citrate shuttle.MPC pyruvate carrier complex	0.100592	0.884538	0.197822	-0.946233	-1.26996	1	Cre02.g113100
bin:5.1.1.5.1	Lipid metabolism.fatty acid metabolism.citrate shuttle.MPC pyruvate carrier complex.component *(MPC1)	0.100592	0.884538	0.197822	-0.946233	-1.26996	1	Cre02.g113100
bin:19.4.6.8	Protein homeostasis.proteolysis.metallopeptidase activities.FtsH endopeptidase activities	0.101594	0.884538	0.197822	-0.862304	-1.3401	2	Cre14.g625625
bin:19.4.6.8.1	Protein homeostasis.proteolysis.metallopeptidase activities.FtsH endopeptidase activities.FtsH mitochondrial protease complexes	0.101594	0.884538	0.197822	-0.862304	-1.3401	2	Cre14.g625625
bin:1.1.2.9.1	Photosynthesis.photophosphorylation.cytochrome b6/f complex.assembly.CCB cytochrome b6 maturation system (system IV)	0.102	0.884538	0.197822	0.870817	1.31078	2	Cre01.g052400
bin:16.2.2.6.11	RNA processing.RNA modification.tRNA modification.methylation.TRM11-TRM112 tRNA guanine-methyltransferase complex	0.102	0.884538	0.197822	0.871451	1.31174	2	Cre12.g512550
bin:19.4.6.4	Protein homeostasis.proteolysis.metallopeptidase activities.M16-class metallopeptidase activities	0.102083	0.884538	0.202072	-0.798609	-1.37492	3	Cre01.g034100
bin:7.12.1.2	Coenzyme metabolism.iron-sulfur cluster assembly machinery.plastidial SUF system.transfer phase	0.102083	0.884538	0.202072	-0.800314	-1.37785	3	Cre01.g045902
bin:22.2.1.1.2	Vesicle trafficking.retrograde trafficking.Coat protein I (COPI) coatomer machinery.coat protein complex.subunit beta2	0.102564	0.885788	0.195789	-0.94599	-1.26963	1	Cre02.g118500
bin:19.4.2.2.2	Protein homeostasis.proteolysis.serine peptidase activities.SCPL-type carboxypeptidase activities.carboxypeptidase	0.103586	0.885788	0.195789	-0.859043	-1.33504	2	Cre10.g422150,Cre13.g567650
bin:16.4.6.1.1	RNA processing.RNA homeostasis.NMD Nonsense-Mediated Decay.eRF1-eRF3 aberrant mRNA detection complex.component *(eRF1)	0.104536	0.885788	0.193813	-0.944368	-1.26745	1	Cre13.g587050
bin:22.5	Vesicle trafficking.clathrin coated vesicle (CCV) machinery	0.105351	0.885788	0.176694	0.618799	1.39672	9	Cre12.g545150,Cre07.g318000,Cre07.g323100
bin:19.2.3.3	Protein homeostasis.ubiquitin-proteasome system.ubiquitin-fold protein deconjugation.RUB deconjugation	0.106164	0.885788	0.17822	0.671338	1.35689	6	Cre05.g234300,Cre03.g194250
bin:1.2.1.3.2	Photosynthesis.calvin cycle.ribulose-1,5-bisphosphat carboxylase/oxygenase (RuBisCo) activity.RuBisCo regulation.lysine N-methyltransferase *(RbcMT)	0.106509	0.885788	0.191892	-0.943638	-1.26647	1	Cre16.g661350
bin:15.3.7	RNA biosynthesis.RNA polymerase II-dependent transcription.upstream transcription pausing	0.106509	0.885788	0.191892	-0.943557	-1.26637	1	Cre02.g073250
bin:15.3.7.1	RNA biosynthesis.RNA polymerase II-dependent transcription.upstream transcription pausing.regulatory protein *(BDR)	0.106509	0.885788	0.191892	-0.943557	-1.26637	1	Cre02.g073250
bin:16.2.1.1.1.1	RNA processing.RNA modification.mRNA modification.RNA 5-end processing.RNA 5-end capping.mRNA capping enzyme	0.106509	0.885788	0.191892	-0.940719	-1.26256	1	Cre07.g319150
bin:18.11.2	Protein modification.methylation.arginine N-methyltransferase activities	0.106509	0.885788	0.191892	-0.940475	-1.26223	1	Cre12.g558100
bin:18.11.2.1	Protein modification.methylation.arginine N-methyltransferase activities.type-I arginine N-methyltransferase *(PRMT10)	0.106509	0.885788	0.191892	-0.940475	-1.26223	1	Cre12.g558100
bin:18.12.3.1	Protein modification.targeting peptide maturation.plastid.plastidial protease *(EGY)	0.106509	0.885788	0.191892	-0.94234	-1.26473	1	Cre01.g049350
bin:19.2.2.3.2.1	Protein homeostasis.ubiquitin-proteasome system.ubiquitin-fold protein conjugation.RUB conjugation (neddylation).E1 RUB ubiquitin-activating enzyme heterodimer.large subunit *(ECR1)	0.106509	0.885788	0.191892	-0.941286	-1.26332	1	Cre12.g491500
bin:22.1.2.2	Vesicle trafficking.anterograde trafficking.protein cargo receptor activities.membrane protein cargo receptor *(CNIH)	0.106509	0.885788	0.191892	-0.942503	-1.26495	1	Cre01.g036550
bin:23.3.1.7.6	Protein translocation.endoplasmic reticulum.co-translational insertion system.EMC membrane protein insertion complex.component *(EMC6)	0.106509	0.885788	0.191892	-0.942016	-1.2643	1	Cre14.g614250
bin:20	Cytoskeleton organisation	0.106648	0.885788	0.158514	0.345489	1.27953	75	Cre03.g168450,Cre06.g304100,Cre12.g523150,Cre03.g196900,Cre01.g036800,Cre09.g416750,Cre02.g107800,Cre13.g603700,Cre16.g670800,Cre12.g520950,Cre06.g293250,Cre13.g602400,Cre06.g278125,Cre06.g281200,Cre03.g168800,Cre06.g250300,Cre07.g339050,Cre14.g627576,Cre10.g439100,Cre03.g202000,Cre05.g244250,Cre07.g328850,Cre03.g181150,Cre02.g141606,Cre03.g176833,Cre16.g676200,Cre12.g549550,Cre06.g265950,Cre16.g…
bin:13.5	Cell division.plastid division	0.107317	0.886963	0.213928	-0.564671	-1.4327	10	Cre13.g562850,Cre10.g433050,Cre12.g519900,Cre07.g339200,Cre11.g468050
bin:16.1.6	RNA processing.pre-RNA splicing.spliceosome-associated non-snRNP factor activities	0.107372	0.886963	0.170932	0.510187	1.36075	17	Cre16.g676400,Cre01.g024900,Cre01.g020400,Cre01.g026450,Cre16.g688750,Cre03.g194000
bin:17.6.2.4	Protein biosynthesis.organellar translation machinery.plastidial ribosome biogenesis.plastidial ribosome-associated proteins	0.108333	0.886963	0.195789	-0.794631	-1.36807	3	Cre05.g237450,Cre03.g166650,Cre05.g248600
bin:26.13.2	External stimuli response.multi-stress.regulatory stress-responsive protein *(TLP)	0.108333	0.886963	0.195789	-0.794258	-1.36743	3	Cre12.g520650
bin:26.5.2	External stimuli response.temperature.heat response	0.108333	0.886963	0.195789	-0.796334	-1.371	3	Cre02.g090850,Cre01.g002400,Cre11.g467644
bin:17.6.4.1	Protein biosynthesis.organellar translation machinery.translation elongation.elongation factor *(EF-Tu)	0.108481	0.886963	0.190023	-0.93934	-1.26071	1	Cre06.g259150
bin:16.6.3.1.3	RNA processing.organelle RNA processing machinery.RNA homeostasis.ribonuclease activities.endoribonuclease *(CSP41)	0.11	0.886963	0.190023	0.865045	1.30209	2	Cre10.g440050,Cre10.g435800
bin:18.3.1.3	Protein modification.lipidation.glycophosphatidylinositol (GPI) anchor addition.GPI anchor remodeling	0.11	0.886963	0.190023	0.864917	1.3019	2	Cre14.g617150
bin:5.1.7	Lipid metabolism.fatty acid metabolism.fatty acid desaturation	0.110048	0.886963	0.208955	-0.668474	-1.432	6	Cre01.g038600,Cre13.g590500
bin:50.3	Enzyme classification.EC_3 hydrolases	0.110406	0.886963	0.148262	0.298652	1.22728	158	Cre12.g488050,Cre03.g161000,Cre10.g448950,Cre06.g308400,Cre09.g399073,Cre11.g480750,Cre16.g678213,Cre06.g276450,Cre14.g631850,Cre01.g039750,Cre03.g185550,Cre03.g174000,Cre12.g530050,Cre03.g194250,Cre12.g556350,Cre10.g421700,Cre05.g237000,Cre12.g531700,Cre01.g026100,Cre01.g011300,Cre01.g053150,Cre12.g504000,Cre07.g336600,Cre10.g424100,Cre09.g390200,Cre10.g451850,Cre07.g333000,Cre13.g575200,Cre03.g…
bin:24	Solute transport	0.110613	0.886963	0.287805	-0.217964	-1.11404	271	Cre09.g394436,Cre06.g275000,Cre06.g271800,Cre10.g422201,Cre17.g725650,Cre04.g220200,Cre07.g352750,Cre06.g311200,Cre02.g107550,Cre02.g144600,Cre17.g706900,Cre14.g629920,Cre13.g569850,Cre16.g695500,Cre50.g761497,Cre03.g199600,Cre09.g387060,Cre09.g410850,Cre10.g435650,Cre17.g714200,Cre17.g720550,Cre01.g032800,Cre07.g353300,Cre02.g144006,Cre09.g416800,Cre02.g113100,Cre12.g493000,Cre02.g144550,Cre08.g…
bin:13.3.4.2	Cell division.meiotic recombination.DNA strand exchange.RAD51c-XRCC3 accessory DSB repair heterodimer	0.111111	0.886963	0.190023	0.952559	1.27393	1	Cre02.g102500
bin:13.3.4.2.1	Cell division.meiotic recombination.DNA strand exchange.RAD51c-XRCC3 accessory DSB repair heterodimer.component *(RAD51C)	0.111111	0.886963	0.190023	0.952559	1.27393	1	Cre02.g102500
bin:22.7.1	Vesicle trafficking.vesicle target membrane fusion.SNARE membrane fusion complexes	0.112721	0.886963	0.166934	0.543146	1.37819	14	Cre04.g225850,Cre04.g225900,Cre03.g198100,Cre17.g709350,Cre13.g588550,Cre17.g728150,Cre01.g010700
bin:13.5.1.3	Cell division.plastid division.contractile complex.dynamin-like protein *(ARC5)	0.114398	0.886963	0.184706	-0.936826	-1.25733	1	Cre10.g433050
bin:2.4.2.1.2	Cellular respiration.oxidative phosphorylation.alternative NAD(P)H dehydrogenase activities.type-II NAD(P)H dehydrogenase activities.NAD(P)H dehydrogenase *(NDB)	0.114398	0.886963	0.184706	-0.936745	-1.25722	1	Cre19.g750547
bin:2.4.2.1.3	Cellular respiration.oxidative phosphorylation.alternative NAD(P)H dehydrogenase activities.type-II NAD(P)H dehydrogenase activities.NAD(P)H dehydrogenase *(NDC)	0.114398	0.886963	0.184706	-0.937475	-1.2582	1	Cre16.g671000
bin:20.2.2.1.2	Cytoskeleton organisation.microfilament network.actin polymerisation.Arp2/3 actin polymerization initiation complex.component *(Arp3)	0.114398	0.886963	0.184706	-0.936339	-1.25668	1	Cre16.g676050
bin:7.16.9	Coenzyme metabolism.phylloquinone biosynthesis.NAD(P)H dehydrogenase *(NDC)	0.114398	0.886963	0.184706	-0.937475	-1.2582	1	Cre16.g671000
bin:7.12.1	Coenzyme metabolism.iron-sulfur cluster assembly machinery.plastidial SUF system	0.114833	0.886963	0.204295	-0.664126	-1.42268	6	Cre01.g045902,Cre03.g180700
bin:22.7.1.1.1	Vesicle trafficking.vesicle target membrane fusion.SNARE membrane fusion complexes.Qa-type SNARE components.SYP1-group component	0.115152	0.886963	0.186433	0.951829	1.27295	1	Cre13.g588550
bin:16.1.6.16	RNA processing.pre-RNA splicing.spliceosome-associated non-snRNP factor activities.regulatory RES spliceosome activation complex	0.115538	0.886963	0.184706	-0.853041	-1.32571	2	Cre01.g003487,Cre06.g280550
bin:50.4.1	Enzyme classification.EC_4 lyases.EC_4-1 carbon-carbon lyase	0.116013	0.886963	0.165657	0.553962	1.37043	13	Cre02.g073700,Cre06.g282800,Cre13.g578150,Cre14.g620300,Cre01.g028423,Cre12.g485550
bin:16.6.3.1.2	RNA processing.organelle RNA processing machinery.RNA homeostasis.ribonuclease activities.exoribonuclease *(RNase J)	0.116371	0.886963	0.183024	-0.935042	-1.25494	1	Cre16.g683050
bin:22.1.1.1.2	Vesicle trafficking.anterograde trafficking.Coat protein II (COPII) coatomer machinery.coat protein complex.scaffold component *(Sec31)	0.116371	0.886963	0.183024	-0.934961	-1.25483	1	Cre12.g522450
bin:9.1.6.2.1.4	Secondary metabolism.terpenoids.carotenoid biosynthesis.xanthophylls.carotenoid hydroxylase activities.carotenoid hydroxylase	0.116371	0.886963	0.183024	-0.935691	-1.25581	1	Cre01.g027550
bin:27.8	Multi-process regulation.calcium-dependent signalling	0.116438	0.886963	0.169571	0.662961	1.33996	6	Cre03.g178150,Cre02.g114750,Cre07.g328900
bin:10.3.3.9	Redox homeostasis.thiol-based redox regulation.thioredoxin activities.plastidial thioredoxin *(TrxL2)	0.117172	0.886963	0.184706	0.949153	1.26937	1	Cre09.g391900
bin:13.1.6.8.1	Cell division.DNA replication.organelle machinery.genome stability maintenance.recombinase *(RecA)	0.117172	0.886963	0.184706	0.948747	1.26883	1	Cre07.g314650
bin:15.4.6	RNA biosynthesis.RNA polymerase III-dependent transcription.TFIIIf transcription factor heterodimer	0.117172	0.886963	0.184706	0.94972	1.27013	1	Cre10.g454650
bin:15.4.6.1	RNA biosynthesis.RNA polymerase III-dependent transcription.TFIIIf transcription factor heterodimer.small subunit *(NRPC15)	0.117172	0.886963	0.184706	0.94972	1.27013	1	Cre10.g454650
bin:18.12.1.5.2	Protein modification.targeting peptide maturation.endomembrane system.gamma secretase complex.component *(NCT)	0.117172	0.886963	0.184706	0.948666	1.26872	1	Cre06.g294400
bin:16.4.2.1.2	RNA processing.RNA homeostasis.Exosome complex.EXO9 core complex.component *(RRP41)	0.118343	0.886963	0.181383	-0.933339	-1.25265	1	Cre06.g284500
bin:7.15.3.4.3	Coenzyme metabolism.chlorophyll metabolism.chlorophyll catabolism.phytol degradation.phytyl ester synthase *(PES)	0.11875	0.886963	0.186433	-0.789125	-1.35859	3	Cre08.g365950
bin:19.2.3.1.1.2	Protein homeostasis.ubiquitin-proteasome system.ubiquitin-fold protein deconjugation.UBQ deconjugation.UBP deubiquitinase activities.deubiquitinase *(UBP3-4)	0.120316	0.886963	0.179782	-0.933095	-1.25232	1	Cre06.g250750
bin:19.3.2.2	Protein homeostasis.autophagy.nucleation kinase complexes.regulatory component *(VPS30/ATG6)	0.120316	0.886963	0.179782	-0.933014	-1.25222	1	Cre01.g020264
bin:15.3.4.3	RNA biosynthesis.RNA polymerase II-dependent transcription.transcription co-activation.SAGA histone acetyltransferase complex	0.120833	0.886963	0.184706	-0.786438	-1.35396	3	Cre02.g089150,Cre10.g425501,Cre08.g370300
bin:1.2	Photosynthesis.calvin cycle	0.120915	0.886963	0.161979	0.548168	1.3561	13	Cre12.g554800,Cre04.g229300,Cre03.g185550
bin:16.1.6.13.1	RNA processing.pre-RNA splicing.spliceosome-associated non-snRNP factor activities.SMU1-SMU2 RNA splicing factor complex.component *(SMU1)	0.121212	0.886963	0.181383	0.947044	1.26655	1	Cre01.g020400
bin:17.6	Protein biosynthesis.organellar translation machinery	0.122754	0.886963	0.222056	-0.381284	-1.30799	30	Cre01.g052100,Cre05.g237450,Cre02.g145000,Cre03.g183750,Cre02.g109050,Cre06.g259150,Cre01.g030050,Cre13.g580850,Cre09.g387450,Cre11.g467553,Cre03.g166650,Cre11.g467649,Cre01.g039650
bin:12.4	Chromatin organisation.nucleosome remodeling	0.123077	0.886963	0.155242	0.449699	1.30927	24	Cre16.g687301,Cre09.g414050,Cre03.g174500,Cre10.g453900,Cre02.g095045,Cre06.g270850,Cre08.g364050,Cre11.g479300,Cre07.g350100
bin:23.3.1.7.2	Protein translocation.endoplasmic reticulum.co-translational insertion system.EMC membrane protein insertion complex.component *(EMC2)	0.123232	0.886963	0.179782	0.946882	1.26634	1	Cre13.g579950
bin:24.2.20	Solute transport.carrier-mediated transport.manganese/calcium cation transporter *(BICAT)	0.123506	0.886963	0.17822	-0.848256	-1.31827	2	Cre16.g660000,Cre02.g084350
bin:2.4.6	Cellular respiration.oxidative phosphorylation.ATP synthase complex	0.124	0.886963	0.17822	0.855758	1.28812	2	Cre17.g731950
bin:18.14.2	Protein modification.protein folding.FKBP-type chaperone activities	0.124069	0.886963	0.199915	-0.526818	-1.37688	11	Cre02.g095097,Cre17.g733250,Cre02.g095122,Cre09.g398067,Cre16.g675550
bin:13.1.3.2.2	Cell division.DNA replication.elongation.DNA polymerase delta complex.component *(POLD2)	0.12426	0.886963	0.176694	-0.930987	-1.24949	1	Cre08.g374050
bin:14.3	DNA damage response.DNA damage tolerance (DDT) pathways	0.124711	0.886963	0.191892	-0.678475	-1.38195	5	Cre07.g338602,Cre12.g550800
bin:16.1.6.20.1	RNA processing.pre-RNA splicing.spliceosome-associated non-snRNP factor activities.pre-tRNA splicing.pre-tRNA splicing endonuclease complex	0.125498	0.886963	0.176694	-0.846004	-1.31477	2	Cre02.g096900
bin:16.1.6.20.1.1	RNA processing.pre-RNA splicing.spliceosome-associated non-snRNP factor activities.pre-tRNA splicing.pre-tRNA splicing endonuclease complex.catalytic component *(SEN1/2)	0.125498	0.886963	0.176694	-0.846004	-1.31477	2	Cre02.g096900
bin:19.4.6.4.2	Protein homeostasis.proteolysis.metallopeptidase activities.M16-class metallopeptidase activities.Nardilysin-type peptidase	0.125498	0.886963	0.176694	-0.846613	-1.31572	2	Cre01.g034100
bin:7.12.1.1.5	Coenzyme metabolism.iron-sulfur cluster assembly machinery.plastidial SUF system.assembly phase.redox-dependent maturation factor *(SUF-E1/BolA1)	0.125498	0.886963	0.176694	-0.847559	-1.31719	2	Cre03.g180700
bin:6	Nucleotide metabolism	0.1261	0.886963	0.149208	0.391827	1.27709	40	Cre13.g565321,Cre03.g161000,Cre02.g095350,Cre03.g192600,Cre12.g531700,Cre16.g650550,Cre10.g456900,Cre17.g708100,Cre09.g387050,Cre03.g184800,Cre19.g750897,Cre13.g570550,Cre08.g377100,Cre12.g519950,Cre13.g578750,Cre12.g537581,Cre12.g545101,Cre13.g573800,Cre13.g592050
bin:17.1.2.2	Protein biosynthesis.ribosome biogenesis.large ribosomal subunit (LSU).LSU processome	0.126154	0.886963	0.153159	0.448056	1.30448	24	Cre10.g450879,Cre01.g020950,Cre16.g683793,Cre17.g716400,Cre12.g533050,Cre01.g035000,Cre07.g351750,Cre13.g585150,Cre17.g710100,Cre17.g734628
bin:24.3.2	Solute transport.channels.VIC superfamily	0.126794	0.886963	0.193813	-0.647151	-1.38632	6	Cre17.g706900,Cre01.g012650,Cre07.g329882,Cre01.g012700
bin:24.3.2.2	Solute transport.channels.VIC superfamily.voltage-gated potassium cation channel *(AKT/SKOR/GORK)	0.126794	0.886963	0.193813	-0.647151	-1.38632	6	Cre17.g706900,Cre01.g012650,Cre07.g329882,Cre01.g012700
bin:16.2.5.1.5	RNA processing.RNA modification.RNA pseudouridylation.stand-alone pseudouridine synthase activities.RNA pseudouridine synthase *(PUS2)	0.128205	0.886963	0.173748	-0.929122	-1.24699	1	Cre02.g078750
bin:19.2.4.2.4.2	Protein homeostasis.ubiquitin-proteasome system.membrane-associated protein degradation.ER-associated protein degradation (ERAD).delivery to proteasome.ubiquitin-proteasome shuttle factor *(DDI1)	0.129293	0.886963	0.175204	0.945665	1.26471	1	Cre10.g447300
bin:26.1.4.1.3.2	External stimuli response.light.multiple photoreceptor signalling.substrate adaptor module of CUL4-DDB1 ubiquitin ligase complex.regulation of COP1 activity.regulatory factor *(CSU2)	0.129293	0.886963	0.175204	0.945746	1.26482	1	Cre10.g423350
bin:5.4.1.1.1.2	Lipid metabolism.sphingolipid metabolism.ceramide biosynthesis.serine C-palmitoyltransferase activity.serine C-palmitoyltransferase complex.catalytic component *(LCB2)	0.129293	0.886963	0.175204	0.94526	1.26417	1	Cre04.g230144
bin:7.12.3.2.2	Coenzyme metabolism.iron-sulfur cluster assembly machinery.cytosolic CIA system.transfer phase.carrier protein *(CIA2/AE7)	0.129293	0.886963	0.175204	0.945584	1.2646	1	Cre11.g479700
bin:13.2.2.1.4	Cell division.cell cycle organisation.chromatin condensation.condensin I/II complex.condensin-II-specific components	0.13	0.886963	0.173748	0.853122	1.28415	2	Cre06.g262800,Cre05.g241150
bin:50.5.1	Enzyme classification.EC_5 isomerases.EC_5-1 racemase or epimerase	0.13012	0.886963	0.191892	-0.600046	-1.40794	8	Cre16.g677450,Cre06.g262050
bin:17.3.1.3.11	Protein biosynthesis.translation initiation.Pre-Initiation Complex (PIC) module.eIF3 mRNA-to-PIC binding complex.component *(eIF3k)	0.130178	0.886963	0.172324	-0.928716	-1.24645	1	Cre12.g515650
bin:16.2.4.2.25	RNA processing.RNA modification.rRNA modification.rRNA methylation.rRNA adenosine N6-methyltransferase *(METTL5)	0.131313	0.886963	0.173748	0.945017	1.26384	1	Cre08.g384700
bin:24.2.2.17	Solute transport.carrier-mediated transport.MFS superfamily.UMF23-type solute transporter	0.131313	0.886963	0.173748	0.944287	1.26287	1	Cre01.g039950
bin:12.3.2.3.1.1	Chromatin organisation.post-translational histone modification.histone acetylation.HD1-type histone deacetylase family.class-I histone deacetylase activities.HDA9-PWR deacetylation complex	0.132	0.886963	0.172324	0.852247	1.28283	2	Cre06.g264400
bin:15.2.4	RNA biosynthesis.RNA polymerase I-dependent transcription.transcription termination factor *(TTF1)	0.13215	0.886963	0.170932	-0.928473	-1.24612	1	Cre14.g632176
bin:19.6	Protein homeostasis.protein repair	0.132609	0.886963	0.179782	-0.717021	-1.36298	4	Cre03.g162100,Cre12.g557100
bin:19.6.1	Protein homeostasis.protein repair.protein-L-isoaspartate methyltransferase	0.132609	0.886963	0.179782	-0.717021	-1.36298	4	Cre03.g162100,Cre12.g557100
bin:18.12.3	Protein modification.targeting peptide maturation.plastid	0.133971	0.886963	0.188204	-0.638032	-1.36679	6	Cre01.g049350,Cre06.g265850,Cre17.g723250,Cre10.g453807
bin:22.7.1.4	Vesicle trafficking.vesicle target membrane fusion.SNARE membrane fusion complexes.Qc-type SNARE components	0.1341	0.886963	0.166934	0.802713	1.32733	3	Cre03.g198100,Cre17.g709350
bin:27.6.1.1	Multi-process regulation.phosphoinositide signalling.inositol phosphate metabolism.light-independent inositol phosphate biosynthesis	0.1341	0.886963	0.166934	0.803634	1.32885	3	Cre03.g182100,Cre03.g180250,Cre01.g018400
bin:2.4.5.3.3	Cellular respiration.oxidative phosphorylation.cytochrome c oxidase complex.assembly.heme a cofactor biosynthesis	0.134122	0.886963	0.169571	-0.927581	-1.24492	1	Cre12.g516350
bin:2.4.5.3.3.1	Cellular respiration.oxidative phosphorylation.cytochrome c oxidase complex.assembly.heme a cofactor biosynthesis.protoheme IX farnesyltransferase *(COX10)	0.134122	0.886963	0.169571	-0.927581	-1.24492	1	Cre12.g516350
bin:17.3.1.2	Protein biosynthesis.translation initiation.Pre-Initiation Complex (PIC) module.eIF2 Met-tRNA binding factor activity	0.134686	0.886963	0.16318	0.72948	1.29814	4	Cre11.g478128,Cre03.g207825
bin:5.1.4	Lipid metabolism.fatty acid metabolism.plastidial fatty acid synthase (ptFAS) system	0.134686	0.886963	0.16318	0.729567	1.2983	4	Cre03.g208050
bin:18.4.4.2	Protein modification.phosphorylation.CAMK protein kinase families.SnRK2 SNF1-related protein kinase	0.134783	0.886963	0.17822	-0.714501	-1.35819	4	Cre06.g292700,Cre03.g209505
bin:19.2.6	Protein homeostasis.ubiquitin-proteasome system.DAR ubiquitin-dependent protease system	0.136	0.886963	0.169571	0.84852	1.27722	2	Cre26.g756897
bin:9.1.6.2	Secondary metabolism.terpenoids.carotenoid biosynthesis.xanthophylls	0.137349	0.886963	0.186433	-0.596862	-1.40047	8	Cre03.g194450,Cre08.g373100,Cre01.g027550,Cre02.g082550
bin:16.2.2.6.8.2	RNA processing.RNA modification.tRNA modification.methylation.TRM8-TRM82 tRNA guanine-methyltransferase complex.component *(TRM82)	0.137374	0.886963	0.169571	0.9438	1.26221	1	Cre08.g374800
bin:26.1.2.1.1	External stimuli response.light.UV-A/blue light.cryptochrome-mediated photoperception.cryptochrome photoreceptor *(CRY)	0.137374	0.886963	0.169571	0.943638	1.262	1	Cre06.g295200
bin:19.2.1.3.1.1	Protein homeostasis.ubiquitin-proteasome system.N-degron pathways.Pro/N-degron pathway.GID ubiquitination complex.component *(RanBPM/GID1)	0.13745	0.886963	0.168238	-0.840795	-1.30668	2	Cre01.g007150,Cre09.g387801
bin:27.6.1.6	Multi-process regulation.phosphoinositide signalling.inositol phosphate metabolism.phosphatidylinositol biosynthesis	0.13745	0.886963	0.168238	-0.839173	-1.30416	2	Cre01.g052650,Cre03.g185500
bin:27.6.1.6.4	Multi-process regulation.phosphoinositide signalling.inositol phosphate metabolism.phosphatidylinositol biosynthesis.bifunctional inositol pyrophosphate kinase and phosphatase *(VIP)	0.13745	0.886963	0.168238	-0.839173	-1.30416	2	Cre01.g052650,Cre03.g185500
bin:27.6.2.4	Multi-process regulation.phosphoinositide signalling.phosphoinositide homeostasis.phosphatidylinositol 4-phosphate 5-kinase *(PIP5K)	0.13745	0.886963	0.168238	-0.840781	-1.30666	2	Cre06.g249950
bin:20.2.2.1.6	Cytoskeleton organisation.microfilament network.actin polymerisation.Arp2/3 actin polymerization initiation complex.component *(ArpC4)	0.138067	0.886963	0.166934	-0.926202	-1.24307	1	Cre06.g260800
bin:13.1.1.2.2	Cell division.DNA replication.preinitiation.MCM replicative DNA helicase complex.component *(MCM3)	0.139394	0.886963	0.168238	0.942908	1.26102	1	Cre06.g295700
bin:50.6.6	Enzyme classification.EC_6 ligases.EC_6-6 ligase forming nitrogen-metal bond	0.14	0.886963	0.166934	0.846959	1.27487	2	Cre05.g242000,Cre12.g510800
bin:7.5.9	Coenzyme metabolism.tetrahydrofolate metabolism.tetrahydrofolate deformylase *(PURU)	0.140039	0.886963	0.165657	-0.925472	-1.24209	1	Cre10.g430450
bin:16.6.2.1.1	RNA processing.organelle RNA processing machinery.RNA modification.tRNA maturation.MnmA pathway	0.141414	0.886963	0.166934	0.941854	1.25961	1	Cre14.g628000
bin:16.6.2.1.1.1	RNA processing.organelle RNA processing machinery.RNA modification.tRNA maturation.MnmA pathway.thiouridylase	0.141414	0.886963	0.166934	0.941854	1.25961	1	Cre14.g628000
bin:24.2.9.2	Solute transport.carrier-mediated transport.CDF superfamily.CDF family	0.142066	0.886963	0.158514	0.724477	1.28924	4	Cre06.g289150
bin:6.3	Nucleotide metabolism.deoxynucleotides	0.142132	0.886963	0.151149	0.628133	1.31531	7	Cre02.g095350,Cre03.g192600,Cre16.g650550,Cre19.g750897,Cre09.g409801,Cre03.g191500
bin:1.1.1.1.4	Photosynthesis.photophosphorylation.photosystem II.LHC-II complex.component *(LHCb6)	0.143434	0.886963	0.165657	0.94007	1.25723	1	Cre16.g687900
bin:1.1.8.1.7	Photosynthesis.photophosphorylation.chlororespiration.NADH dehydrogenase-like (NDH) complex.link between NDH complex and photosystem I	0.143434	0.886963	0.165657	0.94007	1.25723	1	Cre16.g687900
bin:1.1.8.1.7.1	Photosynthesis.photophosphorylation.chlororespiration.NADH dehydrogenase-like (NDH) complex.link between NDH complex and photosystem I.linker protein *(LHCa5)	0.143434	0.886963	0.165657	0.94007	1.25723	1	Cre16.g687900
bin:12.3.2.1.5	Chromatin organisation.post-translational histone modification.histone acetylation.NuA4 histone acetyltransferase complex.helicase component *(RVB)	0.143434	0.886963	0.165657	0.939421	1.25636	1	Cre09.g414050
bin:12.4.4.5	Chromatin organisation.nucleosome remodeling.SWR1 chromatin remodeling complex.helicase component *(RVB)	0.143434	0.886963	0.165657	0.939421	1.25636	1	Cre09.g414050
bin:19.2.6.2	Protein homeostasis.ubiquitin-proteasome system.DAR ubiquitin-dependent protease system.E3 ubiquitin ligase *(DA2)	0.143434	0.886963	0.165657	0.940151	1.25733	1	Cre26.g756897
bin:20.2.3	Cytoskeleton organisation.microfilament network.actin organisation	0.143434	0.886963	0.165657	0.939178	1.25603	1	Cre06.g304100
bin:20.2.3.2	Cytoskeleton organisation.microfilament network.actin organisation.regulatory protein *(CAP1)	0.143434	0.886963	0.165657	0.939178	1.25603	1	Cre06.g304100
bin:24.2.2.3	Solute transport.carrier-mediated transport.MFS superfamily.cation transporter OCT family	0.14375	0.886963	0.168238	-0.77523	-1.33467	3	Cre09.g387060,Cre02.g094200
bin:24.2.11.1	Solute transport.carrier-mediated transport.ZIP family.metal cation transporter *(ZIP)	0.143836	0.886963	0.151149	0.650394	1.31456	6	Cre07.g351950,Cre07.g355100,Cre13.g573950,Cre06.g299600
bin:7.12.2	Coenzyme metabolism.iron-sulfur cluster assembly machinery.mitochondrial ISC system	0.143836	0.886963	0.151149	0.652972	1.31977	6	Cre07.g349600,Cre09.g393200,Cre13.g562550,Cre14.g633000
bin:3.13.3.2.3	Carbohydrate metabolism.nucleotide sugar biosynthesis.UDP-D-glucuronic acid biosynthesis.myo-inositol oxidation pathway (MIOP).multifunctional UDP-monosaccharide pyrophosphorylase	0.143984	0.886963	0.16318	-0.924418	-1.24068	1	Cre14.g621751
bin:22.2.1.1	Vesicle trafficking.retrograde trafficking.Coat protein I (COPI) coatomer machinery.coat protein complex	0.145418	0.886963	0.16318	-0.833754	-1.29574	2	Cre02.g118500
bin:1.2.8	Photosynthesis.calvin cycle.sedoheptulose-1,7-bisphosphatase	0.145455	0.886963	0.164406	0.937799	1.25419	1	Cre03.g185550
bin:13.2.4.1.1.2.1	Cell division.cell cycle organisation.metaphase to anaphase transition.Anaphase-Promoting Complex/Cyclosome (APC/C)-dependent ubiquitination.APC/C E3 ubiquitin ligase complex.arc lamp subcomplex.component *(APC3)	0.145455	0.886963	0.164406	0.937637	1.25397	1	Cre17.g740510
bin:17.1.3.1.11	Protein biosynthesis.ribosome biogenesis.small ribosomal subunit (SSU).SSU proteome.component *(uS8)	0.145455	0.886963	0.164406	0.936988	1.2531	1	Cre05.g234637
bin:3.2.3.3	Carbohydrate metabolism.starch metabolism.degradation.hydrolysis and phosphorolysis	0.145652	0.886963	0.170932	-0.705531	-1.34114	4	Cre08.g384750,Cre08.g385500
bin:12.3.3.2	Chromatin organisation.post-translational histone modification.histone phosphorylation.protein kinase *(MLK)	0.146	0.886963	0.16318	0.844742	1.27153	2	Cre16.g666200
bin:18.4.2	Protein modification.phosphorylation.CK protein kinase families	0.146	0.886963	0.16318	0.844742	1.27153	2	Cre16.g666200
bin:18.4.2.2	Protein modification.phosphorylation.CK protein kinase families.MLK protein kinase	0.146	0.886963	0.16318	0.844742	1.27153	2	Cre16.g666200
bin:50.3.1	Enzyme classification.EC_3 hydrolases.EC_3-1 hydrolase acting on ester bond	0.146199	0.886963	0.137251	0.383269	1.26672	44	Cre10.g448950,Cre06.g308400,Cre09.g399073,Cre16.g678213,Cre06.g276450,Cre14.g631850,Cre03.g185550,Cre12.g530050,Cre10.g421700,Cre01.g026100,Cre01.g053150,Cre12.g504000,Cre13.g575200,Cre06.g278202,Cre01.g018850,Cre36.g759647
bin:50.2.7	Enzyme classification.EC_2 transferases.EC_2-7 transferase transferring phosphorus-containing group	0.146288	0.886963	0.116234	0.249571	1.13115	497	Cre13.g571700,Cre12.g554800,Cre07.g324866,Cre02.g113350,Cre02.g120250,Cre02.g102650,Cre12.g514650,Cre03.g182100,Cre13.g582650,Cre06.g251050,Cre16.g666200,Cre09.g400450,Cre12.g555800,Cre02.g102900,Cre14.g619166,Cre02.g095350,Cre08.g382800,Cre03.g181700,Cre17.g735550,Cre09.g387023,Cre10.g435750,Cre04.g228300,Cre03.g169100,Cre06.g266450,Cre08.g380600,Cre16.g672602,Cre06.g287700,Cre01.g040150,Cre12.g…
bin:18.4.3.2	Protein modification.phosphorylation.CMGC protein kinase families.CLK/LAMMER protein kinase	0.147475	0.886963	0.16318	0.936096	1.25191	1	Cre08.g380600
bin:5.4.1.5	Lipid metabolism.sphingolipid metabolism.ceramide biosynthesis.ceramide synthase *(LOH)	0.149385	0.886963	0.15017	0.674078	1.29263	5	Cre09.g400516
bin:7.15.1.1	Coenzyme metabolism.chlorophyll metabolism.chlorophyll biosynthesis.magnesium-chelatase complex	0.149425	0.886963	0.157403	0.795752	1.31582	3	Cre05.g242000,Cre12.g510800
bin:29	Plant organogenesis	0.149446	0.886963	0.154191	0.72169	1.28428	4	Cre06.g268450,Cre14.g609300,Cre08.g375301,Cre01.g021500
bin:1.1.1.3.3	Photosynthesis.photophosphorylation.photosystem II.assembly.assembly factor *(LPA3)	0.149901	0.886963	0.159647	-0.923526	-1.23948	1	Cre03.g184550
bin:5.2.4	Lipid metabolism.glycerolipid metabolism.phosphatidylethanolamine biosynthesis	0.150852	0.886963	0.17822	-0.607368	-1.36056	7	Cre01.g038250,Cre08.g358950,Cre14.g610351
bin:13.3.2	Cell division.meiotic recombination.meiotic double strand break initiation	0.151394	0.886963	0.159647	-0.831475	-1.29219	2	Cre02.g105050
bin:13.3.2.1	Cell division.meiotic recombination.meiotic double strand break initiation.meiotic topoisomerase-VI complex	0.151394	0.886963	0.159647	-0.831475	-1.29219	2	Cre02.g105050
bin:12.4.2.3.1	Chromatin organisation.nucleosome remodeling.ISWI chromatin remodeling complexes.ISWI-CRA complex.component *(RINGLET/RLT)	0.151515	0.886963	0.160801	0.933339	1.24822	1	Cre03.g174500
bin:16.1.5.2.11	RNA processing.pre-RNA splicing.MAC/NTC spliceosome-associated complex.associated components.component *(CTNNBL1)	0.151515	0.886963	0.160801	0.933501	1.24844	1	Cre02.g093300
bin:16.4.5.2.3	RNA processing.RNA homeostasis.Exon Junction complex (EJC).peripheral components.component *(PYM)	0.151515	0.886963	0.160801	0.935123	1.25061	1	Cre06.g279250
bin:26.12.1.3.3	External stimuli response.virus.virus infection.nuclear shuttle protein (NSP) nucleocytoplasmic trafficking.regulatory protein *(WWP1)	0.151515	0.886963	0.160801	0.933014	1.24779	1	Cre12.g527600
bin:5.4.1.1.1.1	Lipid metabolism.sphingolipid metabolism.ceramide biosynthesis.serine C-palmitoyltransferase activity.serine C-palmitoyltransferase complex.catalytic component *(LCB1)	0.151515	0.886963	0.160801	0.933906	1.24898	1	Cre03.g146507
bin:7.13.1.2.3	Coenzyme metabolism.tetrapyrrole biosynthesis.5-aminolevulinic acid formation.glutamyl-tRNA reductase activity.regulatory factor *(GluTRBP)	0.151515	0.886963	0.160801	0.934312	1.24953	1	Cre03.g156600
bin:21	Cell wall organisation	0.152308	0.886963	0.138022	0.444655	1.28089	23	Cre01.g048350,Cre16.g690000,Cre12.g523950,Cre06.g260650
bin:3.2.2.6	Carbohydrate metabolism.starch metabolism.biosynthesis.ISA1-ISA2 isoamylase-type starch debranching complex	0.153535	0.886963	0.159647	0.932771	1.24746	1	Cre03.g155001
bin:3.2.2.6.1	Carbohydrate metabolism.starch metabolism.biosynthesis.ISA1-ISA2 isoamylase-type starch debranching complex.component *(ISA1)	0.153535	0.886963	0.159647	0.932771	1.24746	1	Cre03.g155001
bin:7.4	Coenzyme metabolism.coenzyme A biosynthesis	0.154734	0.886963	0.170932	-0.665532	-1.35559	5	Cre13.g590550,Cre10.g436150,Cre13.g591400
bin:3.13.9.1.1	Carbohydrate metabolism.nucleotide sugar biosynthesis.UDP-N-acetylglucosamine biosynthesis.de novo biosynthesis.glutamine:fructose-6-phosphate amidotransferase	0.155556	0.886963	0.158514	0.932041	1.24649	1	Cre08.g375500
bin:14.7	DNA damage response.nucleotide excision repair (NER)	0.155668	0.886963	0.143759	0.619995	1.29827	7	Cre10.g466550,Cre10.g429050,Cre06.g270850
bin:1.1.1.3.15	Photosynthesis.photophosphorylation.photosystem II.assembly.assembly factor *(TerC)	0.155819	0.886963	0.156312	-0.921174	-1.23633	1	Cre17.g712400
bin:13.1.4.4	Cell division.DNA replication.maturation.auxiliary factor *(JHS1/DNA2)	0.155819	0.886963	0.156312	-0.921255	-1.23643	1	Cre12.g528200
bin:17.6.2.2.29	Protein biosynthesis.organellar translation machinery.plastidial ribosome biogenesis.large ribosomal subunit proteome.component *(bL34c)	0.155819	0.886963	0.156312	-0.918174	-1.2323	1	Cre01.g030050
bin:18.12.3.5	Protein modification.targeting peptide maturation.plastid.stromal processing peptidase *(SPP)	0.155819	0.886963	0.156312	-0.915254	-1.22838	1	Cre17.g723250
bin:18.14.1.4	Protein modification.protein folding.Cyclophilin-type chaperone activities.peptidyl-prolyl cis-trans isomerase *(CYP28)	0.155819	0.886963	0.156312	-0.920444	-1.23535	1	Cre12.g561000
bin:19.4.2.11	Protein homeostasis.proteolysis.serine peptidase activities.oxidized protein hydrolase *(AARE)	0.155819	0.886963	0.156312	-0.915173	-1.22827	1	Cre05.g241650
bin:2.1.2.2	Cellular respiration.glycolysis.methylglyoxal degradation.zinc-dependent lactoyl-glutathione lyase *(GLX-I3)	0.155819	0.886963	0.156312	-0.917282	-1.2311	1	Cre04.g216100
bin:23.5.1.6	Protein translocation.nucleus.nuclear pore complex (NPC).central subcomplex	0.155819	0.886963	0.156312	-0.916552	-1.23012	1	Cre12.g553050
bin:23.5.1.6.5	Protein translocation.nucleus.nuclear pore complex (NPC).central subcomplex.nucleoporin *(NUP35)	0.155819	0.886963	0.156312	-0.916552	-1.23012	1	Cre12.g553050
bin:6.2.4.4	Nucleotide metabolism.pyrimidines.catabolism.dihydopyrimidine aminohydrolase *(PYD2)	0.155819	0.886963	0.156312	-0.914768	-1.22773	1	Cre02.g097000
bin:7.4.5	Coenzyme metabolism.coenzyme A biosynthesis.phosphopantetheine adenylyl transferase	0.155819	0.886963	0.156312	-0.921093	-1.23622	1	Cre13.g590550
bin:25.5.4	Nutrient uptake.micronutrient homeostasis.molybdenum	0.15625	0.886963	0.160801	-0.767595	-1.32152	3	Cre16.g695500
bin:8.1.1	Polyamine metabolism.putrescine biosynthesis.arginine decarboxylation pathway	0.15625	0.886963	0.160801	-0.768706	-1.32343	3	Cre01.g009350
bin:24.2.2	Solute transport.carrier-mediated transport.MFS superfamily	0.156522	0.886963	0.191892	-0.337009	-1.21717	34	Cre06.g311200,Cre16.g695500,Cre09.g387060,Cre09.g410850,Cre10.g435650
bin:12.4.8.5	Chromatin organisation.nucleosome remodeling.other chromatin remodeling activities.peptidyl-prolyl cis-trans isomerase *(CYP71)	0.157576	0.886963	0.157403	0.92977	1.24345	1	Cre10.g453900
bin:13.3.5.1.6	Cell division.meiotic recombination.meiotic crossover.class-I/ZMM crossover pathway.HEI10 regulatory E3 ubiquitin ligase activity	0.157576	0.886963	0.157403	0.930744	1.24475	1	Cre07.g329800
bin:13.3.5.1.6.2	Cell division.meiotic recombination.meiotic crossover.class-I/ZMM crossover pathway.HEI10 regulatory E3 ubiquitin ligase activity.transcriptional regulator *(HCR2)	0.157576	0.886963	0.157403	0.930744	1.24475	1	Cre07.g329800
bin:16.1.5.2.2	RNA processing.pre-RNA splicing.MAC/NTC spliceosome-associated complex.associated components.component *(MOS2)	0.157576	0.886963	0.157403	0.929689	1.24334	1	Cre06.g303500
bin:16.5.2.1.8	RNA processing.mRNA silencing.miRNA pathway.miRNA biogenesis.methyltransferase *(HEN1)	0.157576	0.886963	0.157403	0.930663	1.24464	1	Cre03.g191200
bin:19.2.2.12.5.3.15	Protein homeostasis.ubiquitin-proteasome system.ubiquitin-fold protein conjugation.CULLIN-based E3 ubiquitin ligase activities.CUL4-based E3 ubiquitin ligase complexes.DCAF substrate adaptor component activities.substrate adaptor *(HTD1/DWD1)	0.157576	0.886963	0.157403	0.93123	1.2454	1	Cre17.g724850
bin:7.9.1.3	Coenzyme metabolism.NAD/NADP biosynthesis.aspartate de-novo pathway.quinolinate phosphoribosyl transferase	0.157576	0.886963	0.157403	0.931717	1.24605	1	Cre02.g141200
bin:16.3.2.1.2	RNA processing.RNA transport.TREX/THO ribonucleoparticle (RNP) trafficking complex.THO subcomplex.component *(THOC2/Tho2)	0.157791	0.886963	0.155242	-0.914038	-1.22675	1	Cre12.g507700
bin:5.1.3.2.3.1	Lipid metabolism.fatty acid metabolism.acetyl-CoA carboxylation.polymeric acetyl-CoA carboxylase complex.BC-BCCP-BADC subcomplex.biotin carboxylase component *(BC)	0.157791	0.886963	0.155242	-0.914119	-1.22686	1	Cre08.g359350
bin:22.6.1	Vesicle trafficking.vesicle tethering.RAB-GTPase activities	0.158172	0.886963	0.145516	0.66994	1.28469	5	Cre12.g517400,Cre06.g278139,Cre15.g641800,Cre09.g390763
bin:16.2.5.1.11	RNA processing.RNA modification.RNA pseudouridylation.stand-alone pseudouridine synthase activities.plastidial rRNA pseudouridine synthase *(SVR1)	0.159763	0.886963	0.154191	-0.913389	-1.22588	1	Cre02.g095121
bin:17.1.1.4	Protein biosynthesis.ribosome biogenesis.rRNA maturation.rRNA processing factor *(RRP1)	0.159763	0.886963	0.154191	-0.91347	-1.22599	1	Cre01.g019200
bin:24.2.3.5.1	Solute transport.carrier-mediated transport.APC superfamily.APC family.amino acid transporter *(LAT)	0.159763	0.886963	0.154191	-0.913632	-1.2262	1	Cre06.g292350
bin:12.3	Chromatin organisation.post-translational histone modification	0.160059	0.886963	0.130777	0.375477	1.23546	43	Cre16.g666200,Cre06.g264400,Cre09.g414050,Cre10.g462200,Cre03.g182600,Cre17.g746247,Cre07.g322450,Cre14.g632300,Cre04.g220700,Cre17.g722050,Cre07.g320950,Cre16.g692400,Cre12.g524650,Cre03.g172550,Cre11.g467785,Cre02.g108000,Cre16.g675246,Cre16.g653000,Cre07.g327150,Cre12.g485950,Cre06.g281100,Cre12.g527500,Cre10.g446850,Cre03.g144907,Cre16.g693750,Cre06.g290400,Cre11.g467706
bin:9.1.6	Secondary metabolism.terpenoids.carotenoid biosynthesis	0.160891	0.886963	0.173748	-0.556931	-1.34492	9	Cre03.g194450,Cre08.g373100,Cre01.g027550,Cre02.g082550
bin:18.12.1.5	Protein modification.targeting peptide maturation.endomembrane system.gamma secretase complex	0.16092	0.886963	0.151149	0.777273	1.28526	3	Cre06.g294400,Cre13.g576300,Cre02.g078858
bin:22.4.3.1	Vesicle trafficking.exocytic trafficking.secretory vesicle trafficking.membrane trafficking factor *(GFS9)	0.161616	0.886963	0.155242	0.929122	1.24258	1	Cre12.g515250
bin:11.7.1.9	Phytohormone action.jasmonic acid.biosynthesis.OPC-8:CoA oxidase *(ACX1)	0.163636	0.886963	0.154191	0.927986	1.24107	1	Cre16.g689050
bin:13.2.4.1.1.3	Cell division.cell cycle organisation.metaphase to anaphase transition.Anaphase-Promoting Complex/Cyclosome (APC/C)-dependent ubiquitination.APC/C E3 ubiquitin ligase complex.catalytic core subcomplex	0.164583	0.886963	0.156312	-0.758324	-1.30556	3	Cre13.g590900
bin:18.2	Protein modification.acetylation	0.165247	0.886963	0.1396	0.58977	1.28742	8	Cre02.g101850,Cre16.g662650,Cre10.g431450,Cre06.g300650
bin:50.2	Enzyme classification.EC_2 transferases	0.165605	0.886963	0.106323	0.243903	1.11246	600	Cre13.g571700,Cre12.g554800,Cre03.g181300,Cre07.g324866,Cre02.g113350,Cre02.g120250,Cre02.g102650,Cre12.g514650,Cre03.g182100,Cre13.g582650,Cre06.g251050,Cre01.g010350,Cre16.g666200,Cre09.g400450,Cre12.g555800,Cre02.g102900,Cre14.g619166,Cre02.g095350,Cre16.g659550,Cre10.g422000,Cre07.g352600,Cre08.g382800,Cre03.g181700,Cre17.g735550,Cre09.g387023,Cre10.g435750,Cre04.g230144,Cre04.g228300,Cre03.g…
bin:4.6.2	Amino acid metabolism.amino acid degradation.gamma-aminobutyrate (GABA)	0.165657	0.886963	0.153159	0.925959	1.23835	1	Cre06.g278148
bin:4.6.2.3	Amino acid metabolism.amino acid degradation.gamma-aminobutyrate (GABA).gamma-hydroxybutyrate formation	0.165657	0.886963	0.153159	0.925959	1.23835	1	Cre06.g278148
bin:4.6.2.3.1	Amino acid metabolism.amino acid degradation.gamma-aminobutyrate (GABA).gamma-hydroxybutyrate formation.bifunctional gamma-hydroxybutyrate dehydrogenase and glyoxylate reductase	0.165657	0.886963	0.153159	0.925959	1.23835	1	Cre06.g278148
bin:22.6.5	Vesicle trafficking.vesicle tethering.RAB5-RAB7-dependent pathway	0.166667	0.886963	0.148262	0.773895	1.27968	3	Cre03.g154500,Cre12.g517400
bin:13.2.1.1.9	Cell division.cell cycle organisation.cell cycle control.CYCLIN regulatory protein activities.regulatory protein *(CYCT)	0.167331	0.886963	0.151149	-0.825466	-1.28286	2	Cre14.g613900,Cre07.g321650
bin:16.2.5	RNA processing.RNA modification.RNA pseudouridylation	0.168896	0.886963	0.13649	0.577667	1.30388	9	Cre03.g152950,Cre02.g086050
bin:16.2.5.1	RNA processing.RNA modification.RNA pseudouridylation.stand-alone pseudouridine synthase activities	0.168896	0.886963	0.13649	0.577667	1.30388	9	Cre03.g152950,Cre02.g086050
bin:16.5.2.1	RNA processing.mRNA silencing.miRNA pathway.miRNA biogenesis	0.169521	0.886963	0.138022	0.633349	1.28011	6	Cre03.g191200,Cre13.g592150,Cre13.g568700,Cre05.g244750,Cre09.g390430
bin:15.3.5.3	RNA biosynthesis.RNA polymerase II-dependent transcription.transcription elongation.SPT4-SPT5 transcription elongation complex	0.169625	0.886963	0.149208	-0.911037	-1.22272	1	Cre01.g031050
bin:15.3.5.3.2	RNA biosynthesis.RNA polymerase II-dependent transcription.transcription elongation.SPT4-SPT5 transcription elongation complex.component *(SPT5)	0.169625	0.886963	0.149208	-0.911037	-1.22272	1	Cre01.g031050
bin:16.1.1.2.9	RNA processing.pre-RNA splicing.U2-type major spliceosome.U2 snRNP complex.U2AF pre-RNA splicing factor heterodimer	0.169625	0.886963	0.149208	-0.910145	-1.22152	1	Cre02.g093975
bin:16.1.1.2.9.2	RNA processing.pre-RNA splicing.U2-type major spliceosome.U2 snRNP complex.U2AF pre-RNA splicing factor heterodimer.large subunit *(U2AF2/U2AF65)	0.169625	0.886963	0.149208	-0.910145	-1.22152	1	Cre02.g093975
bin:4.1.1.2.5	Amino acid metabolism.glutamate group amino acid biosynthesis.glutamate-derived amino acids.arginine biosynthesis.arginine and ornithine transporter *(BAC)	0.169625	0.886963	0.149208	-0.910064	-1.22141	1	Cre17.g747797
bin:1.1.1.3.9	Photosynthesis.photophosphorylation.photosystem II.assembly.regulatory protein *(Psb28)	0.169697	0.886963	0.151149	0.924661	1.23662	1	Cre10.g440450
bin:17.6.1.3.22	Protein biosynthesis.organellar translation machinery.mitochondrial ribosome biogenesis.small ribosomal subunit proteome.component *(mS29)	0.169697	0.886963	0.151149	0.923688	1.23532	1	Cre03.g176700
bin:27.6.1.1.2	Multi-process regulation.phosphoinositide signalling.inositol phosphate metabolism.light-independent inositol phosphate biosynthesis.myo-inositol-1-phosphate synthase *(MIPS)	0.169697	0.886963	0.151149	0.923607	1.23521	1	Cre03.g180250
bin:50.5.5	Enzyme classification.EC_5 isomerases.EC_5-5 intramolecular lyase	0.169697	0.886963	0.151149	0.923607	1.23521	1	Cre03.g180250
bin:7.10.5	Coenzyme metabolism.FMN/FAD biosynthesis.pyrimidine reductase *(PyrR)	0.169697	0.886963	0.151149	0.925148	1.23727	1	Cre17.g728950
bin:17.6.4.2	Protein biosynthesis.organellar translation machinery.translation elongation.elongation factor *(EF-Ts)	0.17	0.886963	0.15017	0.832568	1.25321	2	Cre12.g519180
bin:26.13	External stimuli response.multi-stress	0.170901	0.886963	0.161979	-0.658098	-1.34045	5	Cre12.g520650
bin:19.4.2.7.7	Protein homeostasis.proteolysis.serine peptidase activities.chloroplast Clp-type protease complex.adaptor component *(ClpF)	0.171717	0.886963	0.15017	0.923445	1.23499	1	Cre02.g113700
bin:24.1.1.2.8	Solute transport.primary active transport.V-type ATPase complex.peripheral V1 subcomplex.subunit H	0.171717	0.886963	0.15017	0.923364	1.23488	1	Cre01.g027800
bin:13.3.3	Cell division.meiotic recombination.meiotic double strand break processing	0.173307	0.886963	0.148262	-0.823844	-1.28033	2	Cre12.g556911,Cre03.g192550
bin:13.3.3.1	Cell division.meiotic recombination.meiotic double strand break processing.MRE11-RAD50-NBS1 (MRN) complex	0.173307	0.886963	0.148262	-0.823844	-1.28033	2	Cre12.g556911,Cre03.g192550
bin:14.1.1.1	DNA damage response.DNA damage sensing and signalling.ATM pathway.MRN damage sensor complex	0.173307	0.886963	0.148262	-0.823844	-1.28033	2	Cre12.g556911,Cre03.g192550
bin:3.1.5	Carbohydrate metabolism.sucrose metabolism.regulation of sucrose/starch partitioning	0.173307	0.886963	0.148262	-0.823373	-1.2796	2	Cre16.g691888
bin:3.1.5.1	Carbohydrate metabolism.sucrose metabolism.regulation of sucrose/starch partitioning.bifunctional 6-phosphofructo-2-kinase and fructose-2,6-bisphosphatase	0.173307	0.886963	0.148262	-0.823373	-1.2796	2	Cre16.g691888
bin:25.5	Nutrient uptake.micronutrient homeostasis	0.173442	0.886963	0.175204	-0.448852	-1.2538	15	Cre02.g107550,Cre16.g695500,Cre13.g570600
bin:13.3.5.3.3	Cell division.meiotic recombination.meiotic crossover.MUS81-independent crossover.crosslink repair helicase *(HRQ1)	0.173737	0.886963	0.149208	0.922958	1.23434	1	Cre03.g187700
bin:15.3.4.1	RNA biosynthesis.RNA polymerase II-dependent transcription.transcription co-activation.TAF module shared with SAGA/TFIId complexes	0.173737	0.886963	0.149208	0.91866	1.22859	1	Cre16.g657000
bin:15.3.4.1.4	RNA biosynthesis.RNA polymerase II-dependent transcription.transcription co-activation.TAF module shared with SAGA/TFIId complexes.component *(TAF10)	0.173737	0.886963	0.149208	0.91866	1.22859	1	Cre16.g657000
bin:18.2.6	Protein modification.acetylation.N-terminal acetylase *(NatG/NAA70)	0.173737	0.886963	0.149208	0.918741	1.2287	1	Cre16.g662650
bin:19.2.3.1.3	Protein homeostasis.ubiquitin-proteasome system.ubiquitin-fold protein deconjugation.UBQ deconjugation.UCH deubiquitinase activities	0.173737	0.886963	0.149208	0.920363	1.23087	1	Cre03.g194250
bin:19.2.3.1.3.2	Protein homeostasis.ubiquitin-proteasome system.ubiquitin-fold protein deconjugation.UBQ deconjugation.UCH deubiquitinase activities.ubiquitin carboxyl-terminal hydrolase *(UCH3)	0.173737	0.886963	0.149208	0.920363	1.23087	1	Cre03.g194250
bin:19.2.3.3.2	Protein homeostasis.ubiquitin-proteasome system.ubiquitin-fold protein deconjugation.RUB deconjugation.deneddylase activities	0.173737	0.886963	0.149208	0.920363	1.23087	1	Cre03.g194250
bin:19.2.3.3.2.2	Protein homeostasis.ubiquitin-proteasome system.ubiquitin-fold protein deconjugation.RUB deconjugation.deneddylase activities.ubiquitin carboxyl-terminal hydrolase *(UCH3)	0.173737	0.886963	0.149208	0.920363	1.23087	1	Cre03.g194250
bin:22.3.2.2	Vesicle trafficking.endocytic trafficking.ubiquitylated cargo adaptation.cargo deubiquitination	0.173737	0.886963	0.149208	0.918417	1.22827	1	Cre01.g024300
bin:22.3.2.2.1	Vesicle trafficking.endocytic trafficking.ubiquitylated cargo adaptation.cargo deubiquitination.deubiquitinase *(AMSH)	0.173737	0.886963	0.149208	0.918417	1.22827	1	Cre01.g024300
bin:22.6.2.5	Vesicle trafficking.vesicle tethering.activation of RAB-GTPase activities.Rab GTPase-activating protein	0.173737	0.886963	0.149208	0.921499	1.23239	1	Cre17.g727450
bin:22.6.9.3	Vesicle trafficking.vesicle tethering.HOPS/CORVET tethering complexes.component *(VPS18)	0.173737	0.886963	0.149208	0.91939	1.22957	1	Cre07.g328550
bin:7.2.3	Coenzyme metabolism.thiamine pyrophosphate biosynthesis.bifunctional hydroxymethylpyrimidine kinase and thiamine-phosphate diphosphorylase *(Th1)	0.173737	0.886963	0.149208	0.921904	1.23293	1	Cre08.g365600
bin:24.1.2.1	Solute transport.primary active transport.P-type ATPase superfamily.P1 family	0.173913	0.886963	0.155242	-0.689811	-1.31126	4	Cre10.g422201,Cre16.g682369
bin:24.1.2.1.1	Solute transport.primary active transport.P-type ATPase superfamily.P1 family.P1B-type heavy metal cation-transporting ATPase *(HMA)	0.173913	0.886963	0.155242	-0.689811	-1.31126	4	Cre10.g422201,Cre16.g682369
bin:26	External stimuli response	0.173913	0.886963	0.181383	-0.33411	-1.2067	34	Cre12.g520650,Cre12.g497300,Cre02.g142086,Cre02.g090850,Cre01.g002400
bin:1.1.8	Photosynthesis.photophosphorylation.chlororespiration	0.173989	0.886963	0.138022	0.659972	1.26558	5	Cre16.g687900
bin:19	Protein homeostasis	0.174489	0.886963	0.111011	0.270031	1.15362	228	Cre17.g725050,Cre17.g696400,Cre04.g226950,Cre09.g391500,Cre16.g668950,Cre05.g234300,Cre06.g269950,Cre10.g447300,Cre14.g617600,Cre03.g205800,Cre26.g756897,Cre17.g724850,Cre13.g579901,Cre02.g113700,Cre03.g194250,Cre12.g528400,Cre09.g393200,Cre09.g408550,Cre05.g237000,Cre09.g399550,Cre08.g377600,Cre17.g716850,Cre13.g583250,Cre07.g320150,Cre02.g147850,Cre17.g698200,Cre07.g323500,Cre12.g517850,Cre01.g…
bin:14.4.5.2.2	DNA damage response.homologous recombination repair (HR).Smc5-Smc6 complex.NSE1-NSE3-NSE4 subcomplex.E3 ubiquitin ligase component *(NSE1)	0.175542	0.886963	0.146416	-0.908037	-1.21869	1	Cre03.g181650
bin:12.4.8.2	Chromatin organisation.nucleosome remodeling.other chromatin remodeling activities.SSO1653-like group	0.176	0.886963	0.147331	0.828629	1.24728	2	Cre16.g687301,Cre06.g270850
bin:14.1.1	DNA damage response.DNA damage sensing and signalling.ATM pathway	0.177083	0.886963	0.15017	-0.750835	-1.29267	3	Cre12.g556911,Cre03.g192550
bin:13.1.3.2.1	Cell division.DNA replication.elongation.DNA polymerase delta complex.component *(POLD1)	0.177515	0.886963	0.145516	-0.907307	-1.21771	1	Cre01.g015250
bin:18.5.4.1.3	Protein modification.dephosphorylation.protein aspartate phosphatase families.FCP phosphatase families.subcluster E phosphatase	0.177515	0.886963	0.145516	-0.907063	-1.21739	1	Cre02.g114500
bin:23.2	Protein translocation.mitochondrion	0.178967	0.886963	0.1396	0.703602	1.25209	4	Cre09.g393200,Cre16.g660800,Cre03.g177900,Cre10.g424450
bin:18.2.1.4	Protein modification.acetylation.NatA/NatE N-terminal acetylase complexes.shared regulatory component *(HYPK)	0.179487	0.886963	0.144631	-0.90682	-1.21706	1	Cre01.g041000
bin:2.4.2.3	Cellular respiration.oxidative phosphorylation.alternative NAD(P)H dehydrogenase activities.mitochondrial uncoupling protein *(PUMP)	0.179487	0.886963	0.144631	-0.905928	-1.21586	1	Cre06.g278750
bin:24.2.13.18	Solute transport.carrier-mediated transport.MTCC family.proton gradient uncoupling protein *(PUMP)	0.179487	0.886963	0.144631	-0.905928	-1.21586	1	Cre06.g278750
bin:27.6.2.1.1	Multi-process regulation.phosphoinositide signalling.phosphoinositide homeostasis.phosphatidylinositol 4-kinase (PI4K-alpha) complex.catalytic component *(PI4K-alpha)	0.179487	0.886963	0.144631	-0.906171	-1.21619	1	Cre05.g245550
bin:5.2.4.3.2.1.3	Lipid metabolism.glycerolipid metabolism.phosphatidylethanolamine biosynthesis.mitochondrial phosphatidylserine decarboxylation pathway.membrane juxtaposition-dependent route.MICOS complex.component *(DGS1)	0.179487	0.886963	0.144631	-0.906739	-1.21695	1	Cre14.g610351
bin:5.1.9.6	Lipid metabolism.fatty acid metabolism.fatty acid degradation.glyoxylate cycle	0.18	0.886963	0.145516	0.827251	1.24521	2	Cre06.g282800,Cre03.g144807
bin:4.2.2.8	Amino acid metabolism.aspartate group amino acid biosynthesis.aspartate-derived amino acids.isoleucine biosynthesis	0.180077	0.886963	0.142057	0.766125	1.26683	3	Cre03.g206600
bin:14.8.2	DNA damage response.mismatch repair (MMR).MLH1-PMS1 heterodimer	0.181275	0.886963	0.144631	-0.81768	-1.27076	2	Cre04.g227000,Cre01.g036050
bin:22.2.3.2	Vesicle trafficking.retrograde trafficking.vesicle tethering.DSL1 tethering complex	0.181275	0.886963	0.144631	-0.81841	-1.27189	2	Cre07.g326300,Cre09.g415400
bin:10.3.3.8	Redox homeostasis.thiol-based redox regulation.thioredoxin activities.plastidial thioredoxin *(TrxL1)	0.18146	0.886963	0.143759	-0.905442	-1.21521	1	Cre14.g624201
bin:10.4.8.2	Redox homeostasis.ascorbate-based redox regulation.ascorbate metabolism.L-gulose and D-gluconorate biosynthesis pathways	0.18146	0.886963	0.143759	-0.905766	-1.21565	1	Cre03.g177600
bin:10.4.8.2.1	Redox homeostasis.ascorbate-based redox regulation.ascorbate metabolism.L-gulose and D-gluconorate biosynthesis pathways.L-gulono-1,4-lactone oxidase *(GULLO)	0.18146	0.886963	0.143759	-0.905766	-1.21565	1	Cre03.g177600
bin:4.2.2.6.4	Amino acid metabolism.aspartate group amino acid biosynthesis.aspartate-derived amino acids.methionine biosynthesis.salvage pathway	0.181818	0.886963	0.145516	0.917282	1.22675	1	Cre03.g162550
bin:4.2.2.6.4.1	Amino acid metabolism.aspartate group amino acid biosynthesis.aspartate-derived amino acids.methionine biosynthesis.salvage pathway.methylthioadenosine nucleosidase *(MTN)	0.181818	0.886963	0.145516	0.917282	1.22675	1	Cre03.g162550
bin:7.1.1.2	Coenzyme metabolism.molybdenum cofactor biosynthesis.precursor Z biosynthesis.accessory protein *(CNX3)	0.183432	0.886963	0.142901	-0.904712	-1.21423	1	Cre08.g361050
bin:4	Amino acid metabolism	0.183499	0.886963	0.118815	0.342761	1.2067	59	Cre03.g181300,Cre03.g206600,Cre06.g278350,Cre06.g278148,Cre03.g162550,Cre10.g421700,Cre02.g144800,Cre01.g036850,Cre01.g053150,Cre17.g713850,Cre06.g278101,Cre14.g620300,Cre01.g028423,Cre10.g436350,Cre12.g485550,Cre17.g732802,Cre17.g705700,Cre14.g630859,Cre09.g416050,Cre08.g380201,Cre03.g155200,Cre16.g687950,Cre06.g278098
bin:15.3.1	RNA biosynthesis.RNA polymerase II-dependent transcription.RNA polymerase-II assembly and nuclear import	0.183908	0.886963	0.140406	0.764115	1.26351	3	Cre04.g212650,Cre06.g267150
bin:15.5.2.2	RNA biosynthesis.DNA-binding transcriptional regulation.zinc-coordinating DNA-binding domain.Cys4-GATA-related domain	0.184	0.886963	0.143759	0.823248	1.23918	2	Cre08.g358532
bin:15.5.2.2.1	RNA biosynthesis.DNA-binding transcriptional regulation.zinc-coordinating DNA-binding domain.Cys4-GATA-related domain.A/B-GATA-type transcription factor	0.184	0.886963	0.143759	0.823248	1.23918	2	Cre08.g358532
bin:13.5.5.2	Cell division.plastid division.plastidic peptidoglycan system.UDP-N-acetylmuramic acid pentapeptide formation	0.185404	0.886963	0.142057	-0.901143	-1.20944	1	Cre12.g519900
bin:13.5.5.2.3	Cell division.plastid division.plastidic peptidoglycan system.UDP-N-acetylmuramic acid pentapeptide formation.catalytic protein *(MurE)	0.185404	0.886963	0.142057	-0.901143	-1.20944	1	Cre12.g519900
bin:14.1.2.1.1	DNA damage response.DNA damage sensing and signalling.ATR pathway.9-1-1 DNA damage sensor complex.component *(RAD9)	0.185404	0.886963	0.142057	-0.900738	-1.2089	1	Cre16.g682950
bin:15.7.1.2	RNA biosynthesis.organellar gene expression machinery.plastid-encoded RNA polymerase (PEP) complex.essential co-factor components	0.185404	0.886963	0.142057	-0.901143	-1.20944	1	Cre12.g519900
bin:15.7.1.2.11	RNA biosynthesis.organellar gene expression machinery.plastid-encoded RNA polymerase (PEP) complex.essential co-factor components.component *(PAP11/MURE)	0.185404	0.886963	0.142057	-0.901143	-1.20944	1	Cre12.g519900
bin:17.1.3.1.5	Protein biosynthesis.ribosome biogenesis.small ribosomal subunit (SSU).SSU proteome.component *(uS4)	0.185404	0.886963	0.142057	-0.900008	-1.20792	1	Cre08.g359750
bin:17.2.8	Protein biosynthesis.aminoacyl-tRNA synthetase activities.glutamyl-tRNA-dependent amidotransferase complex	0.185404	0.886963	0.142057	-0.901954	-1.21053	1	Cre10.g439400
bin:17.2.8.1	Protein biosynthesis.aminoacyl-tRNA synthetase activities.glutamyl-tRNA-dependent amidotransferase complex.component *(GatA)	0.185404	0.886963	0.142057	-0.901954	-1.21053	1	Cre10.g439400
bin:17.6.2.2.20	Protein biosynthesis.organellar translation machinery.plastidial ribosome biogenesis.large ribosomal subunit proteome.component *(uL22c)	0.185404	0.886963	0.142057	-0.903252	-1.21227	1	Cre13.g580850
bin:18.14.1.5	Protein modification.protein folding.Cyclophilin-type chaperone activities.peptidyl-prolyl cis-trans isomerase *(CYP59)	0.185404	0.886963	0.142057	-0.899116	-1.20672	1	Cre11.g479850
bin:19.4.6.6.4.1	Protein homeostasis.proteolysis.metallopeptidase activities.aminopeptidase activities.M24-class aminopeptidase activities.aminopeptidase *(APP)	0.185404	0.886963	0.142057	-0.899035	-1.20661	1	Cre09.g408851
bin:19.4.6.8.1.1	Protein homeostasis.proteolysis.metallopeptidase activities.FtsH endopeptidase activities.FtsH mitochondrial protease complexes.i-AAA protease activities	0.185404	0.886963	0.142057	-0.898305	-1.20563	1	Cre14.g625625
bin:19.4.6.8.1.1.1	Protein homeostasis.proteolysis.metallopeptidase activities.FtsH endopeptidase activities.FtsH mitochondrial protease complexes.i-AAA protease activities.ATP-dependent metalloprotease *(FtsH4/11)	0.185404	0.886963	0.142057	-0.898305	-1.20563	1	Cre14.g625625
bin:25.1.4.2.1	Nutrient uptake.nitrogen assimilation.ammonium assimilation.glutamate synthase activities.Fd-dependent glutamate synthase *(Fd-GOGAT)	0.185404	0.886963	0.142057	-0.902603	-1.2114	1	Cre12.g514050
bin:6.1.1.5	Nucleotide metabolism.purines.ribonucleotide (RN) anabolism.aminoimidazole RN synthetase *(PUR5)	0.185404	0.886963	0.142057	-0.903333	-1.21238	1	Cre07.g318750
bin:20.3.1	Cytoskeleton organisation.actin and tubulin folding.TRiC/CCT chaperonin folding complex	0.185824	0.886963	0.1396	0.7631	1.26183	3	Cre03.g168450,Cre09.g416750
bin:14.4.5.2.1	DNA damage response.homologous recombination repair (HR).Smc5-Smc6 complex.NSE1-NSE3-NSE4 subcomplex.Kleisin-like bridging component *(NSE4)	0.185859	0.886963	0.143759	0.916146	1.22523	1	Cre04.g215650
bin:16.3.2.3	RNA processing.RNA transport.TREX/THO ribonucleoparticle (RNP) trafficking complex.helicase *(UAP56)	0.185859	0.886963	0.143759	0.913957	1.2223	1	Cre17.g719000
bin:17.2.9	Protein biosynthesis.aminoacyl-tRNA synthetase activities.glycine-tRNA ligase	0.185859	0.886963	0.143759	0.913308	1.22143	1	Cre10.g433000
bin:19.1.3	Protein homeostasis.protein quality control.mitochondrial Hsp70 chaperone system	0.185859	0.886963	0.143759	0.914849	1.2235	1	Cre09.g393200
bin:19.1.3.1	Protein homeostasis.protein quality control.mitochondrial Hsp70 chaperone system.chaperone *(mtHsc70)	0.185859	0.886963	0.143759	0.914849	1.2235	1	Cre09.g393200
bin:23.2.2.6.2	Protein translocation.mitochondrion.inner mitochondrion membrane TIM translocation system.accessory PAM module.chaperone component *(mtHSP70)	0.185859	0.886963	0.143759	0.914849	1.2235	1	Cre09.g393200
bin:7.12.2.2.5	Coenzyme metabolism.iron-sulfur cluster assembly machinery.mitochondrial ISC system.transfer phase.chaperone *(HSCA)	0.185859	0.886963	0.143759	0.914849	1.2235	1	Cre09.g393200
bin:7.15.1.2	Coenzyme metabolism.chlorophyll metabolism.chlorophyll biosynthesis.Mg-protoporphyrin IX O-methyltransferase *(CHLM)	0.185859	0.886963	0.143759	0.915335	1.22415	1	Cre12.g498550
bin:17.6.1.3	Protein biosynthesis.organellar translation machinery.mitochondrial ribosome biogenesis.small ribosomal subunit proteome	0.186	0.886963	0.142901	0.822466	1.238	2	Cre03.g176700,Cre02.g118950
bin:2.1.1	Cellular respiration.glycolysis.cytosolic glycolysis	0.186	0.886963	0.142901	0.822222	1.23764	2	Cre12.g513200,Cre12.g556600
bin:25.2.2	Nutrient uptake.sulfur assimilation.sulfate assimilation	0.186	0.886963	0.142901	0.818496	1.23203	2	Cre12.g517150
bin:7.13.4	Coenzyme metabolism.tetrapyrrole biosynthesis.protoporphyrin IX formation	0.186	0.886963	0.142901	0.819059	1.23288	2	Cre02.g085450,Cre03.g171461
bin:7.13.4.2	Coenzyme metabolism.tetrapyrrole biosynthesis.protoporphyrin IX formation.coproporphyrinogen III oxidase activities	0.186	0.886963	0.142901	0.819059	1.23288	2	Cre02.g085450,Cre03.g171461
bin:16.2.2.6	RNA processing.RNA modification.tRNA modification.methylation	0.18612	0.886963	0.125033	0.451559	1.23688	19	Cre12.g512550,Cre10.g422000,Cre08.g374800
bin:5.3	Lipid metabolism.galactolipid and sulfolipid biosynthesis	0.186603	0.886963	0.157403	-0.605796	-1.29773	6	Cre16.g689150,Cre01.g038550,Cre12.g506600,Cre16.g656400
bin:16.2.1	RNA processing.RNA modification.mRNA modification	0.187994	0.886963	0.124434	0.492225	1.2797	15	Cre05.g234658,Cre03.g161000,Cre10.g433750,Cre01.g026100,Cre07.g347250
bin:17.6.3.1	Protein biosynthesis.organellar translation machinery.translation initiation.methionyl-tRNA formyltransferase	0.188	0.886963	0.142057	0.815572	1.22763	2	Cre09.g392729,Cre12.g560550
bin:20.2.2	Cytoskeleton organisation.microfilament network.actin polymerisation	0.188995	0.886963	0.156312	-0.60227	-1.29018	6	Cre16.g676050,Cre06.g260800
bin:22.2.2.1	Vesicle trafficking.retrograde trafficking.protein cargo receptor activities.cargo receptor *(ERV-A)	0.189243	0.886963	0.141225	-0.815639	-1.26758	2	Cre08.g358579
bin:13.2.1.9.1	Cell division.cell cycle organisation.cell cycle control.DREAM regulatory complex.component *(ALY)	0.189349	0.886963	0.140406	-0.897332	-1.20433	1	Cre13.g570150
bin:15.5.3.2.3	RNA biosynthesis.DNA-binding transcriptional regulation.helix-turn-helix DNA-binding domain.tryptophan-cluster structure.transcription factor *(ALY1/2/3)	0.189349	0.886963	0.140406	-0.897332	-1.20433	1	Cre13.g570150
bin:18.12.1.1	Protein modification.targeting peptide maturation.endomembrane system.SPC endoplasmic signal peptidase complex	0.189349	0.886963	0.140406	-0.896602	-1.20335	1	Cre14.g620400
bin:18.12.1.1.4	Protein modification.targeting peptide maturation.endomembrane system.SPC endoplasmic signal peptidase complex.component *(SPCs3)	0.189349	0.886963	0.140406	-0.896602	-1.20335	1	Cre14.g620400
bin:22.3.1.1	Vesicle trafficking.endocytic trafficking.ESCRT-mediated sorting.ESCRT-I complex	0.189349	0.886963	0.140406	-0.897008	-1.20389	1	Cre08.g362550
bin:22.3.1.1.3	Vesicle trafficking.endocytic trafficking.ESCRT-mediated sorting.ESCRT-I complex.component *(VPS37)	0.189349	0.886963	0.140406	-0.897008	-1.20389	1	Cre08.g362550
bin:14.2	DNA damage response.DNA repair polymerase activities	0.189655	0.886963	0.138022	0.758273	1.25385	3	Cre02.g079850,Cre17.g716101
bin:24.2.9.1.1	Solute transport.carrier-mediated transport.CDF superfamily.CaCA family.cation antiporter *(CAX)	0.189655	0.886963	0.138022	0.761295	1.25884	3	Cre16.g649466,Cre12.g519500,Cre09.g409750
bin:13.4.1.1	Cell division.cytokinesis.preprophase microtubule organization.regulatory protein *(MOR1)	0.189899	0.886963	0.142057	0.910632	1.21786	1	Cre03.g149800
bin:22.6.5.5.1	Vesicle trafficking.vesicle tethering.RAB5-RAB7-dependent pathway.MON1-CCZ1 RAB7 nucleotide exchange factor complex.component *(MON1/SAND)	0.189899	0.886963	0.142057	0.911443	1.21894	1	Cre03.g154500
bin:22.7.1.5.2	Vesicle trafficking.vesicle target membrane fusion.SNARE membrane fusion complexes.R-type SNARE longin components.YKT6-group component	0.189899	0.886963	0.142057	0.909983	1.21699	1	Cre17.g728150
bin:27.8.1	Multi-process regulation.calcium-dependent signalling.calcium sensor *(CaM)	0.189899	0.886963	0.142057	0.911767	1.21937	1	Cre03.g178150
bin:16.3.1	RNA processing.RNA transport.receptor-mediated nuclear transport	0.19	0.886963	0.141225	0.814862	1.22656	2	Cre01.g014050
bin:15.4.4.3	RNA biosynthesis.RNA polymerase III-dependent transcription.TFIIIc transcription factor complex.promotor-binding component *(TFC3)	0.191321	0.886963	0.1396	-0.894412	-1.20041	1	Cre12.g518107
bin:23.5.2.1.5	Protein translocation.nucleus.nucleocytoplasmic transport.nuclear transport receptor activities.import karyopherin *(IMB5)	0.191321	0.886963	0.1396	-0.894737	-1.20084	1	Cre08.g377450
bin:4.6.7.8.1.2	Amino acid metabolism.amino acid degradation.branched-chain amino acids.acyl-CoA dehydrogenase oxidation.ETF electron transfer flavoprotein heterodimer.subunit beta	0.191321	0.886963	0.1396	-0.895953	-1.20248	1	Cre12.g554953
bin:18.5.1	Protein modification.dephosphorylation.protein serine/threonine phosphatase families	0.191601	0.886963	0.16318	-0.455528	-1.24756	14	Cre03.g185200,Cre01.g055420
bin:16.1.1.2.4.6	RNA processing.pre-RNA splicing.U2-type major spliceosome.U2 snRNP complex.RNA splicing factor 3B subcomplex.component *(SF3B6/SAP14a)	0.191919	0.886963	0.141225	0.905604	1.21113	1	Cre03.g158950
bin:16.1.6.13.2	RNA processing.pre-RNA splicing.spliceosome-associated non-snRNP factor activities.SMU1-SMU2 RNA splicing factor complex.component *(SMU2)	0.191919	0.886963	0.141225	0.908199	1.2146	1	Cre16.g688750
bin:18.1.1.3	Protein modification.glycosylation.N-linked glycosylation.dolichol-phosphate-glucose synthase *(ALG5)	0.191919	0.886963	0.141225	0.906577	1.21243	1	Cre16.g652850
bin:18.12.3.4	Protein modification.targeting peptide maturation.plastid.plastidic signal peptidase *(PLSP/TPP)	0.191919	0.886963	0.141225	0.906496	1.21232	1	Cre07.g344350
bin:19.2.2.2.2.1	Protein homeostasis.ubiquitin-proteasome system.ubiquitin-fold protein conjugation.SUMO conjugation (sumoylation).E1 SUMO ubiquitin-activating enzyme heterodimer.small subunit *(SAE1)	0.191919	0.886963	0.141225	0.908767	1.21536	1	Cre09.g408550
bin:20.3.2.5	Cytoskeleton organisation.actin and tubulin folding.Prefoldin co-chaperone complex.component *(PFD5)	0.191919	0.886963	0.141225	0.90682	1.21276	1	Cre12.g523150
bin:20.3.4	Cytoskeleton organisation.actin and tubulin folding.Prefoldin-Like (PFDL) co-chaperone complex	0.191919	0.886963	0.141225	0.90682	1.21276	1	Cre12.g523150
bin:20.3.4.1	Cytoskeleton organisation.actin and tubulin folding.Prefoldin-Like (PFDL) co-chaperone complex.component *(URI)	0.191919	0.886963	0.141225	0.90682	1.21276	1	Cre12.g523150
bin:20.7	Cytoskeleton organisation.endoplasmic reticulum-cytoskeleton-plasma membrane interface	0.191919	0.886963	0.141225	0.906658	1.21254	1	Cre03.g196900
bin:20.7.5	Cytoskeleton organisation.endoplasmic reticulum-cytoskeleton-plasma membrane interface.contact site protein *(VAP27)	0.191919	0.886963	0.141225	0.906658	1.21254	1	Cre03.g196900
bin:25.2.2.1	Nutrient uptake.sulfur assimilation.sulfate assimilation.(phospho)adenosine phosphosulfate reductase *(APR)	0.191919	0.886963	0.141225	0.908523	1.21504	1	Cre12.g517150
bin:3.2.3.2	Carbohydrate metabolism.starch metabolism.degradation.dephosphorylation	0.191919	0.886963	0.141225	0.90755	1.21373	1	Cre03.g151000
bin:3.2.3.2.1	Carbohydrate metabolism.starch metabolism.degradation.dephosphorylation.phosphoglucan phosphatase *(SEX4)	0.191919	0.886963	0.141225	0.90755	1.21373	1	Cre03.g151000
bin:6.3.2.1	Nucleotide metabolism.deoxynucleotides.salvage pathway.thymidine kinase *(TK1)	0.191919	0.886963	0.141225	0.905442	1.21091	1	Cre03.g192600
bin:4.6.3.1	Amino acid metabolism.amino acid degradation.proline degradation.proline dehydrogenase	0.192	0.886963	0.140406	0.814354	1.22579	2	Cre01.g036850
bin:5.1.2.2	Lipid metabolism.fatty acid metabolism.acetyl-CoA generation.plastidial pyruvate dehydrogenase complex	0.19375	0.888203	0.142901	-0.742277	-1.27793	3	Cre02.g099850,Cre03.g194200
bin:16.2.1.7.1	RNA processing.RNA modification.mRNA modification.mRNA methylation.adenosine N6-methylation	0.195572	0.888203	0.132846	0.693438	1.234	4	Cre05.g234658,Cre07.g347250
bin:18.3	Protein modification.lipidation	0.195893	0.888203	0.121543	0.4853	1.26169	15	Cre03.g145427,Cre14.g617150,Cre16.g678213,Cre02.g090100
bin:14.2.2	DNA damage response.DNA repair polymerase activities.DNA polymerase kappa *(POLK)	0.19596	0.888203	0.1396	0.904712	1.20994	1	Cre02.g079850
bin:18.14.4	Protein modification.protein folding.Parvulin-type protein folding catalyst *(PIN)	0.196	0.888203	0.138805	0.812895	1.2236	2	Cre07.g350400,Cre16.g671900
bin:26.5	External stimuli response.temperature	0.196305	0.888203	0.15017	-0.639703	-1.30298	5	Cre02.g090850,Cre01.g002400
bin:18.4.4.1	Protein modification.phosphorylation.CAMK protein kinase families.SNF1-related SnRK1 kinase complex	0.197239	0.888203	0.137251	-0.891412	-1.19638	1	Cre04.g211600
bin:18.4.4.1.1	Protein modification.phosphorylation.CAMK protein kinase families.SNF1-related SnRK1 kinase complex.catalytic subunit alpha	0.197239	0.888203	0.137251	-0.891412	-1.19638	1	Cre04.g211600
bin:22.4.3.2	Vesicle trafficking.exocytic trafficking.secretory vesicle trafficking.ECHIDNA-YIP trafficking complex	0.197239	0.888203	0.137251	-0.891574	-1.1966	1	Cre07.g326400
bin:22.4.3.2.2	Vesicle trafficking.exocytic trafficking.secretory vesicle trafficking.ECHIDNA-YIP trafficking complex.component *(YIP4)	0.197239	0.888203	0.137251	-0.891574	-1.1966	1	Cre07.g326400
bin:27.3.1	Multi-process regulation.SnRK1-kinase regulatory system.SnRK1 protein kinase complex	0.197239	0.888203	0.137251	-0.891412	-1.19638	1	Cre04.g211600
bin:27.3.1.1	Multi-process regulation.SnRK1-kinase regulatory system.SnRK1 protein kinase complex.catalytic subunit alpha	0.197239	0.888203	0.137251	-0.891412	-1.19638	1	Cre04.g211600
bin:4.3.2.5	Amino acid metabolism.pyruvate group amino acid biosynthesis.pyruvate-derived amino acids.leucine biosynthesis	0.197239	0.888203	0.137251	-0.892791	-1.19823	1	Cre06.g258733
bin:4.3.2.5.1	Amino acid metabolism.pyruvate group amino acid biosynthesis.pyruvate-derived amino acids.leucine biosynthesis.2-isopropylmalate synthase activity	0.197239	0.888203	0.137251	-0.892791	-1.19823	1	Cre06.g258733
bin:4.3.2.5.1.1	Amino acid metabolism.pyruvate group amino acid biosynthesis.pyruvate-derived amino acids.leucine biosynthesis.2-isopropylmalate synthase activity.2-isopropylmalate synthase *(IPMS)	0.197239	0.888203	0.137251	-0.892791	-1.19823	1	Cre06.g258733
bin:5.1.4.2.3	Lipid metabolism.fatty acid metabolism.plastidial fatty acid synthase (ptFAS) system.ketoacyl-ACP synthase (ptKAS) activities.ketoacyl-ACP synthase III	0.197239	0.888203	0.137251	-0.892142	-1.19736	1	Cre04.g216950
bin:24.2.1.1.3	Solute transport.carrier-mediated transport.DMT superfamily.NST-TPT group.nucleotide sugar transporter *(URGT/UXT)	0.198	0.888203	0.138022	0.811876	1.22206	2	Cre02.g144300
bin:22.2.1.2.2	Vesicle trafficking.retrograde trafficking.Coat protein I (COPI) coatomer machinery.coat protein recruiting.ARF-GTPase guanyl-nucleotide exchange	0.199203	0.888203	0.137251	-0.812409	-1.26256	2	Cre09.g390319,Cre07.g334100
bin:23.4.1.3	Protein translocation.peroxisome.importomer translocation system.receptor monoubiquitination system	0.199203	0.888203	0.137251	-0.81176	-1.26155	2	Cre05.g240150,Cre06.g283150
bin:17.2.14	Protein biosynthesis.aminoacyl-tRNA synthetase activities.methionine-tRNA ligase	0.199234	0.888203	0.134273	0.751077	1.24195	3	Cre02.g087950,Cre03.g145967
bin:12.3.2.3.1.2.5	Chromatin organisation.post-translational histone modification.histone acetylation.HD1-type histone deacetylase family.class-I histone deacetylase activities.HDA19 histone deacetylase complex.associated component *(HDC1)	0.2	0.888203	0.138022	0.90455	1.20972	1	Cre03.g182600
bin:12.3.2.3.1.3	Chromatin organisation.post-translational histone modification.histone acetylation.HD1-type histone deacetylase family.class-I histone deacetylase activities.HDA6 histone deacetylation complex	0.2	0.888203	0.138022	0.90455	1.20972	1	Cre03.g182600
bin:12.3.2.3.1.3.6	Chromatin organisation.post-translational histone modification.histone acetylation.HD1-type histone deacetylase family.class-I histone deacetylase activities.HDA6 histone deacetylation complex.associated component *(HDC1)	0.2	0.888203	0.138022	0.90455	1.20972	1	Cre03.g182600
bin:13.1.2	Cell division.DNA replication.initiation	0.200957	0.888203	0.151149	-0.594755	-1.27408	6	Cre06.g270250,Cre07.g351400
bin:10.2.2.3	Redox homeostasis.glutathione-based redox regulation.glutathione degradation.deaminated-glutathione amidase *(NLP2)	0.20202	0.888203	0.137251	0.903982	1.20896	1	Cre14.g609030
bin:19.2.2.1.3	Protein homeostasis.ubiquitin-proteasome system.ubiquitin-fold protein conjugation.UBQ conjugation (ubiquitylation).E2 ubiquitin-conjugating enzyme activities	0.202083	0.888203	0.1396	-0.738057	-1.27067	3	Cre10.g430050
bin:16.1.6.16.1	RNA processing.pre-RNA splicing.spliceosome-associated non-snRNP factor activities.regulatory RES spliceosome activation complex.component *(Bud13)	0.203156	0.888203	0.135002	-0.889952	-1.19442	1	Cre01.g003487
bin:24.3.12	Solute transport.channels.copper cation channel *(COPT)	0.203156	0.888203	0.135002	-0.889709	-1.19409	1	Cre13.g570600
bin:25.5.1	Nutrient uptake.micronutrient homeostasis.copper	0.203156	0.888203	0.135002	-0.889709	-1.19409	1	Cre13.g570600
bin:25.5.1.4	Nutrient uptake.micronutrient homeostasis.copper.copper transporter *(COPT)	0.203156	0.888203	0.135002	-0.889709	-1.19409	1	Cre13.g570600
bin:3.11	Carbohydrate metabolism.fermentation	0.203156	0.888203	0.135002	-0.889466	-1.19377	1	Cre03.g165700
bin:3.11.1	Carbohydrate metabolism.fermentation.acetic acid biosynthesis	0.203156	0.888203	0.135002	-0.889466	-1.19377	1	Cre03.g165700
bin:3.11.1.1	Carbohydrate metabolism.fermentation.acetic acid biosynthesis.pyruvate decarboxylase *(PDC)	0.203156	0.888203	0.135002	-0.889466	-1.19377	1	Cre03.g165700
bin:2.4.1.5.3	Cellular respiration.oxidative phosphorylation.NADH dehydrogenase complex.assembly.assembly factor *(NDUFAF2)	0.203187	0.888203	0.135741	-0.807326	-1.25466	2	Cre11.g467767
bin:16.2.1.2	RNA processing.RNA modification.mRNA modification.poly(A) RNA polymerase activity	0.20404	0.888203	0.13649	0.903576	1.20842	1	Cre10.g433750
bin:16.2.1.2.1	RNA processing.RNA modification.mRNA modification.poly(A) RNA polymerase activity.poly(A) RNA polymerase	0.20404	0.888203	0.13649	0.903576	1.20842	1	Cre10.g433750
bin:22.6.9.2	Vesicle trafficking.vesicle tethering.HOPS/CORVET tethering complexes.component *(VPS16/VCL1)	0.20404	0.888203	0.13649	0.90382	1.20875	1	Cre03.g199311
bin:7.14.2.1	Coenzyme metabolism.heme biosynthesis.heme oxygenase activities.alpha-helical heme oxygenase *(HO)	0.20404	0.888203	0.13649	0.902279	1.20668	1	Cre10.g423500
bin:24.1.3.2	Solute transport.primary active transport.ABC superfamily.ABC2 family	0.204114	0.888203	0.118815	0.480267	1.26395	16	Cre16.g655450,Cre14.g613950,Cre14.g618400,Cre02.g096000,Cre02.g077951,Cre12.g530900,Cre04.g224400,Cre07.g327800,Cre12.g547300,Cre12.g540650,Cre03.g151400
bin:26.12.1	External stimuli response.virus.virus infection	0.204981	0.888203	0.132147	0.748204	1.2372	3	Cre06.g302900,Cre12.g527600
bin:18.1.2.2.4	Protein modification.glycosylation.O-linked glycosylation.serine/threonine O-linked glycosylation.serine alpha-1,3-galactosyltransferase *(SGT1)	0.205128	0.888203	0.134273	-0.888168	-1.19203	1	Cre12.g520450
bin:21.4.1.3.3.1	Cell wall organisation.cell wall proteins.hydroxyproline-rich glycoprotein activities.extensin activities.extensin glycosylation.serine alpha-1,3-galactosyltransferase *(SGT1)	0.205128	0.888203	0.134273	-0.888168	-1.19203	1	Cre12.g520450
bin:23.3.2.2	Protein translocation.endoplasmic reticulum.GET post-translational insertion system.component *(GET3)	0.205128	0.888203	0.134273	-0.889141	-1.19333	1	Cre03.g204800
bin:24.2.2.7	Solute transport.carrier-mediated transport.MFS superfamily.phosphate transporter *(PHT4)	0.205479	0.888203	0.123842	0.617181	1.24743	6	Cre09.g399141,Cre03.g187050,Cre08.g379550
bin:12.3.2.3.1	Chromatin organisation.post-translational histone modification.histone acetylation.HD1-type histone deacetylase family.class-I histone deacetylase activities	0.205624	0.888203	0.12564	0.643188	1.23339	5	Cre06.g264400,Cre03.g182600,Cre17.g722050
bin:19.2.2.12.5.3.8	Protein homeostasis.ubiquitin-proteasome system.ubiquitin-fold protein conjugation.CULLIN-based E3 ubiquitin ligase activities.CUL4-based E3 ubiquitin ligase complexes.DCAF substrate adaptor component activities.substrate adaptor	0.206	0.888203	0.135002	0.808952	1.21766	2	Cre03.g205800
bin:2.4.3	Cellular respiration.oxidative phosphorylation.cytochrome c reductase complex	0.206	0.888203	0.135002	0.80928	1.21816	2	Cre14.g626667
bin:2.4.3.10	Cellular respiration.oxidative phosphorylation.cytochrome c reductase complex.assembly	0.206	0.888203	0.135002	0.80928	1.21816	2	Cre14.g626667
bin:2.4.3.10.2	Cellular respiration.oxidative phosphorylation.cytochrome c reductase complex.assembly.assembly chaperone *(MZM1L)	0.206	0.888203	0.135002	0.80928	1.21816	2	Cre14.g626667
bin:16.1.5.1	RNA processing.pre-RNA splicing.MAC/NTC spliceosome-associated complex.core components	0.206133	0.888203	0.123257	0.564659	1.2326	8	Cre06.g255400
bin:12.4.8	Chromatin organisation.nucleosome remodeling.other chromatin remodeling activities	0.20643	0.888203	0.122679	0.591774	1.23917	7	Cre16.g687301,Cre10.g453900,Cre06.g270850,Cre11.g479300,Cre14.g614400
bin:14.6.11	DNA damage response.base excision repair (BER).apurinic/apyrimidinic (AP) endonuclease activities	0.206897	0.888203	0.131458	0.747481	1.236	3	Cre12.g534151
bin:15.7.3	RNA biosynthesis.organellar gene expression machinery.DNA-binding transcriptional regulation	0.207171	0.888203	0.134273	-0.804373	-1.25007	2	Cre10.g445100
bin:24.3.8	Solute transport.channels.chloride anion channel *(VCCN)	0.207229	0.888203	0.149208	-0.539653	-1.26624	8	Cre03.g199600,Cre07.g355300,Cre11.g474700,Cre01.g038100,Cre16.g663450
bin:12.4.1.1	Chromatin organisation.nucleosome remodeling.SWI/SNF chromatin remodeling complexes.shared BRM/SYD/MINU-associated module	0.209073	0.891241	0.132846	-0.886789	-1.19018	1	Cre10.g448700
bin:12.4.1.1.1	Chromatin organisation.nucleosome remodeling.SWI/SNF chromatin remodeling complexes.shared BRM/SYD/MINU-associated module.SMARCD component *(SWP73)	0.209073	0.891241	0.132846	-0.886789	-1.19018	1	Cre10.g448700
bin:16.1.4.4.2	RNA processing.pre-RNA splicing.spliceosome disassembly.lariat intronic RNA degradation.regulatory protein *(SIC)	0.210101	0.891241	0.134273	0.900576	1.20441	1	Cre12.g518300
bin:16.1.5.2.6	RNA processing.pre-RNA splicing.MAC/NTC spliceosome-associated complex.associated components.component *(CWF18)	0.210101	0.891241	0.134273	0.900576	1.20441	1	Cre12.g518300
bin:18.4.6	Protein modification.phosphorylation.NAK protein kinase families	0.210101	0.891241	0.134273	0.899846	1.20343	1	Cre07.g323100
bin:18.4.6.2	Protein modification.phosphorylation.NAK protein kinase families.protein kinase *(AAK1)	0.210101	0.891241	0.134273	0.899846	1.20343	1	Cre07.g323100
bin:22.5.6.6	Vesicle trafficking.clathrin coated vesicle (CCV) machinery.CCV accessory factor activities.accessory protein *(AAK1)	0.210101	0.891241	0.134273	0.899846	1.20343	1	Cre07.g323100
bin:50.2.8	Enzyme classification.EC_2 transferases.EC_2-8 transferase transferring sulfur-containing group	0.210162	0.891241	0.144631	-0.629912	-1.28303	5	Cre02.g114400,Cre01.g008891,Cre13.g607050,Cre09.g401960
bin:17.1.2.2.1.1.2	Protein biosynthesis.ribosome biogenesis.large ribosomal subunit (LSU).LSU processome.pre-60S ribosomal subunit nuclear assembly.PES-BOP1-WDR12 (PeBoW) complex.component *(BOP1)	0.211045	0.891451	0.132147	-0.886627	-1.18996	1	Cre10.g417950
bin:22.2.1.2.2.2	Vesicle trafficking.retrograde trafficking.Coat protein I (COPI) coatomer machinery.coat protein recruiting.ARF-GTPase guanyl-nucleotide exchange.ARF-GEF factor *(BIG)	0.211045	0.891451	0.132147	-0.886303	-1.18952	1	Cre09.g390319
bin:9.1.4.3	Secondary metabolism.terpenoids.terpene biosynthesis.triterpenoid synthase	0.211045	0.891451	0.132147	-0.886141	-1.18931	1	Cre01.g011100
bin:13.1.3.1	Cell division.DNA replication.elongation.DNA polymerase alpha complex	0.212	0.893929	0.132846	0.805921	1.2131	2	Cre04.g214350,Cre01.g017450
bin:24.2.1.1.11	Solute transport.carrier-mediated transport.DMT superfamily.NST-TPT group.nucleotide sugar transporter *(UUAT)	0.213018	0.893929	0.131458	-0.885492	-1.18843	1	Cre04.g227450
bin:3.2.3.5.1	Carbohydrate metabolism.starch metabolism.degradation.maltose metabolism.cytosolic glucanotransferase *(DPE2)	0.213018	0.893929	0.131458	-0.885249	-1.18811	1	Cre02.g095126
bin:13.2.5.1.2	Cell division.cell cycle organisation.sister chromatid separation.cohesin regulator complex.component *(SMC3/TTN7)	0.214141	0.893929	0.132846	0.897251	1.19996	1	Cre10.g445650
bin:19.2.2.1.4	Protein homeostasis.ubiquitin-proteasome system.ubiquitin-fold protein conjugation.UBQ conjugation (ubiquitylation).polyubiquitination system	0.214141	0.893929	0.132846	0.898224	1.20126	1	Cre09.g399550
bin:19.2.2.1.4.2	Protein homeostasis.ubiquitin-proteasome system.ubiquitin-fold protein conjugation.UBQ conjugation (ubiquitylation).polyubiquitination system.E3 ubiquitin ligase *(RGLG)	0.214141	0.893929	0.132846	0.898224	1.20126	1	Cre09.g399550
bin:19.2.2.8.2.1	Protein homeostasis.ubiquitin-proteasome system.ubiquitin-fold protein conjugation.RING E3 ubiquitin ligase activities.RING-HC-class.E3 ubiquitin ligase *(RGLG)	0.214141	0.893929	0.132846	0.898224	1.20126	1	Cre09.g399550
bin:9.1.5	Secondary metabolism.terpenoids.cycloartenol biosynthesis	0.214141	0.893929	0.132846	0.89717	1.19985	1	Cre03.g175250
bin:9.1.5.1	Secondary metabolism.terpenoids.cycloartenol biosynthesis.squalene synthase	0.214141	0.893929	0.132846	0.89717	1.19985	1	Cre03.g175250
bin:22.7.1.2.2	Vesicle trafficking.vesicle target membrane fusion.SNARE membrane fusion complexes.Qb-type SNARE components.Membrin-group component	0.21499	0.895855	0.130777	-0.884519	-1.18713	1	Cre12.g554200
bin:14.4.5.1.1	DNA damage response.homologous recombination repair (HR).Smc5-Smc6 complex.NSE2-SMC5-SMC6 subcomplex.component *(SMC5)	0.216	0.895855	0.131458	0.803812	1.20992	2	Cre10.g440200,Cre10.g440300
bin:27.6.1.1.3	Multi-process regulation.phosphoinositide signalling.inositol phosphate metabolism.light-independent inositol phosphate biosynthesis.myo-inositol polyphosphate kinase *(ITPK)	0.216	0.895855	0.131458	0.803569	1.20956	2	Cre03.g182100,Cre01.g018400
bin:7.15.1.3	Coenzyme metabolism.chlorophyll metabolism.chlorophyll biosynthesis.Mg-protoporphyrin IX monomethylester cyclase complex	0.216	0.895855	0.131458	0.802408	1.20781	2	Cre12.g510050
bin:7.15.1.3.1	Coenzyme metabolism.chlorophyll metabolism.chlorophyll biosynthesis.Mg-protoporphyrin IX monomethylester cyclase complex.catalytic component *(CRD1)	0.216	0.895855	0.131458	0.802408	1.20781	2	Cre12.g510050
bin:4.5.1	Amino acid metabolism.shikimate group amino acid biosynthesis.shikimate pathway	0.216475	0.896666	0.128143	0.744991	1.23188	3	Cre03.g181300,Cre10.g436350,Cre08.g380201
bin:50.1.10	Enzyme classification.EC_1 oxidoreductases.EC_1-10 oxidoreductase acting on diphenol or related substance as donor	0.21709	0.898053	0.142057	-0.625704	-1.27446	5	Cre12.g531200,Cre09.g393150,Cre01.g031500,Cre02.g098350
bin:16.1.1.5	RNA processing.pre-RNA splicing.U2-type major spliceosome.U4-U6-U5 tri-snRNP complex	0.218182	0.899089	0.131458	0.896197	1.19855	1	Cre17.g721600
bin:16.1.1.5.4	RNA processing.pre-RNA splicing.U2-type major spliceosome.U4-U6-U5 tri-snRNP complex.component *(USP39)	0.218182	0.899089	0.131458	0.896197	1.19855	1	Cre17.g721600
bin:24.2.9.2.4	Solute transport.carrier-mediated transport.CDF superfamily.CDF family.metal cation transporter	0.218182	0.899089	0.131458	0.896521	1.19898	1	Cre06.g289150
bin:23.5.1.3	Protein translocation.nucleus.nuclear pore complex (NPC).linker subcomplex	0.218935	0.899879	0.129443	-0.883789	-1.18615	1	Cre17.g717800
bin:23.5.1.3.1	Protein translocation.nucleus.nuclear pore complex (NPC).linker subcomplex.scaffold nucleoporin *(NUP93)	0.218935	0.899879	0.129443	-0.883789	-1.18615	1	Cre17.g717800
bin:16.6	RNA processing.organelle RNA processing machinery	0.219761	0.901345	0.118815	0.561133	1.2249	8	Cre10.g440050,Cre14.g628000,Cre10.g435800,Cre04.g214501
bin:20.3.1.2	Cytoskeleton organisation.actin and tubulin folding.TRiC/CCT chaperonin folding complex.subunit beta *(CCT2)	0.220202	0.901345	0.130777	0.896115	1.19844	1	Cre09.g416750
bin:27.10.3	Multi-process regulation.TOR (Target Of Rapamycin) signalling.regulatory protein kinase *(YAK1)	0.220202	0.901345	0.130777	0.895629	1.19779	1	Cre08.g381950
bin:15.3.4.2.5	RNA biosynthesis.RNA polymerase II-dependent transcription.transcription co-activation.TFIId complex.component *(TAF7)	0.222222	0.901345	0.130106	0.894412	1.19616	1	Cre01.g011200
bin:19.3.2.5	Protein homeostasis.autophagy.nucleation kinase complexes.complex-I component *(ATG14)	0.222222	0.901345	0.130106	0.894169	1.19584	1	Cre08.g377600
bin:27.12.3	Multi-process regulation.RAM (Regulation of Ace2 and Morphogenesis) signalling.protein kinase component *(SIK1)	0.222222	0.901345	0.130106	0.895223	1.19725	1	Cre07.g317300
bin:25.2.4.4.4	Nutrient uptake.sulfur assimilation.sulfate homeostasis.plastidial sulfate import complex.sulfate-binding component *(Sbp)	0.22288	0.901345	0.128143	-0.882978	-1.18506	1	Cre06.g257000
bin:19.2	Protein homeostasis.ubiquitin-proteasome system	0.223097	0.901345	0.100991	0.286127	1.14468	125	Cre17.g725050,Cre04.g226950,Cre05.g234300,Cre06.g269950,Cre10.g447300,Cre03.g205800,Cre26.g756897,Cre17.g724850,Cre03.g194250,Cre12.g528400,Cre09.g408550,Cre05.g237000,Cre09.g399550,Cre13.g583250,Cre17.g698200,Cre12.g517850,Cre04.g217750,Cre04.g216600,Cre09.g387134,Cre10.g457000,Cre01.g011500,Cre01.g053900,Cre07.g324050,Cre04.g217912,Cre17.g744497,Cre05.g238374,Cre09.g391875,Cre06.g267500,Cre17.g…
bin:16.1.1.2	RNA processing.pre-RNA splicing.U2-type major spliceosome.U2 snRNP complex	0.223199	0.901345	0.119888	0.635714	1.21906	5	Cre06.g254800,Cre03.g158950
bin:19.4.2.4.4	Protein homeostasis.proteolysis.serine peptidase activities.LON-type ATP-dependent protease activities.protease *(LON6)	0.224242	0.901345	0.129443	0.893115	1.19443	1	Cre17.g716850
bin:5.2.10.2.1	Lipid metabolism.glycerolipid metabolism.glycerolipid degradation.phospholipase activities.phospholipase A1 activities	0.224242	0.901345	0.129443	0.892953	1.19421	1	Cre05.g248200
bin:5.2.10.2.1.3	Lipid metabolism.glycerolipid metabolism.glycerolipid degradation.phospholipase activities.phospholipase A1 activities.phosphatidylglycerol lipase *(PLIP1)	0.224242	0.901345	0.129443	0.892953	1.19421	1	Cre05.g248200
bin:2.2.1.1	Cellular respiration.pyruvate oxidation.mitochondrial pyruvate dehydrogenase complex.component E1 heterodimer	0.224852	0.901345	0.127505	-0.882491	-1.18441	1	Cre07.g337650
bin:2.2.1.1.1	Cellular respiration.pyruvate oxidation.mitochondrial pyruvate dehydrogenase complex.component E1 heterodimer.subunit alpha	0.224852	0.901345	0.127505	-0.882491	-1.18441	1	Cre07.g337650
bin:22.6.9	Vesicle trafficking.vesicle tethering.HOPS/CORVET tethering complexes	0.225092	0.901345	0.122679	0.682224	1.21405	4	Cre07.g328550,Cre03.g199311,Cre02.g095074
bin:10.5.4	Redox homeostasis.tocopherol biosynthesis.MPBQ-methyltransferase *(VTE3)	0.226824	0.901345	0.126876	-0.878761	-1.1794	1	Cre14.g625450
bin:11.6	Phytohormone action.gibberellin	0.226824	0.901345	0.126876	-0.880464	-1.18169	1	Cre10.g443550
bin:11.6.2	Phytohormone action.gibberellin.perception and signal transduction	0.226824	0.901345	0.126876	-0.880464	-1.18169	1	Cre10.g443550
bin:11.6.2.5	Phytohormone action.gibberellin.perception and signal transduction.bifunctional cGMP-dependent protein kinase and phosphatase *(PKG)	0.226824	0.901345	0.126876	-0.880464	-1.18169	1	Cre10.g443550
bin:14.3.2	DNA damage response.DNA damage tolerance (DDT) pathways.dCMP transferase *(REV1)	0.226824	0.901345	0.126876	-0.881599	-1.18321	1	Cre12.g550800
bin:23.3.1.7.3	Protein translocation.endoplasmic reticulum.co-translational insertion system.EMC membrane protein insertion complex.component *(EMC3)	0.226824	0.901345	0.126876	-0.881113	-1.18256	1	Cre09.g400400
bin:7.10.10	Coenzyme metabolism.FMN/FAD biosynthesis.FMN hydrolase	0.226824	0.901345	0.126876	-0.88168	-1.18332	1	Cre13.g563200
bin:7.8.4.2	Coenzyme metabolism.prenylquinone biosynthesis.plastoquinone biosynthesis.MSBQ-methyltransferase *(APG1)	0.226824	0.901345	0.126876	-0.878761	-1.1794	1	Cre14.g625450
bin:3.2.3.3.1	Carbohydrate metabolism.starch metabolism.degradation.hydrolysis and phosphorolysis.amylase activities	0.227092	0.901345	0.127505	-0.791403	-1.22992	2	Cre08.g384750,Cre08.g385500
bin:3.2.3.3.1.1	Carbohydrate metabolism.starch metabolism.degradation.hydrolysis and phosphorolysis.amylase activities.alpha amylase *(AMY1/2/3)	0.227092	0.901345	0.127505	-0.791403	-1.22992	2	Cre08.g384750,Cre08.g385500
bin:12.1.1.2	Chromatin organisation.chromatin structure.DNA wrapping.histone H3-H4 tetramer	0.227723	0.901345	0.143759	-0.508012	-1.22678	9	Cre13.g569950,Cre17.g713500,Cre17.g708700,Cre06.g265200,Cre12.g506350
bin:16.1.4.3	RNA processing.pre-RNA splicing.spliceosome disassembly.ILS spliceosome disassembly complex	0.227969	0.901345	0.124434	0.738197	1.22065	3	Cre06.g269350,Cre07.g325713
bin:14.6.11.2	DNA damage response.base excision repair (BER).apurinic/apyrimidinic (AP) endonuclease activities.AP-endonuclease *(APE2)	0.228	0.901345	0.127505	0.797414	1.20029	2	Cre12.g534151
bin:18.3.3.1	Protein modification.lipidation.Cys-linked prenylation.type-I protein prenyltransferase heterodimer	0.228797	0.901345	0.126254	-0.876166	-1.17592	1	Cre14.g612500
bin:18.3.3.1.2	Protein modification.lipidation.Cys-linked prenylation.type-I protein prenyltransferase heterodimer.subunit beta	0.228797	0.901345	0.126254	-0.876166	-1.17592	1	Cre14.g612500
bin:18.3.4.2.2	Protein modification.lipidation.protein S-acylation.group-B protein S-acyltransferase activities.protein S-acyltransferase *(PAT12-14)	0.228797	0.901345	0.126254	-0.877139	-1.17722	1	Cre09.g394050
bin:22.6.2	Vesicle trafficking.vesicle tethering.activation of RAB-GTPase activities	0.229452	0.901345	0.116234	0.611078	1.23509	6	Cre12.g486400,Cre17.g727450
bin:19.2.2.12.5.3.16	Protein homeostasis.ubiquitin-proteasome system.ubiquitin-fold protein conjugation.CULLIN-based E3 ubiquitin ligase activities.CUL4-based E3 ubiquitin ligase complexes.DCAF substrate adaptor component activities.substrate adaptor	0.230303	0.901345	0.127505	0.889709	1.18987	1	Cre13.g583250
bin:50.2.5	Enzyme classification.EC_2 transferases.EC_2-5 transferase transferring alkyl or aryl group, other than methyl group	0.230384	0.901345	0.114267	0.51876	1.22526	11	Cre03.g181300,Cre08.g367600,Cre03.g175250,Cre08.g369800,Cre07.g339350
bin:4.6.7.5	Amino acid metabolism.amino acid degradation.branched-chain amino acids.leucine degradation	0.230627	0.901345	0.120985	0.677822	1.20621	4	Cre12.g485550,Cre06.g278098,Cre02.g091850
bin:12.3.2.3	Chromatin organisation.post-translational histone modification.histone acetylation.HD1-type histone deacetylase family	0.231419	0.901345	0.114751	0.53122	1.22312	10	Cre06.g264400,Cre03.g182600,Cre14.g632300,Cre17.g722050,Cre11.g467785
bin:11.8.1	Phytohormone action.salicylic acid.biosynthesis	0.232323	0.901345	0.126876	0.889384	1.18944	1	Cre16.g659050
bin:11.8.1.1	Phytohormone action.salicylic acid.biosynthesis.isochorismate synthase *(ICS)	0.232323	0.901345	0.126876	0.889384	1.18944	1	Cre16.g659050
bin:18.3.4.5	Protein modification.lipidation.protein S-acylation.protein S-acyltransferase *(PAT17)	0.232323	0.901345	0.126876	0.889222	1.18922	1	Cre02.g090100
bin:7.16.2	Coenzyme metabolism.phylloquinone biosynthesis.isochorismate synthase *(MenF/ICS)	0.232323	0.901345	0.126876	0.889384	1.18944	1	Cre16.g659050
bin:7.16.3	Coenzyme metabolism.phylloquinone biosynthesis.multifunctional (MenC/MenD activities) protein *(PHYLLO)	0.232323	0.901345	0.126876	0.889384	1.18944	1	Cre16.g659050
bin:15.3.4.3.3	RNA biosynthesis.RNA polymerase II-dependent transcription.transcription co-activation.SAGA histone acetyltransferase complex.SPT recruitment module	0.232742	0.901345	0.125033	-0.873408	-1.17222	1	Cre10.g425501
bin:15.3.4.3.3.4	RNA biosynthesis.RNA polymerase II-dependent transcription.transcription co-activation.SAGA histone acetyltransferase complex.SPT recruitment module.component *(HAF/TAF1)	0.232742	0.901345	0.125033	-0.873408	-1.17222	1	Cre10.g425501
bin:26.12.1.2	External stimuli response.virus.virus infection.resistance factor *(BTR1)	0.232742	0.901345	0.125033	-0.873165	-1.17189	1	Cre16.g672750
bin:5.1.6.1.4	Lipid metabolism.fatty acid metabolism.endoplasmic reticulum-localized fatty acid elongase (FAE) system.fatty acid elongation complex.acyl-CoA dehydratase *(PTPLA)	0.232742	0.901345	0.125033	-0.873003	-1.17167	1	Cre08.g363500
bin:7.4.6	Coenzyme metabolism.coenzyme A biosynthesis.dephospho-coenzyme A kinase	0.232742	0.901345	0.125033	-0.873895	-1.17287	1	Cre10.g436150
bin:10.3.1	Redox homeostasis.thiol-based redox regulation.thioredoxin reductase activities	0.233068	0.901345	0.12564	-0.787591	-1.22399	2	Cre02.g098850,Cre07.g355600
bin:10.3.1.1	Redox homeostasis.thiol-based redox regulation.thioredoxin reductase activities.NADPH-dependent thioredoxin reductase *(NTRC)	0.233068	0.901345	0.12564	-0.787591	-1.22399	2	Cre02.g098850,Cre07.g355600
bin:22.2.3.1	Vesicle trafficking.retrograde trafficking.vesicle tethering.COG tethering complex	0.233068	0.901345	0.12564	-0.787916	-1.2245	2	Cre09.g402750,Cre13.g587750
bin:14.10.2	DNA damage response.photoreactivation.class II photolyase *(PHR1)	0.23506	0.901747	0.125033	-0.787267	-1.22349	2	Cre02.g118000,Cre12.g533000
bin:16.3.3.1	RNA processing.RNA transport.TREX-2 ribonucleoparticle (RNP) trafficking complex.scaffold component *(GANP/SAC3)	0.236	0.901747	0.125033	0.792539	1.19296	2	Cre02.g143600,Cre06.g258100
bin:19.2.5.2.2	Protein homeostasis.ubiquitin-proteasome system.26S proteasome.19S regulatory particle.lid subcomplex	0.236	0.901747	0.125033	0.792461	1.19284	2	Cre01.g011500
bin:13.5.3.2	Cell division.plastid division.thylakoid organisation.chaperone factor *(SCO2/CYO1)	0.236686	0.901747	0.123842	-0.87203	-1.17037	1	Cre07.g339200
bin:17.3.1.1.2	Protein biosynthesis.translation initiation.Pre-Initiation Complex (PIC) module.eIF1 PIC assembly factor activity.assembly factor *(eIF1A)	0.236686	0.901747	0.123842	-0.870894	-1.16884	1	Cre02.g103550
bin:18.13.2.3	Protein modification.cysteine disulfide formation.chloroplast.protein disulfide isomerase *(SCO2/CYO1)	0.236686	0.901747	0.123842	-0.87203	-1.17037	1	Cre07.g339200
bin:3.13.9.1.3	Carbohydrate metabolism.nucleotide sugar biosynthesis.UDP-N-acetylglucosamine biosynthesis.de novo biosynthesis.N-acetylglucosamine-phosphate mutase	0.236686	0.901747	0.123842	-0.870976	-1.16895	1	Cre08.g379700
bin:5.3.1	Lipid metabolism.galactolipid and sulfolipid biosynthesis.phosphatidate phosphatase	0.236686	0.901747	0.123842	-0.872111	-1.17048	1	Cre12.g506600
bin:17.1.2.2.1	Protein biosynthesis.ribosome biogenesis.large ribosomal subunit (LSU).LSU processome.pre-60S ribosomal subunit nuclear assembly	0.236967	0.901747	0.10882	0.468007	1.21673	15	Cre10.g450879,Cre01.g020950,Cre16.g683793,Cre12.g533050,Cre01.g035000,Cre07.g351750
bin:20.1.3	Cytoskeleton organisation.microtubular network.Kinesin microtubule-based motor protein activities	0.238562	0.901747	0.110565	0.491318	1.21546	13	Cre01.g036800,Cre13.g602400,Cre06.g278125,Cre03.g168800,Cre03.g202000,Cre16.g656700,Cre12.g522550,Cre03.g200600
bin:19.2.2.2.2.2	Protein homeostasis.ubiquitin-proteasome system.ubiquitin-fold protein conjugation.SUMO conjugation (sumoylation).E1 SUMO ubiquitin-activating enzyme heterodimer.large subunit *(SAE2)	0.238659	0.901747	0.123257	-0.867894	-1.16482	1	Cre06.g296983
bin:16.2.4.1	RNA processing.RNA modification.rRNA modification.rRNA maturation	0.239044	0.901747	0.123842	-0.786699	-1.22261	2	Cre10.g436650,Cre01.g033832
bin:16.2.4.1.1	RNA processing.RNA modification.rRNA modification.rRNA maturation.RNA helicase *(RH50/RH39)	0.239044	0.901747	0.123842	-0.786699	-1.22261	2	Cre10.g436650,Cre01.g033832
bin:13.2.1.1	Cell division.cell cycle organisation.cell cycle control.CYCLIN regulatory protein activities	0.23913	0.901747	0.130106	-0.661579	-1.25759	4	Cre14.g613900,Cre07.g321650,Cre02.g118050
bin:13.3.3.1.1	Cell division.meiotic recombination.meiotic double strand break processing.MRE11-RAD50-NBS1 (MRN) complex.component *(MRE11)	0.240631	0.901747	0.122679	-0.867164	-1.16384	1	Cre12.g556911
bin:14.1.1.1.1	DNA damage response.DNA damage sensing and signalling.ATM pathway.MRN damage sensor complex.component *(MRE11)	0.240631	0.901747	0.122679	-0.867164	-1.16384	1	Cre12.g556911
bin:24.1.2.2.1	Solute transport.primary active transport.P-type ATPase superfamily.P2 family.P2A-type calcium cation-transporting ATPase *(ECA)	0.240773	0.901747	0.114751	0.625714	1.19988	5	Cre11.g467795,Cre05.g242350,Cre16.g681750
bin:5.2.1.1	Lipid metabolism.glycerolipid metabolism.phosphatidate biosynthesis.plastidial phosphatidate biosynthesis	0.241036	0.901747	0.123257	-0.784509	-1.2192	2	Cre09.g398289,Cre09.g387763
bin:18.3.3.3.1	Protein modification.lipidation.Cys-linked prenylation.postprenylation processing.prenyl protease *(RCE1)	0.242604	0.901747	0.122108	-0.866353	-1.16275	1	Cre01.g042150
bin:1.1.8.1	Photosynthesis.photophosphorylation.chlororespiration.NADH dehydrogenase-like (NDH) complex	0.243295	0.901747	0.119888	0.729133	1.20566	3	Cre16.g687900
bin:16.6.2	RNA processing.organelle RNA processing machinery.RNA modification	0.243295	0.901747	0.119888	0.729086	1.20558	3	Cre14.g628000
bin:16.6.2.1	RNA processing.organelle RNA processing machinery.RNA modification.tRNA maturation	0.243295	0.901747	0.119888	0.729086	1.20558	3	Cre14.g628000
bin:2.3.6.2	Cellular respiration.tricarboxylic acid cycle.succinate dehydrogenase complex.assembly	0.244	0.901747	0.122679	0.790965	1.19059	2	Cre14.g626667
bin:1.3.8	Photosynthesis.photorespiration.glycerate:glycolate transporter	0.244444	0.901747	0.123257	0.880707	1.17784	1	Cre09.g394850
bin:10.4.8.1.7	Redox homeostasis.ascorbate-based redox regulation.ascorbate metabolism.L-galactose biosynthesis pathway.L-galactose dehydrogenase *(GalDH)	0.244444	0.901747	0.123257	0.881599	1.17903	1	Cre14.g630400
bin:13.1.5.1.1	Cell division.DNA replication.telomere replication.telomerase ribonucleoprotein complex.reverse transcriptase protein component *(TERT)	0.244444	0.901747	0.123257	0.883951	1.18217	1	Cre04.g213652
bin:15.5.3.1.4.3	RNA biosynthesis.DNA-binding transcriptional regulation.helix-turn-helix DNA-binding domain.HOMEO domain.TALE transcription factor family.BEL transcription factor	0.244444	0.901747	0.123257	0.881032	1.17827	1	Cre12.g508644
bin:16.1.5.1.15	RNA processing.pre-RNA splicing.MAC/NTC spliceosome-associated complex.core components.component *(PRPF8/SUS2/MAC16)	0.244444	0.901747	0.123257	0.880058	1.17697	1	Cre01.g016050
bin:16.3.1.2	RNA processing.RNA transport.receptor-mediated nuclear transport.mRNA export	0.244444	0.901747	0.123257	0.885816	1.18467	1	Cre01.g014050
bin:16.3.1.2.4	RNA processing.RNA transport.receptor-mediated nuclear transport.mRNA export.regulatory protein	0.244444	0.901747	0.123257	0.885816	1.18467	1	Cre01.g014050
bin:17.1.2.2.1.3.1	Protein biosynthesis.ribosome biogenesis.large ribosomal subunit (LSU).LSU processome.pre-60S ribosomal subunit nuclear assembly.PWP1 assembly complex.component *(SHREK1)	0.244444	0.901747	0.123257	0.880464	1.17751	1	Cre01.g035000
bin:19.1.1.2.1.2	Protein homeostasis.protein quality control.ER Quality Control (ERQC) machinery.BiP chaperone system.ERdj3B-BiP-SDF2 chaperone complex.co-chaperone component *(ERdj3b)	0.244444	0.901747	0.123257	0.883383	1.18141	1	Cre07.g320150
bin:22.7.1.1.2	Vesicle trafficking.vesicle target membrane fusion.SNARE membrane fusion complexes.Qa-type SNARE components.SYP2-group component	0.244444	0.901747	0.123257	0.883059	1.18098	1	Cre01.g010700
bin:24.2.18	Solute transport.carrier-mediated transport.glycerate:glycolate transporter *(PLGG1)	0.244444	0.901747	0.123257	0.880707	1.17784	1	Cre09.g394850
bin:4.1.1.1.1	Amino acid metabolism.glutamate group amino acid biosynthesis.glutamate-derived amino acids.ornithine biosynthesis.N-acetylglutamate synthase *(NAGS)	0.244444	0.901747	0.123257	0.882735	1.18055	1	Cre02.g144800
bin:6.1.2.1.1	Nucleotide metabolism.purines.GMP biosynthesis.AMP deaminase activities.membrane-associated AMP deaminase *(FAC1)	0.244444	0.901747	0.123257	0.880221	1.17718	1	Cre12.g531700
bin:7.12.1.1.4	Coenzyme metabolism.iron-sulfur cluster assembly machinery.plastidial SUF system.assembly phase.glutaredoxin maturation factor *(GRXS16)	0.244444	0.901747	0.123257	0.886789	1.18597	1	Cre01.g047800
bin:13.4.1.2	Cell division.cytokinesis.preprophase microtubule organization.TON1-TRM-PP2A (TTP) preprophase band formation complex	0.245833	0.901747	0.125033	-0.720821	-1.24099	3	Cre09.g398850,Cre01.g047900,Cre03.g199983
bin:19.4.6.6.3.2	Protein homeostasis.proteolysis.metallopeptidase activities.aminopeptidase activities.M1-class aminopeptidase activities.broad substrate-specificity aminopeptidase *(MPA1)	0.247012	0.901747	0.121543	-0.780005	-1.2122	2	Cre04.g213250
bin:18.5.1.1	Protein modification.dephosphorylation.protein serine/threonine phosphatase families.PPP Fe-Zn-dependent phosphatase families	0.247525	0.901747	0.137251	-0.492667	-1.18973	9	Cre03.g185200,Cre01.g055420
bin:13.2.3.5	Cell division.cell cycle organisation.chromosome segregation.outer kinetochore KNL1-Mis12-Ndc80 network	0.248	0.901747	0.121543	0.789294	1.18807	2	Cre01.g008450,Cre05.g237750
bin:19.4.6.5	Protein homeostasis.proteolysis.metallopeptidase activities.M48-class metallopeptidase activities	0.249077	0.901747	0.115734	0.668722	1.19002	4	Cre07.g356150,Cre14.g620150,Cre06.g306650
bin:16.2.4.2.14	RNA processing.RNA modification.rRNA modification.rRNA methylation.MRM2-type rRNA methyltransferase	0.25	0.901747	0.120985	0.78879	1.18731	2	Cre12.g529500
bin:27.6.2.9	Multi-process regulation.phosphoinositide signalling.phosphoinositide homeostasis.phosphatidylinositol 3,5-bisphosphate homeostasis	0.25	0.901747	0.120985	0.788444	1.18679	2	Cre16.g670261
bin:6.1.4.1	Nucleotide metabolism.purines.phosphotransfers.adenylate kinase	0.25	0.901747	0.120985	0.788483	1.18685	2	Cre08.g377100,Cre12.g519950
bin:7.14.2.3	Coenzyme metabolism.heme biosynthesis.heme oxygenase activities.accessory heme-binding protein *(HBP)	0.25	0.901747	0.123842	-0.718831	-1.23757	3	Cre13.g566850,Cre06.g299700
bin:17.1.3.2.2	Protein biosynthesis.ribosome biogenesis.small ribosomal subunit (SSU).SSU processome.pre-40S ribosomal subunit nuclear export	0.250505	0.901747	0.121543	0.879329	1.17599	1	Cre02.g146000
bin:17.1.3.2.2.1	Protein biosynthesis.ribosome biogenesis.small ribosomal subunit (SSU).SSU processome.pre-40S ribosomal subunit nuclear export.export factor *(Ltv1)	0.250505	0.901747	0.121543	0.879329	1.17599	1	Cre02.g146000
bin:27.2.12	Multi-process regulation.Programmed Cell Death (PCD) system.regulatory triphosphatase *(TTM)	0.250505	0.901747	0.121543	0.879491	1.17621	1	Cre13.g590300
bin:29.4	Plant organogenesis.flower formation	0.250958	0.901747	0.117766	0.726417	1.20117	3	Cre06.g268450,Cre14.g609300,Cre08.g375301
bin:14.10	DNA damage response.photoreactivation	0.252083	0.901747	0.123257	-0.715305	-1.2315	3	Cre02.g118000,Cre12.g533000,Cre06.g278251
bin:5.2.4.1	Lipid metabolism.glycerolipid metabolism.phosphatidylethanolamine biosynthesis.CDP-ethanolamine pathway	0.252083	0.901747	0.123257	-0.716795	-1.23406	3	Cre01.g038250
bin:13.1.1.1.5	Cell division.DNA replication.preinitiation.origin recognition complex.component *(ORC5)	0.252525	0.901747	0.120985	0.878031	1.17426	1	Cre07.g355200
bin:16.2.1.1.2	RNA processing.RNA modification.mRNA modification.RNA 5-end processing.RNA-dependent RNase P complex	0.252525	0.901747	0.120985	0.877869	1.17404	1	Cre01.g026100
bin:16.2.1.1.2.5	RNA processing.RNA modification.mRNA modification.RNA 5-end processing.RNA-dependent RNase P complex.component *(POP5/RPP14)	0.252525	0.901747	0.120985	0.877869	1.17404	1	Cre01.g026100
bin:16.4.2.3	RNA processing.RNA homeostasis.Exosome complex.PAXT (Poly-A tail Exosome Targeting) nucleoplasmic activation complex	0.252525	0.901747	0.120985	0.877707	1.17382	1	Cre03.g154900
bin:16.4.2.3.1	RNA processing.RNA homeostasis.Exosome complex.PAXT (Poly-A tail Exosome Targeting) nucleoplasmic activation complex.component *(SOP1)	0.252525	0.901747	0.120985	0.877707	1.17382	1	Cre03.g154900
bin:20.3.3.1.1	Cytoskeleton organisation.actin and tubulin folding.post-CCT Tubulin folding pathway.TFC tubulin folding cofactors.cofactor *(TFC-A)	0.252525	0.901747	0.120985	0.877544	1.17361	1	Cre16.g670800
bin:23.3.1.7.8	Protein translocation.endoplasmic reticulum.co-translational insertion system.EMC membrane protein insertion complex.component *(EMC8/9)	0.252525	0.901747	0.120985	0.877382	1.17339	1	Cre05.g240550
bin:3.3.1	Carbohydrate metabolism.trehalose metabolism.trehalose-6-phosphate synthase	0.252525	0.901747	0.120985	0.878112	1.17436	1	Cre16.g686200
bin:6.3.2.4	Nucleotide metabolism.deoxynucleotides.salvage pathway.nucleoside diphosphate kinase	0.252525	0.901747	0.120985	0.877625	1.17371	1	Cre16.g650550
bin:19.2.5	Protein homeostasis.ubiquitin-proteasome system.26S proteasome	0.252971	0.901747	0.10925	0.499483	1.19587	12	Cre04.g226950,Cre04.g216600,Cre01.g011500,Cre06.g267500,Cre04.g217935,Cre11.g469450
bin:5	Lipid metabolism	0.253247	0.901747	0.0928481	0.277889	1.12065	132	Cre09.g400516,Cre17.g722150,Cre03.g208050,Cre08.g373050,Cre06.g251400,Cre06.g282800,Cre04.g219900,Cre04.g230144,Cre14.g631850,Cre03.g146507
bin:12.3.2.3.1.2	Chromatin organisation.post-translational histone modification.histone acetylation.HD1-type histone deacetylase family.class-I histone deacetylase activities.HDA19 histone deacetylase complex	0.254	0.901747	0.119888	0.782563	1.17794	2	Cre03.g182600,Cre17.g722050
bin:15.5.3.1.4	RNA biosynthesis.DNA-binding transcriptional regulation.helix-turn-helix DNA-binding domain.HOMEO domain.TALE transcription factor family	0.254	0.901747	0.119888	0.786575	1.18398	2	Cre12.g508644
bin:19.2.1.2.1.1	Protein homeostasis.ubiquitin-proteasome system.N-degron pathways.Arg/N-degron pathway.N-terminal modification.methionyl aminopeptidase *(MAP1)	0.254	0.901747	0.119888	0.785963	1.18306	2	Cre05.g237000
bin:19.4.6.6.4.2	Protein homeostasis.proteolysis.metallopeptidase activities.aminopeptidase activities.M24-class aminopeptidase activities.methionyl aminopeptidase *(MAP1)	0.254	0.901747	0.119888	0.785963	1.18306	2	Cre05.g237000
bin:13.2.2.1.4.2	Cell division.cell cycle organisation.chromatin condensation.condensin I/II complex.condensin-II-specific components.component *(CAP-G2)	0.254545	0.901747	0.120433	0.876328	1.17198	1	Cre06.g262800
bin:7.9.6	Coenzyme metabolism.NAD/NADP biosynthesis.NAD homeostasis	0.254545	0.901747	0.120433	0.876571	1.1723	1	Cre08.g367800
bin:7.9.6.2	Coenzyme metabolism.NAD/NADP biosynthesis.NAD homeostasis.pyrophosphohydrolase *(NUDX)	0.254545	0.901747	0.120433	0.876571	1.1723	1	Cre08.g367800
bin:22.6.10	Vesicle trafficking.vesicle tethering.Golgin-mediated tethering	0.254789	0.901747	0.116739	0.724727	1.19838	3	Cre12.g495800
bin:19.3.3.6	Protein homeostasis.autophagy.phagophore expansion.membrane shuttling	0.256	0.901747	0.119348	0.782008	1.1771	2	Cre09.g391500
bin:19.3.3.6.1	Protein homeostasis.autophagy.phagophore expansion.membrane shuttling.ATG9-2-18 membrane-recruiting complex	0.256	0.901747	0.119348	0.782008	1.1771	2	Cre09.g391500
bin:19.2.2.8.1	Protein homeostasis.ubiquitin-proteasome system.ubiquitin-fold protein conjugation.RING E3 ubiquitin ligase activities.RING-H2-class	0.25625	0.901747	0.122108	-0.713034	-1.22759	3	Cre08.g371400,Cre08.g381900,Cre05.g248550
bin:5.9	Lipid metabolism.plastoglobule-associated activities	0.25625	0.901747	0.122108	-0.712791	-1.22717	3	Cre03.g189300,Cre14.g611700,Cre02.g143667
bin:17	Protein biosynthesis	0.256275	0.901747	0.0931455	0.284642	1.12685	116	Cre16.g651750,Cre10.g450879,Cre11.g478950,Cre02.g081550,Cre10.g438700,Cre12.g519180,Cre01.g020950,Cre16.g683793,Cre17.g716400,Cre12.g533050,Cre02.g087950,Cre01.g039750,Cre05.g234637,Cre03.g176700,Cre10.g433000,Cre01.g035000,Cre02.g146000,Cre09.g392729,Cre04.g218300,Cre12.g502800,Cre09.g405200,Cre09.g406200,Cre07.g351750,Cre03.g169850,Cre11.g478128,Cre12.g528750,Cre02.g143050,Cre08.g369800,Cre10.g…
bin:15.7.1.3.3	RNA biosynthesis.organellar gene expression machinery.plastid-encoded RNA polymerase (PEP) complex.regulatory co-factor components.component *(NusG)	0.25641	0.901747	0.118288	-0.862785	-1.15796	1	Cre06.g284550
bin:16.1.5.1.13	RNA processing.pre-RNA splicing.MAC/NTC spliceosome-associated complex.core components.RNA helicase component *(MAC14/Brr2)	0.25641	0.901747	0.118288	-0.862866	-1.15807	1	Cre17.g744147
bin:23.2.2.6.1	Protein translocation.mitochondrion.inner mitochondrion membrane TIM translocation system.accessory PAM module.membrane anchor component *(Tim44)	0.256566	0.901747	0.119888	0.87576	1.17122	1	Cre16.g660800
bin:20.1.3.8	Cytoskeleton organisation.microtubular network.Kinesin microtubule-based motor protein activities.Kinesin-9-type motor protein	0.256705	0.901747	0.116234	0.722664	1.19496	3	Cre01.g036800
bin:18.12.1	Protein modification.targeting peptide maturation.endomembrane system	0.256849	0.901747	0.10882	0.593038	1.19863	6	Cre07.g332550,Cre06.g294400,Cre13.g576300,Cre02.g078858
bin:16.2.2.7	RNA processing.RNA modification.tRNA modification.thiolation CTU1-URM1 pathway	0.258333	0.901747	0.121543	-0.712304	-1.22633	3	Cre16.g666100,Cre13.g607050,Cre09.g402034
bin:26.12	External stimuli response.virus	0.258348	0.901747	0.110122	0.618453	1.18596	5	Cre06.g302900,Cre12.g527600
bin:10.4.8.1.2	Redox homeostasis.ascorbate-based redox regulation.ascorbate metabolism.L-galactose biosynthesis pathway.phosphomannomutase *(PMM)	0.258383	0.901747	0.117766	-0.861974	-1.15687	1	Cre14.g626900
bin:16.4.3.1.2.8	RNA processing.RNA homeostasis.mRNA deadenylation-dependent decay.mRNA deadenylation.CCR4-NOT complex.component *(NOT10)	0.258383	0.901747	0.117766	-0.862379	-1.15742	1	Cre08.g376200
bin:11.5.2.1.3	Phytohormone action.ethylene.perception and signal transduction.ETR/ERS receptor activity.regulatory protein *(TRP1)	0.258586	0.901747	0.119348	0.873408	1.16807	1	Cre02.g075100
bin:17.1.1.1	Protein biosynthesis.ribosome biogenesis.rRNA maturation.rRNA transcription control	0.258586	0.901747	0.119348	0.875274	1.17057	1	Cre04.g218300
bin:17.1.1.1.2	Protein biosynthesis.ribosome biogenesis.rRNA maturation.rRNA transcription control.regulatory protein *(NOF1)	0.258586	0.901747	0.119348	0.875274	1.17057	1	Cre04.g218300
bin:17.1.3.2.1.10	Protein biosynthesis.ribosome biogenesis.small ribosomal subunit (SSU).SSU processome.pre-40S ribosomal subunit nuclear assembly.assembly factor *(UTP7)	0.258586	0.901747	0.119348	0.874949	1.17013	1	Cre12.g502800
bin:5.1.3.2.1	Lipid metabolism.fatty acid metabolism.acetyl-CoA carboxylation.polymeric acetyl-CoA carboxylase complex.carboxyltransferase subunit alpha	0.258586	0.901747	0.119348	0.873571	1.16829	1	Cre12.g519100
bin:15.5.2	RNA biosynthesis.DNA-binding transcriptional regulation.zinc-coordinating DNA-binding domain	0.25966	0.901747	0.101714	0.41526	1.17378	21	Cre02.g110150,Cre08.g358532,Cre16.g673250,Cre04.g212700,Cre17.g698233,Cre07.g345050
bin:18.15.1	Protein modification.pyroglutamate formation.glutamine cyclotransferase *(QCT)	0.260355	0.901747	0.11725	-0.859865	-1.15404	1	Cre11.g476150
bin:15.5.3.1	RNA biosynthesis.DNA-binding transcriptional regulation.helix-turn-helix DNA-binding domain.HOMEO domain	0.260536	0.901747	0.11524	0.716041	1.18401	3	Cre12.g508644
bin:17.6.3	Protein biosynthesis.organellar translation machinery.translation initiation	0.260536	0.901747	0.11524	0.718906	1.18875	3	Cre09.g392729,Cre12.g560550
bin:16.2.1.7.1.2.2	RNA processing.RNA modification.mRNA modification.mRNA methylation.adenosine N6-methylation.MACOM regulatory complex.regulatory component *(FIP37)	0.260606	0.901747	0.118815	0.873003	1.16753	1	Cre07.g347250
bin:18.14.2.11	Protein modification.protein folding.FKBP-type chaperone activities.peptidyl-prolyl cis-trans isomerase *(FKBP16-4)	0.260956	0.901747	0.117766	-0.771368	-1.19878	2	Cre17.g733250
bin:13.4.5.4	Cell division.cytokinesis.endoplasmic reticulum (ER) reorganisation.ER body formation factor *(NAIP)	0.262327	0.901747	0.116739	-0.858243	-1.15186	1	Cre02.g097300
bin:9.1.4	Secondary metabolism.terpenoids.terpene biosynthesis	0.262948	0.901747	0.11725	-0.770576	-1.19755	2	Cre01.g011100
bin:6.1	Nucleotide metabolism.purines	0.263077	0.901747	0.100633	0.40048	1.15364	23	Cre13.g565321,Cre03.g161000,Cre12.g531700,Cre10.g456900,Cre17.g708100,Cre09.g387050,Cre03.g184800,Cre08.g377100,Cre12.g519950,Cre12.g537581,Cre12.g545101,Cre13.g592050,Cre06.g290000,Cre05.g234638
bin:19.2.1.3.1.6	Protein homeostasis.ubiquitin-proteasome system.N-degron pathways.Pro/N-degron pathway.GID ubiquitination complex.deubiquitinase component *(GID6/UBP14)	0.2643	0.901747	0.116234	-0.85727	-1.15056	1	Cre02.g080350
bin:4.1.1.1.4	Amino acid metabolism.glutamate group amino acid biosynthesis.glutamate-derived amino acids.ornithine biosynthesis.N2-acetylornithine aminotransferase *(WIN1)	0.2643	0.901747	0.116234	-0.857432	-1.15078	1	Cre06.g278163
bin:14.4.5.1.3	DNA damage response.homologous recombination repair (HR).Smc5-Smc6 complex.NSE2-SMC5-SMC6 subcomplex.E3 SUMO ubiquitin ligase component *(HYP2/NSE2)	0.264646	0.901747	0.117766	0.871462	1.16547	1	Cre17.g698200
bin:14.7.5	DNA damage response.nucleotide excision repair (NER).DNA repair endonuclease *(XPG)	0.264646	0.901747	0.117766	0.870976	1.16482	1	Cre10.g429050
bin:18.5.1.1.2.3	Protein modification.dephosphorylation.protein serine/threonine phosphatase families.PPP Fe-Zn-dependent phosphatase families.PP2A-class phosphatase complexes.regulatory component B1	0.264646	0.901747	0.117766	0.870327	1.16395	1	Cre13.g567800
bin:19.1.1.2.6	Protein homeostasis.protein quality control.ER Quality Control (ERQC) machinery.BiP chaperone system.nucleotide exchange factor *(Sil1)	0.264646	0.901747	0.117766	0.871219	1.16515	1	Cre07.g323500
bin:19.2.2.2.4.2	Protein homeostasis.ubiquitin-proteasome system.ubiquitin-fold protein conjugation.SUMO conjugation (sumoylation).E3 SUMO ubiquitin ligase activities.E3 SUMO ubiquitin ligase *(HPY2/NSE2)	0.264646	0.901747	0.117766	0.871462	1.16547	1	Cre17.g698200
bin:22.1.4.3	Vesicle trafficking.anterograde trafficking.storage vacuole.co-chaperone *(GRV2)	0.264646	0.901747	0.117766	0.870651	1.16439	1	Cre12.g486209
bin:3.2.2.4.7	Carbohydrate metabolism.starch metabolism.biosynthesis.starch synthase activities.scaffold protein of amylose biosynthesis *(PTST1)	0.264646	0.901747	0.117766	0.871624	1.16569	1	Cre09.g387100
bin:6.1.5.1	Nucleotide metabolism.purines.catabolism.IMP/GMP-specific phosphohydrolase	0.264646	0.901747	0.117766	0.871787	1.16591	1	Cre10.g456900
bin:5.1.9	Lipid metabolism.fatty acid metabolism.fatty acid degradation	0.265203	0.901747	0.10592	0.509469	1.17303	10	Cre06.g282800,Cre05.g232002,Cre03.g144807,Cre11.g467350,Cre16.g695050
bin:18.1.1.5	Protein modification.glycosylation.N-linked glycosylation.oligosaccharyl transferase (OST) complex	0.265217	0.901747	0.122679	-0.647634	-1.23108	4	Cre07.g330100,Cre09.g387245,Cre12.g523300
bin:24.2.6.1	Solute transport.carrier-mediated transport.TOC superfamily.sugar efflux transporter *(SWEET)	0.265217	0.901747	0.122679	-0.649377	-1.23439	4	Cre06.g275000,Cre06.g271800
bin:1.1.1.3.12	Photosynthesis.photophosphorylation.photosystem II.assembly.stabilizing factor *(Psb33)	0.266272	0.901747	0.115734	-0.856703	-1.1498	1	Cre09.g411200
bin:6.1.2.2	Nucleotide metabolism.purines.GMP biosynthesis.IMP dehydrogenase *(IMPDH)	0.266272	0.901747	0.115734	-0.856865	-1.15001	1	Cre14.g614300
bin:15.3.4.5.1	RNA biosynthesis.RNA polymerase II-dependent transcription.transcription co-activation.MEDIATOR complex.head module	0.266284	0.901747	0.113787	0.714259	1.18107	3	Cre17.g709800
bin:18.1.1.4.12	Protein modification.glycosylation.N-linked glycosylation.dolichol-phosphate-linked oligosaccharide precursor assembly.flippase *(RFT1)	0.266667	0.901747	0.11725	0.868948	1.16211	1	Cre11.g467726
bin:24.2.4.2	Solute transport.carrier-mediated transport.MOP superfamily.lipid-linked oligosaccharide transporter *(RFT)	0.266667	0.901747	0.11725	0.868948	1.16211	1	Cre11.g467726
bin:13.1.3.4	Cell division.DNA replication.elongation.DNA-tracking platform	0.268199	0.901747	0.113313	0.71366	1.18008	3	Cre07.g337150,Cre16.g679950
bin:13.1.3.4.2	Cell division.DNA replication.elongation.DNA-tracking platform.PCNA sliding clamp loader complex	0.268199	0.901747	0.113313	0.71366	1.18008	3	Cre07.g337150,Cre16.g679950
bin:13.6.2	Cell division.mitochondrion/peroxisome binary fission.DRP3-recruiting factor *(FIS1)	0.268245	0.901747	0.11524	-0.855486	-1.14816	1	Cre15.g635200
bin:19.2.2.8.1.10	Protein homeostasis.ubiquitin-proteasome system.ubiquitin-fold protein conjugation.RING E3 ubiquitin ligase activities.RING-H2-class.E3 ubiquitin ligase *(AIRP1)	0.268245	0.901747	0.11524	-0.855567	-1.14827	1	Cre08.g371400
bin:2.3.6.1	Cellular respiration.tricarboxylic acid cycle.succinate dehydrogenase complex.components	0.268245	0.901747	0.11524	-0.855162	-1.14773	1	Cre06.g264200
bin:2.3.6.1.2	Cellular respiration.tricarboxylic acid cycle.succinate dehydrogenase complex.components.iron-sulphur component *(SDH2)	0.268245	0.901747	0.11524	-0.855162	-1.14773	1	Cre06.g264200
bin:27.2.1	Multi-process regulation.Programmed Cell Death (PCD) system.regulatory protein *(LSD/LOL)	0.268245	0.901747	0.11524	-0.856297	-1.14925	1	Cre12.g517350
bin:18.4.8.2.1	Protein modification.phosphorylation.ABC1K protein kinase families.ancestral clade.subgroup-9 protein kinase	0.268687	0.901747	0.116739	0.868543	1.16157	1	Cre09.g407801
bin:5.1.6.1.1	Lipid metabolism.fatty acid metabolism.endoplasmic reticulum-localized fatty acid elongase (FAE) system.fatty acid elongation complex.condensing enzyme activities	0.268893	0.901747	0.107554	0.612115	1.17381	5	Cre17.g722150
bin:5.1.6.1.1.1	Lipid metabolism.fatty acid metabolism.endoplasmic reticulum-localized fatty acid elongase (FAE) system.fatty acid elongation complex.condensing enzyme activities.3-ketoacyl-CoA synthase *(KCS)	0.268893	0.901747	0.107554	0.612115	1.17381	5	Cre17.g722150
bin:16.1.6.16.2	RNA processing.pre-RNA splicing.spliceosome-associated non-snRNP factor activities.regulatory RES spliceosome activation complex.component *(Snu17)	0.270217	0.902476	0.114751	-0.852972	-1.14479	1	Cre06.g280550
bin:19.2.5.1.2.1	Protein homeostasis.ubiquitin-proteasome system.26S proteasome.20S core particle.beta-type components.beta-type-1 component *(PBA)	0.270217	0.902476	0.114751	-0.852729	-1.14446	1	Cre12.g531100
bin:17.6.1.2.11	Protein biosynthesis.organellar translation machinery.mitochondrial ribosome biogenesis.large ribosomal subunit proteome.component *(uL13m)	0.270707	0.902476	0.116234	0.867894	1.1607	1	Cre09.g405200
bin:27.6.1	Multi-process regulation.phosphoinositide signalling.inositol phosphate metabolism	0.270833	0.902476	0.101351	0.442661	1.18065	17	Cre03.g182100,Cre06.g270200,Cre03.g180250,Cre02.g141950,Cre10.g444250,Cre06.g278202,Cre01.g018400,Cre09.g393395
bin:1.1.4.2	Photosynthesis.photophosphorylation.photosystem I.PS-I complex	0.272031	0.902476	0.112379	0.710753	1.17527	3	Cre10.g420350,Cre09.g412100
bin:17.1.2.2.3	Protein biosynthesis.ribosome biogenesis.large ribosomal subunit (LSU).LSU processome.60S ribosomal subunit cytoplasmic maturation	0.272031	0.902476	0.112379	0.7108	1.17535	3	Cre17.g716400,Cre13.g585150
bin:2.4.1.4.1	Cellular respiration.oxidative phosphorylation.NADH dehydrogenase complex.non-core modules.alpha subcomplex	0.272189	0.902476	0.114267	-0.852567	-1.14425	1	Cre11.g467767
bin:2.4.1.4.1.10	Cellular respiration.oxidative phosphorylation.NADH dehydrogenase complex.non-core modules.alpha subcomplex.component *(NDUFA12/B17-2)	0.272189	0.902476	0.114267	-0.852567	-1.14425	1	Cre11.g467767
bin:6.2.1.6	Nucleotide metabolism.pyrimidines.de novo biosynthesis.CTP synthetase *(CTPS)	0.272189	0.902476	0.114267	-0.852648	-1.14435	1	Cre09.g406050
bin:10.3.3.7	Redox homeostasis.thiol-based redox regulation.thioredoxin activities.atypical thioredoxin *(ACHT)	0.272727	0.902476	0.115734	0.866921	1.1594	1	Cre03.g157800
bin:12.1.1.2.2	Chromatin organisation.chromatin structure.DNA wrapping.histone H3-H4 tetramer.histone *(H4)	0.272727	0.902476	0.127505	-0.561624	-1.20311	6	Cre17.g713500,Cre06.g265200,Cre12.g506350,Cre06.g276800
bin:16.1.4.3.2	RNA processing.pre-RNA splicing.spliceosome disassembly.ILS spliceosome disassembly complex.component *(STIPL)	0.272727	0.902476	0.115734	0.867407	1.16005	1	Cre07.g325713
bin:10.3.2	Redox homeostasis.thiol-based redox regulation.peroxiredoxin activities	0.273913	0.902476	0.120433	-0.642173	-1.2207	4	Cre02.g114600
bin:24.1.2.2	Solute transport.primary active transport.P-type ATPase superfamily.P2 family	0.275804	0.902476	0.103576	0.560428	1.17354	7	Cre11.g467795,Cre05.g242350,Cre16.g681750
bin:18.4.4.9	Protein modification.phosphorylation.CAMK protein kinase families.GRIK protein kinase	0.276	0.902476	0.114267	0.776561	1.16891	2	Cre17.g705350,Cre10.g428650
bin:24.1.1.1	Solute transport.primary active transport.V-type ATPase complex.membrane V0 subcomplex	0.276	0.902476	0.114267	0.776321	1.16855	2	Cre04.g220350
bin:24.1.1.1.1	Solute transport.primary active transport.V-type ATPase complex.membrane V0 subcomplex.subunit a	0.276	0.902476	0.114267	0.776321	1.16855	2	Cre04.g220350
bin:27.3.2	Multi-process regulation.SnRK1-kinase regulatory system.regulatory protein kinase *(GRIK) of SnRK1 complex	0.276	0.902476	0.114267	0.776561	1.16891	2	Cre17.g705350,Cre10.g428650
bin:18.4.4.4	Protein modification.phosphorylation.CAMK protein kinase families.CDPK protein kinase	0.276753	0.902476	0.10882	0.658069	1.17106	4	Cre02.g114750,Cre07.g328900
bin:27.8.4	Multi-process regulation.calcium-dependent signalling.calcium sensor and kinase *(CPK)	0.276753	0.902476	0.10882	0.658069	1.17106	4	Cre02.g114750,Cre07.g328900
bin:1.1.4.2.5	Photosynthesis.photophosphorylation.photosystem I.PS-I complex.component *(PsaE)	0.276768	0.902476	0.114751	0.864407	1.15604	1	Cre10.g420350
bin:12.3.1.1.2.1.1.4	Chromatin organisation.post-translational histone modification.histone methylation.lysine methylation.class-I histone methyltransferase activities.PRC2 histone methylation complex.VRN/FIS/EMF core subcomplexes.catalytic component *(CLF/SWN/MEA)	0.276768	0.902476	0.114751	0.863677	1.15506	1	Cre17.g746247
bin:2.1.1.7	Cellular respiration.glycolysis.cytosolic glycolysis.phosphoenolpyruvate enolase *(ENO2/3)	0.276768	0.902476	0.114751	0.865056	1.1569	1	Cre12.g513200
bin:3.12.7	Carbohydrate metabolism.plastidial glycolysis.phosphoenolpyruvate enolase *(ENO1)	0.276768	0.902476	0.114751	0.865056	1.1569	1	Cre12.g513200
bin:24.2.1.1	Solute transport.carrier-mediated transport.DMT superfamily.NST-TPT group	0.276973	0.902476	0.100279	0.458701	1.16392	14	Cre17.g702700,Cre02.g144300,Cre09.g415900,Cre08.g379350
bin:15.5	RNA biosynthesis.DNA-binding transcriptional regulation	0.278014	0.902476	0.0925529	0.330861	1.12086	47	Cre02.g110150,Cre08.g358532,Cre06.g253250,Cre01.g052300,Cre16.g673250,Cre04.g212700,Cre17.g698233,Cre12.g508644,Cre07.g345050,Cre04.g218050,Cre16.g683953,Cre01.g009575,Cre12.g521150,Cre02.g095950,Cre06.g275350,Cre02.g112750,Cre09.g399289,Cre03.g198800
bin:7.5.3	Coenzyme metabolism.tetrahydrofolate metabolism.bifunctional dihydropterin diphosphokinase and dihydropteroate synthase	0.278107	0.902476	0.112843	-0.851107	-1.14229	1	Cre10.g428550
bin:18.4.7	Protein modification.phosphorylation.RIO protein kinase families	0.278788	0.902476	0.114267	0.862785	1.15387	1	Cre13.g580900
bin:18.4.7.1	Protein modification.phosphorylation.RIO protein kinase families.protein kinase *(RIO1)	0.278788	0.902476	0.114267	0.862785	1.15387	1	Cre13.g580900
bin:19.1.2.3	Protein homeostasis.protein quality control.ribosome-associated chaperone activities.co-chaperone *(ZRF)	0.278788	0.902476	0.114267	0.863028	1.15419	1	Cre01.g003376
bin:19.2.2.12.5.3.1	Protein homeostasis.ubiquitin-proteasome system.ubiquitin-fold protein conjugation.CULLIN-based E3 ubiquitin ligase activities.CUL4-based E3 ubiquitin ligase complexes.DCAF substrate adaptor component activities.substrate adaptor *(OZS3)	0.278788	0.902476	0.114267	0.862947	1.15408	1	Cre04.g217750
bin:15.3.6	RNA biosynthesis.RNA polymerase II-dependent transcription.transcription termination	0.278884	0.902476	0.113313	-0.766586	-1.19135	2	Cre17.g725100,Cre09.g401600
bin:15.3.6.2	RNA biosynthesis.RNA polymerase II-dependent transcription.transcription termination.R-loop removal	0.278884	0.902476	0.113313	-0.766586	-1.19135	2	Cre17.g725100,Cre09.g401600
bin:18.1.1.1	Protein modification.glycosylation.N-linked glycosylation.dolichol-phosphate biosynthesis	0.278884	0.902476	0.113313	-0.766818	-1.19171	2	Cre17.g738250
bin:2.3	Cellular respiration.tricarboxylic acid cycle	0.279188	0.902476	0.102822	0.557584	1.16758	7	Cre14.g626667
bin:23.1.7.2	Protein translocation.chloroplast.thylakoid membrane SRP insertion system.stromal sorting factor *(STIC2)	0.280079	0.902476	0.112379	-0.850783	-1.14185	1	Cre10.g458550
bin:16.4.7	RNA processing.RNA homeostasis.NGD No-Go Decay	0.280435	0.902476	0.118815	-0.639362	-1.21536	4	Cre11.g467639
bin:24.2.6	Solute transport.carrier-mediated transport.TOC superfamily	0.282238	0.902476	0.126254	-0.5312	-1.18994	7	Cre06.g275000,Cre06.g271800
bin:18.4.8.1.5	Protein modification.phosphorylation.ABC1K protein kinase families.photosynthetic-specific clade.subgroup-7 protein kinase	0.282828	0.902476	0.113313	0.861487	1.15213	1	Cre08.g369150
bin:11.2.2	Phytohormone action.auxin.perception and signal transduction	0.282869	0.902476	0.112379	-0.764396	-1.18795	2	Cre07.g349250,Cre12.g537000
bin:11.2.2.5	Phytohormone action.auxin.perception and signal transduction.receptor complex	0.282869	0.902476	0.112379	-0.764396	-1.18795	2	Cre07.g349250,Cre12.g537000
bin:11.2.2.5.1	Phytohormone action.auxin.perception and signal transduction.receptor complex.auxin-binding component *(ABP1)	0.282869	0.902476	0.112379	-0.764396	-1.18795	2	Cre07.g349250,Cre12.g537000
bin:27.7	Multi-process regulation.pyrophosphate homeostasis	0.282869	0.902476	0.112379	-0.764255	-1.18773	2	Cre09.g394436
bin:24.1.1	Solute transport.primary active transport.V-type ATPase complex	0.282953	0.902476	0.104344	0.604688	1.15957	5	Cre01.g027800,Cre04.g220350,Cre06.g250250
bin:18.5	Protein modification.dephosphorylation	0.283286	0.902476	0.137251	-0.341384	-1.11846	25	Cre03.g185200,Cre01.g055420,Cre02.g114500,Cre17.g717300,Cre09.g416950,Cre14.g632767,Cre12.g500350
bin:22.1.3	Vesicle trafficking.anterograde trafficking.vesicle tethering	0.283525	0.902476	0.109684	0.704031	1.16415	3	Cre03.g146467,Cre16.g663650,Cre06.g289700
bin:22.1.3.1	Vesicle trafficking.anterograde trafficking.vesicle tethering.TRAPP-I tethering complex	0.283525	0.902476	0.109684	0.704031	1.16415	3	Cre03.g146467,Cre16.g663650,Cre06.g289700
bin:14.4.1.4	DNA damage response.homologous recombination repair (HR).BRCC regulatory holo-complex.component *(BRCC45)	0.284024	0.902476	0.111463	-0.848836	-1.13924	1	Cre09.g401367
bin:16.1.6.10	RNA processing.pre-RNA splicing.spliceosome-associated non-snRNP factor activities.RNA splicing factor *(SMP)	0.284848	0.902476	0.112843	0.861001	1.15148	1	Cre03.g194000
bin:17.2.17	Protein biosynthesis.aminoacyl-tRNA synthetase activities.proline-tRNA ligase	0.284848	0.902476	0.112843	0.86092	1.15137	1	Cre09.g406200
bin:19.2.5.2.1.6	Protein homeostasis.ubiquitin-proteasome system.26S proteasome.19S regulatory particle.base subcomplex.regulatory component *(RPT6)	0.284848	0.902476	0.112843	0.860352	1.15061	1	Cre04.g216600
bin:18.3.4.2	Protein modification.lipidation.protein S-acylation.group-B protein S-acyltransferase activities	0.284861	0.902476	0.111918	-0.762344	-1.18476	2	Cre09.g394050
bin:5.1.2.2.1	Lipid metabolism.fatty acid metabolism.acetyl-CoA generation.plastidial pyruvate dehydrogenase complex.E1 pyruvate dehydrogenase subcomplex	0.284861	0.902476	0.111918	-0.761719	-1.18379	2	Cre02.g099850,Cre03.g194200
bin:1.1.1.5.3.1.2	Photosynthesis.photophosphorylation.photosystem II.photosynthetic acclimation.non-photochemical quenching (NPQ).qE/qZ-type quenching.xanthophyll cycle	0.285996	0.902476	0.111011	-0.84835	-1.13859	1	Cre02.g082550
bin:1.1.1.5.3.1.2.2	Photosynthesis.photophosphorylation.photosystem II.photosynthetic acclimation.non-photochemical quenching (NPQ).qE/qZ-type quenching.xanthophyll cycle.zeaxanthin epoxidase *(ZEP)	0.285996	0.902476	0.111011	-0.84835	-1.13859	1	Cre02.g082550
bin:11.1.1.1	Phytohormone action.abscisic acid.biosynthesis.zeaxanthin epoxidase *(ABA1)	0.285996	0.902476	0.111011	-0.84835	-1.13859	1	Cre02.g082550
bin:9.1.6.2.3	Secondary metabolism.terpenoids.carotenoid biosynthesis.xanthophylls.zeaxanthin epoxidase *(ZEP)	0.285996	0.902476	0.111011	-0.84835	-1.13859	1	Cre02.g082550
bin:19.1.2	Protein homeostasis.protein quality control.ribosome-associated chaperone activities	0.286	0.902476	0.111918	0.77356	1.16439	2	Cre01.g003376,Cre05.g240650
bin:22.6.5.5	Vesicle trafficking.vesicle tethering.RAB5-RAB7-dependent pathway.MON1-CCZ1 RAB7 nucleotide exchange factor complex	0.286	0.902476	0.111918	0.774453	1.16573	2	Cre03.g154500
bin:5.2.7	Lipid metabolism.glycerolipid metabolism.phosphatidylglycerol biosynthesis	0.286	0.902476	0.111918	0.773683	1.16457	2	Cre04.g219900
bin:27	Multi-process regulation	0.288276	0.90624	0.0888945	0.297728	1.09805	73	Cre03.g182100,Cre06.g270200,Cre16.g670261,Cre06.g308400,Cre12.g557800,Cre01.g040150,Cre17.g705350,Cre03.g180250,Cre03.g178150,Cre02.g114750,Cre08.g381950,Cre07.g317300,Cre07.g328900,Cre02.g141950,Cre13.g590300,Cre10.g424100,Cre09.g390300,Cre12.g559250,Cre10.g444250,Cre08.g371052,Cre06.g278202,Cre01.g018400,Cre03.g170150,Cre09.g393395,Cre12.g550300,Cre10.g428650,Cre09.g400553,Cre06.g249150
bin:19.4.2.10	Protein homeostasis.proteolysis.serine peptidase activities.plastidial glutamyl peptidase *(CGEP)	0.288845	0.90624	0.111011	-0.761111	-1.18284	2	Cre07.g313122
bin:10.4.8.3	Redox homeostasis.ascorbate-based redox regulation.ascorbate metabolism.ascorbate transporter	0.288889	0.90624	0.111918	0.858811	1.14855	1	Cre08.g379550
bin:17.1.2.2.1.3.4	Protein biosynthesis.ribosome biogenesis.large ribosomal subunit (LSU).LSU processome.pre-60S ribosomal subunit nuclear assembly.PWP1 assembly complex.component *(EBP2)	0.288889	0.90624	0.111918	0.859054	1.14888	1	Cre07.g351750
bin:18.2.4	Protein modification.acetylation.N-terminal acetylase *(NatD/NAA40)	0.288889	0.90624	0.111918	0.858649	1.14834	1	Cre10.g431450
bin:27.7.2	Multi-process regulation.pyrophosphate homeostasis.plastidial pyrophosphatase	0.288889	0.90624	0.111918	0.859217	1.14909	1	Cre10.g424100
bin:5.1.1	Lipid metabolism.fatty acid metabolism.citrate shuttle	0.28934	0.906623	0.100633	0.554885	1.16193	7	Cre06.g251400
bin:50.1.4	Enzyme classification.EC_1 oxidoreductases.EC_1-4 oxidoreductase acting on CH-NH2 group of donor	0.289604	0.906623	0.12564	-0.476741	-1.15127	9	Cre08.g378200,Cre05.g232150,Cre12.g514050
bin:18.2.3.2	Protein modification.acetylation.NatC N-terminal acetylase complex.auxiliary component *(NAA35)	0.290909	0.906623	0.111463	0.858487	1.14812	1	Cre06.g300650
bin:14.4.5.1	DNA damage response.homologous recombination repair (HR).Smc5-Smc6 complex.NSE2-SMC5-SMC6 subcomplex	0.29174	0.906623	0.102449	0.601979	1.15437	5	Cre17.g698200,Cre10.g440200,Cre10.g440300
bin:13.4.2.3.3	Cell division.cytokinesis.cell-plate formation.SNARE cell-plate vesicle fusion complex.Qc-type SNARE component *(SYP71)	0.291913	0.906623	0.109684	-0.846566	-1.13619	1	Cre02.g099000
bin:22.6.4.3.2	Vesicle trafficking.vesicle tethering.RAB-GTPase membrane association.RAB-GDI displacement factor (GDF) activities.B-G-class Rab-GDF protein	0.291913	0.906623	0.109684	-0.847295	-1.13717	1	Cre01.g012500
bin:22.7.1.4.3	Vesicle trafficking.vesicle target membrane fusion.SNARE membrane fusion complexes.Qc-type SNARE components.SYP7-group component	0.291913	0.906623	0.109684	-0.846566	-1.13619	1	Cre02.g099000
bin:17.3.1.2.1.1.4	Protein biosynthesis.translation initiation.Pre-Initiation Complex (PIC) module.eIF2 Met-tRNA binding factor activity.eIF2 Met-tRNA binding factor complex.eIF2-alpha component activity.regulatory protein *(GCN20) of eIF2-alpha kinase activity	0.292929	0.906623	0.111011	0.858	1.14747	1	Cre11.g478128
bin:13.1.3.2.3	Cell division.DNA replication.elongation.DNA polymerase delta complex.component *(POLD3)	0.293886	0.906623	0.10925	-0.845349	-1.13456	1	Cre03.g202250
bin:14.6.1	DNA damage response.base excision repair (BER).formamidopyrimidine-DNA glycosylase *(FPG1)	0.293886	0.906623	0.10925	-0.845592	-1.13489	1	Cre10.g428433
bin:13.2.1.9.4	Cell division.cell cycle organisation.cell cycle control.DREAM regulatory complex.E2F-DP dimer	0.294	0.906623	0.110122	0.773192	1.16383	2	Cre01.g052300
bin:17.6.1.2	Protein biosynthesis.organellar translation machinery.mitochondrial ribosome biogenesis.large ribosomal subunit proteome	0.294	0.906623	0.110122	0.766586	1.15389	2	Cre09.g405200,Cre16.g653601
bin:22.3.2	Vesicle trafficking.endocytic trafficking.ubiquitylated cargo adaptation	0.294	0.906623	0.110122	0.767742	1.15563	2	Cre01.g024300
bin:27.6.1.4.2	Multi-process regulation.phosphoinositide signalling.inositol phosphate metabolism.inositol monophosphate phosphatase activities.inositol-phosphate monophosphatase *(IMPL)	0.294821	0.906623	0.109684	-0.756734	-1.17604	2	Cre02.g109600
bin:12.2.1.3	Chromatin organisation.histone chaperone activities.CAF1 histone chaperone complex.component *(CAF1c/MSI)	0.294949	0.906623	0.110565	0.856135	1.14497	1	Cre06.g268450
bin:17.1.2.1.10	Protein biosynthesis.ribosome biogenesis.large ribosomal subunit (LSU).LSU proteome.component *(uL11)	0.294949	0.906623	0.110565	0.856054	1.14486	1	Cre12.g528750
bin:19.4.6.2	Protein homeostasis.proteolysis.metallopeptidase activities.Leishmanolysin-type metalloprotease	0.294949	0.906623	0.110565	0.855648	1.14432	1	Cre01.g001400
bin:22.6.1.6	Vesicle trafficking.vesicle tethering.RAB-GTPase activities.F-class RAB GTPase	0.294949	0.906623	0.110565	0.857027	1.14617	1	Cre12.g517400
bin:22.6.5.1	Vesicle trafficking.vesicle tethering.RAB5-RAB7-dependent pathway.small GTPase *(RAB5)	0.294949	0.906623	0.110565	0.857027	1.14617	1	Cre12.g517400
bin:29.4.2	Plant organogenesis.flower formation.autonomous floral-promotion pathway	0.294949	0.906623	0.110565	0.856135	1.14497	1	Cre06.g268450
bin:29.4.2.3	Plant organogenesis.flower formation.autonomous floral-promotion pathway.component of histone deacetylase complex *(FVE)	0.294949	0.906623	0.110565	0.856135	1.14497	1	Cre06.g268450
bin:15.2	RNA biosynthesis.RNA polymerase I-dependent transcription	0.295833	0.907675	0.112379	-0.694185	-1.19514	3	Cre01.g070567,Cre14.g632176
bin:17.6.4.3	Protein biosynthesis.organellar translation machinery.translation elongation.elongation factor *(EF-G)	0.295858	0.907675	0.10882	-0.843889	-1.1326	1	Cre11.g467553
bin:50.5.4	Enzyme classification.EC_5 isomerases.EC_5-4 intramolecular transferase	0.297114	0.910656	0.0992333	0.484036	1.15888	12	Cre03.g152950,Cre02.g086050,Cre16.g659050
bin:27.14.1	Multi-process regulation.MAP kinase cascade signalling.MAP-kinase protein kinase	0.297826	0.910835	0.114751	-0.631367	-1.20016	4	Cre12.g509000
bin:17.6.2.4.8	Protein biosynthesis.organellar translation machinery.plastidial ribosome biogenesis.plastidial ribosome-associated proteins.ribosome assembly RNA helicase *(RH22)	0.299803	0.910835	0.107972	-0.841781	-1.12977	1	Cre03.g166650
bin:1.1.1.1.3	Photosynthesis.photophosphorylation.photosystem II.LHC-II complex.component *(LHCb5)	0.301775	0.910835	0.107554	-0.839835	-1.12716	1	Cre16.g673650
bin:16.2.2.7.4	RNA processing.RNA modification.tRNA modification.thiolation CTU1-URM1 pathway.CTU1-CTU2 tRNA thiouridylase complex	0.301775	0.910835	0.107554	-0.841213	-1.12901	1	Cre16.g666100
bin:16.2.2.7.4.1	RNA processing.RNA modification.tRNA modification.thiolation CTU1-URM1 pathway.CTU1-CTU2 tRNA thiouridylase complex.component *(CTU1)	0.301775	0.910835	0.107554	-0.841213	-1.12901	1	Cre16.g666100
bin:2.4.2.1.1	Cellular respiration.oxidative phosphorylation.alternative NAD(P)H dehydrogenase activities.type-II NAD(P)H dehydrogenase activities.NAD(P)H dehydrogenase *(NDA)	0.301775	0.910835	0.107554	-0.840321	-1.12781	1	Cre16.g691552
bin:9.3	Secondary metabolism.betaines	0.301775	0.910835	0.107554	-0.840564	-1.12814	1	Cre13.g605650
bin:9.3.1	Secondary metabolism.betaines.glycinebetaine biosynthesis	0.301775	0.910835	0.107554	-0.840564	-1.12814	1	Cre13.g605650
bin:9.3.1.2	Secondary metabolism.betaines.glycinebetaine biosynthesis.betaine-aldehyde dehydrogenase	0.301775	0.910835	0.107554	-0.840564	-1.12814	1	Cre13.g605650
bin:19.3.3	Protein homeostasis.autophagy.phagophore expansion	0.302583	0.910835	0.103197	0.650563	1.15771	4	Cre09.g391500
bin:7.12.3.2	Coenzyme metabolism.iron-sulfur cluster assembly machinery.cytosolic CIA system.transfer phase	0.302583	0.910835	0.103197	0.650912	1.15833	4	Cre11.g479700,Cre08.g374400,Cre13.g605050
bin:13.2.2.1.4.1	Cell division.cell cycle organisation.chromatin condensation.condensin I/II complex.condensin-II-specific components.component *(CAP-D2B)	0.30303	0.910835	0.10882	0.853053	1.14085	1	Cre05.g241150
bin:20.1.3.7	Cytoskeleton organisation.microtubular network.Kinesin microtubule-based motor protein activities.Kinesin-8-type motor protein	0.30303	0.910835	0.10882	0.852729	1.14042	1	Cre13.g602400
bin:17.1.2.1.47	Protein biosynthesis.ribosome biogenesis.large ribosomal subunit (LSU).LSU proteome.component *(RPP2)	0.305051	0.910835	0.108394	0.850701	1.13771	1	Cre02.g143050
bin:13.4.5.3	Cell division.cytokinesis.endoplasmic reticulum (ER) reorganisation.regulatory E3 ubiquitin ligase *(LUNAPARK)	0.30572	0.910835	0.10673	-0.838213	-1.12498	1	Cre03.g161750
bin:24.1.3.2.1	Solute transport.primary active transport.ABC superfamily.ABC2 family.subfamily ABCA transporter	0.3058	0.910835	0.0995791	0.600126	1.15082	5	Cre14.g613950,Cre14.g618400,Cre02.g077951
bin:12.2.1	Chromatin organisation.histone chaperone activities.CAF1 histone chaperone complex	0.306	0.910835	0.107554	0.762449	1.14766	2	Cre06.g268450,Cre12.g550152
bin:17.3.1.2.1	Protein biosynthesis.translation initiation.Pre-Initiation Complex (PIC) module.eIF2 Met-tRNA binding factor activity.eIF2 Met-tRNA binding factor complex	0.306	0.910835	0.107554	0.763065	1.14859	2	Cre11.g478128
bin:17.3.1.2.1.1	Protein biosynthesis.translation initiation.Pre-Initiation Complex (PIC) module.eIF2 Met-tRNA binding factor activity.eIF2 Met-tRNA binding factor complex.eIF2-alpha component activity	0.306	0.910835	0.107554	0.763065	1.14859	2	Cre11.g478128
bin:27.6.2.8	Multi-process regulation.phosphoinositide signalling.phosphoinositide homeostasis.phosphatidylinositol 3-phosphate homeostasis	0.306	0.910835	0.107554	0.762718	1.14807	2	Cre06.g308400
bin:11.4	Phytohormone action.cytokinin	0.30625	0.910835	0.110122	-0.691247	-1.19008	3	Cre05.g243000,Cre10.g448450
bin:1.3.4	Photosynthesis.photorespiration.glycine decarboxylase complex	0.307071	0.910835	0.107972	0.848998	1.13543	1	Cre12.g534800
bin:1.3.4.1	Photosynthesis.photorespiration.glycine decarboxylase complex.glycine dehydrogenase component *(P-protein)	0.307071	0.910835	0.107972	0.848998	1.13543	1	Cre12.g534800
bin:15.3.5.4	RNA biosynthesis.RNA polymerase II-dependent transcription.transcription elongation.SPT6-IWS1 transcription elongation complex	0.307692	0.910835	0.106323	-0.83651	-1.1227	1	Cre09.g403182
bin:15.3.5.4.1	RNA biosynthesis.RNA polymerase II-dependent transcription.transcription elongation.SPT6-IWS1 transcription elongation complex.component *(SPT6)	0.307692	0.910835	0.106323	-0.83651	-1.1227	1	Cre09.g403182
bin:13.2.5.1	Cell division.cell cycle organisation.sister chromatid separation.cohesin regulator complex	0.308	0.910835	0.10714	0.760516	1.14475	2	Cre10.g445650
bin:17.1.3.2.1.3	Protein biosynthesis.ribosome biogenesis.small ribosomal subunit (SSU).SSU processome.pre-40S ribosomal subunit nuclear assembly.UtpB module	0.308	0.910835	0.10714	0.760944	1.1454	2	Cre10.g438700
bin:19.2.2.2.4	Protein homeostasis.ubiquitin-proteasome system.ubiquitin-fold protein conjugation.SUMO conjugation (sumoylation).E3 SUMO ubiquitin ligase activities	0.308	0.910835	0.10714	0.760097	1.14412	2	Cre17.g698200,Cre12.g500900
bin:14.1.2.2	DNA damage response.DNA damage sensing and signalling.ATR pathway.9-1-1 complex recruiting factor *(RAD17)	0.309091	0.910835	0.107554	0.847863	1.13391	1	Cre03.g196600
bin:27.4	Multi-process regulation.14-3-3 regulatory system	0.309091	0.910835	0.107554	0.84835	1.13456	1	Cre12.g559250
bin:27.4.1	Multi-process regulation.14-3-3 regulatory system.14-3-3 phosphoprotein-binding protein *(GRF)	0.309091	0.910835	0.107554	0.84835	1.13456	1	Cre12.g559250
bin:5.4.3	Lipid metabolism.sphingolipid metabolism.complex sphingolipid biosynthesis	0.309091	0.910835	0.107554	0.848836	1.13521	1	Cre12.g508700
bin:5.4.3.3	Lipid metabolism.sphingolipid metabolism.complex sphingolipid biosynthesis.glycosylinositol phosphorylceramide (GIPC) biosynthesis	0.309091	0.910835	0.107554	0.848836	1.13521	1	Cre12.g508700
bin:5.4.3.3.3	Lipid metabolism.sphingolipid metabolism.complex sphingolipid biosynthesis.glycosylinositol phosphorylceramide (GIPC) biosynthesis.GIPC mannosyltransferase *(GMT1)	0.309091	0.910835	0.107554	0.848836	1.13521	1	Cre12.g508700
bin:23.5.1.1	Protein translocation.nucleus.nuclear pore complex (NPC).outer ring	0.311111	0.910835	0.10714	0.847214	1.13304	1	Cre10.g466300
bin:23.5.1.1.8	Protein translocation.nucleus.nuclear pore complex (NPC).outer ring.scaffold nucleoporin *(ALADIN)	0.311111	0.910835	0.10714	0.847214	1.13304	1	Cre10.g466300
bin:1.1.1.5.3.1.1	Photosynthesis.photophosphorylation.photosystem II.photosynthetic acclimation.non-photochemical quenching (NPQ).qE/qZ-type quenching.pH-sensor protein *(PsbS)	0.311637	0.910835	0.105521	-0.835536	-1.12139	1	Cre01.g016750
bin:19.1.1.2.1	Protein homeostasis.protein quality control.ER Quality Control (ERQC) machinery.BiP chaperone system.ERdj3B-BiP-SDF2 chaperone complex	0.312	0.910835	0.106323	0.759367	1.14303	2	Cre07.g320150,Cre16.g677000
bin:22.7.1.2	Vesicle trafficking.vesicle target membrane fusion.SNARE membrane fusion complexes.Qb-type SNARE components	0.3125	0.910835	0.10882	-0.688945	-1.18611	3	Cre12.g554200,Cre13.g577500,Cre07.g342050
bin:17.4.3	Protein biosynthesis.translation elongation.eEF5 poly-P/G elongation factor activity	0.313131	0.910835	0.10673	0.846728	1.13239	1	Cre08.g369800
bin:17.4.3.2	Protein biosynthesis.translation elongation.eEF5 poly-P/G elongation factor activity.regulatory eEF5 hypusination	0.313131	0.910835	0.10673	0.846728	1.13239	1	Cre08.g369800
bin:17.4.3.2.1	Protein biosynthesis.translation elongation.eEF5 poly-P/G elongation factor activity.regulatory eEF5 hypusination.deoxyhypusine synthase	0.313131	0.910835	0.10673	0.846728	1.13239	1	Cre08.g369800
bin:7.15.1.1.3	Coenzyme metabolism.chlorophyll metabolism.chlorophyll biosynthesis.magnesium-chelatase complex.component *(CHLI)	0.313131	0.910835	0.10673	0.84689	1.13261	1	Cre12.g510800
bin:19.4	Protein homeostasis.proteolysis	0.313287	0.910835	0.0850427	0.299751	1.09209	69	Cre17.g696400,Cre16.g668950,Cre14.g617600,Cre13.g579901,Cre02.g113700,Cre05.g237000,Cre17.g716850,Cre02.g147850,Cre01.g001400,Cre09.g387134,Cre07.g356150,Cre14.g620150,Cre02.g076200,Cre03.g204400,Cre01.g051950,Cre16.g664801,Cre10.g435300,Cre16.g669450,Cre01.g013300,Cre06.g281350,Cre01.g037000,Cre10.g444550,Cre12.g483550,Cre16.g679550,Cre06.g306650,Cre16.g650500,Cre02.g108100,Cre02.g088400
bin:12.3.1.2.3.2	Chromatin organisation.post-translational histone modification.histone methylation.arginine methylation.TDRD3-TOP3B methyl-arginine reader complex.topoisomerase component *(TOP3b)	0.313609	0.910835	0.105125	-0.834888	-1.12052	1	Cre17.g725100
bin:15.3.6.2.2	RNA biosynthesis.RNA polymerase II-dependent transcription.transcription termination.R-loop removal.type-1A topoisomerase *(TOP3b)	0.313609	0.910835	0.105125	-0.834888	-1.12052	1	Cre17.g725100
bin:1.1.1.4.5	Photosynthesis.photophosphorylation.photosystem II.repair and reassembly cycle.photoprotective factor *(MPH1)	0.314	0.910835	0.10592	0.758475	1.14168	2	Cre03.g164300,Cre13.g570851
bin:3.6	Carbohydrate metabolism.mannose metabolism	0.314	0.910835	0.10592	0.757082	1.13959	2	Cre17.g711200
bin:13.1.4	Cell division.DNA replication.maturation	0.314583	0.910835	0.108394	-0.687598	-1.18379	3	Cre12.g528200,Cre07.g320800
bin:16.4.3.1.2	RNA processing.RNA homeostasis.mRNA deadenylation-dependent decay.mRNA deadenylation.CCR4-NOT complex	0.314741	0.910835	0.105521	-0.746126	-1.15955	2	Cre08.g376200
bin:19.2.2.3	Protein homeostasis.ubiquitin-proteasome system.ubiquitin-fold protein conjugation.RUB conjugation (neddylation)	0.314741	0.910835	0.105521	-0.747246	-1.16129	2	Cre12.g491500
bin:19.2.2.3.2	Protein homeostasis.ubiquitin-proteasome system.ubiquitin-fold protein conjugation.RUB conjugation (neddylation).E1 RUB ubiquitin-activating enzyme heterodimer	0.314741	0.910835	0.105521	-0.747246	-1.16129	2	Cre12.g491500
bin:5.9.1	Lipid metabolism.plastoglobule-associated activities.Fibrillin plastoglobule core protein *(FBN1/2)	0.314741	0.910835	0.105521	-0.746553	-1.16022	2	Cre03.g189300,Cre14.g611700
bin:22.2.4.1.5	Vesicle trafficking.retrograde trafficking.protein retrieval and recycling.Retromer complex.regulatory protein *(SNX3/4)	0.315152	0.910835	0.106323	0.846484	1.13207	1	Cre02.g088450
bin:15.3.5.2.1	RNA biosynthesis.RNA polymerase II-dependent transcription.transcription elongation.ELONGATOR transcription elongation complex.component *(ELP1)	0.315582	0.910835	0.104733	-0.834644	-1.12019	1	Cre08.g372500
bin:5.4.5	Lipid metabolism.sphingolipid metabolism.sphingolipid phosphorylation	0.315582	0.910835	0.104733	-0.834239	-1.11965	1	Cre03.g155051
bin:5.4.5.3	Lipid metabolism.sphingolipid metabolism.sphingolipid phosphorylation.long-chain base phosphate metabolism	0.315582	0.910835	0.104733	-0.834239	-1.11965	1	Cre03.g155051
bin:5.4.5.3.4	Lipid metabolism.sphingolipid metabolism.sphingolipid phosphorylation.long-chain base phosphate metabolism.sphingosine-1-phosphate lyase *(DPL1)	0.315582	0.910835	0.104733	-0.834239	-1.11965	1	Cre03.g155051
bin:13.5.2	Cell division.plastid division.spatial regulation	0.317172	0.910835	0.10592	0.84316	1.12762	1	Cre12.g522950
bin:13.5.2.1	Cell division.plastid division.spatial regulation.assembly factor *(MinD)	0.317172	0.910835	0.10592	0.84316	1.12762	1	Cre12.g522950
bin:16.1.3.2.2.3	RNA processing.pre-RNA splicing.spliceosome assembly.snRNA transport.snRNA export complex.RNA Cap-Binding Complex (CBC) subcomplex	0.317172	0.910835	0.10592	0.84243	1.12664	1	Cre12.g524100
bin:16.1.3.2.2.3.1	RNA processing.pre-RNA splicing.spliceosome assembly.snRNA transport.snRNA export complex.RNA Cap-Binding Complex (CBC) subcomplex.component CBP80	0.317172	0.910835	0.10592	0.84243	1.12664	1	Cre12.g524100
bin:18.12.1.5.4	Protein modification.targeting peptide maturation.endomembrane system.gamma secretase complex.component *(APH1)	0.317172	0.910835	0.10592	0.843484	1.12805	1	Cre13.g576300
bin:19.2.2.10.6	Protein homeostasis.ubiquitin-proteasome system.ubiquitin-fold protein conjugation.U-Box E3 ubiquitin ligase activities.group-VI	0.317172	0.910835	0.10592	0.843889	1.1286	1	Cre10.g457000
bin:19.2.2.10.6.2	Protein homeostasis.ubiquitin-proteasome system.ubiquitin-fold protein conjugation.U-Box E3 ubiquitin ligase activities.group-VI.E3 ubiquitin protein ligase *(PUB49)	0.317172	0.910835	0.10592	0.843889	1.1286	1	Cre10.g457000
bin:19.4.6.5.2	Protein homeostasis.proteolysis.metallopeptidase activities.M48-class metallopeptidase activities.zinc metalloprotease *(STE24)	0.317172	0.910835	0.10592	0.843078	1.12751	1	Cre07.g356150
bin:22.1.3.1.5	Vesicle trafficking.anterograde trafficking.vesicle tethering.TRAPP-I tethering complex.component *(TRAPPC5/TRS31)	0.317172	0.910835	0.10592	0.842592	1.12686	1	Cre03.g146467
bin:3.2.3.5.2	Carbohydrate metabolism.starch metabolism.degradation.maltose metabolism.cytosolic alpha-glucan phosphorylase	0.317172	0.910835	0.10592	0.845349	1.13055	1	Cre12.g552200
bin:4.4.2	Amino acid metabolism.serine group amino acid biosynthesis.cysteine biosynthesis	0.317172	0.910835	0.10592	0.843646	1.12827	1	Cre17.g713850
bin:4.4.2.1	Amino acid metabolism.serine group amino acid biosynthesis.cysteine biosynthesis.serine O-acetyltransferase *(SAT)	0.317172	0.910835	0.10592	0.843646	1.12827	1	Cre17.g713850
bin:5.1.3	Lipid metabolism.fatty acid metabolism.acetyl-CoA carboxylation	0.317343	0.910835	0.100279	0.643683	1.14546	4	Cre08.g373050,Cre12.g519100
bin:1.1.4	Photosynthesis.photophosphorylation.photosystem I	0.318182	0.912425	0.116739	-0.534862	-1.14578	6	Cre12.g524300,Cre01.g045902
bin:27.10.2	Multi-process regulation.TOR (Target Of Rapamycin) signalling.TOR kinase substrates	0.318725	0.912737	0.104733	-0.743552	-1.15555	2	Cre09.g395621,Cre13.g579200
bin:16.2	RNA processing.RNA modification	0.31886	0.912737	0.0824344	0.289365	1.08666	80	Cre03.g152950,Cre12.g529500,Cre02.g086050,Cre12.g512550,Cre05.g234658,Cre03.g161000,Cre10.g422000,Cre08.g384700,Cre08.g374800
bin:7.15	Coenzyme metabolism.chlorophyll metabolism	0.320695	0.913713	0.0905429	0.433187	1.12621	15	Cre12.g510050,Cre05.g242000,Cre12.g498550,Cre12.g510800
bin:18.1.1.6.2	Protein modification.glycosylation.N-linked glycosylation.complex N-glycan maturation.class-II glucosidase II heterodimer	0.321212	0.913713	0.105125	0.841375	1.12523	1	Cre03.g190500
bin:18.1.1.6.2.1	Protein modification.glycosylation.N-linked glycosylation.complex N-glycan maturation.class-II glucosidase II heterodimer.subunit alpha	0.321212	0.913713	0.105125	0.841375	1.12523	1	Cre03.g190500
bin:19.4.6.5.1	Protein homeostasis.proteolysis.metallopeptidase activities.M48-class metallopeptidase activities.zinc metalloprotease *(PGM48)	0.321212	0.913713	0.105125	0.842024	1.1261	1	Cre14.g620150
bin:3.13.3.2.2	Carbohydrate metabolism.nucleotide sugar biosynthesis.UDP-D-glucuronic acid biosynthesis.myo-inositol oxidation pathway (MIOP).D-glucuronic acid kinase	0.321212	0.913713	0.105125	0.842186	1.12632	1	Cre02.g107600
bin:2.4.5.3.5	Cellular respiration.oxidative phosphorylation.cytochrome c oxidase complex.assembly.assembly factor *(COX16)	0.321499	0.913713	0.103576	-0.83286	-1.1178	1	Cre03.g165400
bin:2.4	Cellular respiration.oxidative phosphorylation	0.321538	0.913713	0.0888945	0.383459	1.10461	23	Cre14.g626667,Cre03.g146247,Cre17.g731950,Cre03.g157700
bin:13.1.3.1.1	Cell division.DNA replication.elongation.DNA polymerase alpha complex.catalytic component *(POLA1)	0.323232	0.913713	0.104733	0.839186	1.12231	1	Cre04.g214350
bin:16.1.5.2.1	RNA processing.pre-RNA splicing.MAC/NTC spliceosome-associated complex.associated components.component *(SYF2)	0.323232	0.913713	0.104733	0.839997	1.12339	1	Cre01.g037400
bin:17.1.3.1.2	Protein biosynthesis.ribosome biogenesis.small ribosomal subunit (SSU).SSU proteome.component *(uS2)	0.323232	0.913713	0.104733	0.840727	1.12437	1	Cre10.g432800
bin:10.1.3	Redox homeostasis.reactive oxygen scavenging.glutathione peroxidase	0.323326	0.913713	0.113313	-0.565103	-1.15103	5	Cre10.g440850
bin:19.4.6.7	Protein homeostasis.proteolysis.metallopeptidase activities.carboxypeptidase activities	0.323374	0.913713	0.0962406	0.593461	1.13804	5	Cre16.g668950
bin:19.4.2	Protein homeostasis.proteolysis.serine peptidase activities	0.323398	0.913713	0.086795	0.341404	1.09803	38	Cre17.g696400,Cre14.g617600,Cre13.g579901,Cre02.g113700,Cre17.g716850,Cre02.g147850,Cre09.g387134,Cre03.g204400,Cre16.g664801,Cre16.g669450,Cre01.g013300,Cre06.g281350,Cre01.g037000,Cre10.g444550
bin:12.3.3	Chromatin organisation.post-translational histone modification.histone phosphorylation	0.324723	0.913713	0.0988903	0.640655	1.14007	4	Cre16.g666200,Cre04.g220700,Cre02.g108000,Cre06.g281100
bin:19.4.2.4	Protein homeostasis.proteolysis.serine peptidase activities.LON-type ATP-dependent protease activities	0.324723	0.913713	0.0988903	0.640539	1.13987	4	Cre17.g716850,Cre16.g669450,Cre06.g281350
bin:18.4.5	Protein modification.phosphorylation.AGC protein kinase families	0.325	0.913713	0.106323	-0.681239	-1.17285	3	Cre13.g579200,Cre03.g199000,Cre01.g029850
bin:4.7.1	Amino acid metabolism.amino acid racemization.PLP-dependent serine racemase	0.325253	0.913713	0.104344	0.83805	1.12079	1	Cre06.g278101
bin:50.3.2	Enzyme classification.EC_3 hydrolases.EC_3-2 glycosylase	0.326154	0.913713	0.0880945	0.38269	1.10239	23	Cre12.g488050,Cre12.g556350,Cre07.g336600,Cre13.g570700,Cre03.g190500,Cre06.g270350,Cre12.g501900,Cre01.g026250
bin:12.3.1.2.2	Chromatin organisation.post-translational histone modification.histone methylation.arginine methylation.histone methylase *(PRMT4)	0.327416	0.913713	0.102449	-0.831238	-1.11562	1	Cre15.g635350
bin:13.6.1	Cell division.mitochondrion/peroxisome binary fission.dynamin-like protein *(DRP3)	0.327416	0.913713	0.102449	-0.830346	-1.11442	1	Cre17.g724150
bin:22.2.3.1.2	Vesicle trafficking.retrograde trafficking.vesicle tethering.COG tethering complex.component *(COG2)	0.327416	0.913713	0.102449	-0.830265	-1.11431	1	Cre09.g402750
bin:22.4.1.4	Vesicle trafficking.exocytic trafficking.Exocyst complex.component *(SEC6)	0.327416	0.913713	0.102449	-0.831319	-1.11573	1	Cre17.g744847
bin:15.3.3.7.2	RNA biosynthesis.RNA polymerase II-dependent transcription.transcription initiation.SNAP snRNA transcription factor complex.component *(SNAPC3/SRD2)	0.329293	0.913713	0.103576	0.835212	1.11699	1	Cre15.g636650
bin:16.5.2.1.3	RNA processing.mRNA silencing.miRNA pathway.miRNA biogenesis.regulatory RNA helicase *(SMA1)	0.329293	0.913713	0.103576	0.83578	1.11775	1	Cre13.g592150
bin:19.2.4.2.3.3	Protein homeostasis.ubiquitin-proteasome system.membrane-associated protein degradation.ER-associated protein degradation (ERAD).substrate processing.deglycosylating peptide:N-glycanase *(PNG1)	0.329293	0.913713	0.103576	0.837483	1.12003	1	Cre01.g053900
bin:19.2.5.2.2.7	Protein homeostasis.ubiquitin-proteasome system.26S proteasome.19S regulatory particle.lid subcomplex.regulatory component *(RPN11)	0.329293	0.913713	0.103576	0.837726	1.12035	1	Cre01.g011500
bin:20.1.3.12.9	Cytoskeleton organisation.microtubular network.Kinesin microtubule-based motor protein activities.Kinesin-14-type motor protein activities.KCBP kinesin motor protein activity	0.329293	0.913713	0.103576	0.836347	1.11851	1	Cre06.g278125
bin:20.1.3.12.9.1	Cytoskeleton organisation.microtubular network.Kinesin microtubule-based motor protein activities.Kinesin-14-type motor protein activities.KCBP kinesin motor protein activity.kinesin motor protein *(KCBP)	0.329293	0.913713	0.103576	0.836347	1.11851	1	Cre06.g278125
bin:22.4.2.3	Vesicle trafficking.exocytic trafficking.exocytosis regulation.regulatory protein *(NERD1)	0.329293	0.913713	0.103576	0.836753	1.11905	1	Cre07.g336050
bin:23.3.1.5	Protein translocation.endoplasmic reticulum.co-translational insertion system.accessory component *(Sec63)	0.329293	0.913713	0.103576	0.835536	1.11743	1	Cre16.g657850
bin:9.1.1.7	Secondary metabolism.terpenoids.mevalonate (MVA) pathway.isopentenyl diphosphate isomerase *(IDI1/2)	0.329293	0.913713	0.103576	0.836266	1.1184	1	Cre11.g467544
bin:6.1.2	Nucleotide metabolism.purines.GMP biosynthesis	0.329502	0.913713	0.100279	0.679956	1.12434	3	Cre03.g161000,Cre12.g531700
bin:21.1.1.2	Cell wall organisation.cellulose.cellulose synthase complex (CSC).CSC assembly	0.33	0.913713	0.102822	0.752673	1.13295	2	Cre06.g260650
bin:21.1.1.2.1	Cell wall organisation.cellulose.cellulose synthase complex (CSC).CSC assembly.regulatory protein *(STELLO)	0.33	0.913713	0.102822	0.752673	1.13295	2	Cre06.g260650
bin:12.3.1.1.3	Chromatin organisation.post-translational histone modification.histone methylation.lysine methylation.class-II histone methyltransferase *(ASHH1)	0.331313	0.913713	0.103197	0.834158	1.11558	1	Cre07.g322450
bin:13.2.4.1.1.4	Cell division.cell cycle organisation.metaphase to anaphase transition.Anaphase-Promoting Complex/Cyclosome (APC/C)-dependent ubiquitination.APC/C E3 ubiquitin ligase complex.substrate specificity module	0.331313	0.913713	0.103197	0.833915	1.11526	1	Cre09.g399911
bin:13.2.4.1.1.4.2	Cell division.cell cycle organisation.metaphase to anaphase transition.Anaphase-Promoting Complex/Cyclosome (APC/C)-dependent ubiquitination.APC/C E3 ubiquitin ligase complex.substrate specificity module.substrate specificity component *(CDC20)	0.331313	0.913713	0.103197	0.833915	1.11526	1	Cre09.g399911
bin:22.6.9.1	Vesicle trafficking.vesicle tethering.HOPS/CORVET tethering complexes.component *(VPS11)	0.331313	0.913713	0.103197	0.834725	1.11634	1	Cre02.g095074
bin:17.2.21	Protein biosynthesis.aminoacyl-tRNA synthetase activities.organellar tryptophan-tRNA ligase	0.331361	0.913713	0.101714	-0.829454	-1.11323	1	Cre05.g238322
bin:19.2.2.12.3.3.31	Protein homeostasis.ubiquitin-proteasome system.ubiquitin-fold protein conjugation.CULLIN-based E3 ubiquitin ligase activities.CUL1-based/SCF E3 ubiquitin ligase complexes.F-BOX substrate adaptor component activities.substrate adaptor	0.331361	0.913713	0.101714	-0.829049	-1.11268	1	Cre17.g738800
bin:19.2.2.8.2.10	Protein homeostasis.ubiquitin-proteasome system.ubiquitin-fold protein conjugation.RING E3 ubiquitin ligase activities.RING-HC-class.E3 ubiquitin ligase *(SR1)	0.332	0.913713	0.102449	0.751582	1.13131	2	Cre12.g528400,Cre17.g696300
bin:13.4.4	Cell division.cytokinesis.phragmoplast disassembly	0.332609	0.913713	0.107554	-0.612346	-1.164	4	Cre12.g509000,Cre13.g567150,Cre01.g010000,Cre12.g508900
bin:50.4	Enzyme classification.EC_4 lyases	0.332829	0.913713	0.0860347	0.363453	1.09511	27	Cre02.g073700,Cre03.g206600,Cre06.g282800,Cre13.g578150,Cre12.g513200,Cre04.g223100,Cre14.g620300,Cre01.g028423,Cre12.g485550
bin:16.2.2.2.2	RNA processing.RNA modification.tRNA modification.N6-threonylcarbamoyladenosine modification.threonylcarbamoyl-AMP synthase *(SUA5)	0.333333	0.913713	0.102822	0.833509	1.11471	1	Cre01.g015950
bin:27.6	Multi-process regulation.phosphoinositide signalling	0.333333	0.913713	0.0860347	0.362261	1.09956	28	Cre03.g182100,Cre06.g270200,Cre16.g670261,Cre06.g308400,Cre03.g180250,Cre02.g141950,Cre10.g444250,Cre06.g278202,Cre01.g018400,Cre09.g393395
bin:19.2.1.2	Protein homeostasis.ubiquitin-proteasome system.N-degron pathways.Arg/N-degron pathway	0.333919	0.913713	0.0943564	0.590903	1.13313	5	Cre05.g237000,Cre04.g217912
bin:19.2.3.3.1	Protein homeostasis.ubiquitin-proteasome system.ubiquitin-fold protein deconjugation.RUB deconjugation.COP9 signalosome complex	0.333919	0.913713	0.0943564	0.59123	1.13376	5	Cre05.g234300
bin:21.4.1.3.3.3	Cell wall organisation.cell wall proteins.hydroxyproline-rich glycoprotein activities.extensin activities.extensin glycosylation.beta-1,2-arabinosyltransferase *(RRA)	0.334661	0.913713	0.101714	-0.737632	-1.14635	2	Cre02.g111000,Cre11.g480851
bin:10.3.4.2	Redox homeostasis.thiol-based redox regulation.methionine sulfoxide reductase activities.methionine R-enantiomer sulfoxide reductase *(MsrB)	0.335417	0.913713	0.104344	-0.67495	-1.16202	3	Cre01.g042050,Cre03.g195850
bin:11.7	Phytohormone action.jasmonic acid	0.335793	0.913713	0.0968878	0.633527	1.12739	4	Cre16.g689050
bin:10.5.6	Redox homeostasis.tocopherol biosynthesis.gamma-tocopherol methyltransferase *(VTE4/TMT)	0.337374	0.913713	0.10208	0.831563	1.11211	1	Cre09.g393400
bin:17.3.1.2.4.3	Protein biosynthesis.translation initiation.Pre-Initiation Complex (PIC) module.eIF2 Met-tRNA binding factor activity.eIF2B GDP recycling complex.component *(eIF2B-gamma)	0.337374	0.913713	0.10208	0.831644	1.11222	1	Cre03.g207825
bin:4.5.3	Amino acid metabolism.shikimate group amino acid biosynthesis.tryptophan biosynthesis	0.337374	0.913713	0.10208	0.831968	1.11265	1	Cre14.g620300
bin:4.5.3.1	Amino acid metabolism.shikimate group amino acid biosynthesis.tryptophan biosynthesis.anthranilate synthase heterodimer	0.337374	0.913713	0.10208	0.831968	1.11265	1	Cre14.g620300
bin:4.5.3.1.2	Amino acid metabolism.shikimate group amino acid biosynthesis.tryptophan biosynthesis.anthranilate synthase heterodimer.subunit beta	0.337374	0.913713	0.10208	0.831968	1.11265	1	Cre14.g620300
bin:13.5.5	Cell division.plastid division.plastidic peptidoglycan system	0.338645	0.913713	0.100991	-0.736194	-1.14412	2	Cre12.g519900
bin:50.6	Enzyme classification.EC_6 ligases	0.33888	0.913713	0.0850427	0.344167	1.09171	36	Cre08.g373050,Cre16.g651750,Cre05.g242000,Cre02.g087950,Cre03.g169850,Cre12.g510800,Cre17.g708800,Cre06.g273300,Cre01.g071662,Cre09.g416050,Cre12.g530600,Cre01.g055408,Cre06.g278177,Cre06.g278098
bin:12.4.1.5	Chromatin organisation.nucleosome remodeling.SWI/SNF chromatin remodeling complexes.regulatory factor *(FGT1)	0.33908	0.913713	0.09855	0.677709	1.12063	3	Cre02.g095045,Cre07.g350100
bin:1.1.1.2	Photosynthesis.photophosphorylation.photosystem II.PS-II complex	0.341414	0.913713	0.101351	0.830022	1.11005	1	Cre06.g261000
bin:1.1.1.2.8	Photosynthesis.photophosphorylation.photosystem II.PS-II complex.component *(PsbR)	0.341414	0.913713	0.101351	0.830022	1.11005	1	Cre06.g261000
bin:12.4.8.2.3	Chromatin organisation.nucleosome remodeling.other chromatin remodeling activities.SSO1653-like group.chromatin remodeling factor *(ERCC6)	0.341414	0.913713	0.101351	0.828562	1.1081	1	Cre06.g270850
bin:13.1.6.8.4	Cell division.DNA replication.organelle machinery.genome stability maintenance.RecA-activity effector *(RadA)	0.341414	0.913713	0.101351	0.830671	1.11092	1	Cre07.g317908
bin:14.7.2	DNA damage response.nucleotide excision repair (NER).transcription-coupled nucleotide excision repair (TC-NER)	0.341414	0.913713	0.101351	0.828562	1.1081	1	Cre06.g270850
bin:14.7.2.1	DNA damage response.nucleotide excision repair (NER).transcription-coupled nucleotide excision repair (TC-NER).DNA repair protein *(CSB/ERCC6)	0.341414	0.913713	0.101351	0.828562	1.1081	1	Cre06.g270850
bin:16.6.3.1.4	RNA processing.organelle RNA processing machinery.RNA homeostasis.ribonuclease activities.phosphorolytic exoribonuclease *(PNP)	0.341414	0.913713	0.101351	0.829535	1.1094	1	Cre04.g214501
bin:19.4.6.6.3.3	Protein homeostasis.proteolysis.metallopeptidase activities.aminopeptidase activities.M1-class aminopeptidase activities.aminopeptidase *(APM1)	0.341414	0.913713	0.101351	0.829292	1.10907	1	Cre02.g076200
bin:12	Chromatin organisation	0.341892	0.913713	0.0785029	0.280184	1.0706	93	Cre16.g666200,Cre06.g264400,Cre16.g687301,Cre09.g414050,Cre03.g174500,Cre10.g462200,Cre10.g453900,Cre03.g182600,Cre02.g095045,Cre17.g746247,Cre06.g268450,Cre07.g322450,Cre06.g270850,Cre14.g632300,Cre06.g264800,Cre16.g649900,Cre08.g364050,Cre04.g220700,Cre13.g590800,Cre17.g722050,Cre07.g320950,Cre01.g038151,Cre16.g692400,Cre12.g550152,Cre11.g479300,Cre07.g350100,Cre12.g524650,Cre03.g172550,Cre11.g…
bin:7	Coenzyme metabolism	0.342282	0.913713	0.0780892	0.278848	1.07408	96	Cre02.g085450,Cre12.g510050,Cre05.g242000,Cre01.g010350,Cre07.g349600,Cre11.g479700,Cre03.g156600,Cre02.g141200,Cre17.g728950,Cre08.g365600,Cre12.g498550,Cre09.g393200,Cre10.g423500,Cre16.g659050,Cre01.g047800,Cre08.g367800
bin:17.3	Protein biosynthesis.translation initiation	0.342432	0.913713	0.114267	-0.418371	-1.09344	11	Cre06.g298100,Cre12.g515650,Cre02.g103550
bin:1.2.6	Photosynthesis.calvin cycle.fructose-1,6-bisphosphatase	0.343195	0.913713	0.0995791	-0.826454	-1.1092	1	Cre12.g510650
bin:19.1.5.1	Protein homeostasis.protein quality control.cytosolic Hsp70 chaperone system.chaperone *(Hsp70)	0.343195	0.913713	0.0995791	-0.826291	-1.10898	1	Cre08.g372100
bin:3.1.2.3	Carbohydrate metabolism.sucrose metabolism.biosynthesis.cytosolic fructose-1,6-bisphosphatase	0.343195	0.913713	0.0995791	-0.826454	-1.1092	1	Cre12.g510650
bin:3.10.3	Carbohydrate metabolism.gluconeogenesis.cytosolic fructose-1,6-bisphosphatase	0.343195	0.913713	0.0995791	-0.826454	-1.1092	1	Cre12.g510650
bin:7.15.3.4	Coenzyme metabolism.chlorophyll metabolism.chlorophyll catabolism.phytol degradation	0.343478	0.913713	0.105521	-0.604806	-1.14967	4	Cre08.g365950
bin:12.3.2.5	Chromatin organisation.post-translational histone modification.histone acetylation.SIRTUIN-type histone deacetylase *(SRT)	0.344	0.913713	0.100279	0.747445	1.12508	2	Cre10.g462200,Cre12.g524650
bin:13.2	Cell division.cell cycle organisation	0.344361	0.913713	0.0838361	0.337169	1.07732	37	Cre16.g681578,Cre01.g052300,Cre17.g740510,Cre10.g445650,Cre06.g262800,Cre05.g241150,Cre09.g399911,Cre01.g008450,Cre04.g215750,Cre12.g556650,Cre05.g237750,Cre01.g029200,Cre12.g542400,Cre13.g575650,Cre08.g380400,Cre06.g278269
bin:1.1.1.5.4	Photosynthesis.photophosphorylation.photosystem II.photosynthetic acclimation.thylakoid grana stacking	0.344622	0.913713	0.0999277	-0.731306	-1.13652	2	Cre10.g433950,Cre13.g603450
bin:1.1.1.5.4.2	Photosynthesis.photophosphorylation.photosystem II.photosynthetic acclimation.thylakoid grana stacking.regulatory factor *(CURT)	0.344622	0.913713	0.0999277	-0.731306	-1.13652	2	Cre10.g433950,Cre13.g603450
bin:18.1.1.5.7	Protein modification.glycosylation.N-linked glycosylation.oligosaccharyl transferase (OST) complex.component *(STT3)	0.344622	0.913713	0.0999277	-0.732685	-1.13866	2	Cre07.g330100,Cre09.g387245
bin:18.15	Protein modification.pyroglutamate formation	0.344622	0.913713	0.0999277	-0.732441	-1.13829	2	Cre11.g476150,Cre14.g623439
bin:6.3.3	Nucleotide metabolism.deoxynucleotides.catabolism	0.344828	0.913713	0.0975449	0.675967	1.11775	3	Cre19.g750897,Cre09.g409801,Cre03.g191500
bin:11.4.2	Phytohormone action.cytokinin.perception and signal transduction	0.345168	0.913713	0.0992333	-0.826048	-1.10865	1	Cre05.g243000
bin:11.4.2.5	Phytohormone action.cytokinin.perception and signal transduction.B-type ARR response activator	0.345168	0.913713	0.0992333	-0.826048	-1.10865	1	Cre05.g243000
bin:15.5.3.2.8	RNA biosynthesis.DNA-binding transcriptional regulation.helix-turn-helix DNA-binding domain.tryptophan-cluster structure.ARR-B-type transcription factor	0.345168	0.913713	0.0992333	-0.826048	-1.10865	1	Cre05.g243000
bin:19.1.6.4	Protein homeostasis.protein quality control.Hsp90 chaperone system.Hsp90/Hsp70-co-chaperone *(HOP)	0.345455	0.913713	0.100633	0.827832	1.10712	1	Cre03.g189950
bin:13.2.1.1.8	Cell division.cell cycle organisation.cell cycle control.CYCLIN regulatory protein activities.regulatory protein *(CYCL)	0.34714	0.913713	0.0988903	-0.825399	-1.10778	1	Cre07.g321650
bin:14.8.2.2	DNA damage response.mismatch repair (MMR).MLH1-PMS1 heterodimer.component *(PMS1)	0.34714	0.913713	0.0988903	-0.825643	-1.10811	1	Cre04.g227000
bin:12.3.2.3.3	Chromatin organisation.post-translational histone modification.histone acetylation.HD1-type histone deacetylase family.class-III histone deacetylase	0.347475	0.913713	0.100279	0.827021	1.10604	1	Cre14.g632300
bin:22.6.1.5	Vesicle trafficking.vesicle tethering.RAB-GTPase activities.E-class RAB GTPase	0.347475	0.913713	0.100279	0.826535	1.10539	1	Cre15.g641800
bin:4.5.1.4	Amino acid metabolism.shikimate group amino acid biosynthesis.shikimate pathway.shikimate kinase *(SKL1)	0.347475	0.913713	0.100279	0.825967	1.10463	1	Cre10.g436350
bin:4.6.8.3	Amino acid metabolism.amino acid degradation.aromatic amino acids.aromatic amino acid decarboxylase	0.347475	0.913713	0.100279	0.826859	1.10582	1	Cre01.g028423
bin:5.1.9.6.4	Lipid metabolism.fatty acid metabolism.fatty acid degradation.glyoxylate cycle.malate synthase	0.347475	0.913713	0.100279	0.827184	1.10625	1	Cre03.g144807
bin:16.2.4.2.20	RNA processing.RNA modification.rRNA modification.rRNA methylation.RlmN-type rRNA methyltransferase	0.347826	0.913713	0.104733	-0.604262	-1.14864	4	Cre05.g238500,Cre02.g086550
bin:1.1.1.3.2	Photosynthesis.photophosphorylation.photosystem II.assembly.assembly factor *(LPA2)	0.349495	0.913713	0.0999277	0.825562	1.10409	1	Cre02.g105650
bin:18.2.1	Protein modification.acetylation.NatA/NatE N-terminal acetylase complexes	0.350575	0.913713	0.096563	0.673378	1.11347	3	Cre02.g101850
bin:10.3.2.1	Redox homeostasis.thiol-based redox regulation.peroxiredoxin activities.typical 2-Cys peroxiredoxin *(PrxA/B)	0.350598	0.913713	0.0988903	-0.728459	-1.1321	2	Cre02.g114600
bin:13.3.3.1.2	Cell division.meiotic recombination.meiotic double strand break processing.MRE11-RAD50-NBS1 (MRN) complex.component *(RAD50)	0.351085	0.913713	0.0982123	-0.823777	-1.10561	1	Cre03.g192550
bin:14.1.1.1.2	DNA damage response.DNA damage sensing and signalling.ATM pathway.MRN damage sensor complex.component *(RAD50)	0.351085	0.913713	0.0982123	-0.823777	-1.10561	1	Cre03.g192550
bin:16.3.2.1.5	RNA processing.RNA transport.TREX/THO ribonucleoparticle (RNP) trafficking complex.THO subcomplex.component *(THOC6/DWA1)	0.351085	0.913713	0.0982123	-0.823615	-1.10539	1	Cre03.g180200
bin:17.1.2.2.1.8	Protein biosynthesis.ribosome biogenesis.large ribosomal subunit (LSU).LSU processome.pre-60S ribosomal subunit nuclear assembly.assembly factor *(NOP16)	0.351085	0.913713	0.0982123	-0.823534	-1.10528	1	Cre17.g726650
bin:23.5.2.2	Protein translocation.nucleus.nucleocytoplasmic transport.cargo adaptor activities	0.351085	0.913713	0.0982123	-0.824994	-1.10724	1	Cre04.g224650
bin:23.5.2.2.1	Protein translocation.nucleus.nucleocytoplasmic transport.cargo adaptor activities.cargo adaptor protein *(IMP-alpha)	0.351085	0.913713	0.0982123	-0.824994	-1.10724	1	Cre04.g224650
bin:13.5.3.4	Cell division.plastid division.thylakoid organisation.membrane fusion protein *(VIPP)	0.353057	0.913713	0.0978773	-0.819723	-1.10016	1	Cre11.g468050
bin:22.2.3.2.3	Vesicle trafficking.retrograde trafficking.vesicle tethering.DSL1 tethering complex.component *(MIP2)	0.353057	0.913713	0.0978773	-0.818344	-1.09831	1	Cre09.g415400
bin:3.2.3.1	Carbohydrate metabolism.starch metabolism.degradation.phosphorylation	0.353057	0.913713	0.0978773	-0.818912	-1.09908	1	Cre07.g319300
bin:3.2.3.1.1	Carbohydrate metabolism.starch metabolism.degradation.phosphorylation.alpha-glucan water dikinase *(GWD)	0.353057	0.913713	0.0978773	-0.818912	-1.09908	1	Cre07.g319300
bin:6.1.1	Nucleotide metabolism.purines.ribonucleotide (RN) anabolism	0.353251	0.913713	0.0911073	0.580046	1.11231	5	Cre13.g565321
bin:22.6.4.1	Vesicle trafficking.vesicle tethering.RAB-GTPase membrane association.RAB-GTPase geranylgeranyltransferase (RGT) complex	0.353535	0.913713	0.0992333	0.824021	1.10202	1	Cre07.g339350
bin:22.6.4.1.1	Vesicle trafficking.vesicle tethering.RAB-GTPase membrane association.RAB-GTPase geranylgeranyltransferase (RGT) complex.subunit alpha	0.353535	0.913713	0.0992333	0.824021	1.10202	1	Cre07.g339350
bin:50.3.7	Enzyme classification.EC_3 hydrolases.EC_3.7 hydrolase acting on carbon-carbon bond	0.353535	0.913713	0.0992333	0.824913	1.10322	1	Cre12.g549450
bin:10.1	Redox homeostasis.reactive oxygen scavenging	0.354067	0.913713	0.109684	-0.515203	-1.10366	6	Cre10.g440850,Cre08.g358525,Cre02.g096150
bin:25.1.5	Nutrient uptake.nitrogen assimilation.glutamate deamination	0.354582	0.913713	0.0982123	-0.726712	-1.12938	2	Cre05.g232150
bin:25.1.5.1	Nutrient uptake.nitrogen assimilation.glutamate deamination.glutamate dehydrogenase *(GDH)	0.354582	0.913713	0.0982123	-0.726712	-1.12938	2	Cre05.g232150
bin:24.1.1.2.4	Solute transport.primary active transport.V-type ATPase complex.peripheral V1 subcomplex.subunit D	0.35503	0.913713	0.0975449	-0.817776	-1.09755	1	Cre09.g405050
bin:7.5.2	Coenzyme metabolism.tetrahydrofolate metabolism.pterin biosynthesis	0.35503	0.913713	0.0975449	-0.81802	-1.09788	1	Cre03.g184400
bin:7.5.2.2	Coenzyme metabolism.tetrahydrofolate metabolism.pterin biosynthesis.Nudix-type hydrolase	0.35503	0.913713	0.0975449	-0.81802	-1.09788	1	Cre03.g184400
bin:5.1.6	Lipid metabolism.fatty acid metabolism.endoplasmic reticulum-localized fatty acid elongase (FAE) system	0.35533	0.913713	0.0886261	0.529386	1.10853	7	Cre17.g722150
bin:5.1.6.1	Lipid metabolism.fatty acid metabolism.endoplasmic reticulum-localized fatty acid elongase (FAE) system.fatty acid elongation complex	0.35533	0.913713	0.0886261	0.529386	1.10853	7	Cre17.g722150
bin:5.3.5	Lipid metabolism.galactolipid and sulfolipid biosynthesis.plastidial UDP-glucose pyrophosphorylase *(UGP)	0.355556	0.913713	0.0988903	0.823859	1.10181	1	Cre12.g554250
bin:15.3.4.5	RNA biosynthesis.RNA polymerase II-dependent transcription.transcription co-activation.MEDIATOR complex	0.356089	0.913713	0.0934449	0.628045	1.11763	4	Cre17.g709800
bin:10.3.3.5	Redox homeostasis.thiol-based redox regulation.thioredoxin activities.Y-type thioredoxin *(Trx-Y)	0.357002	0.913713	0.0972151	-0.816236	-1.09548	1	Cre10.g446100
bin:13.3.5.1.2	Cell division.meiotic recombination.meiotic crossover.class-I/ZMM crossover pathway.MutL-gamma endonuclease heterodimer	0.357002	0.913713	0.0972151	-0.817614	-1.09734	1	Cre01.g036050
bin:13.3.5.1.2.1	Cell division.meiotic recombination.meiotic crossover.class-I/ZMM crossover pathway.MutL-gamma endonuclease heterodimer.component *(MLH1)	0.357002	0.913713	0.0972151	-0.817614	-1.09734	1	Cre01.g036050
bin:14.8.2.1	DNA damage response.mismatch repair (MMR).MLH1-PMS1 heterodimer.component *(MLH1)	0.357002	0.913713	0.0972151	-0.817614	-1.09734	1	Cre01.g036050
bin:17.6.1.3.16	Protein biosynthesis.organellar translation machinery.mitochondrial ribosome biogenesis.small ribosomal subunit proteome.component *(uS17m)	0.357576	0.913713	0.09855	0.822399	1.09986	1	Cre02.g118950
bin:2.1.1.4	Cellular respiration.glycolysis.cytosolic glycolysis.glyceraldehyde 3-phosphate dehydrogenase activities	0.357576	0.913713	0.09855	0.822156	1.09953	1	Cre12.g556600
bin:2.1.1.4.2	Cellular respiration.glycolysis.cytosolic glycolysis.glyceraldehyde 3-phosphate dehydrogenase activities.NADP-dependent glyceraldehyde 3-phosphate dehydrogenase	0.357576	0.913713	0.09855	0.822156	1.09953	1	Cre12.g556600
bin:6.1.3.4	Nucleotide metabolism.purines.salvage pathway.inosine and uridine kinase *(PNK)	0.357576	0.913713	0.09855	0.822074	1.09942	1	Cre09.g387050
bin:7.11	Coenzyme metabolism.phosphoadenosine phosphosulfate (PAPS) homeostasis	0.357576	0.913713	0.09855	0.821912	1.0992	1	Cre03.g203850
bin:7.11.1	Coenzyme metabolism.phosphoadenosine phosphosulfate (PAPS) homeostasis.ATP sulfurylase *(APS)	0.357576	0.913713	0.09855	0.821912	1.0992	1	Cre03.g203850
bin:16.1.5.1.17	RNA processing.pre-RNA splicing.MAC/NTC spliceosome-associated complex.core components.peptidyl-prolyl cis-trans isomerase component *(PPIL1)	0.358974	0.913713	0.0968878	-0.814532	-1.0932	1	Cre12.g499400
bin:18.14.2.4	Protein modification.protein folding.FKBP-type chaperone activities.peptidyl-prolyl cis-trans isomerase *(FKBP19)	0.358974	0.913713	0.0968878	-0.815749	-1.09483	1	Cre02.g095122
bin:19.1.1.1.2	Protein homeostasis.protein quality control.ER Quality Control (ERQC) machinery.calnexin/calreticulin chaperone system.UDP-glucose glycoprotein glucosyltransferase *(UGGT)	0.358974	0.913713	0.0968878	-0.814857	-1.09363	1	Cre05.g233303
bin:3.7	Carbohydrate metabolism.galactose metabolism	0.358974	0.913713	0.0968878	-0.815506	-1.09451	1	Cre17.g732300
bin:3.7.1	Carbohydrate metabolism.galactose metabolism.D-galactokinase	0.358974	0.913713	0.0968878	-0.815506	-1.09451	1	Cre17.g732300
bin:6.1.5.11	Nucleotide metabolism.purines.catabolism.ureidoglycolate amidohydrolase *(UAH)	0.358974	0.913713	0.0968878	-0.815587	-1.09461	1	Cre06.g276700
bin:19.4.2.3.2	Protein homeostasis.proteolysis.serine peptidase activities.DEG-type protease activities.endopeptidase *(DEG2)	0.359589	0.913713	0.0886261	0.54643	1.10443	6	Cre14.g617600,Cre13.g579901
bin:15.3.1.5	RNA biosynthesis.RNA polymerase II-dependent transcription.RNA polymerase-II assembly and nuclear import.nuclear import factor *(GPN3)	0.359596	0.913713	0.0982123	0.820534	1.09736	1	Cre04.g212650
bin:17.3.1	Protein biosynthesis.translation initiation.Pre-Initiation Complex (PIC) module	0.360976	0.913713	0.109684	-0.425974	-1.0808	10	Cre06.g298100,Cre12.g515650,Cre02.g103550
bin:7.5	Coenzyme metabolism.tetrahydrofolate metabolism	0.360976	0.913713	0.109684	-0.425663	-1.08001	10	Cre10.g430450,Cre10.g428550,Cre03.g184400
bin:13.2.3.5.2	Cell division.cell cycle organisation.chromosome segregation.outer kinetochore KNL1-Mis12-Ndc80 network.NDC80 complex	0.361616	0.913713	0.0978773	0.819885	1.09649	1	Cre01.g008450
bin:13.2.3.5.2.2	Cell division.cell cycle organisation.chromosome segregation.outer kinetochore KNL1-Mis12-Ndc80 network.NDC80 complex.component *(NUF2)	0.361616	0.913713	0.0978773	0.819885	1.09649	1	Cre01.g008450
bin:16.4.6	RNA processing.RNA homeostasis.NMD Nonsense-Mediated Decay	0.362098	0.913713	0.0875697	0.526861	1.10325	7	Cre06.g284750
bin:16.5.2	RNA processing.mRNA silencing.miRNA pathway	0.362876	0.913713	0.086795	0.490235	1.10653	9	Cre03.g191200,Cre13.g592150,Cre13.g568700,Cre05.g244750,Cre01.g047700,Cre09.g390430
bin:2.4.5.3	Cellular respiration.oxidative phosphorylation.cytochrome c oxidase complex.assembly	0.363043	0.913713	0.10208	-0.595284	-1.13157	4	Cre12.g516350,Cre03.g165400
bin:7.13.4.2.2	Coenzyme metabolism.tetrapyrrole biosynthesis.protoporphyrin IX formation.coproporphyrinogen III oxidase activities.oxygen-independent coproporphyrinogen III oxidase *(HemN)	0.363636	0.913713	0.0975449	0.818993	1.0953	1	Cre03.g171461
bin:24.2.1	Solute transport.carrier-mediated transport.DMT superfamily	0.363782	0.913713	0.0843144	0.409519	1.09225	17	Cre17.g702700,Cre02.g144300,Cre09.g415900,Cre08.g379350
bin:17.2.19	Protein biosynthesis.aminoacyl-tRNA synthetase activities.threonine-tRNA ligase	0.364	0.913713	0.0968878	0.737833	1.11061	2	Cre06.g273300
bin:5.1.2.3	Lipid metabolism.fatty acid metabolism.acetyl-CoA generation.plastidial acetyl-CoA synthetase	0.364	0.913713	0.0968878	0.737551	1.11019	2	Cre01.g071662,Cre01.g055408
bin:13.1.1.2.7	Cell division.DNA replication.preinitiation.MCM replicative DNA helicase complex.associated component *(ETG1)	0.366864	0.913713	0.0956031	-0.81137	-1.08895	1	Cre01.g030150
bin:22.2.1.2.2.1	Vesicle trafficking.retrograde trafficking.Coat protein I (COPI) coatomer machinery.coat protein recruiting.ARF-GTPase guanyl-nucleotide exchange.ARF-GEF factor *(GBF)	0.366864	0.913713	0.0956031	-0.812343	-1.09026	1	Cre07.g334100
bin:23.4.1.3.3	Protein translocation.peroxisome.importomer translocation system.receptor monoubiquitination system.membrane anchor component *(Pex22)	0.366864	0.913713	0.0956031	-0.811694	-1.08939	1	Cre06.g283150
bin:5.3.6	Lipid metabolism.galactolipid and sulfolipid biosynthesis.UDP-sulfoquinovose synthase *(SQD1)	0.366864	0.913713	0.0956031	-0.811208	-1.08874	1	Cre16.g656400
bin:7.4.2	Coenzyme metabolism.coenzyme A biosynthesis.pantothenate kinase	0.366864	0.913713	0.0956031	-0.811532	-1.08917	1	Cre13.g591400
bin:12.5	Chromatin organisation.epigenetic state regulation	0.367206	0.913713	0.105125	-0.53681	-1.0934	5	Cre02.g074300
bin:15.1.2.6	RNA biosynthesis.DNA-dependent RNA polymerase complexes.RNA polymerase II complex.component *(NRPB7)	0.367677	0.913713	0.0968878	0.816803	1.09237	1	Cre16.g667750
bin:16.2.4.2.7	RNA processing.RNA modification.rRNA modification.rRNA methylation.RsmC-type rRNA methyltransferase	0.368836	0.913713	0.095288	-0.810153	-1.08732	1	Cre07.g337516
bin:16.2.5.1.8	RNA processing.RNA modification.RNA pseudouridylation.stand-alone pseudouridine synthase activities.plastidial RNA pseudouridine synthase *(PUS6)	0.368836	0.913713	0.095288	-0.809667	-1.08667	1	Cre11.g474850
bin:22.6.9.6	Vesicle trafficking.vesicle tethering.HOPS/CORVET tethering complexes.HOPS-specific component *(VPS41/VAM2)	0.368836	0.913713	0.095288	-0.810478	-1.08776	1	Cre03.g209281
bin:4.2.2.3.2	Amino acid metabolism.aspartate group amino acid biosynthesis.aspartate-derived amino acids.lysine biosynthesis.hydroxy-tetrahydrodihydrodipicolinate reductase *(DapB1/2)	0.368836	0.913713	0.095288	-0.810721	-1.08808	1	Cre16.g656300
bin:19.2.1.2.1	Protein homeostasis.ubiquitin-proteasome system.N-degron pathways.Arg/N-degron pathway.N-terminal modification	0.369004	0.913713	0.0913924	0.624701	1.11168	4	Cre05.g237000,Cre04.g217912
bin:4.6.8	Amino acid metabolism.amino acid degradation.aromatic amino acids	0.369004	0.913713	0.0913924	0.624867	1.11198	4	Cre01.g028423,Cre17.g732802
bin:7.8	Coenzyme metabolism.prenylquinone biosynthesis	0.369565	0.913713	0.100991	-0.588868	-1.11937	4	Cre14.g625450
bin:1.1.2.9.6	Photosynthesis.photophosphorylation.cytochrome b6/f complex.assembly.assembly factor *(DAC)	0.369697	0.913713	0.096563	0.81583	1.09107	1	Cre01.g000850
bin:17.1.2.2.3.7	Protein biosynthesis.ribosome biogenesis.large ribosomal subunit (LSU).LSU processome.60S ribosomal subunit cytoplasmic maturation.ribosome assembly factor *(eIF6)	0.369697	0.913713	0.096563	0.816073	1.0914	1	Cre13.g585150
bin:19.2.2.12.4.1	Protein homeostasis.ubiquitin-proteasome system.ubiquitin-fold protein conjugation.CULLIN-based E3 ubiquitin ligase activities.CUL3-based E3 ubiquitin ligase complexes.scaffold component *(CUL3)	0.369697	0.913713	0.096563	0.815587	1.09074	1	Cre07.g324050
bin:23.3.1.3	Protein translocation.endoplasmic reticulum.co-translational insertion system.Sec61 subcomplex	0.369697	0.913713	0.096563	0.815425	1.09053	1	Cre16.g680230
bin:23.3.1.3.3	Protein translocation.endoplasmic reticulum.co-translational insertion system.Sec61 subcomplex.subunit gamma	0.369697	0.913713	0.096563	0.815425	1.09053	1	Cre16.g680230
bin:27.11.1	Multi-process regulation.UPR (Unfolded Protein Response) signalling.IRE1-bZIP60 pathway	0.369697	0.913713	0.096563	0.814938	1.08988	1	Cre08.g371052
bin:27.11.1.1	Multi-process regulation.UPR (Unfolded Protein Response) signalling.IRE1-bZIP60 pathway.bifunctional protein kinase and ribonuclease *(IRE1)	0.369697	0.913713	0.096563	0.814938	1.08988	1	Cre08.g371052
bin:5.1.8	Lipid metabolism.fatty acid metabolism.fatty acid transport	0.369697	0.913713	0.096563	0.81656	1.09205	1	Cre14.g613950
bin:5.1.8.3	Lipid metabolism.fatty acid metabolism.fatty acid transport.fatty acid transporter *(ABCA)	0.369697	0.913713	0.096563	0.81656	1.09205	1	Cre14.g613950
bin:6.1.6	Nucleotide metabolism.purines.extracellular ATP	0.369697	0.913713	0.096563	0.815262	1.09031	1	Cre03.g184800
bin:6.1.6.2	Nucleotide metabolism.purines.extracellular ATP.apyrase *(APY)	0.369697	0.913713	0.096563	0.815262	1.09031	1	Cre03.g184800
bin:13.4.1.2.3	Cell division.cytokinesis.preprophase microtubule organization.TON1-TRM-PP2A (TTP) preprophase band formation complex.PP2A-phosphatase subcomplex	0.370518	0.913713	0.0956031	-0.720762	-1.12014	2	Cre01.g047900,Cre03.g199983
bin:25.5.2.15	Nutrient uptake.micronutrient homeostasis.iron.vacuole iron homeostasis	0.370518	0.913713	0.0956031	-0.719623	-1.11836	2	Cre02.g107550
bin:16.2.2.6.2	RNA processing.RNA modification.tRNA modification.methylation.tRNA uridine-methyltransferase *(TRM2)	0.370809	0.913713	0.0949752	-0.80918	-1.08602	1	Cre12.g501100
bin:16.5.2.3	RNA processing.mRNA silencing.miRNA pathway.miRNA degradation	0.370809	0.913713	0.0949752	-0.808288	-1.08482	1	Cre10.g455700
bin:16.5.2.3.2	RNA processing.mRNA silencing.miRNA pathway.miRNA degradation.uridylyltransferase *(URT1)	0.370809	0.913713	0.0949752	-0.808288	-1.08482	1	Cre10.g455700
bin:22.4.2.2	Vesicle trafficking.exocytic trafficking.exocytosis regulation.regulatory protein *(SCAMP)	0.370809	0.913713	0.0949752	-0.808937	-1.08569	1	Cre02.g089900
bin:24.3.1	Solute transport.channels.MIP family	0.371717	0.913713	0.0962406	0.813965	1.08858	1	Cre01.g038800
bin:24.3.1.4	Solute transport.channels.MIP family.small basic intrinsic protein *(SIP)	0.371717	0.913713	0.0962406	0.813965	1.08858	1	Cre01.g038800
bin:19.2.2.12.5	Protein homeostasis.ubiquitin-proteasome system.ubiquitin-fold protein conjugation.CULLIN-based E3 ubiquitin ligase activities.CUL4-based E3 ubiquitin ligase complexes	0.371835	0.913713	0.0824344	0.410316	1.07985	16	Cre03.g205800,Cre17.g724850,Cre13.g583250,Cre04.g217750,Cre09.g391875,Cre08.g364000,Cre02.g078150,Cre02.g111350
bin:19.2.2.12.5.3	Protein homeostasis.ubiquitin-proteasome system.ubiquitin-fold protein conjugation.CULLIN-based E3 ubiquitin ligase activities.CUL4-based E3 ubiquitin ligase complexes.DCAF substrate adaptor component activities	0.371835	0.913713	0.0824344	0.410316	1.07985	16	Cre03.g205800,Cre17.g724850,Cre13.g583250,Cre04.g217750,Cre09.g391875,Cre08.g364000,Cre02.g078150,Cre02.g111350
bin:20.1.3.3	Cytoskeleton organisation.microtubular network.Kinesin microtubule-based motor protein activities.Kinesin-4-type motor protein	0.372	0.913713	0.0956031	0.733414	1.10396	2	Cre03.g168800,Cre03.g202000
bin:16.1.3.2.2.1	RNA processing.pre-RNA splicing.spliceosome assembly.snRNA transport.snRNA export complex.export karyopherin *(XPO1)	0.372781	0.913713	0.0946646	-0.807639	-1.08395	1	Cre03.g146487
bin:23.5.2.1.7	Protein translocation.nucleus.nucleocytoplasmic transport.nuclear transport receptor activities.export karyopherin *(XPO1)	0.372781	0.913713	0.0946646	-0.807639	-1.08395	1	Cre03.g146487
bin:5.2.10.1.2.1	Lipid metabolism.glycerolipid metabolism.glycerolipid degradation.triacylglycerol lipase activities.diacyl-/triacylglycerol lipase activities.lipase *(SDP)	0.372781	0.913713	0.0946646	-0.807315	-1.08351	1	Cre17.g699100
bin:24.2.1.1.1	Solute transport.carrier-mediated transport.DMT superfamily.NST-TPT group.phosphometabolite transporter *(TPT/PPT/GPT/XPT)	0.373563	0.914424	0.0928481	0.665277	1.10007	3	Cre08.g379350,Cre16.g663800
bin:22.1.3.1.6	Vesicle trafficking.anterograde trafficking.vesicle tethering.TRAPP-I tethering complex.component *(TRAPPC6/TRS33)	0.373737	0.914424	0.0959207	0.813559	1.08803	1	Cre16.g663650
bin:7.8.4	Coenzyme metabolism.prenylquinone biosynthesis.plastoquinone biosynthesis	0.374502	0.914424	0.0949752	-0.716884	-1.11411	2	Cre14.g625450
bin:16.3.2.1.3	RNA processing.RNA transport.TREX/THO ribonucleoparticle (RNP) trafficking complex.THO subcomplex.component *(THOC3/Tex1)	0.374753	0.914424	0.0943564	-0.806504	-1.08242	1	Cre12.g559850
bin:18.5.3.2	Protein modification.dephosphorylation.protein tyrosine phosphatase (PTP) families.PTP phosphatase *(LMW)	0.374753	0.914424	0.0943564	-0.805612	-1.08123	1	Cre14.g632767
bin:7.12.3	Coenzyme metabolism.iron-sulfur cluster assembly machinery.cytosolic CIA system	0.375635	0.914424	0.0855357	0.523681	1.09659	7	Cre11.g479700,Cre08.g374400,Cre13.g605050
bin:1.2.1.1	Photosynthesis.calvin cycle.ribulose-1,5-bisphosphat carboxylase/oxygenase (RuBisCo) activity.RuBisCo heterodimer	0.375758	0.914424	0.0956031	0.810315	1.0837	1	Cre02.g120100
bin:1.2.1.1.2	Photosynthesis.calvin cycle.ribulose-1,5-bisphosphat carboxylase/oxygenase (RuBisCo) activity.RuBisCo heterodimer.small subunit	0.375758	0.914424	0.0956031	0.810315	1.0837	1	Cre02.g120100
bin:15.4.7	RNA biosynthesis.RNA polymerase III-dependent transcription.regulatory protein *(MAF1)	0.375758	0.914424	0.0956031	0.812911	1.08717	1	Cre08.g364250
bin:13.5.1	Cell division.plastid division.contractile complex	0.376494	0.914424	0.0946646	-0.715328	-1.11169	2	Cre10.g433050,Cre02.g142186
bin:25.1.4	Nutrient uptake.nitrogen assimilation.ammonium assimilation	0.376494	0.914424	0.0946646	-0.715491	-1.11194	2	Cre12.g514050,Cre13.g592200
bin:25.1.4.2	Nutrient uptake.nitrogen assimilation.ammonium assimilation.glutamate synthase activities	0.376494	0.914424	0.0946646	-0.715491	-1.11194	2	Cre12.g514050,Cre13.g592200
bin:13.4.2.3	Cell division.cytokinesis.cell-plate formation.SNARE cell-plate vesicle fusion complex	0.378	0.914431	0.0946646	0.729505	1.09808	2	Cre04.g225900
bin:24.2.23	Solute transport.carrier-mediated transport.plastidial nitrite transporter *(NITR2)	0.378	0.914431	0.0946646	0.730172	1.09908	2	Cre11.g467679
bin:4.5.2	Amino acid metabolism.shikimate group amino acid biosynthesis.phenylalanine and tyrosine	0.378	0.914431	0.0946646	0.730819	1.10005	2	Cre06.g278350,Cre03.g155200
bin:19.4.2.2	Protein homeostasis.proteolysis.serine peptidase activities.SCPL-type carboxypeptidase activities	0.378261	0.914431	0.0995791	-0.582796	-1.10783	4	Cre10.g422150,Cre13.g567650
bin:23.5.2.1.12	Protein translocation.nucleus.nucleocytoplasmic transport.nuclear transport receptor activities.export karyopherin *(XPO7)	0.378698	0.914431	0.0937465	-0.804152	-1.07927	1	Cre02.g141506
bin:5.2.1.1.3	Lipid metabolism.glycerolipid metabolism.phosphatidate biosynthesis.plastidial phosphatidate biosynthesis.lysophosphatidate acyltransferase *(ATS2)	0.378698	0.914431	0.0937465	-0.804558	-1.07981	1	Cre09.g398289
bin:19.2.1.2.1.4	Protein homeostasis.ubiquitin-proteasome system.N-degron pathways.Arg/N-degron pathway.N-terminal modification.Nt-glutamine amidase *(NTAQ)	0.379798	0.914431	0.0949752	0.809261	1.08229	1	Cre04.g217912
bin:18.13.1.5	Protein modification.cysteine disulfide formation.endoplasmic reticulum.protein disulfide isomerase *(PDI-A)	0.381226	0.914431	0.0916795	0.660232	1.09173	3	Cre07.g328150,Cre16.g656551,Cre12.g518200
bin:7.6.4	Coenzyme metabolism.biotin biosynthesis.biotin:protein ligase	0.381818	0.914431	0.0946646	0.808612	1.08142	1	Cre09.g406000
bin:14.6	DNA damage response.base excision repair (BER)	0.381995	0.914431	0.10592	-0.481505	-1.07862	7	Cre01.g063632,Cre10.g428433
bin:27.10.1	Multi-process regulation.TOR (Target Of Rapamycin) signalling.TORC complex	0.38247	0.914431	0.0937465	-0.712431	-1.10719	2	Cre08.g371957
bin:24.2.3.11	Solute transport.carrier-mediated transport.APC superfamily.potassium cation transporter *(HAK/KUP/KT)	0.383128	0.914431	0.08654	0.57014	1.09331	5	Cre17.g714150,Cre17.g714450
bin:12.4.4	Chromatin organisation.nucleosome remodeling.SWR1 chromatin remodeling complex	0.383562	0.914431	0.0850427	0.538068	1.08753	6	Cre09.g414050
bin:1	Photosynthesis	0.383784	0.914431	0.0725352	0.275946	1.04758	87	Cre12.g554800,Cre02.g120250,Cre04.g229300,Cre11.g467573,Cre12.g493150,Cre01.g052400,Cre16.g687900,Cre03.g185550,Cre03.g164300,Cre10.g440450,Cre09.g393173,Cre05.g248450,Cre01.g004450,Cre09.g394850,Cre10.g420350,Cre04.g223100,Cre12.g534800,Cre16.g679250,Cre06.g261000,Cre02.g105650,Cre01.g000850,Cre02.g120100,Cre12.g485850,Cre17.g700950
bin:24.1.3.2.2	Solute transport.primary active transport.ABC superfamily.ABC2 family.subfamily ABCG transporter	0.383973	0.914431	0.0835991	0.455353	1.0755	11	Cre16.g655450,Cre02.g096000,Cre12.g530900,Cre04.g224400,Cre07.g327800,Cre12.g547300,Cre12.g540650
bin:13.2.5.5	Cell division.cell cycle organisation.sister chromatid separation.spindle assembly checkpoint machinery	0.384	0.914431	0.0937465	0.72717	1.09456	2	Cre04.g215750,Cre08.g380400
bin:18.5.1.1.6	Protein modification.dephosphorylation.protein serine/threonine phosphatase families.PPP Fe-Zn-dependent phosphatase families.PP7-class phosphatase	0.384615	0.914431	0.0928481	-0.802287	-1.07676	1	Cre12.g500350
bin:3.3.3	Carbohydrate metabolism.trehalose metabolism.trehalase	0.384615	0.914431	0.0928481	-0.801557	-1.07578	1	Cre03.g195600
bin:50.6.3	Enzyme classification.EC_6 ligases.EC_6-3 ligase forming carbon-nitrogen bond	0.385621	0.914431	0.0822055	0.431479	1.06743	13	Cre08.g373050
bin:29.4.1	Plant organogenesis.flower formation.photoperiodic pathway	0.386	0.914431	0.0934449	0.726358	1.09334	2	Cre14.g609300,Cre08.g375301
bin:16.1.5.1.12	RNA processing.pre-RNA splicing.MAC/NTC spliceosome-associated complex.core components.substrate adaptor component *(MAC12/PRP17) of regulatory E3 ubiquitin ligase activity	0.386588	0.914431	0.0925529	-0.799367	-1.07285	1	Cre04.g226450
bin:17.4.2.2.5	Protein biosynthesis.translation elongation.eEF2 mRNA-translocation factor activity.regulatory eEF2 diphthamide-modification.diphthine methyl ester synthase *(DPH5)	0.386588	0.914431	0.0925529	-0.799611	-1.07317	1	Cre05.g233300
bin:24.2.1.1.5	Solute transport.carrier-mediated transport.DMT superfamily.NST-TPT group.nucleotide sugar transporter *(UTR1/5)	0.386588	0.914431	0.0925529	-0.79953	-1.07306	1	Cre02.g081500
bin:50.5	Enzyme classification.EC_5 isomerases	0.387097	0.914431	0.0762797	0.324904	1.05897	40	Cre06.g292500,Cre03.g152950,Cre02.g086050,Cre10.g453900,Cre03.g180250,Cre16.g659050,Cre10.g457000,Cre01.g037400,Cre06.g278101,Cre11.g467544
bin:50.3.4	Enzyme classification.EC_3 hydrolases.EC_3-4 hydrolase acting on peptide bond (peptidase)	0.387234	0.914431	0.0745501	0.308717	1.04584	47	Cre11.g480750,Cre03.g194250,Cre05.g237000,Cre01.g011300,Cre07.g333000,Cre07.g356150,Cre16.g659750,Cre02.g076200,Cre12.g542100,Cre10.g435300,Cre17.g697300,Cre01.g037000,Cre07.g342920,Cre02.g083065,Cre12.g483550
bin:20.1	Cytoskeleton organisation.microtubular network	0.387608	0.914431	0.0753094	0.307077	1.04108	49	Cre01.g036800,Cre02.g107800,Cre12.g520950,Cre13.g602400,Cre06.g278125,Cre06.g281200,Cre03.g168800,Cre06.g250300,Cre14.g627576,Cre03.g202000,Cre05.g244250,Cre07.g328850,Cre03.g181150,Cre02.g141606,Cre12.g549550,Cre06.g265950,Cre16.g656700,Cre12.g522550,Cre04.g216850,Cre03.g200600,Cre02.g107050,Cre11.g476050
bin:1.2.1.2.4	Photosynthesis.calvin cycle.ribulose-1,5-bisphosphat carboxylase/oxygenase (RuBisCo) activity.RuBisCo assembly.assembly factor *(RbcX)	0.38856	0.914431	0.0922597	-0.798475	-1.07165	1	Cre07.g339000
bin:8.1	Polyamine metabolism.putrescine biosynthesis	0.3903	0.914431	0.101351	-0.523212	-1.0657	5	Cre01.g009350
bin:13.1.6.8.3	Cell division.DNA replication.organelle machinery.genome stability maintenance.RecA-activity modulator *(RecX)	0.390533	0.914431	0.0919686	-0.796286	-1.06871	1	Cre03.g204900
bin:19.2.2.12.3.3.38	Protein homeostasis.ubiquitin-proteasome system.ubiquitin-fold protein conjugation.CULLIN-based E3 ubiquitin ligase activities.CUL1-based/SCF E3 ubiquitin ligase complexes.F-BOX substrate adaptor component activities.substrate adaptor *(FBX2)	0.390533	0.914431	0.0919686	-0.795961	-1.06827	1	Cre07.g355750
bin:19.2.2.6.5	Protein homeostasis.ubiquitin-proteasome system.ubiquitin-fold protein conjugation.UFM conjugation.substrate adaptor protein *(DDRGK1)	0.390533	0.914431	0.0919686	-0.796691	-1.06925	1	Cre02.g101100
bin:22.6.2.6	Vesicle trafficking.vesicle tethering.activation of RAB-GTPase activities.Rab GTPase-activating protein *(RabGAP10)	0.390533	0.914431	0.0919686	-0.797421	-1.07023	1	Cre12.g546450
bin:26.5.2.3	External stimuli response.temperature.heat response.cytosolic chaperone *(Hsp101)	0.390533	0.914431	0.0919686	-0.796205	-1.0686	1	Cre11.g467644
bin:50.4.2	Enzyme classification.EC_4 lyases.EC_4-2 carbon-oxygen lyase	0.391089	0.914431	0.105521	-0.435061	-1.05062	9	Cre02.g091050,Cre09.g415700
bin:1.1.2.9.7	Photosynthesis.photophosphorylation.cytochrome b6/f complex.assembly.assembly factor *(DEIP1)	0.391919	0.914431	0.0931455	0.805774	1.07762	1	Cre12.g485850
bin:10.4.8.1.6	Redox homeostasis.ascorbate-based redox regulation.ascorbate metabolism.L-galactose biosynthesis pathway.L-galactose-1-phosphate phosphatase *(VTC4)	0.391919	0.914431	0.0931455	0.806342	1.07838	1	Cre06.g278202
bin:13.1.3.1.2	Cell division.DNA replication.elongation.DNA polymerase alpha complex.replication fork tethering component *(POLA2)	0.391919	0.914431	0.0931455	0.805855	1.07773	1	Cre01.g017450
bin:15.2.1	RNA biosynthesis.RNA polymerase I-dependent transcription.basal transcription factor *(TFIa/RRN3)	0.391919	0.914431	0.0931455	0.801719	1.0722	1	Cre03.g207950
bin:16.2.4.2.15	RNA processing.RNA modification.rRNA modification.rRNA methylation.MRM3-type rRNA methyltransferase	0.391919	0.914431	0.0931455	0.803828	1.07502	1	Cre17.g744947
bin:17.1.2.2.1.1.3	Protein biosynthesis.ribosome biogenesis.large ribosomal subunit (LSU).LSU processome.pre-60S ribosomal subunit nuclear assembly.PES-BOP1-WDR12 (PeBoW) complex.component *(WDR12)	0.391919	0.914431	0.0931455	0.806261	1.07827	1	Cre17.g710100
bin:18.5.1.1.1	Protein modification.dephosphorylation.protein serine/threonine phosphatase families.PPP Fe-Zn-dependent phosphatase families.PP1-class phosphatase complex	0.391919	0.914431	0.0931455	0.800584	1.07068	1	Cre01.g023550
bin:18.5.1.1.1.2	Protein modification.dephosphorylation.protein serine/threonine phosphatase families.PPP Fe-Zn-dependent phosphatase families.PP1-class phosphatase complex.regulatory component *(PP1R)	0.391919	0.914431	0.0931455	0.800584	1.07068	1	Cre01.g023550
bin:19.1.4	Protein homeostasis.protein quality control.plastidial Hsp70 chaperone system	0.391919	0.914431	0.0931455	0.801557	1.07198	1	Cre14.g632000
bin:19.1.4.3	Protein homeostasis.protein quality control.plastidial Hsp70 chaperone system.nucleotide exchange factor *(CGE)	0.391919	0.914431	0.0931455	0.801557	1.07198	1	Cre14.g632000
bin:19.2.1.3.1.4	Protein homeostasis.ubiquitin-proteasome system.N-degron pathways.Pro/N-degron pathway.GID ubiquitination complex.N-recognin component *(GID4/GID10)	0.391919	0.914431	0.0931455	0.807558	1.08001	1	Cre17.g744497
bin:19.2.2.12.5.3.6	Protein homeostasis.ubiquitin-proteasome system.ubiquitin-fold protein conjugation.CULLIN-based E3 ubiquitin ligase activities.CUL4-based E3 ubiquitin ligase complexes.DCAF substrate adaptor component activities.substrate adaptor	0.391919	0.914431	0.0931455	0.806098	1.07806	1	Cre09.g391875
bin:2.4.1.5.6	Cellular respiration.oxidative phosphorylation.NADH dehydrogenase complex.assembly.assembly factor *(NDUFAF5)	0.391919	0.914431	0.0931455	0.806585	1.07871	1	Cre13.g584750
bin:22.2.1.2.1.4	Vesicle trafficking.retrograde trafficking.Coat protein I (COPI) coatomer machinery.coat protein recruiting.ARF-GTPase activities.ARF-GTPase *(ARFE)	0.391919	0.914431	0.0931455	0.801476	1.07187	1	Cre12.g535900
bin:24.1.1.2.3	Solute transport.primary active transport.V-type ATPase complex.peripheral V1 subcomplex.subunit C	0.391919	0.914431	0.0931455	0.80107	1.07133	1	Cre06.g250250
bin:27.6.1.4.1	Multi-process regulation.phosphoinositide signalling.inositol phosphate metabolism.inositol monophosphate phosphatase activities.myo-inositol-1-phosphate phosphatase	0.391919	0.914431	0.0931455	0.806342	1.07838	1	Cre06.g278202
bin:5.2.5.6	Lipid metabolism.glycerolipid metabolism.phosphatidylcholine biosynthesis.acyl-CoA:lysophosphatidylcholine acyltransferase	0.391919	0.914431	0.0931455	0.800341	1.07036	1	Cre12.g537641
bin:6.3.3.1	Nucleotide metabolism.deoxynucleotides.catabolism.dCMP deaminase	0.391919	0.914431	0.0931455	0.803341	1.07437	1	Cre19.g750897
bin:5.4.4	Lipid metabolism.sphingolipid metabolism.sphingolipid transport	0.392505	0.914431	0.0916795	-0.795313	-1.0674	1	Cre03.g144204
bin:5.4.4.1	Lipid metabolism.sphingolipid metabolism.sphingolipid transport.sphingosine transfer protein *(ACD11)	0.392505	0.914431	0.0916795	-0.795313	-1.0674	1	Cre03.g144204
bin:3.13.3	Carbohydrate metabolism.nucleotide sugar biosynthesis.UDP-D-glucuronic acid biosynthesis	0.39261	0.914431	0.100991	-0.521829	-1.06289	5	Cre12.g532450,Cre14.g621751
bin:16.2.1.1.1	RNA processing.RNA modification.mRNA modification.RNA 5-end processing.RNA 5-end capping	0.39375	0.914431	0.0946646	-0.648347	-1.11622	3	Cre07.g319150,Cre03.g204752
bin:13.2.5.5.2	Cell division.cell cycle organisation.sister chromatid separation.spindle assembly checkpoint machinery.checkpoint protein *(BUB3)	0.39596	0.914431	0.0925529	0.800178	1.07014	1	Cre04.g215750
bin:4.6.7.5.2	Amino acid metabolism.amino acid degradation.branched-chain amino acids.leucine degradation.hydroxymethylglutaryl-CoA lyase	0.39596	0.914431	0.0925529	0.799367	1.06905	1	Cre12.g485550
bin:6.2.4.2	Nucleotide metabolism.pyrimidines.catabolism.cytidine deaminase *(CDA)	0.39596	0.914431	0.0925529	0.799286	1.06895	1	Cre13.g570550
bin:1.1.1.5.6	Photosynthesis.photophosphorylation.photosystem II.photosynthetic acclimation.plastoquinone redox state signalling	0.39645	0.914431	0.0911073	-0.794583	-1.06642	1	Cre12.g521500
bin:1.1.1.5.6.1	Photosynthesis.photophosphorylation.photosystem II.photosynthetic acclimation.plastoquinone redox state signalling.regulatory kinase *(CSK)	0.39645	0.914431	0.0911073	-0.794583	-1.06642	1	Cre12.g521500
bin:18.4.3.8	Protein modification.phosphorylation.CMGC protein kinase families.CK-II protein kinase heterodimer	0.396552	0.914431	0.0894367	0.650255	1.07523	3	Cre14.g619166
bin:16.4.3	RNA processing.RNA homeostasis.mRNA deadenylation-dependent decay	0.397188	0.914431	0.0845557	0.564934	1.08333	5	Cre10.g465850,Cre10.g441200
bin:23.1.7	Protein translocation.chloroplast.thylakoid membrane SRP insertion system	0.397826	0.914431	0.096563	-0.56823	-1.08014	4	Cre10.g458550,Cre05.g241450,Cre17.g729800
bin:15.7	RNA biosynthesis.organellar gene expression machinery	0.397993	0.914431	0.0817516	0.473107	1.06787	9	Cre02.g075600,Cre16.g692901
bin:17.6.2.4.3	Protein biosynthesis.organellar translation machinery.plastidial ribosome biogenesis.plastidial ribosome-associated proteins.ribosome biogenesis factor *(CRASS)	0.398422	0.914431	0.0908241	-0.794502	-1.06632	1	Cre05.g248600
bin:17.3.1.2.4	Protein biosynthesis.translation initiation.Pre-Initiation Complex (PIC) module.eIF2 Met-tRNA binding factor activity.eIF2B GDP recycling complex	0.4	0.914431	0.0913924	0.72137	1.08583	2	Cre03.g207825
bin:17.1.2.1.4	Protein biosynthesis.ribosome biogenesis.large ribosomal subunit (LSU).LSU proteome.component *(uL4)	0.400394	0.914431	0.0905429	-0.794096	-1.06577	1	Cre09.g397697
bin:19.2.3.1.1	Protein homeostasis.ubiquitin-proteasome system.ubiquitin-fold protein deconjugation.UBQ deconjugation.UBP deubiquitinase activities	0.400398	0.914431	0.0911073	-0.705921	-1.09707	2	Cre06.g250750,Cre17.g726050
bin:24.2.3.5.2	Solute transport.carrier-mediated transport.APC superfamily.APC family.cationic amino acid transporter *(CAT)	0.402	0.914431	0.0911073	0.718086	1.08089	2	Cre01.g041050,Cre07.g329050
bin:10.2	Redox homeostasis.glutathione-based redox regulation	0.402214	0.914431	0.08654	0.610967	1.08724	4	Cre14.g609030,Cre17.g708800,Cre10.g452000,Cre07.g325748
bin:2.3.6	Cellular respiration.tricarboxylic acid cycle.succinate dehydrogenase complex	0.402299	0.914431	0.0886261	0.647695	1.071	3	Cre14.g626667
bin:17.5	Protein biosynthesis.translation termination	0.402367	0.914431	0.0902635	-0.793447	-1.0649	1	Cre09.g409350
bin:17.5.1	Protein biosynthesis.translation termination.ribosome recycling factor *(RLI/ABCE)	0.402367	0.914431	0.0902635	-0.793447	-1.0649	1	Cre09.g409350
bin:4.6.7.8.2	Amino acid metabolism.amino acid degradation.branched-chain amino acids.acyl-CoA dehydrogenase oxidation.electron transfer flavoprotein-ubiquinone oxidoreductase *(ETF-QO)	0.402367	0.914431	0.0902635	-0.793204	-1.06457	1	Cre02.g094300
bin:24.2.11	Solute transport.carrier-mediated transport.ZIP family	0.403716	0.914431	0.0815265	0.460097	1.05936	10	Cre07.g351950,Cre07.g355100,Cre12.g530400,Cre13.g573950,Cre06.g299600
bin:13.1.1.1	Cell division.DNA replication.preinitiation.origin recognition complex	0.404	0.914431	0.0908241	0.716302	1.0782	2	Cre07.g355200,Cre03.g199400
bin:18.14.2.8	Protein modification.protein folding.FKBP-type chaperone activities.peptidyl-prolyl cis-trans isomerase *(FKBP15-1/2)	0.404	0.914431	0.0908241	0.71626	1.07814	2	Cre11.g479050
bin:17.3.1.3.4	Protein biosynthesis.translation initiation.Pre-Initiation Complex (PIC) module.eIF3 mRNA-to-PIC binding complex.component *(eIF3d)	0.40404	0.914431	0.0913924	0.797908	1.0671	1	Cre05.g242300
bin:7.12.2.1	Coenzyme metabolism.iron-sulfur cluster assembly machinery.mitochondrial ISC system.assembly phase	0.40404	0.914431	0.0913924	0.79807	1.06732	1	Cre13.g562550
bin:7.12.2.1.6	Coenzyme metabolism.iron-sulfur cluster assembly machinery.mitochondrial ISC system.assembly phase.adrenodoxin oxidoreductase *(FDXR)	0.40404	0.914431	0.0913924	0.79807	1.06732	1	Cre13.g562550
bin:16.1.6.20	RNA processing.pre-RNA splicing.spliceosome-associated non-snRNP factor activities.pre-tRNA splicing	0.404167	0.914431	0.0931455	-0.643477	-1.10784	3	Cre02.g096900
bin:1.1.5.1	Photosynthesis.photophosphorylation.linear electron flow.ferredoxin electron carrier activities	0.406061	0.914431	0.0911073	0.796205	1.06482	1	Cre17.g700950
bin:1.1.5.1.1	Photosynthesis.photophosphorylation.linear electron flow.ferredoxin electron carrier activities.ferredoxin targeted to NADP reduction	0.406061	0.914431	0.0911073	0.796205	1.06482	1	Cre17.g700950
bin:16.1.1.3	RNA processing.pre-RNA splicing.U2-type major spliceosome.U4-U6 di-snRNP complex	0.406061	0.914431	0.0911073	0.795799	1.06428	1	Cre10.g424850
bin:16.1.1.3.3	RNA processing.pre-RNA splicing.U2-type major spliceosome.U4-U6 di-snRNP complex.component *(PRPF31)	0.406061	0.914431	0.0911073	0.795799	1.06428	1	Cre10.g424850
bin:19.2.5.1.2.3	Protein homeostasis.ubiquitin-proteasome system.26S proteasome.20S core particle.beta-type components.beta-type-3 component *(PBC)	0.406061	0.914431	0.0911073	0.795475	1.06385	1	Cre06.g267500
bin:23.4.1.5	Protein translocation.peroxisome.importomer translocation system.receptor export system	0.406061	0.914431	0.0911073	0.796448	1.06515	1	Cre10.g446250
bin:23.4.1.5.1	Protein translocation.peroxisome.importomer translocation system.receptor export system.Pex1-Pex6 subcomplex	0.406061	0.914431	0.0911073	0.796448	1.06515	1	Cre10.g446250
bin:23.4.1.5.1.2	Protein translocation.peroxisome.importomer translocation system.receptor export system.Pex1-Pex6 subcomplex.component *(Pex6)	0.406061	0.914431	0.0911073	0.796448	1.06515	1	Cre10.g446250
bin:15.5.2.4	RNA biosynthesis.DNA-binding transcriptional regulation.zinc-coordinating DNA-binding domain.SBP transcription factor	0.4064	0.914431	0.0782955	0.390386	1.05072	18	Cre02.g110150,Cre16.g673250,Cre04.g212700,Cre17.g698233,Cre07.g345050
bin:1.1.1.4	Photosynthesis.photophosphorylation.photosystem II.repair and reassembly cycle	0.408027	0.914431	0.08042	0.468083	1.05653	9	Cre03.g164300,Cre09.g393173,Cre16.g679250,Cre13.g570851
bin:16.4.8	RNA processing.RNA homeostasis.secretory ribonuclease activities	0.408081	0.914431	0.0908241	0.794502	1.06255	1	Cre03.g160953
bin:16.4.8.1	RNA processing.RNA homeostasis.secretory ribonuclease activities.T2-type RNase *(RNS)	0.408081	0.914431	0.0908241	0.794502	1.06255	1	Cre03.g160953
bin:19.1.7.3	Protein homeostasis.protein quality control.Hsp60 chaperone system.Hsp60-co-chaperone *(Hsp10)	0.408284	0.914431	0.0894367	-0.791177	-1.06185	1	Cre03.g178450
bin:10.3.3.10	Redox homeostasis.thiol-based redox regulation.thioredoxin activities.nucleoredoxin *(NRX)	0.409962	0.914431	0.0875697	0.644869	1.06633	3	Cre02.g094100,Cre02.g093800
bin:20.1.3.12	Cytoskeleton organisation.microtubular network.Kinesin microtubule-based motor protein activities.Kinesin-14-type motor protein activities	0.409962	0.914431	0.0875697	0.643686	1.06437	3	Cre06.g278125,Cre16.g656700,Cre03.g200600
bin:12.4.1.4	Chromatin organisation.nucleosome remodeling.SWI/SNF chromatin remodeling complexes.MINU-associated complex	0.410101	0.914431	0.0905429	0.792718	1.06016	1	Cre08.g364050
bin:12.4.1.4.2	Chromatin organisation.nucleosome remodeling.SWI/SNF chromatin remodeling complexes.MINU-associated complex.SMARCC component *(SWI3A/B)	0.410101	0.914431	0.0905429	0.792718	1.06016	1	Cre08.g364050
bin:13.2.4.1.1.1	Cell division.cell cycle organisation.metaphase to anaphase transition.Anaphase-Promoting Complex/Cyclosome (APC/C)-dependent ubiquitination.APC/C E3 ubiquitin ligase complex.platform subcomplex	0.410101	0.914431	0.0905429	0.792312	1.05962	1	Cre12.g556650
bin:13.2.4.1.1.1.2	Cell division.cell cycle organisation.metaphase to anaphase transition.Anaphase-Promoting Complex/Cyclosome (APC/C)-dependent ubiquitination.APC/C E3 ubiquitin ligase complex.platform subcomplex.component *(APC4)	0.410101	0.914431	0.0905429	0.792312	1.05962	1	Cre12.g556650
bin:14.2.3	DNA damage response.DNA repair polymerase activities.DNA polymerase lambda *(POLL)	0.410101	0.914431	0.0905429	0.793366	1.06103	1	Cre17.g716101
bin:17.1.2.2.2.3	Protein biosynthesis.ribosome biogenesis.large ribosomal subunit (LSU).LSU processome.pre-60S ribosomal subunit nuclear export.export factor *(Bud20)	0.410101	0.914431	0.0905429	0.792555	1.05994	1	Cre17.g734628
bin:13.1.6.8	Cell division.DNA replication.organelle machinery.genome stability maintenance	0.411877	0.914431	0.0873098	0.641901	1.06142	3	Cre07.g314650,Cre07.g317908
bin:22.5.5	Vesicle trafficking.clathrin coated vesicle (CCV) machinery.AP-4 vacuole cargo adaptor complex	0.412229	0.914431	0.0888945	-0.790366	-1.06076	1	Cre05.g234665
bin:22.5.5.2	Vesicle trafficking.clathrin coated vesicle (CCV) machinery.AP-4 vacuole cargo adaptor complex.large subunit beta *(AP4B)	0.412229	0.914431	0.0888945	-0.790366	-1.06076	1	Cre05.g234665
bin:10.3.3.2	Redox homeostasis.thiol-based redox regulation.thioredoxin activities.H-type thioredoxin *(Trx-H)	0.413793	0.914431	0.0870516	0.64014	1.05851	3	Cre09.g391900
bin:4.3.2	Amino acid metabolism.pyruvate group amino acid biosynthesis.pyruvate-derived amino acids	0.413793	0.914431	0.0870516	0.640263	1.05871	3	Cre03.g206600
bin:18.14.2.2	Protein modification.protein folding.FKBP-type chaperone activities.peptidyl-prolyl cis-trans isomerase *(FKBP13)	0.414343	0.914431	0.0891647	-0.701011	-1.08944	2	Cre16.g675550
bin:25.1.3	Nutrient uptake.nitrogen assimilation.nitrate assimilation	0.414343	0.914431	0.0891647	-0.702313	-1.09146	2	Cre09.g410750
bin:14.4.5	DNA damage response.homologous recombination repair (HR).Smc5-Smc6 complex	0.414552	0.914431	0.0802023	0.509619	1.06714	7	Cre04.g215650,Cre17.g698200,Cre10.g440200,Cre10.g440300
bin:13.1.3.3	Cell division.DNA replication.elongation.DNA polymerase epsilon complex	0.416	0.914431	0.0891647	0.712149	1.07195	2	Cre10.g424200
bin:24.2.5.1	Solute transport.carrier-mediated transport.BART superfamily.BASS family	0.416058	0.914431	0.100633	-0.462518	-1.03608	7	Cre17.g725650
bin:28.1.1.8.3	Plant reproduction.gametogenesis.male gametophyt.exine formation.exine patterning factor *(NEF1)	0.416162	0.914431	0.0897105	0.790366	1.05702	1	Cre01.g018050
bin:4.6.8.4.4	Amino acid metabolism.amino acid degradation.aromatic amino acids.tyrosine degradation.fumarylacetoacetate hydrolase *(FAH)	0.416162	0.914431	0.0897105	0.790528	1.05723	1	Cre17.g732802
bin:19.4.6.6.1	Protein homeostasis.proteolysis.metallopeptidase activities.aminopeptidase activities.leucyl aminopeptidase *(LAP)	0.416174	0.914431	0.0883594	-0.787933	-1.0575	1	Cre01.g007700
bin:22.2.3.1.6	Vesicle trafficking.retrograde trafficking.vesicle tethering.COG tethering complex.component *(COG6)	0.416174	0.914431	0.0883594	-0.787852	-1.05739	1	Cre13.g587750
bin:5.2.5	Lipid metabolism.glycerolipid metabolism.phosphatidylcholine biosynthesis	0.417936	0.914431	0.0797706	0.506344	1.06028	7	Cre14.g631850,Cre03.g183650,Cre12.g537641,Cre12.g538450
bin:16.1.4.4	RNA processing.pre-RNA splicing.spliceosome disassembly.lariat intronic RNA degradation	0.418	0.914431	0.0888945	0.711645	1.07119	2	Cre12.g518300
bin:16.2.2.6.8	RNA processing.RNA modification.tRNA modification.methylation.TRM8-TRM82 tRNA guanine-methyltransferase complex	0.418	0.914431	0.0888945	0.711546	1.07104	2	Cre08.g374800
bin:15.3.4.3.2	RNA biosynthesis.RNA polymerase II-dependent transcription.transcription co-activation.SAGA histone acetyltransferase complex.DUB histone deubiquitinating module	0.418146	0.914431	0.0880945	-0.786311	-1.05532	1	Cre08.g370300
bin:15.3.4.3.2.3	RNA biosynthesis.RNA polymerase II-dependent transcription.transcription co-activation.SAGA histone acetyltransferase complex.DUB histone deubiquitinating module.component *(SUS1/ENY2)	0.418146	0.914431	0.0880945	-0.786311	-1.05532	1	Cre08.g370300
bin:15.3.5.1.4	RNA biosynthesis.RNA polymerase II-dependent transcription.transcription elongation.PAF1C transcription initiation and elongation complex.component *(VIP6/CTR9)	0.418146	0.914431	0.0880945	-0.786716	-1.05587	1	Cre03.g189605
bin:17.1.3.1.21	Protein biosynthesis.ribosome biogenesis.small ribosomal subunit (SSU).SSU proteome.component *(uS17)	0.418146	0.914431	0.0880945	-0.786149	-1.0551	1	Cre12.g514500
bin:17.6.2.1.1	Protein biosynthesis.organellar translation machinery.plastidial ribosome biogenesis.rRNA maturation.23S-rRNA maturation helicase *(RH39)	0.418146	0.914431	0.0880945	-0.786635	-1.05576	1	Cre01.g033832
bin:26.12.2.2	External stimuli response.virus.virus replication.regulatory RNA helicase *(RH20/RH30)	0.418146	0.914431	0.0880945	-0.787284	-1.05663	1	Cre01.g028200
bin:5.1.2.2.1.1	Lipid metabolism.fatty acid metabolism.acetyl-CoA generation.plastidial pyruvate dehydrogenase complex.E1 pyruvate dehydrogenase subcomplex.subunit alpha	0.418146	0.914431	0.0880945	-0.786473	-1.05554	1	Cre02.g099850
bin:12.3.3.1	Chromatin organisation.post-translational histone modification.histone phosphorylation.protein kinase *(AURORA)	0.418182	0.914431	0.0894367	0.789149	1.05539	1	Cre04.g220700
bin:13.2.3.5.3	Cell division.cell cycle organisation.chromosome segregation.outer kinetochore KNL1-Mis12-Ndc80 network.MIS12 complex	0.418182	0.914431	0.0894367	0.78923	1.0555	1	Cre05.g237750
bin:13.2.3.5.3.2	Cell division.cell cycle organisation.chromosome segregation.outer kinetochore KNL1-Mis12-Ndc80 network.MIS12 complex.component *(NNF1)	0.418182	0.914431	0.0894367	0.78923	1.0555	1	Cre05.g237750
bin:13.4.2.1	Cell division.cytokinesis.cell-plate formation.protein kinase *(alpha-AURORA/AUR)	0.418182	0.914431	0.0894367	0.789149	1.05539	1	Cre04.g220700
bin:17.2.16	Protein biosynthesis.aminoacyl-tRNA synthetase activities.cytosolic phenylalanine-tRNA ligase heterodimer	0.418182	0.914431	0.0894367	0.787365	1.053	1	Cre13.g603900
bin:17.2.16.2	Protein biosynthesis.aminoacyl-tRNA synthetase activities.cytosolic phenylalanine-tRNA ligase heterodimer.subunit beta	0.418182	0.914431	0.0894367	0.787365	1.053	1	Cre13.g603900
bin:24.3.15.2	Solute transport.channels.MCU calcium uniporter complex.regulatory component *(MICU)	0.418182	0.914431	0.0894367	0.788663	1.05474	1	Cre12.g499350
bin:6.1.1.9	Nucleotide metabolism.purines.ribonucleotide (RN) anabolism.bifunctional aminoimidazole-carboximide RN transformylase and IMP cyclohydrolase *(PUR9/10)	0.418182	0.914431	0.0894367	0.787041	1.05257	1	Cre12.g537581
bin:6.2.4.3	Nucleotide metabolism.pyrimidines.catabolism.dihydropyrimidine dehydrogenase *(PYD1)	0.418182	0.914431	0.0894367	0.787852	1.05365	1	Cre13.g578750
bin:18.4.8	Protein modification.phosphorylation.ABC1K protein kinase families	0.419304	0.914431	0.0760837	0.391968	1.03157	16	Cre01.g031900,Cre09.g407801,Cre08.g369150
bin:19.2.5.2.1	Protein homeostasis.ubiquitin-proteasome system.26S proteasome.19S regulatory particle.base subcomplex	0.42	0.914431	0.0886261	0.709732	1.06831	2	Cre04.g216600,Cre11.g469450
bin:24.3.9	Solute transport.channels.ligand-gated cation channel *(GLR)	0.42	0.914431	0.0886261	0.70874	1.06682	2	Cre12.g542569
bin:14.4.7	DNA damage response.homologous recombination repair (HR).single-strand annealing (SSA) pathway	0.420202	0.914431	0.0891647	0.78696	1.05246	1	Cre03.g184651
bin:14.4.7.2	DNA damage response.homologous recombination repair (HR).single-strand annealing (SSA) pathway.protein factor *(RAD51D)	0.420202	0.914431	0.0891647	0.78696	1.05246	1	Cre03.g184651
bin:13.4.4.1	Cell division.cytokinesis.phragmoplast disassembly.NACK-PQR signalling pathway	0.420833	0.914431	0.0908241	-0.636004	-1.09497	3	Cre12.g509000
bin:13.4.4.1.4	Cell division.cytokinesis.phragmoplast disassembly.NACK-PQR signalling pathway.MAP protein kinase *(NRK/MPK)	0.420833	0.914431	0.0908241	-0.636004	-1.09497	3	Cre12.g509000
bin:4.1.1.4	Amino acid metabolism.glutamate group amino acid biosynthesis.glutamate-derived amino acids.proline biosynthesis	0.422222	0.914431	0.0888945	0.7855	1.05051	1	Cre17.g705700
bin:4.1.1.4.1	Amino acid metabolism.glutamate group amino acid biosynthesis.glutamate-derived amino acids.proline biosynthesis.main pathway	0.422222	0.914431	0.0888945	0.7855	1.05051	1	Cre17.g705700
bin:4.1.1.4.1.1	Amino acid metabolism.glutamate group amino acid biosynthesis.glutamate-derived amino acids.proline biosynthesis.main pathway.pyrroline-5-carboxylate synthetase	0.422222	0.914431	0.0888945	0.7855	1.05051	1	Cre17.g705700
bin:50.1.3	Enzyme classification.EC_1 oxidoreductases.EC_1-3 oxidoreductase acting on CH-CH group of donor	0.422292	0.914431	0.0753094	0.372983	1.03838	20	Cre02.g085450,Cre16.g689050,Cre05.g232002
bin:11.7.1	Phytohormone action.jasmonic acid.biosynthesis	0.423372	0.914431	0.0857844	0.635654	1.05109	3	Cre16.g689050
bin:13.2.1.1.7	Cell division.cell cycle organisation.cell cycle control.CYCLIN regulatory protein activities.regulatory protein *(CYCP/CYCU)	0.424063	0.914431	0.0873098	-0.783878	-1.05206	1	Cre02.g118050
bin:18.12.2.5	Protein modification.targeting peptide maturation.mitochondrion.preprotein processing peptidase *(ATP23)	0.424063	0.914431	0.0873098	-0.784527	-1.05293	1	Cre17.g697934
bin:5.2.1.1.1	Lipid metabolism.glycerolipid metabolism.phosphatidate biosynthesis.plastidial phosphatidate biosynthesis.dihydroxyacetone phosphate reductase *(SFD1)	0.424063	0.914431	0.0873098	-0.784446	-1.05282	1	Cre09.g387763
bin:2.3.6.2.2	Cellular respiration.tricarboxylic acid cycle.succinate dehydrogenase complex.assembly.flavinylation factor *(SDHAF2)	0.424242	0.914431	0.0886261	0.784608	1.04931	1	Cre12.g550750
bin:27.6.1.3.2	Multi-process regulation.phosphoinositide signalling.inositol phosphate metabolism.inositol hexakisphosphate biosynthesis.phytic acid biosynthetic enzyme *(LPA1)	0.424242	0.914431	0.0886261	0.784689	1.04942	1	Cre09.g393395
bin:16.6.3	RNA processing.organelle RNA processing machinery.RNA homeostasis	0.424354	0.914431	0.0835991	0.602345	1.0719	4	Cre10.g440050,Cre10.g435800,Cre04.g214501
bin:16.6.3.1	RNA processing.organelle RNA processing machinery.RNA homeostasis.ribonuclease activities	0.424354	0.914431	0.0835991	0.602345	1.0719	4	Cre10.g440050,Cre10.g435800,Cre04.g214501
bin:13.2.4.1.1.3.2	Cell division.cell cycle organisation.metaphase to anaphase transition.Anaphase-Promoting Complex/Cyclosome (APC/C)-dependent ubiquitination.APC/C E3 ubiquitin ligase complex.catalytic core subcomplex.component *(APC10)	0.426036	0.914431	0.0870516	-0.782337	-1.04999	1	Cre13.g571850
bin:23.4	Protein translocation.peroxisome	0.426087	0.914431	0.0925529	-0.551883	-1.04907	4	Cre05.g240150,Cre06.g283150
bin:23.4.1	Protein translocation.peroxisome.importomer translocation system	0.426087	0.914431	0.0925529	-0.551883	-1.04907	4	Cre05.g240150,Cre06.g283150
bin:22.2	Vesicle trafficking.retrograde trafficking	0.426136	0.914431	0.10882	-0.317233	-1.01481	23	Cre08.g358579,Cre07.g326300,Cre02.g118500,Cre09.g390319,Cre09.g402750,Cre09.g415400,Cre07.g334100,Cre13.g587750,Cre12.g487850
bin:12.3.2.3.1.2.4	Chromatin organisation.post-translational histone modification.histone acetylation.HD1-type histone deacetylase family.class-I histone deacetylase activities.HDA19 histone deacetylase complex.associated component *(AFR)	0.426263	0.914431	0.0883594	0.782499	1.04649	1	Cre17.g722050
bin:5.2.10.2.2.1	Lipid metabolism.glycerolipid metabolism.glycerolipid degradation.phospholipase activities.phospholipase A2 activities.phospholipase-A2 *(sPLA2)	0.428008	0.914431	0.086795	-0.781607	-1.04901	1	Cre02.g095000
bin:5.2.4.2	Lipid metabolism.glycerolipid metabolism.phosphatidylethanolamine biosynthesis.extramitochondrial phosphatidylserine decarboxylation pathway	0.428283	0.914431	0.0880945	0.78177	1.04552	1	Cre02.g119600
bin:5.2.4.2.1	Lipid metabolism.glycerolipid metabolism.phosphatidylethanolamine biosynthesis.extramitochondrial phosphatidylserine decarboxylation pathway.phosphatidylserine decarboxylase	0.428283	0.914431	0.0880945	0.78177	1.04552	1	Cre02.g119600
bin:21.2.2	Cell wall organisation.hemicellulose.xylan	0.430303	0.914431	0.0878313	0.78104	1.04454	1	Cre09.g389950
bin:21.2.2.2	Cell wall organisation.hemicellulose.xylan.modification and degradation	0.430303	0.914431	0.0878313	0.78104	1.04454	1	Cre09.g389950
bin:21.2.2.2.1	Cell wall organisation.hemicellulose.xylan.modification and degradation.O-acetyltransferase *(RWA)	0.430303	0.914431	0.0878313	0.78104	1.04454	1	Cre09.g389950
bin:17.1.2.1	Protein biosynthesis.ribosome biogenesis.large ribosomal subunit (LSU).LSU proteome	0.431734	0.914431	0.0826646	0.597526	1.06332	4	Cre12.g528750,Cre02.g143050
bin:12.2.8	Chromatin organisation.histone chaperone activities.histone chaperone *(ANP32)	0.431953	0.914431	0.0862866	-0.779742	-1.04651	1	Cre08.g363700
bin:13.1.6.1	Cell division.DNA replication.organelle machinery.DNA polymerase *(POP)	0.431953	0.914431	0.0862866	-0.779418	-1.04607	1	Cre08.g363837
bin:16.2.1.1.1.2	RNA processing.RNA modification.mRNA modification.RNA 5-end processing.RNA 5-end capping.mRNA cap methyltransferase *(RNMT1)	0.431953	0.914431	0.0862866	-0.779174	-1.04574	1	Cre03.g204752
bin:1.2.1.3.4	Photosynthesis.calvin cycle.ribulose-1,5-bisphosphat carboxylase/oxygenase (RuBisCo) activity.RuBisCo regulation.RuBisCo inhibitor dephosphorylation	0.432271	0.914431	0.086795	-0.695215	-1.08043	2	Cre14.g623000,Cre03.g206550
bin:19.2.3.1.2.2	Protein homeostasis.ubiquitin-proteasome system.ubiquitin-fold protein deconjugation.UBQ deconjugation.OTU deubiquitinase activities.deubiquitinase *(OTU2)	0.432271	0.914431	0.086795	-0.693537	-1.07783	2	Cre06.g274700
bin:3.13.3.1	Carbohydrate metabolism.nucleotide sugar biosynthesis.UDP-D-glucuronic acid biosynthesis.UDP-D-glucose 6-dehydrogenase	0.432271	0.914431	0.086795	-0.694628	-1.07952	2	Cre12.g532450
bin:23.3.2.3	Protein translocation.endoplasmic reticulum.GET post-translational insertion system.receptor component *(GET1)	0.432323	0.914431	0.0875697	0.780472	1.04378	1	Cre09.g387504
bin:10.3.4.1	Redox homeostasis.thiol-based redox regulation.methionine sulfoxide reductase activities.methionine S-enantiomer sulfoxide reductase *(MsrA)	0.43295	0.914431	0.0845557	0.634585	1.04932	3	Cre08.g380300
bin:10.4.5	Redox homeostasis.ascorbate-based redox regulation.dehydroascorbate reductase *(DHAR)	0.433925	0.914431	0.0860347	-0.775849	-1.04128	1	Cre10.g456750
bin:13.1.4.1.2	Cell division.DNA replication.maturation.ribonuclease H2 complex.subunit B	0.433925	0.914431	0.0860347	-0.778363	-1.04466	1	Cre07.g320800
bin:19.2.2.12.4.2	Protein homeostasis.ubiquitin-proteasome system.ubiquitin-fold protein conjugation.CULLIN-based E3 ubiquitin ligase activities.CUL3-based E3 ubiquitin ligase complexes.BTB/POZ substrate adaptor component activities	0.433925	0.914431	0.0860347	-0.776985	-1.04281	1	Cre04.g231516
bin:19.2.2.12.4.2.22	Protein homeostasis.ubiquitin-proteasome system.ubiquitin-fold protein conjugation.CULLIN-based E3 ubiquitin ligase activities.CUL3-based E3 ubiquitin ligase complexes.BTB/POZ substrate adaptor component activities.substrate adaptor *(ARIA)	0.433925	0.914431	0.0860347	-0.776985	-1.04281	1	Cre04.g231516
bin:2.4.1.1	Cellular respiration.oxidative phosphorylation.NADH dehydrogenase complex.module N (electron input)	0.433925	0.914431	0.0860347	-0.774795	-1.03987	1	Cre12.g535950
bin:2.4.1.1.3	Cellular respiration.oxidative phosphorylation.NADH dehydrogenase complex.module N (electron input).component *(NQO3/75kDa)	0.433925	0.914431	0.0860347	-0.774795	-1.03987	1	Cre12.g535950
bin:22.2.1.2.1.2	Vesicle trafficking.retrograde trafficking.Coat protein I (COPI) coatomer machinery.coat protein recruiting.ARF-GTPase activities.ARF-GTPase *(ARFA)	0.433925	0.914431	0.0860347	-0.777147	-1.04302	1	Cre12.g487850
bin:5.1.5.3	Lipid metabolism.fatty acid metabolism.mitochondrial fatty acid synthase (mtFAS) system.malonyl-CoA synthetase *(mtMCS)	0.433925	0.914431	0.0860347	-0.775201	-1.04041	1	Cre13.g586000
bin:12.4.8.3	Chromatin organisation.nucleosome remodeling.other chromatin remodeling activities.Rad5/16-like group	0.434	0.914431	0.086795	0.705434	1.06184	2	Cre11.g479300,Cre14.g614400
bin:26.10.2	External stimuli response.pathogen.effector-triggered immunity (ETI) machinery	0.434	0.914431	0.086795	0.70515	1.06142	2	Cre03.g164350
bin:16.4.10	RNA processing.RNA homeostasis.post-transcriptional regulation	0.434263	0.914431	0.08654	-0.691902	-1.07528	2	Cre07.g338900
bin:6.1.5.9	Nucleotide metabolism.purines.catabolism.allantoate amidohydrolase *(AAH)	0.434263	0.914431	0.08654	-0.69262	-1.0764	2	Cre06.g276700,Cre13.g580700
bin:8.1.1.3	Polyamine metabolism.putrescine biosynthesis.arginine decarboxylation pathway.N-carbamoylputrescine amidohydrolase *(NLP1)	0.434263	0.914431	0.08654	-0.692267	-1.07585	2	Cre12.g535750
bin:13.2.3	Cell division.cell cycle organisation.chromosome segregation	0.435424	0.914431	0.0822055	0.595367	1.05948	4	Cre01.g008450,Cre05.g237750
bin:50.3.5	Enzyme classification.EC_3 hydrolases.EC_3-5 hydrolase acting on carbon-nitrogen bond, other than peptide bond	0.4368	0.914431	0.0745501	0.379628	1.02176	18	Cre03.g161000,Cre01.g039750,Cre12.g531700,Cre01.g053900,Cre19.g750897,Cre13.g592050,Cre17.g698450,Cre09.g393900
bin:10	Redox homeostasis	0.437086	0.914431	0.11725	-0.256729	-1.00018	56	Cre03.g163500,Cre02.g114600,Cre09.g396252,Cre10.g440850,Cre09.g416500,Cre01.g042050,Cre03.g177600,Cre14.g624201,Cre02.g098850,Cre14.g625450,Cre14.g626900
bin:18.13.3	Protein modification.cysteine disulfide formation.mitochondrion	0.438384	0.914431	0.086795	0.779337	1.04227	1	Cre14.g633000
bin:18.13.3.1	Protein modification.cysteine disulfide formation.mitochondrion.sulfhydryl oxidase *(ERV1)	0.438384	0.914431	0.086795	0.779337	1.04227	1	Cre14.g633000
bin:7.12.2.3.2	Coenzyme metabolism.iron-sulfur cluster assembly machinery.mitochondrial ISC system.export machinery.sulfhydryl oxidase *(ERV1)	0.438384	0.914431	0.086795	0.779337	1.04227	1	Cre14.g633000
bin:26.12.2	External stimuli response.virus.virus replication	0.440239	0.914431	0.0857844	-0.689781	-1.07199	2	Cre01.g028200,Cre17.g708250
bin:5.1.3.2.3.2	Lipid metabolism.fatty acid metabolism.acetyl-CoA carboxylation.polymeric acetyl-CoA carboxylase complex.BC-BCCP-BADC subcomplex.biotin carboxyl carrier component *(BCCP)	0.440404	0.914431	0.08654	0.77885	1.04161	1	Cre17.g715250
bin:5.2.3	Lipid metabolism.glycerolipid metabolism.triacylglycerol biosynthesis	0.441109	0.914431	0.0940503	-0.500187	-1.01881	5	Cre12.g557750
bin:18.5.1.1.2	Protein modification.dephosphorylation.protein serine/threonine phosphatase families.PPP Fe-Zn-dependent phosphatase families.PP2A-class phosphatase complexes	0.441304	0.914431	0.0905429	-0.547453	-1.04065	4	Cre01.g055420
bin:13.1.5	Cell division.DNA replication.telomere replication	0.442	0.914431	0.0857844	0.699869	1.05347	2	Cre04.g213652
bin:13.1.5.1	Cell division.DNA replication.telomere replication.telomerase ribonucleoprotein complex	0.442	0.914431	0.0857844	0.699869	1.05347	2	Cre04.g213652
bin:18.12.2.3	Protein modification.targeting peptide maturation.mitochondrion.preprotein processing peptidase *(ICP55)	0.442	0.914431	0.0857844	0.70146	1.05586	2	Cre07.g342920,Cre02.g083065
bin:27.6.1.3	Multi-process regulation.phosphoinositide signalling.inositol phosphate metabolism.inositol hexakisphosphate biosynthesis	0.442	0.914431	0.0857844	0.699135	1.05236	2	Cre09.g393395
bin:4.7	Amino acid metabolism.amino acid racemization	0.442	0.914431	0.0857844	0.699919	1.05354	2	Cre06.g278101,Cre06.g278261
bin:18.12.1.5.1	Protein modification.targeting peptide maturation.endomembrane system.gamma secretase complex.catalytic component *(PS)	0.442424	0.914431	0.0862866	0.777147	1.03934	1	Cre02.g078858
bin:20.1.5.2	Cytoskeleton organisation.microtubular network.microtubule dynamics.microtubule minus-end control	0.442424	0.914431	0.0862866	0.777553	1.03988	1	Cre06.g281200
bin:20.1.5.2.2	Cytoskeleton organisation.microtubular network.microtubule dynamics.microtubule minus-end control.regulatory protein *(ASPM)	0.442424	0.914431	0.0862866	0.777553	1.03988	1	Cre06.g281200
bin:26.10.3.5	External stimuli response.pathogen.defense mechanisms.antimicrobial protein secretion	0.442424	0.914431	0.0862866	0.77812	1.04064	1	Cre03.g205137
bin:26.10.3.5.1	External stimuli response.pathogen.defense mechanisms.antimicrobial protein secretion.trans-Golgi network trafficking factor *(TGNap1)	0.442424	0.914431	0.0862866	0.77812	1.04064	1	Cre03.g205137
bin:26.1.2.1	External stimuli response.light.UV-A/blue light.cryptochrome-mediated photoperception	0.442529	0.914431	0.0833634	0.627788	1.03808	3	Cre06.g295200,Cre16.g686000,Cre02.g078939
bin:6.2.2	Nucleotide metabolism.pyrimidines.salvage pathway	0.442529	0.914431	0.0833634	0.62813	1.03865	3	Cre13.g573800,Cre11.g467778
bin:13.1.3	Cell division.DNA replication.elongation	0.443124	0.914431	0.0768737	0.428456	1.02582	12	Cre06.g292950,Cre07.g337150,Cre04.g214350,Cre01.g017450,Cre16.g679950,Cre10.g424200,Cre17.g718850
bin:11.8	Phytohormone action.salicylic acid	0.444	0.914431	0.0855357	0.698135	1.05086	2	Cre16.g659050,Cre03.g177750
bin:22.6.1.3	Vesicle trafficking.vesicle tethering.RAB-GTPase activities.C-class RAB GTPase	0.444	0.914431	0.0855357	0.698288	1.05109	2	Cre06.g278139
bin:16.4.4.3	RNA processing.RNA homeostasis.non-canonical RNA NAD+-cap decapping.NudC-type decapping enzyme *(NUDX19)	0.444223	0.914431	0.0852885	-0.688683	-1.07028	2	Cre09.g396900
bin:21.2.3	Cell wall organisation.hemicellulose.heteromannan	0.444649	0.914431	0.0810802	0.588203	1.04673	4	Cre01.g048350
bin:21.2.3.2	Cell wall organisation.hemicellulose.heteromannan.modification and degradation	0.444649	0.914431	0.0810802	0.588203	1.04673	4	Cre01.g048350
bin:21.2.3.2.2	Cell wall organisation.hemicellulose.heteromannan.modification and degradation.endo-beta-1,4-mannanase *(MAN)	0.444649	0.914431	0.0810802	0.588203	1.04673	4	Cre01.g048350
bin:13.3.5.2	Cell division.meiotic recombination.meiotic crossover.class-II/MUS81-dependent crossover pathway	0.444976	0.914431	0.0956031	-0.471038	-1.00905	6	Cre01.g022000
bin:17.1.2.2.2.1.3	Protein biosynthesis.ribosome biogenesis.large ribosomal subunit (LSU).LSU processome.pre-60S ribosomal subunit nuclear export.NOC export complexes.component *(NOC3)	0.445759	0.914431	0.0845557	-0.771308	-1.03519	1	Cre16.g659600
bin:19.2.4.2.3.1	Protein homeostasis.ubiquitin-proteasome system.membrane-associated protein degradation.ER-associated protein degradation (ERAD).substrate processing.ubiquitin-binding adaptor *(UFD3)	0.445759	0.914431	0.0845557	-0.771227	-1.03508	1	Cre09.g389912
bin:4.4.1.1	Amino acid metabolism.serine group amino acid biosynthesis.non-photorespiratory serine.phosphoglycerate dehydrogenase	0.445759	0.914431	0.0845557	-0.772038	-1.03617	1	Cre07.g344600
bin:13.3.5.2.3	Cell division.meiotic recombination.meiotic crossover.class-II/MUS81-dependent crossover pathway.RTR Holliday junction dissolution complex	0.446	0.914431	0.0852885	0.696675	1.04866	2	Cre17.g712450,Cre04.g219750
bin:13.2.2	Cell division.cell cycle organisation.chromatin condensation	0.446397	0.914431	0.0782955	0.550195	1.05507	5	Cre06.g262800,Cre05.g241150
bin:13.2.2.1	Cell division.cell cycle organisation.chromatin condensation.condensin I/II complex	0.446397	0.914431	0.0782955	0.550195	1.05507	5	Cre06.g262800,Cre05.g241150
bin:19.2.1.3	Protein homeostasis.ubiquitin-proteasome system.N-degron pathways.Pro/N-degron pathway	0.447368	0.914431	0.095288	-0.467676	-1.00185	6	Cre01.g007150,Cre02.g080350,Cre09.g387801
bin:19.2.1.3.1	Protein homeostasis.ubiquitin-proteasome system.N-degron pathways.Pro/N-degron pathway.GID ubiquitination complex	0.447368	0.914431	0.095288	-0.467676	-1.00185	6	Cre01.g007150,Cre02.g080350,Cre09.g387801
bin:14.3.1	DNA damage response.DNA damage tolerance (DDT) pathways.DNA polymerase eta *(POLH)	0.447917	0.914431	0.0873098	-0.623969	-1.07425	3	Cre07.g338602
bin:10.6.1	Redox homeostasis.reactive oxygen-induced signalling.reactive oxygen (ROS) generation	0.448485	0.914431	0.0855357	0.774957	1.03641	1	Cre12.g545101
bin:10.6.1.2	Redox homeostasis.reactive oxygen-induced signalling.reactive oxygen (ROS) generation.xanthine dehydrogenase	0.448485	0.914431	0.0855357	0.774957	1.03641	1	Cre12.g545101
bin:50.1.16	Enzyme classification.EC_1 oxidoreductases.EC_1-17 oxidoreductase acting on CH or CH2 group	0.448485	0.914431	0.0855357	0.774957	1.03641	1	Cre12.g545101
bin:6.1.5.5	Nucleotide metabolism.purines.catabolism.xanthine dehydrogenase *(XDH)	0.448485	0.914431	0.0855357	0.774957	1.03641	1	Cre12.g545101
bin:20.3.3.1	Cytoskeleton organisation.actin and tubulin folding.post-CCT Tubulin folding pathway.TFC tubulin folding cofactors	0.44863	0.914431	0.0766747	0.512486	1.03582	6	Cre16.g670800,Cre06.g293250
bin:26.10	External stimuli response.pathogen	0.449912	0.914431	0.077884	0.547631	1.05015	5	Cre03.g205137,Cre03.g164350,Cre06.g278122
bin:22.7.1.5	Vesicle trafficking.vesicle target membrane fusion.SNARE membrane fusion complexes.R-type SNARE longin components	0.450342	0.914431	0.0764767	0.510421	1.03165	6	Cre04.g225850,Cre04.g225900,Cre17.g728150
bin:10.2.1	Redox homeostasis.glutathione-based redox regulation.glutathione biosynthesis	0.450505	0.914431	0.0852885	0.774309	1.03554	1	Cre17.g708800
bin:10.2.1.2	Redox homeostasis.glutathione-based redox regulation.glutathione biosynthesis.glutathione synthetase *(GS)	0.450505	0.914431	0.0852885	0.774309	1.03554	1	Cre17.g708800
bin:12.5.2.6	Chromatin organisation.epigenetic state regulation.RNA-independent DNA methylation.BRAT1-BRP1 anti-silencing regulator complex	0.450505	0.914431	0.0852885	0.774633	1.03597	1	Cre01.g038151
bin:12.5.2.6.1	Chromatin organisation.epigenetic state regulation.RNA-independent DNA methylation.BRAT1-BRP1 anti-silencing regulator complex.component *(BRAT1)	0.450505	0.914431	0.0852885	0.774633	1.03597	1	Cre01.g038151
bin:19.1.2.2	Protein homeostasis.protein quality control.ribosome-associated chaperone activities.co-chaperone *(Jjj1)	0.450505	0.914431	0.0852885	0.773498	1.03446	1	Cre05.g240650
bin:19.2.3.1.5	Protein homeostasis.ubiquitin-proteasome system.ubiquitin-fold protein deconjugation.UBQ deconjugation.PPPDE deubiquitinase activities	0.450505	0.914431	0.0852885	0.772768	1.03348	1	Cre17.g698100
bin:19.2.3.1.5.3	Protein homeostasis.ubiquitin-proteasome system.ubiquitin-fold protein deconjugation.UBQ deconjugation.PPPDE deubiquitinase activities.deubiquitinase	0.450505	0.914431	0.0852885	0.772768	1.03348	1	Cre17.g698100
bin:23.2.3	Protein translocation.mitochondrion.outer mitochondrion membrane SAM insertion system	0.450505	0.914431	0.0852885	0.773903	1.035	1	Cre03.g177900
bin:23.2.3.2	Protein translocation.mitochondrion.outer mitochondrion membrane SAM insertion system.component *(Metaxin)	0.450505	0.914431	0.0852885	0.773903	1.035	1	Cre03.g177900
bin:25.5.2.8	Nutrient uptake.micronutrient homeostasis.iron.iron storage protein *(FER)	0.450505	0.914431	0.0852885	0.772849	1.03359	1	Cre13.g574500
bin:5.2.4.1.4	Lipid metabolism.glycerolipid metabolism.phosphatidylethanolamine biosynthesis.CDP-ethanolamine pathway.aminoalcohol phosphotransferase *(AAPT1/2)	0.450505	0.914431	0.0852885	0.77439	1.03565	1	Cre12.g538450
bin:5.2.5.4	Lipid metabolism.glycerolipid metabolism.phosphatidylcholine biosynthesis.aminoalcohol phosphotransferase	0.450505	0.914431	0.0852885	0.77439	1.03565	1	Cre12.g538450
bin:50.1.15	Enzyme classification.EC_1 oxidoreductases.EC_1-16 oxidoreductase oxidizing metal ion	0.450505	0.914431	0.0852885	0.772849	1.03359	1	Cre13.g574500
bin:12.3.1.1.9	Chromatin organisation.post-translational histone modification.histone methylation.lysine methylation.atypical SET1-type histone methyltransferase *(ATXR3)	0.451677	0.914431	0.0838361	-0.76847	-1.03138	1	Cre17.g742700
bin:16.1.6.4	RNA processing.pre-RNA splicing.spliceosome-associated non-snRNP factor activities.RNA splicing factor *(RS31/40/41)	0.451677	0.914431	0.0838361	-0.768956	-1.03203	1	Cre12.g518772
bin:7.6.2	Coenzyme metabolism.biotin biosynthesis.bifunctional diaminopelargonic acid (DAPA) aminotransferase and dethiobiotin synthetase	0.451677	0.914431	0.0838361	-0.770011	-1.03345	1	Cre06.g277200
bin:25.1.3.1	Nutrient uptake.nitrogen assimilation.nitrate assimilation.nitrate reductase *(NIA1/2)	0.452525	0.914431	0.0850427	0.771957	1.0324	1	Cre09.g410950
bin:16.4	RNA processing.RNA homeostasis	0.453172	0.914431	0.10882	-0.276589	-1.00202	38	Cre09.g387300,Cre11.g467639,Cre06.g304550,Cre17.g697624,Cre13.g587050,Cre06.g284500,Cre09.g396900
bin:5.2.10.1	Lipid metabolism.glycerolipid metabolism.glycerolipid degradation.triacylglycerol lipase activities	0.455446	0.914431	0.0962406	-0.412602	-0.996382	9	Cre05.g234801,Cre17.g699100,Cre26.g756847,Cre10.g431350,Cre12.g498750,Cre10.g462000
bin:5.2.10.1.2	Lipid metabolism.glycerolipid metabolism.glycerolipid degradation.triacylglycerol lipase activities.diacyl-/triacylglycerol lipase activities	0.455446	0.914431	0.0962406	-0.412602	-0.996382	9	Cre05.g234801,Cre17.g699100,Cre26.g756847,Cre10.g431350,Cre12.g498750,Cre10.g462000
bin:22.1.1.4	Vesicle trafficking.anterograde trafficking.Coat protein II (COPII) coatomer machinery.regulatory protein *(SFT2)	0.456	0.914431	0.0840746	0.695377	1.04671	2	Cre12.g549950,Cre17.g709250
bin:3.4	Carbohydrate metabolism.oligosaccharide metabolism	0.456566	0.914431	0.0845557	0.771227	1.03142	1	Cre01.g026250
bin:3.4.6	Carbohydrate metabolism.oligosaccharide metabolism.alpha-galactosidase *(AGAL)	0.456566	0.914431	0.0845557	0.771227	1.03142	1	Cre01.g026250
bin:12.2.2	Chromatin organisation.histone chaperone activities.FACT histone chaperone complex	0.457594	0.914431	0.0831291	-0.767659	-1.03029	1	Cre12.g540076
bin:12.2.2.1	Chromatin organisation.histone chaperone activities.FACT histone chaperone complex.component *(SPT16)	0.457594	0.914431	0.0831291	-0.767659	-1.03029	1	Cre12.g540076
bin:3.12	Carbohydrate metabolism.plastidial glycolysis	0.458333	0.914431	0.0860347	-0.618884	-1.06549	3	Cre06.g262900
bin:16.4.9.5	RNA processing.RNA homeostasis.mRNA stress granule formation.mRNA endoribonuclease *(TSN)	0.458586	0.914431	0.0843144	0.769118	1.0286	1	Cre11.g477850
bin:5.2.8	Lipid metabolism.glycerolipid metabolism.cardiolipin biosynthesis	0.459566	0.914431	0.0828962	-0.767415	-1.02996	1	Cre01.g000300
bin:5.2.8.2	Lipid metabolism.glycerolipid metabolism.cardiolipin biosynthesis.cardiolipin deacylase	0.459566	0.914431	0.0828962	-0.767415	-1.02996	1	Cre01.g000300
bin:19.4.2.8.3	Protein homeostasis.proteolysis.serine peptidase activities.mitochondrion Clp-type protease complex.substrate adaptor *(PDIP38-like)	0.46	0.914431	0.0835991	0.693187	1.04341	2	Cre09.g387134,Cre16.g650500
bin:14.8	DNA damage response.mismatch repair (MMR)	0.46087	0.914431	0.0880945	-0.537004	-1.02079	4	Cre04.g227000,Cre01.g036050,Cre01.g003463
bin:16.1.6.1	RNA processing.pre-RNA splicing.spliceosome-associated non-snRNP factor activities.RNA splicing factor *(SR30/34)	0.462	0.914431	0.0833634	0.692214	1.04194	2	Cre01.g026450,Cre06.g278239
bin:16.4.9	RNA processing.RNA homeostasis.mRNA stress granule formation	0.462	0.914431	0.0833634	0.69189	1.04146	2	Cre11.g477850,Cre02.g092400
bin:17.4.2	Protein biosynthesis.translation elongation.eEF2 mRNA-translocation factor activity	0.4625	0.914431	0.0855357	-0.617001	-1.06225	3	Cre05.g233300,Cre09.g408500,Cre08.g376150
bin:17.4.2.2	Protein biosynthesis.translation elongation.eEF2 mRNA-translocation factor activity.regulatory eEF2 diphthamide-modification	0.4625	0.914431	0.0855357	-0.617001	-1.06225	3	Cre05.g233300,Cre09.g408500,Cre08.g376150
bin:19.2.2.12.3.3	Protein homeostasis.ubiquitin-proteasome system.ubiquitin-fold protein conjugation.CULLIN-based E3 ubiquitin ligase activities.CUL1-based/SCF E3 ubiquitin ligase complexes.F-BOX substrate adaptor component activities	0.462871	0.914431	0.095288	-0.410409	-0.991086	9	Cre06.g254450,Cre01.g005900,Cre17.g738800,Cre07.g355750
bin:15.3.6.2.1	RNA biosynthesis.RNA polymerase II-dependent transcription.transcription termination.R-loop removal.R-loop reader protein *(ALBA1/2)	0.463511	0.914431	0.0824344	-0.766523	-1.02877	1	Cre09.g401600
bin:12.3.1.4.9	Chromatin organisation.post-translational histone modification.histone methylation.JmjC-domain histone demethylase activities.histone demethylase *(PKDM12)	0.465483	0.914431	0.0822055	-0.76482	-1.02648	1	Cre09.g407110
bin:18.14.2.15	Protein modification.protein folding.FKBP-type chaperone activities.peptidyl-prolyl cis-trans isomerase *(FKBP20-1)	0.465483	0.914431	0.0822055	-0.764172	-1.02561	1	Cre09.g398067
bin:18.14.2.7	Protein modification.protein folding.FKBP-type chaperone activities.peptidyl-prolyl cis-trans isomerase *(ROF)	0.465483	0.914431	0.0822055	-0.764172	-1.02561	1	Cre09.g398067
bin:18.4.8.1.4	Protein modification.phosphorylation.ABC1K protein kinase families.photosynthetic-specific clade.subgroup-6 protein kinase	0.465483	0.914431	0.0822055	-0.764577	-1.02615	1	Cre04.g215400
bin:22.7.1.2.1	Vesicle trafficking.vesicle target membrane fusion.SNARE membrane fusion complexes.Qb-type SNARE components.VTI-group component	0.465483	0.914431	0.0822055	-0.765064	-1.02681	1	Cre13.g577500
bin:22.7.2.3	Vesicle trafficking.vesicle target membrane fusion.regulation.regulatory protein *(TMS)	0.465483	0.914431	0.0822055	-0.765631	-1.02757	1	Cre12.g558250
bin:23.5.2.1.10	Protein translocation.nucleus.nucleocytoplasmic transport.nuclear transport receptor activities.transport karyopherin *(XPO4)	0.465483	0.914431	0.0822055	-0.764253	-1.02572	1	Cre09.g404350
bin:18.3.3.3.4	Protein modification.lipidation.Cys-linked prenylation.postprenylation processing.isoprenylcysteine O-carboxy-methyltransferase *(STE14)	0.466	0.914431	0.0828962	0.69108	1.04024	2	Cre03.g145427
bin:4.2.2.6	Amino acid metabolism.aspartate group amino acid biosynthesis.aspartate-derived amino acids.methionine biosynthesis	0.466	0.914431	0.0828962	0.690715	1.03969	2	Cre03.g162550
bin:16.4.5.2.2	RNA processing.RNA homeostasis.Exon Junction complex (EJC).peripheral components.component *(SRm160)	0.466667	0.914431	0.0833634	0.76774	1.02676	1	Cre16.g678050
bin:24.2.2.10	Solute transport.carrier-mediated transport.MFS superfamily.nitrate transporter *(NRT2)	0.467391	0.914431	0.0873098	-0.535826	-1.01855	4	Cre09.g410850,Cre09.g410800
bin:25.1.2	Nutrient uptake.nitrogen assimilation.nitrate uptake system	0.467391	0.914431	0.0873098	-0.535826	-1.01855	4	Cre09.g410850,Cre09.g410800
bin:25.1.2.5	Nutrient uptake.nitrogen assimilation.nitrate uptake system.nitrate transporter *(NRT2)	0.467391	0.914431	0.0873098	-0.535826	-1.01855	4	Cre09.g410850,Cre09.g410800
bin:13.2.2.1.3.1	Cell division.cell cycle organisation.chromatin condensation.condensin I/II complex.condensin-I-specific components.component *(CAP-D2A)	0.467456	0.914431	0.0819779	-0.762793	-1.02376	1	Cre10.g432500
bin:27.10.2.3	Multi-process regulation.TOR (Target Of Rapamycin) signalling.TOR kinase substrates.TOR-dependent regulatory protein *(TAP46) of protein phosphatase complex	0.467456	0.914431	0.0819779	-0.762144	-1.02289	1	Cre09.g395621
bin:20.2.1	Cytoskeleton organisation.microfilament network.actin filament protein	0.468	0.914431	0.0826646	0.688402	1.03621	2	Cre13.g603700,Cre03.g176833
bin:22.5.6.10	Vesicle trafficking.clathrin coated vesicle (CCV) machinery.CCV accessory factor activities.regulatory protein *(MTV1)	0.468	0.914431	0.0826646	0.687946	1.03552	2	Cre12.g545150
bin:11.3	Phytohormone action.brassinosteroid	0.468687	0.914431	0.0831291	0.767172	1.026	1	Cre12.g528550
bin:11.3.1	Phytohormone action.brassinosteroid.biosynthesis	0.468687	0.914431	0.0831291	0.767172	1.026	1	Cre12.g528550
bin:11.3.1.3	Phytohormone action.brassinosteroid.biosynthesis.steroid 5-alpha-reductase *(DET2)	0.468687	0.914431	0.0831291	0.767172	1.026	1	Cre12.g528550
bin:15.3.1.3	RNA biosynthesis.RNA polymerase II-dependent transcription.RNA polymerase-II assembly and nuclear import.nuclear import factor *(GPN1/QQT2)	0.468687	0.914431	0.0831291	0.767659	1.02665	1	Cre06.g267150
bin:17.6.1.2.29	Protein biosynthesis.organellar translation machinery.mitochondrial ribosome biogenesis.large ribosomal subunit proteome.component *(bL33m)	0.468687	0.914431	0.0831291	0.766523	1.02513	1	Cre16.g653601
bin:18.13.1.1	Protein modification.cysteine disulfide formation.endoplasmic reticulum.thiol-disulfide oxidoreductase *(ERO)	0.468687	0.914431	0.0831291	0.766929	1.02567	1	Cre17.g723150
bin:19.2.2.6.4	Protein homeostasis.ubiquitin-proteasome system.ubiquitin-fold protein conjugation.UFM conjugation.E3 UFM ubiquitin ligase activity	0.468687	0.914431	0.0831291	0.765145	1.02329	1	Cre16.g686650
bin:19.2.2.6.4.1	Protein homeostasis.ubiquitin-proteasome system.ubiquitin-fold protein conjugation.UFM conjugation.E3 UFM ubiquitin ligase activity.E3 UFM ubiquitin ligase *(UFL1)	0.468687	0.914431	0.0831291	0.765145	1.02329	1	Cre16.g686650
bin:25.5.2.15.2	Nutrient uptake.micronutrient homeostasis.iron.vacuole iron homeostasis.metal cation transporter *(NRAMP3)	0.468687	0.914431	0.0831291	0.764496	1.02242	1	Cre05.g248300
bin:4.6.7.6	Amino acid metabolism.amino acid degradation.branched-chain amino acids.valine degradation	0.468687	0.914431	0.0831291	0.765794	1.02415	1	Cre14.g630859
bin:4.6.7.6.1	Amino acid metabolism.amino acid degradation.branched-chain amino acids.valine degradation.3-hydroxyisobutyrate dehydrogenase *(HDH)	0.468687	0.914431	0.0831291	0.765794	1.02415	1	Cre14.g630859
bin:4.6.7.7	Amino acid metabolism.amino acid degradation.branched-chain amino acids.isoleucine degradation	0.468687	0.914431	0.0831291	0.765794	1.02415	1	Cre14.g630859
bin:4.6.7.7.1	Amino acid metabolism.amino acid degradation.branched-chain amino acids.isoleucine degradation.3-hydroxypropionate dehydrogenase	0.468687	0.914431	0.0831291	0.765794	1.02415	1	Cre14.g630859
bin:7.12.3.2.1	Coenzyme metabolism.iron-sulfur cluster assembly machinery.cytosolic CIA system.transfer phase.assembly factor *(CIA1)	0.468687	0.914431	0.0831291	0.767497	1.02643	1	Cre08.g374400
bin:12.4.2.3.2	Chromatin organisation.nucleosome remodeling.ISWI chromatin remodeling complexes.ISWI-CRA complex.component *(ARID5)	0.469428	0.914431	0.0817516	-0.761739	-1.02234	1	Cre10.g429880
bin:13.1.7.1.1	Cell division.DNA replication.endoreduplication.somatic DNA topoisomerase VI complex.component *(TOP6A)	0.469428	0.914431	0.0817516	-0.761333	-1.0218	1	Cre02.g084800
bin:5.1.2.2.1.2	Lipid metabolism.fatty acid metabolism.acetyl-CoA generation.plastidial pyruvate dehydrogenase complex.E1 pyruvate dehydrogenase subcomplex.subunit beta	0.469428	0.914431	0.0817516	-0.761658	-1.02223	1	Cre03.g194200
bin:16.2.2.1	RNA processing.RNA modification.tRNA modification.tRNA maturation	0.470833	0.914431	0.0845557	-0.613845	-1.05682	3	Cre01.g039900
bin:16.2.2.1.1	RNA processing.RNA modification.tRNA modification.tRNA maturation.endoribonuclease *(RNase Z)	0.470833	0.914431	0.0845557	-0.613845	-1.05682	3	Cre01.g039900
bin:18.4.3.8.1	Protein modification.phosphorylation.CMGC protein kinase families.CK-II protein kinase heterodimer.catalytic subunit alpha	0.472	0.914431	0.0822055	0.686495	1.03334	2	Cre14.g619166
bin:7.13	Coenzyme metabolism.tetrapyrrole biosynthesis	0.472289	0.914431	0.0925529	-0.418839	-0.98276	8	Cre02.g091050,Cre10.g460050
bin:12.3.2.1.3	Chromatin organisation.post-translational histone modification.histone acetylation.NuA4 histone acetyltransferase complex.TINTIN module	0.472727	0.914431	0.0826646	0.762874	1.02025	1	Cre16.g692400
bin:12.3.2.1.3.2	Chromatin organisation.post-translational histone modification.histone acetylation.NuA4 histone acetyltransferase complex.TINTIN module.methylation reader component *(MRG)	0.472727	0.914431	0.0826646	0.762874	1.02025	1	Cre16.g692400
bin:12.2.1.1	Chromatin organisation.histone chaperone activities.CAF1 histone chaperone complex.component *(CAF1a/FAS1)	0.474747	0.914431	0.0824344	0.762387	1.0196	1	Cre12.g550152
bin:14.1.2.1.3	DNA damage response.DNA damage sensing and signalling.ATR pathway.9-1-1 DNA damage sensor complex.component *(HUS1)	0.474747	0.914431	0.0824344	0.761982	1.01906	1	Cre12.g524350
bin:13.2.5.4	Cell division.cell cycle organisation.sister chromatid separation.cohesin dissociation	0.476768	0.914431	0.0822055	0.761414	1.0183	1	Cre01.g029200
bin:13.2.5.4.3	Cell division.cell cycle organisation.sister chromatid separation.cohesin dissociation.separase *(ESP1)	0.476768	0.914431	0.0822055	0.761414	1.0183	1	Cre01.g029200
bin:27.10.1.1	Multi-process regulation.TOR (Target Of Rapamycin) signalling.TORC complex.phosphatidylinositol kinase component *(TOR)	0.476768	0.914431	0.0822055	0.761577	1.01851	1	Cre09.g400553
bin:10.5.9	Redox homeostasis.tocopherol biosynthesis.regulatory protein kinase *(ABC1K3)	0.477318	0.914431	0.0808589	-0.757278	-1.01636	1	Cre03.g158500
bin:16.2.2.6.8.1	RNA processing.RNA modification.tRNA modification.methylation.TRM8-TRM82 tRNA guanine-methyltransferase complex.component *(TRM8)	0.477318	0.914431	0.0808589	-0.757522	-1.01668	1	Cre07.g314550
bin:17.1.3.1.29	Protein biosynthesis.ribosome biogenesis.small ribosomal subunit (SSU).SSU proteome.component *(eS27)	0.477318	0.914431	0.0808589	-0.757441	-1.01658	1	Cre02.g145250
bin:11.2.4	Phytohormone action.auxin.transport	0.478	0.914431	0.0815265	0.685036	1.03114	2	Cre16.g680200
bin:11.2.4.3	Phytohormone action.auxin.transport.auxin efflux	0.478	0.914431	0.0815265	0.685036	1.03114	2	Cre16.g680200
bin:11.2.4.3.1	Phytohormone action.auxin.transport.auxin efflux.auxin efflux transporter *(PILS)	0.478	0.914431	0.0815265	0.685036	1.03114	2	Cre16.g680200
bin:24.2.5.2	Solute transport.carrier-mediated transport.BART superfamily.AEC family	0.478	0.914431	0.0815265	0.685036	1.03114	2	Cre16.g680200
bin:24.2.5.2.2	Solute transport.carrier-mediated transport.BART superfamily.AEC family.auxin transporter *(PILS)	0.478	0.914431	0.0815265	0.685036	1.03114	2	Cre16.g680200
bin:1.1.1.1.5	Photosynthesis.photophosphorylation.photosystem II.LHC-II complex.component *(LHCb7)	0.478788	0.914431	0.0819779	0.759225	1.01537	1	Cre02.g110750
bin:17.3.1.3.12	Protein biosynthesis.translation initiation.Pre-Initiation Complex (PIC) module.eIF3 mRNA-to-PIC binding complex.component *(eIF3l)	0.478788	0.914431	0.0819779	0.760117	1.01656	1	Cre17.g697450
bin:19.1.1.2.1.1	Protein homeostasis.protein quality control.ER Quality Control (ERQC) machinery.BiP chaperone system.ERdj3B-BiP-SDF2 chaperone complex.chaperone component *(BiP)	0.478788	0.914431	0.0819779	0.759306	1.01548	1	Cre16.g677000
bin:19.2.2.2.4.1	Protein homeostasis.ubiquitin-proteasome system.ubiquitin-fold protein conjugation.SUMO conjugation (sumoylation).E3 SUMO ubiquitin ligase activities.E3 SUMO ubiquitin ligase *(SIZ1)	0.478788	0.914431	0.0819779	0.760036	1.01645	1	Cre12.g500900
bin:12.4.2.3	Chromatin organisation.nucleosome remodeling.ISWI chromatin remodeling complexes.ISWI-CRA complex	0.48	0.914431	0.0813027	0.683706	1.02914	2	Cre03.g174500
bin:22.1.2	Vesicle trafficking.anterograde trafficking.protein cargo receptor activities	0.48008	0.914431	0.0810802	-0.674467	-1.04819	2	Cre01.g036550
bin:24.2.2.3.1	Solute transport.carrier-mediated transport.MFS superfamily.cation transporter OCT family.nicotinate transporter *(NiaP)	0.48008	0.914431	0.0810802	-0.675166	-1.04927	2	Cre02.g094200
bin:12.4.8.3.2	Chromatin organisation.nucleosome remodeling.other chromatin remodeling activities.Rad5/16-like group.chromatin remodeling factor *(Rad5-like)	0.480808	0.914431	0.0817516	0.758657	1.01461	1	Cre11.g479300
bin:13.2.5.3	Cell division.cell cycle organisation.sister chromatid separation.cohesin establishment	0.480808	0.914431	0.0817516	0.758981	1.01504	1	Cre12.g542400
bin:13.2.5.3.3	Cell division.cell cycle organisation.sister chromatid separation.cohesin establishment.N-acetyltransferase cohesin cofactor *(CTF7)	0.480808	0.914431	0.0817516	0.758981	1.01504	1	Cre12.g542400
bin:19.4.6.6.2	Protein homeostasis.proteolysis.metallopeptidase activities.aminopeptidase activities.aspartyl aminopeptidase *(DAP)	0.480808	0.914431	0.0817516	0.758252	1.01407	1	Cre10.g435300
bin:20.2.2.8	Cytoskeleton organisation.microfilament network.actin polymerisation.actin-depolymerizing factor *(ADF)	0.480808	0.914431	0.0817516	0.757846	1.01352	1	Cre07.g339050
bin:27.14.2	Multi-process regulation.MAP kinase cascade signalling.MAP2K protein kinase	0.480808	0.914431	0.0817516	0.756062	1.01114	1	Cre06.g249150
bin:8	Polyamine metabolism	0.480861	0.914431	0.0911073	-0.457304	-0.979632	6	Cre01.g009350
bin:24.2.4.1.3	Solute transport.carrier-mediated transport.MOP superfamily.MATE family.metal-citrate complex transporter *(FRD)	0.48125	0.914431	0.0833634	-0.607024	-1.04508	3	Cre04.g213150,Cre04.g213000,Cre17.g739650
bin:10.2.2	Redox homeostasis.glutathione-based redox regulation.glutathione degradation	0.482759	0.914431	0.0787114	0.610917	1.01019	3	Cre14.g609030,Cre10.g452000,Cre07.g325748
bin:19.2.2.8.1.11	Protein homeostasis.ubiquitin-proteasome system.ubiquitin-fold protein conjugation.RING E3 ubiquitin ligase activities.RING-H2-class.E3 ubiquitin ligase *(FLY)	0.483235	0.914431	0.0802023	-0.756062	-1.01472	1	Cre08.g381900
bin:19.3.2.1	Protein homeostasis.autophagy.nucleation kinase complexes.phosphatidylinositol 3-kinase component *(VPS34/PI3K)	0.483235	0.914431	0.0802023	-0.755251	-1.01364	1	Cre01.g035500
bin:24.3.15.1	Solute transport.channels.MCU calcium uniporter complex.channel component *(MCU)	0.483235	0.914431	0.0802023	-0.755332	-1.01375	1	Cre17.g729200
bin:27.6.2.8.1	Multi-process regulation.phosphoinositide signalling.phosphoinositide homeostasis.phosphatidylinositol 3-phosphate homeostasis.phosphatidylinositol 3-kinase *(VPS34)	0.483235	0.914431	0.0802023	-0.755251	-1.01364	1	Cre01.g035500
bin:19.4.2.4.1	Protein homeostasis.proteolysis.serine peptidase activities.LON-type ATP-dependent protease activities.protease *(LCP1)	0.484848	0.914431	0.0813027	0.755251	1.01005	1	Cre16.g669450
bin:18.13.1	Protein modification.cysteine disulfide formation.endoplasmic reticulum	0.485062	0.914431	0.0739901	0.533596	1.02324	5	Cre17.g723150,Cre07.g328150,Cre16.g656551,Cre12.g518200
bin:16.2.2.6.10	RNA processing.RNA modification.tRNA modification.methylation.tRNA guanine-methyltransferase *(TRM10)	0.485207	0.914431	0.0799859	-0.754521	-1.01266	1	Cre10.g456851
bin:10.5.2	Redox homeostasis.tocopherol biosynthesis.4-hydroxyphenylpyruvate dioxygenase *(HPPD)	0.486	0.914431	0.0806388	0.681833	1.02632	2	Cre09.g398993,Cre09.g399030
bin:3.13.7	Carbohydrate metabolism.nucleotide sugar biosynthesis.UDP-L-arabinose biosynthesis	0.486056	0.914431	0.08042	-0.670722	-1.04237	2	Cre09.g401022,Cre03.g185300
bin:18.13	Protein modification.cysteine disulfide formation	0.486622	0.914431	0.0713053	0.431246	0.973387	9	Cre12.g493150,Cre14.g633000,Cre17.g723150,Cre07.g328150,Cre16.g656551,Cre12.g518200
bin:6.1.5.8	Nucleotide metabolism.purines.catabolism.allantoinase *(ALN)	0.486869	0.914431	0.0810802	0.754683	1.00929	1	Cre13.g592050
bin:16.2.2.2.1	RNA processing.RNA modification.tRNA modification.N6-threonylcarbamoyladenosine modification.threonylcarbamoyladenosine methylthiotransferase	0.487179	0.914431	0.0797706	-0.754278	-1.01233	1	Cre03.g149300
bin:4.3.1	Amino acid metabolism.pyruvate group amino acid biosynthesis.alanine biosynthesis	0.487179	0.914431	0.0797706	-0.754359	-1.01244	1	Cre06.g284700
bin:4.3.1.1	Amino acid metabolism.pyruvate group amino acid biosynthesis.alanine biosynthesis.alanine aminotransferase	0.487179	0.914431	0.0797706	-0.754359	-1.01244	1	Cre06.g284700
bin:20.1.5.1	Cytoskeleton organisation.microtubular network.microtubule dynamics.microtubule plus-end control	0.4875	0.914431	0.0826646	-0.599968	-1.03293	3	Cre17.g720500,Cre11.g467576,Cre09.g394065
bin:5.2.10.1.2.2	Lipid metabolism.glycerolipid metabolism.glycerolipid degradation.triacylglycerol lipase activities.diacyl-/triacylglycerol lipase activities.triacylglycerol lipase *(LIP)	0.4875	0.914431	0.0826646	-0.601747	-1.03599	3	Cre05.g234801
bin:50.1.7	Enzyme classification.EC_1 oxidoreductases.EC_1-7 oxidoreductase acting on other nitrogenous compound as donor	0.4875	0.914431	0.0826646	-0.599535	-1.03218	3	Cre09.g410750
bin:13.3.1	Cell division.meiotic recombination.meiotic initiation	0.488889	0.914431	0.0808589	0.753872	1.00821	1	Cre10.g452550
bin:13.3.1.3	Cell division.meiotic recombination.meiotic initiation.homolog pairing factor *(ASY1)	0.488889	0.914431	0.0808589	0.753872	1.00821	1	Cre10.g452550
bin:19.2.5.3.2	Protein homeostasis.ubiquitin-proteasome system.26S proteasome.regulation.assembly quality control factor *(ECM29)	0.488889	0.914431	0.0808589	0.753953	1.00832	1	Cre04.g217935
bin:21.7	Cell wall organisation.callose	0.489051	0.914431	0.0911073	-0.431562	-0.96674	7	Cre04.g214650,Cre03.g185000,Cre03.g198200,Cre13.g574900,Cre03.g185350,Cre06.g302050,Cre03.g183700
bin:21.7.1	Cell wall organisation.callose.callose synthase *(CalS)	0.489051	0.914431	0.0911073	-0.431562	-0.96674	7	Cre04.g214650,Cre03.g185000,Cre03.g198200,Cre13.g574900,Cre03.g185350,Cre06.g302050,Cre03.g183700
bin:14.5	DNA damage response.nonhomologous end-joining (NHEJ) repair	0.489152	0.914431	0.0795565	-0.753872	-1.01179	1	Cre13.g607500
bin:14.5.1	DNA damage response.nonhomologous end-joining (NHEJ) repair.Ku70-Ku80 helicase complex	0.489152	0.914431	0.0795565	-0.753872	-1.01179	1	Cre13.g607500
bin:14.5.1.1	DNA damage response.nonhomologous end-joining (NHEJ) repair.Ku70-Ku80 helicase complex.component *(KU70)	0.489152	0.914431	0.0795565	-0.753872	-1.01179	1	Cre13.g607500
bin:16.4.7.1	RNA processing.RNA homeostasis.NGD No-Go Decay.DOM34-HBS1 aberrant mRNA detection complex	0.489152	0.914431	0.0795565	-0.753224	-1.01092	1	Cre09.g388615
bin:16.4.7.1.1	RNA processing.RNA homeostasis.NGD No-Go Decay.DOM34-HBS1 aberrant mRNA detection complex.component *(DOM34/LML1)	0.489152	0.914431	0.0795565	-0.753224	-1.01092	1	Cre09.g388615
bin:12.3.2.1	Chromatin organisation.post-translational histone modification.histone acetylation.NuA4 histone acetyltransferase complex	0.489726	0.914431	0.0721798	0.48968	0.989727	6	Cre09.g414050,Cre16.g692400
bin:13.1.2.5.2	Cell division.DNA replication.initiation.GINS DNA replication fork maintenance complex.component *(PSF2)	0.490909	0.914431	0.0806388	0.753467	1.00767	1	Cre01.g029100
bin:17.1.3.2.1.3.4	Protein biosynthesis.ribosome biogenesis.small ribosomal subunit (SSU).SSU processome.pre-40S ribosomal subunit nuclear assembly.UtpB module.assembly factor *(TOZ)	0.490909	0.914431	0.0806388	0.752737	1.00669	1	Cre07.g344050
bin:19.1	Protein homeostasis.protein quality control	0.492308	0.914431	0.0665892	0.341878	0.984826	23	Cre09.g393200,Cre07.g320150,Cre07.g323500,Cre01.g003376,Cre17.g701500,Cre03.g189950,Cre14.g632000,Cre05.g240650,Cre16.g677000
bin:19.2.2.12.3.4	Protein homeostasis.ubiquitin-proteasome system.ubiquitin-fold protein conjugation.CULLIN-based E3 ubiquitin ligase activities.CUL1-based/SCF E3 ubiquitin ligase complexes.adaptor protein exchange factor *(CAND1)	0.492929	0.914431	0.08042	0.751764	1.00539	1	Cre03.g177053
bin:1.1.4.2.6	Photosynthesis.photophosphorylation.photosystem I.PS-I complex.component *(PsaF)	0.494949	0.914431	0.0802023	0.750953	1.00431	1	Cre09.g412100
bin:1.2.1.3.1	Photosynthesis.calvin cycle.ribulose-1,5-bisphosphat carboxylase/oxygenase (RuBisCo) activity.RuBisCo regulation.rbcL-mRNA stability factor *(MRL1)	0.494949	0.914431	0.0802023	0.750872	1.0042	1	Cre10.g437150
bin:4.1.1.2.3	Amino acid metabolism.glutamate group amino acid biosynthesis.glutamate-derived amino acids.arginine biosynthesis.argininosuccinate synthetase	0.494949	0.914431	0.0802023	0.750791	1.00409	1	Cre09.g416050
bin:13.4.3	Cell division.cytokinesis.phragmoplast microtubule organization	0.495069	0.914431	0.078921	-0.751034	-1.00798	1	Cre17.g720500
bin:13.4.3.1	Cell division.cytokinesis.phragmoplast microtubule organization.microtubule plus-end-tracking protein *(EB1)	0.495069	0.914431	0.078921	-0.751034	-1.00798	1	Cre17.g720500
bin:20.1.5.1.2	Cytoskeleton organisation.microtubular network.microtubule dynamics.microtubule plus-end control.microtubule plus-end-tracking protein *(EB1)	0.495069	0.914431	0.078921	-0.751034	-1.00798	1	Cre17.g720500
bin:5.2.3.1.2	Lipid metabolism.glycerolipid metabolism.triacylglycerol biosynthesis.acyl-CoA:diacylglycerol acyltransferase activities.acyl-CoA:diacylglycerol acyltransferase *(DGAT2)	0.495833	0.914431	0.0817516	-0.592493	-1.02006	3	Cre12.g557750
bin:4.3	Amino acid metabolism.pyruvate group amino acid biosynthesis	0.49631	0.914431	0.0753094	0.56489	1.00525	4	Cre03.g206600
bin:16.2.4.2.11	RNA processing.RNA modification.rRNA modification.rRNA methylation.RsmH-type rRNA methyltransferase *(CMAL)	0.49899	0.914431	0.0797706	0.750385	1.00355	1	Cre13.g568150
bin:20.3.1.1	Cytoskeleton organisation.actin and tubulin folding.TRiC/CCT chaperonin folding complex.subunit alpha *(CCT1)	0.49899	0.914431	0.0797706	0.749655	1.00257	1	Cre10.g439100
bin:19.2.2.10	Protein homeostasis.ubiquitin-proteasome system.ubiquitin-fold protein conjugation.U-Box E3 ubiquitin ligase activities	0.5	0.914431	0.0791317	0.67867	1.02156	2	Cre10.g457000,Cre11.g479650
bin:5.2.10.3	Lipid metabolism.glycerolipid metabolism.glycerolipid degradation.glycerol metabolism	0.5	0.914431	0.0813027	-0.587963	-1.01226	3	Cre04.g224150,Cre13.g577450,Cre09.g401330
bin:22.7.1.5.1	Vesicle trafficking.vesicle target membrane fusion.SNARE membrane fusion complexes.R-type SNARE longin components.VAMP7-group component	0.500879	0.914431	0.0723571	0.52726	1.01109	5	Cre04.g225850,Cre04.g225900
bin:15.5.2.3	RNA biosynthesis.DNA-binding transcriptional regulation.zinc-coordinating DNA-binding domain.DOF transcription factor	0.50101	0.914431	0.0795565	0.747871	1.00018	1	Cre12.g521150
bin:12.3.1.1.2.1.2	Chromatin organisation.post-translational histone modification.histone methylation.lysine methylation.class-I histone methyltransferase activities.PRC2 histone methylation complex.associated protein factors	0.502959	0.914431	0.0780892	-0.745601	-1.00068	1	Cre12.g514550
bin:12.3.1.1.2.1.2.3	Chromatin organisation.post-translational histone modification.histone methylation.lysine methylation.class-I histone methyltransferase activities.PRC2 histone methylation complex.associated protein factors.chromatin-silencing modulator *(BLI)	0.502959	0.914431	0.0780892	-0.745601	-1.00068	1	Cre12.g514550
bin:15.6.4	RNA biosynthesis.transcriptional co-regulation.transcriptional co-regulator *(MBF1)	0.502959	0.914431	0.0780892	-0.745925	-1.00112	1	Cre02.g108450
bin:12.3.1.4.4	Chromatin organisation.post-translational histone modification.histone methylation.JmjC-domain histone demethylase activities.histone demethylase *(JMJD6)	0.503831	0.914431	0.0764767	0.599088	0.990624	3	Cre07.g327150,Cre12.g485950
bin:15.4.4	RNA biosynthesis.RNA polymerase III-dependent transcription.TFIIIc transcription factor complex	0.504	0.914431	0.0787114	0.676838	1.0188	2	Cre13.g576250
bin:6.3.3.3	Nucleotide metabolism.deoxynucleotides.catabolism.deoxyguanidine triphosphatase *(VEN4)	0.504	0.914431	0.0787114	0.675912	1.01741	2	Cre09.g409801,Cre03.g191500
bin:25.2.4	Nutrient uptake.sulfur assimilation.sulfate homeostasis	0.504167	0.914431	0.0808589	-0.58369	-1.0049	3	Cre06.g257000
bin:25.2.4.4	Nutrient uptake.sulfur assimilation.sulfate homeostasis.plastidial sulfate import complex	0.504167	0.914431	0.0808589	-0.58369	-1.0049	3	Cre06.g257000
bin:13.4.1.2.1	Cell division.cytokinesis.preprophase microtubule organization.TON1-TRM-PP2A (TTP) preprophase band formation complex.component *(TON1)	0.504931	0.914431	0.077884	-0.745519	-1.00058	1	Cre09.g398850
bin:27.2	Multi-process regulation.Programmed Cell Death (PCD) system	0.505017	0.914431	0.0694481	0.424829	0.958902	9	Cre12.g557800,Cre13.g590300,Cre03.g170150,Cre12.g483550,Cre03.g184700,Cre03.g170200
bin:13.1.3.4.2.3	Cell division.DNA replication.elongation.DNA-tracking platform.PCNA sliding clamp loader complex.component *(RFC3)	0.505051	0.914431	0.0791317	0.745438	0.99693	1	Cre16.g679950
bin:5.7.3.2	Lipid metabolism.lipid trafficking.endoplasmic reticulum-plastid lipid transfer.TGD lipid importer complex	0.505976	0.914431	0.0782955	-0.664633	-1.0329	2	Cre16.g694400
bin:5.7.3.2.2	Lipid metabolism.lipid trafficking.endoplasmic reticulum-plastid lipid transfer.TGD lipid importer complex.substrate binding component *(TGD2)	0.505976	0.914431	0.0782955	-0.664633	-1.0329	2	Cre16.g694400
bin:3.1.2.8	Carbohydrate metabolism.sucrose metabolism.biosynthesis.sucrose-phosphate phosphatase	0.506	0.914431	0.0785029	0.673317	1.0135	2	Cre36.g759647,Cre06.g283400
bin:19.4.2.8	Protein homeostasis.proteolysis.serine peptidase activities.mitochondrion Clp-type protease complex	0.506151	0.914431	0.0718276	0.522535	1.00203	5	Cre02.g147850,Cre09.g387134
bin:7.5.7	Coenzyme metabolism.tetrahydrofolate metabolism.tetrahydrofolate (THF) interconversions	0.506151	0.914431	0.0718276	0.524208	1.00523	5	Cre17.g698450,Cre13.g566000,Cre03.g182450,Cre09.g403293
bin:7.12.3.1	Coenzyme metabolism.iron-sulfur cluster assembly machinery.cytosolic CIA system.assembly phase	0.50625	0.914431	0.0806388	-0.581556	-1.00123	3	Cre03.g164550,Cre04.g232602,Cre11.g475350
bin:18.2.3.1	Protein modification.acetylation.NatC N-terminal acetylase complex.catalytic component *(NAA30)	0.506903	0.914431	0.0776799	-0.744303	-0.998943	1	Cre14.g623800
bin:18.3.3.2	Protein modification.lipidation.Cys-linked prenylation.farnesylcysteine recycling	0.506903	0.914431	0.0776799	-0.745033	-0.999922	1	Cre10.g425200
bin:18.3.3.2.1	Protein modification.lipidation.Cys-linked prenylation.farnesylcysteine recycling.farnesyl-L-cysteine lyase *(FLCY)	0.506903	0.914431	0.0776799	-0.745033	-0.999922	1	Cre10.g425200
bin:16.5	RNA processing.mRNA silencing	0.507513	0.914431	0.0691198	0.413979	0.977777	11	Cre03.g191200,Cre13.g592150,Cre13.g568700,Cre05.g244750,Cre01.g047700,Cre09.g390430
bin:12.1.1.2.1	Chromatin organisation.chromatin structure.DNA wrapping.histone H3-H4 tetramer.histone *(H3)	0.508333	0.914431	0.08042	-0.581331	-1.00084	3	Cre13.g569950,Cre17.g708700
bin:18.4.5.1	Protein modification.phosphorylation.AGC protein kinase families.AGC-VI protein kinase *(S6K1/2)	0.508876	0.914431	0.0774768	-0.743492	-0.997854	1	Cre13.g579200
bin:27.10.2.1	Multi-process regulation.TOR (Target Of Rapamycin) signalling.TOR kinase substrates.TOR-dependent kinase *(S6K)	0.508876	0.914431	0.0774768	-0.743492	-0.997854	1	Cre13.g579200
bin:16.1.3.2.1	RNA processing.pre-RNA splicing.spliceosome assembly.snRNA transport.snRNA import adaptor *(Snurportin)	0.509091	0.914431	0.0787114	0.744627	0.995846	1	Cre16.g666000
bin:4.5.1.3	Amino acid metabolism.shikimate group amino acid biosynthesis.shikimate pathway.3-dehydroquinate dehydratase and shikimate dehydrogenase *(DHQ-SDH)	0.509091	0.914431	0.0787114	0.744871	0.996171	1	Cre08.g380201
bin:19.2.2.2	Protein homeostasis.ubiquitin-proteasome system.ubiquitin-fold protein conjugation.SUMO conjugation (sumoylation)	0.50937	0.914431	0.0699459	0.436658	0.953186	8	Cre09.g408550,Cre17.g698200,Cre17.g716150,Cre12.g500900
bin:12.4.8.1	Chromatin organisation.nucleosome remodeling.other chromatin remodeling activities.Rad54-like group	0.50996	0.914431	0.077884	-0.662855	-1.03014	2	Cre10.g430950,Cre03.g189000
bin:12.4.8.1.1	Chromatin organisation.nucleosome remodeling.other chromatin remodeling activities.Rad54-like group.chromatin remodeling factor *(RAD54)	0.50996	0.914431	0.077884	-0.662855	-1.03014	2	Cre10.g430950,Cre03.g189000
bin:22.2.4	Vesicle trafficking.retrograde trafficking.protein retrieval and recycling	0.510274	0.914431	0.0701132	0.481191	0.97257	6	Cre02.g088450,Cre02.g095102,Cre06.g281050
bin:22.2.4.1	Vesicle trafficking.retrograde trafficking.protein retrieval and recycling.Retromer complex	0.510274	0.914431	0.0701132	0.481191	0.97257	6	Cre02.g088450,Cre02.g095102,Cre06.g281050
bin:1.3.3.1	Photosynthesis.photorespiration.aminotransferase activities.glutamate-glyoxylate transaminase	0.510848	0.914431	0.0772747	-0.741627	-0.995351	1	Cre10.g451950
bin:17.1.1.2	Protein biosynthesis.ribosome biogenesis.rRNA maturation.rRNA processing factor *(APUM23)	0.510848	0.914431	0.0772747	-0.742194	-0.996113	1	Cre16.g649600
bin:18.14.3	Protein modification.protein folding.nascent polypeptide chaperone *(TIG)	0.510848	0.914431	0.0772747	-0.742681	-0.996766	1	Cre01.g001750
bin:23.1.3.1	Protein translocation.chloroplast.inner envelope TIC translocation system.TIC-20 complex	0.510848	0.914431	0.0772747	-0.74187	-0.995678	1	Cre04.g225050
bin:23.1.3.1.1	Protein translocation.chloroplast.inner envelope TIC translocation system.TIC-20 complex.component *(Tic20-I/IV)	0.510848	0.914431	0.0772747	-0.74187	-0.995678	1	Cre04.g225050
bin:12.3.1.2.1	Chromatin organisation.post-translational histone modification.histone methylation.arginine methylation.histone methylase *(PRMT1)	0.511111	0.914431	0.0785029	0.741708	0.991941	1	Cre03.g172550
bin:16.1.1.2.5	RNA processing.pre-RNA splicing.U2-type major spliceosome.U2 snRNP complex.pre-mRNA splicing factor *(SPF31)	0.511111	0.914431	0.0785029	0.743654	0.994544	1	Cre12.g557950
bin:7.12.3.2.3	Coenzyme metabolism.iron-sulfur cluster assembly machinery.cytosolic CIA system.transfer phase.assembly factor *(MMS19)	0.511111	0.914431	0.0785029	0.742762	0.993351	1	Cre13.g605050
bin:1.4.1.1	Photosynthesis.CAM/C4 photosynthesis.carbon dioxide-bicarbonate equilibrium.alpha-type carbonic anhydrase	0.5125	0.914431	0.0799859	-0.578048	-0.99519	3	Cre09.g415700
bin:6.1.4.2	Nucleotide metabolism.purines.phosphotransfers.guanylate kinase	0.5125	0.914431	0.0799859	-0.57818	-0.995418	3	Cre02.g084950
bin:4.6.7.5.1	Amino acid metabolism.amino acid degradation.branched-chain amino acids.leucine degradation.methylcrotonoyl-CoA carboxylase heterodimer	0.514	0.914431	0.0776799	0.666904	1.00385	2	Cre06.g278098
bin:16.4.4	RNA processing.RNA homeostasis.non-canonical RNA NAD+-cap decapping	0.514583	0.914431	0.0797706	-0.57669	-0.992852	3	Cre09.g396900
bin:16.1.6.12	RNA processing.pre-RNA splicing.spliceosome-associated non-snRNP factor activities.RNA splicing factor *(PRP18)	0.514793	0.914431	0.0768737	-0.739356	-0.992303	1	Cre13.g567750
bin:16.2.2.7.1	RNA processing.RNA modification.tRNA modification.thiolation CTU1-URM1 pathway.mercaptopyruvate sulfurtransferase *(MST/RDH)	0.514793	0.914431	0.0768737	-0.738464	-0.991106	1	Cre13.g607050
bin:19.2.3.3.1.6	Protein homeostasis.ubiquitin-proteasome system.ubiquitin-fold protein deconjugation.RUB deconjugation.COP9 signalosome complex.component *(CSN6)	0.514793	0.914431	0.0768737	-0.73887	-0.99165	1	Cre11.g467647
bin:4.6.6.1	Amino acid metabolism.amino acid degradation.cysteine degradation.mercaptopyruvate sulfurtransferase	0.514793	0.914431	0.0768737	-0.738464	-0.991106	1	Cre13.g607050
bin:5.2.3.1	Lipid metabolism.glycerolipid metabolism.triacylglycerol biosynthesis.acyl-CoA:diacylglycerol acyltransferase activities	0.515217	0.914431	0.0819779	-0.515367	-0.979657	4	Cre12.g557750
bin:16.4.6.1	RNA processing.RNA homeostasis.NMD Nonsense-Mediated Decay.eRF1-eRF3 aberrant mRNA detection complex	0.516	0.914431	0.0774768	0.666595	1.00338	2	Cre06.g284750
bin:12.4.2	Chromatin organisation.nucleosome remodeling.ISWI chromatin remodeling complexes	0.516605	0.914431	0.0732559	0.558555	0.993972	4	Cre03.g174500
bin:13.1.2.6	Cell division.DNA replication.initiation.multifunctional DNA primase and DNA polymerase *(PrimPol)	0.516765	0.914431	0.0766747	-0.734896	-0.986317	1	Cre17.g705150
bin:13.2.1.7	Cell division.cell cycle organisation.cell cycle control.regulatory helicase *(RTEL)	0.516765	0.914431	0.0766747	-0.734653	-0.985991	1	Cre02.g089608
bin:18.15.2	Protein modification.pyroglutamate formation.pyrrolidone-carboxylate peptidase	0.516765	0.914431	0.0766747	-0.732382	-0.982943	1	Cre14.g623439
bin:21.8	Cell wall organisation.cutin and suberin	0.516765	0.914431	0.0766747	-0.732787	-0.983487	1	Cre03.g145547
bin:21.8.1	Cell wall organisation.cutin and suberin.cuticular lipid formation	0.516765	0.914431	0.0766747	-0.732787	-0.983487	1	Cre03.g145547
bin:21.8.1.7	Cell wall organisation.cutin and suberin.cuticular lipid formation.alkane-forming pathway	0.516765	0.914431	0.0766747	-0.732787	-0.983487	1	Cre03.g145547
bin:21.8.1.7.2	Cell wall organisation.cutin and suberin.cuticular lipid formation.alkane-forming pathway.electron supply module	0.516765	0.914431	0.0766747	-0.732787	-0.983487	1	Cre03.g145547
bin:21.8.1.7.2.1	Cell wall organisation.cutin and suberin.cuticular lipid formation.alkane-forming pathway.electron supply module.NADH:cytochrome-b5 reductase *(CBR)	0.516765	0.914431	0.0766747	-0.732787	-0.983487	1	Cre03.g145547
bin:22.3.1.2	Vesicle trafficking.endocytic trafficking.ESCRT-mediated sorting.ESCRT-II complex	0.516765	0.914431	0.0766747	-0.73222	-0.982725	1	Cre17.g706650
bin:22.3.1.2.1	Vesicle trafficking.endocytic trafficking.ESCRT-mediated sorting.ESCRT-II complex.component *(VPS22)	0.516765	0.914431	0.0766747	-0.73222	-0.982725	1	Cre17.g706650
bin:27.6.2.7	Multi-process regulation.phosphoinositide signalling.phosphoinositide homeostasis.group-SAC-III phosphoinositide phosphatase	0.516765	0.914431	0.0766747	-0.733112	-0.983923	1	Cre01.g009300
bin:28.1.1.9	Plant reproduction.gametogenesis.male gametophyt.intine formation	0.516765	0.914431	0.0766747	-0.736031	-0.987841	1	Cre07.g325722
bin:28.1.1.9.2	Plant reproduction.gametogenesis.male gametophyt.intine formation.transcriptional co-activator *(KIWI/KELP)	0.516765	0.914431	0.0766747	-0.736031	-0.987841	1	Cre07.g325722
bin:3.6.2	Carbohydrate metabolism.mannose metabolism.phosphomannomutase	0.516765	0.914431	0.0766747	-0.734004	-0.98512	1	Cre03.g144707
bin:4.6.3.2	Amino acid metabolism.amino acid degradation.proline degradation.delta-1-pyrroline-5-carboxylate dehydrogenase	0.516765	0.914431	0.0766747	-0.732949	-0.983705	1	Cre12.g520350
bin:5.1.7.1	Lipid metabolism.fatty acid metabolism.fatty acid desaturation.electron supply	0.516765	0.914431	0.0766747	-0.732787	-0.983487	1	Cre03.g145547
bin:5.1.7.1.1	Lipid metabolism.fatty acid metabolism.fatty acid desaturation.electron supply.NADH:cytochrome-b5 reductase *(CBR1)	0.516765	0.914431	0.0766747	-0.732787	-0.983487	1	Cre03.g145547
bin:13.1.3.3.2	Cell division.DNA replication.elongation.DNA polymerase epsilon complex.non-catalytic component *(Dpb2)	0.517172	0.914431	0.077884	0.737085	0.985759	1	Cre10.g424200
bin:16.2.2.4.2	RNA processing.RNA modification.tRNA modification.uridylation.tRNA amino-3-propylcarboxyuridine synthase *(DTWD2)	0.517172	0.914431	0.077884	0.738707	0.987928	1	Cre16.g673169
bin:16.2.2.6.7	RNA processing.RNA modification.tRNA modification.methylation.TRM7-TRM732/TRM734 tRNA cytidine/guanine-methyltransferase complex	0.517172	0.914431	0.077884	0.739194	0.988579	1	Cre03.g145907
bin:16.2.2.6.7.1	RNA processing.RNA modification.tRNA modification.methylation.TRM7-TRM732/TRM734 tRNA cytidine/guanine-methyltransferase complex.component *(TRM7)	0.517172	0.914431	0.077884	0.739194	0.988579	1	Cre03.g145907
bin:19.2.2.12.5.3.11	Protein homeostasis.ubiquitin-proteasome system.ubiquitin-fold protein conjugation.CULLIN-based E3 ubiquitin ligase activities.CUL4-based E3 ubiquitin ligase complexes.DCAF substrate adaptor component activities.substrate adaptor	0.517172	0.914431	0.077884	0.739762	0.989338	1	Cre02.g078150
bin:19.4.2.4.2	Protein homeostasis.proteolysis.serine peptidase activities.LON-type ATP-dependent protease activities.protease *(LON1/2/3/4)	0.517172	0.914431	0.077884	0.739275	0.988688	1	Cre06.g281350
bin:15.3.3.7	RNA biosynthesis.RNA polymerase II-dependent transcription.transcription initiation.SNAP snRNA transcription factor complex	0.518	0.914431	0.0772747	0.663909	0.999339	2	Cre15.g636650,Cre06.g279183
bin:20.1.1.2	Cytoskeleton organisation.microtubular network.alpha-beta-Tubulin heterodimer.beta-Tubulin component *(TUB)	0.518	0.914431	0.0772747	0.66416	0.999716	2	Cre12.g549550
bin:24.2.9.1.2	Solute transport.carrier-mediated transport.CDF superfamily.CaCA family.cation:calcium cation exchanger *(CCX)	0.518	0.914431	0.0772747	0.665221	1.00131	2	Cre14.g625300
bin:14.8.1.1	DNA damage response.mismatch repair (MMR).MSH2-x mismatch repair heterodimer components.component *(MSH2)	0.518738	0.914431	0.0764767	-0.731084	-0.981202	1	Cre01.g003463
bin:16.2.1.3.3	RNA processing.RNA modification.mRNA modification.Cleavage and Polyadenylation Specificity Factor (CPSF) complex.nuclease component *(CPSF73-I)	0.519192	0.914431	0.0776799	0.735626	0.983807	1	Cre12.g498050
bin:16.2.3.1	RNA processing.RNA modification.snRNA modification.DSP snRNA processing complex	0.519192	0.914431	0.0776799	0.735626	0.983807	1	Cre12.g498050
bin:16.2.3.1.5	RNA processing.RNA modification.snRNA modification.DSP snRNA processing complex.nuclease component *(CPSF73-I)	0.519192	0.914431	0.0776799	0.735626	0.983807	1	Cre12.g498050
bin:23.1.3.4	Protein translocation.chloroplast.inner envelope TIC translocation system.AAA-ATPase motor complex	0.519192	0.914431	0.0776799	0.735788	0.984024	1	Cre17.g739752
bin:23.1.3.4.1	Protein translocation.chloroplast.inner envelope TIC translocation system.AAA-ATPase motor complex.FtsH12-FtsHi subcomplex	0.519192	0.914431	0.0776799	0.735788	0.984024	1	Cre17.g739752
bin:23.1.3.4.1.2	Protein translocation.chloroplast.inner envelope TIC translocation system.AAA-ATPase motor complex.FtsH12-FtsHi subcomplex.component *(FtsHi)	0.519192	0.914431	0.0776799	0.735788	0.984024	1	Cre17.g739752
bin:11.1.1.2	Phytohormone action.abscisic acid.biosynthesis.neoxanthin synthase *(ABA4)	0.52	0.914431	0.0770737	0.662936	0.997874	2	Cre06.g255300,Cre03.g207000
bin:9.1.6.2.4	Secondary metabolism.terpenoids.carotenoid biosynthesis.xanthophylls.neoxanthin synthase *(ABA4)	0.52	0.914431	0.0770737	0.662936	0.997874	2	Cre06.g255300,Cre03.g207000
bin:16.2.1.4	RNA processing.RNA modification.mRNA modification.Cleavage Stimulatory Factor (CstF) complex	0.521212	0.914431	0.0774768	0.735301	0.983373	1	Cre12.g506050
bin:16.2.1.4.1	RNA processing.RNA modification.mRNA modification.Cleavage Stimulatory Factor (CstF) complex.component *(CstF77/Rna14)	0.521212	0.914431	0.0774768	0.735301	0.983373	1	Cre12.g506050
bin:19.2.1.3.1.2	Protein homeostasis.ubiquitin-proteasome system.N-degron pathways.Pro/N-degron pathway.GID ubiquitination complex.E3 ubiquitin ligase component *(GID2)	0.521212	0.914431	0.0774768	0.735139	0.983156	1	Cre11.g467574
bin:22.2.1	Vesicle trafficking.retrograde trafficking.Coat protein I (COPI) coatomer machinery	0.522277	0.914431	0.0883594	-0.388139	-0.937306	9	Cre02.g118500,Cre09.g390319,Cre07.g334100,Cre12.g487850,Cre09.g386550,Cre06.g307350
bin:20.3.3	Cytoskeleton organisation.actin and tubulin folding.post-CCT Tubulin folding pathway	0.522843	0.914431	0.0683111	0.467385	0.978704	7	Cre16.g670800,Cre06.g293250
bin:19.2.2.9	Protein homeostasis.ubiquitin-proteasome system.ubiquitin-fold protein conjugation.HECT E3 ubiquitin ligase activities	0.522989	0.914431	0.0745501	0.594695	0.983361	3	Cre01.g012450,Cre03.g159200,Cre07.g312900
bin:1.1.1.3	Photosynthesis.photophosphorylation.photosystem II.assembly	0.523002	0.914431	0.0870516	-0.349386	-0.940592	12	Cre10.g430150,Cre03.g184550,Cre17.g712400,Cre09.g411200
bin:13.4.5.1	Cell division.cytokinesis.endoplasmic reticulum (ER) reorganisation.ER-tubule curvature-inducing protein *(Reticulon)	0.523232	0.914431	0.0772747	0.732706	0.979903	1	Cre06.g308950
bin:17.1.2.2.1.5	Protein biosynthesis.ribosome biogenesis.large ribosomal subunit (LSU).LSU processome.pre-60S ribosomal subunit nuclear assembly.assembly factor *(NOP4)	0.523232	0.914431	0.0772747	0.734571	0.982397	1	Cre02.g104650
bin:18.2.7	Protein modification.acetylation.protein deacetylase *(TIPSY)	0.523232	0.914431	0.0772747	0.733112	0.980445	1	Cre03.g164350
bin:26.10.2.5	External stimuli response.pathogen.effector-triggered immunity (ETI) machinery.immunity suppressor *(SOBER/TIPSY)	0.523232	0.914431	0.0772747	0.733112	0.980445	1	Cre03.g164350
bin:1.2.1.3.4.3	Photosynthesis.calvin cycle.ribulose-1,5-bisphosphat carboxylase/oxygenase (RuBisCo) activity.RuBisCo regulation.RuBisCo inhibitor dephosphorylation.xylulose-1,5-bisphosphate phosphatase *(CbbYb)	0.524655	0.914431	0.0758887	-0.728165	-0.977283	1	Cre14.g623000
bin:12.1.3	Chromatin organisation.chromatin structure.DNA bending	0.524655	0.914431	0.0758887	-0.729949	-0.979678	1	Cre13.g571050
bin:12.1.3.1	Chromatin organisation.chromatin structure.DNA bending.architectural protein *(HMG-B)	0.524655	0.914431	0.0758887	-0.729949	-0.979678	1	Cre13.g571050
bin:13.4.1.2.3.3	Cell division.cytokinesis.preprophase microtubule organization.TON1-TRM-PP2A (TTP) preprophase band formation complex.PP2A-phosphatase subcomplex.regulatory component *(TON2/FASS)	0.524655	0.914431	0.0758887	-0.728814	-0.978154	1	Cre01.g047900
bin:18.5.1.1.2.4	Protein modification.dephosphorylation.protein serine/threonine phosphatase families.PPP Fe-Zn-dependent phosphatase families.PP2A-class phosphatase complexes.regulatory component B2	0.524655	0.914431	0.0758887	-0.728814	-0.978154	1	Cre01.g047900
bin:19.3.3.6.1.3	Protein homeostasis.autophagy.phagophore expansion.membrane shuttling.ATG9-2-18 membrane-recruiting complex.component *(ATG18)	0.524655	0.914431	0.0758887	-0.729787	-0.97946	1	Cre10.g425750
bin:24.2.5	Solute transport.carrier-mediated transport.BART superfamily	0.524752	0.914431	0.0880945	-0.386828	-0.934139	9	Cre17.g725650
bin:13.6	Cell division.mitochondrion/peroxisome binary fission	0.525	0.914431	0.0787114	-0.568847	-0.979349	3	Cre15.g635200,Cre17.g724150
bin:13.2.5.2	Cell division.cell cycle organisation.sister chromatid separation.cohesin loading	0.526	0.914431	0.0764767	0.657444	0.989606	2	Cre06.g278269
bin:13.2.5.2.1	Cell division.cell cycle organisation.sister chromatid separation.cohesin loading.SCC2-SCC4 adherin complex	0.526	0.914431	0.0764767	0.657444	0.989606	2	Cre06.g278269
bin:13.2.4	Cell division.cell cycle organisation.metaphase to anaphase transition	0.526227	0.914431	0.0679923	0.463567	0.970709	7	Cre16.g681578,Cre17.g740510,Cre09.g399911,Cre12.g556650
bin:13.2.4.1	Cell division.cell cycle organisation.metaphase to anaphase transition.Anaphase-Promoting Complex/Cyclosome (APC/C)-dependent ubiquitination	0.526227	0.914431	0.0679923	0.463567	0.970709	7	Cre16.g681578,Cre17.g740510,Cre09.g399911,Cre12.g556650
bin:13.2.4.1.1	Cell division.cell cycle organisation.metaphase to anaphase transition.Anaphase-Promoting Complex/Cyclosome (APC/C)-dependent ubiquitination.APC/C E3 ubiquitin ligase complex	0.526227	0.914431	0.0679923	0.463567	0.970709	7	Cre16.g681578,Cre17.g740510,Cre09.g399911,Cre12.g556650
bin:7.9	Coenzyme metabolism.NAD/NADP biosynthesis	0.526227	0.914431	0.0679923	0.464428	0.972511	7	Cre02.g141200,Cre08.g367800
bin:29.4.1.6	Plant organogenesis.flower formation.photoperiodic pathway.regulatory protein *(HDF1)	0.527273	0.914431	0.0768737	0.731814	0.97871	1	Cre14.g609300
bin:26.10.3	External stimuli response.pathogen.defense mechanisms	0.528	0.914431	0.0762797	0.65653	0.988232	2	Cre03.g205137
bin:15.7.1	RNA biosynthesis.organellar gene expression machinery.plastid-encoded RNA polymerase (PEP) complex	0.528708	0.914431	0.0857844	-0.434905	-0.931648	6	Cre12.g519900,Cre06.g284550,Cre05.g234652
bin:19.4.2.3	Protein homeostasis.proteolysis.serine peptidase activities.DEG-type protease activities	0.528716	0.914431	0.067676	0.419034	0.964812	10	Cre14.g617600,Cre13.g579901
bin:13.1.1.2.8	Cell division.DNA replication.preinitiation.MCM replicative DNA helicase complex.associated component *(BICE1)	0.529293	0.914431	0.0766747	0.731733	0.978601	1	Cre07.g312100
bin:16.2.4	RNA processing.RNA modification.rRNA modification	0.530086	0.914431	0.0959207	-0.30689	-0.956661	22	Cre12.g525200,Cre16.g649400,Cre10.g436650,Cre05.g238500,Cre09.g407900,Cre02.g086550
bin:24.2.2.5	Solute transport.carrier-mediated transport.MFS superfamily.small solute transporter *(BT1)	0.530435	0.914431	0.08042	-0.505029	-0.960005	4	Cre06.g311000,Cre01.g007737,Cre03.g162450,Cre14.g615900
bin:13.1.1.2.1	Cell division.DNA replication.preinitiation.MCM replicative DNA helicase complex.component *(MCM2)	0.530572	0.914431	0.0753094	-0.725894	-0.974236	1	Cre07.g338000
bin:13.2.1.2.7	Cell division.cell cycle organisation.cell cycle control.CYCLIN-dependent protein kinase complex.catalytic component *(CDKG)	0.531313	0.914431	0.0764767	0.730679	0.977191	1	Cre13.g575650
bin:15.1.2.2	RNA biosynthesis.DNA-dependent RNA polymerase complexes.RNA polymerase II complex.component *(NRPB2)	0.531313	0.914431	0.0764767	0.729543	0.975673	1	Cre02.g075150
bin:16.3.2.2	RNA processing.RNA transport.TREX/THO ribonucleoparticle (RNP) trafficking complex.mRNA export adaptor activities	0.531313	0.914431	0.0764767	0.730192	0.976541	1	Cre10.g462250
bin:16.3.2.2.1	RNA processing.RNA transport.TREX/THO ribonucleoparticle (RNP) trafficking complex.mRNA export adaptor activities.mRNA-binding adaptor *(ALY/Tho4)	0.531313	0.914431	0.0764767	0.730192	0.976541	1	Cre10.g462250
bin:18.4.3.1.7	Protein modification.phosphorylation.CMGC protein kinase families.CDK protein kinase families.CDKG protein kinase	0.531313	0.914431	0.0764767	0.730679	0.977191	1	Cre13.g575650
bin:20.1.4.3	Cytoskeleton organisation.microtubular network.Dynein-like microtubule-based motor protein complex.light chain	0.531313	0.914431	0.0764767	0.729057	0.975022	1	Cre03.g181150
bin:27.6.2.1.4	Multi-process regulation.phosphoinositide signalling.phosphoinositide homeostasis.phosphatidylinositol 4-kinase (PI4K-alpha) complex.component *(EFOP)	0.531313	0.914431	0.0764767	0.730435	0.976866	1	Cre01.g024950
bin:4.5.2.1	Amino acid metabolism.shikimate group amino acid biosynthesis.phenylalanine and tyrosine.chorismate mutase *(CM)	0.531313	0.914431	0.0764767	0.73076	0.9773	1	Cre03.g155200
bin:24.2.1.4	Solute transport.carrier-mediated transport.DMT superfamily.solute transporter *(NIPA)	0.531873	0.914431	0.0756946	-0.653366	-1.01539	2	Cre10.g419700,Cre12.g546350
bin:18.1.1.4	Protein modification.glycosylation.N-linked glycosylation.dolichol-phosphate-linked oligosaccharide precursor assembly	0.532	0.914431	0.0758887	0.655988	0.987415	2	Cre11.g467726
bin:12.1.1	Chromatin organisation.chromatin structure.DNA wrapping	0.532808	0.914431	0.0905429	-0.348142	-0.953462	14	Cre13.g569950,Cre06.g264950,Cre17.g713500,Cre17.g708700,Cre06.g265200
bin:16.2.3	RNA processing.RNA modification.snRNA modification	0.534	0.914431	0.0756946	0.654501	0.985177	2	Cre12.g498050,Cre06.g295600
bin:13.3.4	Cell division.meiotic recombination.DNA strand exchange	0.534271	0.914431	0.0691198	0.510185	0.978344	5	Cre02.g102500
bin:13.4.1.2.3.1	Cell division.cytokinesis.preprophase microtubule organization.TON1-TRM-PP2A (TTP) preprophase band formation complex.PP2A-phosphatase subcomplex.catalytic component *(PP2A-C)	0.534517	0.914431	0.0749279	-0.720704	-0.96727	1	Cre03.g199983
bin:13.4.4.3	Cell division.cytokinesis.phragmoplast disassembly.Katanin-recruiting microtubule-anchoring complex	0.534517	0.914431	0.0749279	-0.722326	-0.969447	1	Cre13.g567150
bin:13.4.4.3.2	Cell division.cytokinesis.phragmoplast disassembly.Katanin-recruiting microtubule-anchoring complex.component *(WDR8)	0.534517	0.914431	0.0749279	-0.722326	-0.969447	1	Cre13.g567150
bin:15.3.4.5.1.1	RNA biosynthesis.RNA polymerase II-dependent transcription.transcription co-activation.MEDIATOR complex.head module.component *(MED6)	0.534517	0.914431	0.0749279	-0.723137	-0.970535	1	Cre11.g467659
bin:16.1.1.2.8	RNA processing.pre-RNA splicing.U2-type major spliceosome.U2 snRNP complex.snRNP-associated protein *(SR140)	0.534517	0.914431	0.0749279	-0.722245	-0.969338	1	Cre03.g158150
bin:17.1.2.2.2.1.1	Protein biosynthesis.ribosome biogenesis.large ribosomal subunit (LSU).LSU processome.pre-60S ribosomal subunit nuclear export.NOC export complexes.component *(NOC1/SWA2)	0.534517	0.914431	0.0749279	-0.724515	-0.972386	1	Cre10.g459600
bin:18.5.1.1.2.5	Protein modification.dephosphorylation.protein serine/threonine phosphatase families.PPP Fe-Zn-dependent phosphatase families.PP2A-class phosphatase complexes.catalytic component C	0.534517	0.914431	0.0749279	-0.720704	-0.96727	1	Cre03.g199983
bin:20.3.2.4	Cytoskeleton organisation.actin and tubulin folding.Prefoldin co-chaperone complex.component *(PFD4)	0.534517	0.914431	0.0749279	-0.722975	-0.970318	1	Cre16.g671750
bin:7.12.1.2.2	Coenzyme metabolism.iron-sulfur cluster assembly machinery.plastidial SUF system.transfer phase.scaffold protein *(NFU1/2/3)	0.534517	0.914431	0.0749279	-0.720461	-0.966944	1	Cre17.g710800
bin:24.1.3.1	Solute transport.primary active transport.ABC superfamily.ABC1 family	0.535109	0.914431	0.0857844	-0.346591	-0.933067	12	Cre08.g369850,Cre03.g174050,Cre01.g001350,Cre10.g443000,Cre16.g692300,Cre02.g083354,Cre10.g439000,Cre02.g103250,Cre13.g564900,Cre04.g228650,Cre12.g561550,Cre07.g325761
bin:13.2.5.5.4	Cell division.cell cycle organisation.sister chromatid separation.spindle assembly checkpoint machinery.checkpoint protein *(MAD2)	0.535354	0.914431	0.0760837	0.727111	0.972419	1	Cre08.g380400
bin:19.2.2.11.2	Protein homeostasis.ubiquitin-proteasome system.ubiquitin-fold protein conjugation.RBR E3 ubiquitin ligase activities.E3 ubiquitin ligase *(ARA54)	0.535354	0.914431	0.0760837	0.72784	0.973395	1	Cre01.g018900
bin:19.2.2.12.5.3.10	Protein homeostasis.ubiquitin-proteasome system.ubiquitin-fold protein conjugation.CULLIN-based E3 ubiquitin ligase activities.CUL4-based E3 ubiquitin ligase complexes.DCAF substrate adaptor component activities.substrate adaptor	0.535354	0.914431	0.0760837	0.726543	0.97166	1	Cre02.g111350
bin:19.3.2.3	Protein homeostasis.autophagy.nucleation kinase complexes.auxiliary ATG6-stability component *(TRAF1)	0.535354	0.914431	0.0760837	0.725489	0.97025	1	Cre12.g494000
bin:23.5.2.1.8	Protein translocation.nucleus.nucleocytoplasmic transport.nuclear transport receptor activities.export karyopherin *(XPO2)	0.535354	0.914431	0.0760837	0.725732	0.970575	1	Cre16.g685901
bin:29.4.1.5	Plant organogenesis.flower formation.photoperiodic pathway.regulatory protein *(SRR1)	0.535354	0.914431	0.0760837	0.7263	0.971335	1	Cre08.g375301
bin:4.6.7.8.1.1	Amino acid metabolism.amino acid degradation.branched-chain amino acids.acyl-CoA dehydrogenase oxidation.ETF electron transfer flavoprotein heterodimer.subunit alpha	0.535354	0.914431	0.0760837	0.726381	0.971443	1	Cre16.g687950
bin:18.14.1	Protein modification.protein folding.Cyclophilin-type chaperone activities	0.535893	0.914431	0.0664364	0.399895	0.94451	11	Cre06.g292500,Cre14.g628450
bin:2.4.1.4.3	Cellular respiration.oxidative phosphorylation.NADH dehydrogenase complex.non-core modules.component *(NDUFS4/18kDa)	0.536	0.914431	0.0755015	0.652075	0.981525	2	Cre03.g146247
bin:22.1.4	Vesicle trafficking.anterograde trafficking.storage vacuole	0.536	0.914431	0.0755015	0.65326	0.98331	2	Cre12.g486209
bin:18.14.1.9	Protein modification.protein folding.Cyclophilin-type chaperone activities.peptidyl-prolyl cis-trans isomerase *(ROC7)	0.536489	0.914431	0.0747385	-0.719487	-0.965637	1	Cre06.g284900
bin:19.2.4.2.1.6	Protein homeostasis.ubiquitin-proteasome system.membrane-associated protein degradation.ER-associated protein degradation (ERAD).HRD1 E3 ubiquitin ligase complex.associated plant-specific component *(PAWH)	0.537374	0.914431	0.0758887	0.725408	0.970142	1	Cre02.g115850
bin:19.4.2.9	Protein homeostasis.proteolysis.serine peptidase activities.plastidial protease *(SppA)	0.537374	0.914431	0.0758887	0.725245	0.969925	1	Cre10.g444550
bin:3.2.2.5	Carbohydrate metabolism.starch metabolism.biosynthesis.starch branching enzyme	0.5375	0.914431	0.0774768	-0.56464	-0.972107	3	Cre10.g444700
bin:10.1.1	Redox homeostasis.reactive oxygen scavenging.superoxide dismutase activities	0.538462	0.914431	0.0745501	-0.718109	-0.963787	1	Cre02.g096150
bin:10.1.1.1	Redox homeostasis.reactive oxygen scavenging.superoxide dismutase activities.iron superoxide dismutase *(FSD)	0.538462	0.914431	0.0745501	-0.718109	-0.963787	1	Cre02.g096150
bin:10.1.1.2	Redox homeostasis.reactive oxygen scavenging.superoxide dismutase activities.manganese superoxide dismutase *(MSD)	0.538462	0.914431	0.0745501	-0.718109	-0.963787	1	Cre02.g096150
bin:16.4.6.7	RNA processing.RNA homeostasis.NMD Nonsense-Mediated Decay.regulatory protein *(ELF9)	0.538462	0.914431	0.0745501	-0.71819	-0.963896	1	Cre17.g707050
bin:13.1.3.5	Cell division.DNA replication.elongation.single-stranded-DNA binding RPA complex	0.539394	0.914431	0.0756946	0.724921	0.969491	1	Cre17.g718850
bin:13.1.3.5.1	Cell division.DNA replication.elongation.single-stranded-DNA binding RPA complex.component *(RPA1)	0.539394	0.914431	0.0756946	0.724921	0.969491	1	Cre17.g718850
bin:50.6.5	Enzyme classification.EC_6 ligases.EC_6-5 ligase forming phosphoric ester bond	0.539394	0.914431	0.0756946	0.721839	0.96537	1	Cre06.g278177
bin:18.3.3.3	Protein modification.lipidation.Cys-linked prenylation.postprenylation processing	0.539543	0.914431	0.0686326	0.50817	0.974479	5	Cre03.g145427
bin:6.2.1	Nucleotide metabolism.pyrimidines.de novo biosynthesis	0.539841	0.914431	0.0749279	-0.649302	-1.00908	2	Cre09.g406050
bin:12.3.1.1.2.1.1	Chromatin organisation.post-translational histone modification.histone methylation.lysine methylation.class-I histone methyltransferase activities.PRC2 histone methylation complex.VRN/FIS/EMF core subcomplexes	0.54	0.914431	0.0751182	0.648876	0.97671	2	Cre17.g746247
bin:9	Secondary metabolism	0.540582	0.914431	0.0618406	0.330934	0.945955	22	Cre08.g373050,Cre12.g490350
bin:21.2	Cell wall organisation.hemicellulose	0.541301	0.914431	0.0684715	0.505301	0.968977	5	Cre01.g048350
bin:24.2.25	Solute transport.carrier-mediated transport.choline transporter *(CHER/CTL1)	0.541414	0.914431	0.0755015	0.721515	0.964936	1	Cre01.g021500
bin:26.1.2.1.5	External stimuli response.light.UV-A/blue light.cryptochrome-mediated photoperception.regulatory protein *(CIS1) of cryptochrome signalling	0.541414	0.914431	0.0755015	0.721677	0.965153	1	Cre16.g686000
bin:29.3	Plant organogenesis.vascular system formation	0.541414	0.914431	0.0755015	0.721515	0.964936	1	Cre01.g021500
bin:29.3.3	Plant organogenesis.vascular system formation.phloem differentiation	0.541414	0.914431	0.0755015	0.721515	0.964936	1	Cre01.g021500
bin:29.3.3.2	Plant organogenesis.vascular system formation.phloem differentiation.sieve element formation	0.541414	0.914431	0.0755015	0.721515	0.964936	1	Cre01.g021500
bin:29.3.3.2.2	Plant organogenesis.vascular system formation.phloem differentiation.sieve element formation.sieve plate pore formation	0.541414	0.914431	0.0755015	0.721515	0.964936	1	Cre01.g021500
bin:29.3.3.2.2.3	Plant organogenesis.vascular system formation.phloem differentiation.sieve element formation.sieve plate pore formation.choline transporter *(CHER/CTL1)	0.541414	0.914431	0.0755015	0.721515	0.964936	1	Cre01.g021500
bin:7.12.1.1	Coenzyme metabolism.iron-sulfur cluster assembly machinery.plastidial SUF system.assembly phase	0.541667	0.914431	0.0770737	-0.556408	-0.957933	3	Cre03.g180700
bin:7.13.1	Coenzyme metabolism.tetrapyrrole biosynthesis.5-aminolevulinic acid formation	0.541667	0.914431	0.0770737	-0.554912	-0.955358	3	Cre10.g460050
bin:18.13.2	Protein modification.cysteine disulfide formation.chloroplast	0.542	0.914431	0.0749279	0.64798	0.975362	2	Cre12.g493150
bin:19.1.6.3	Protein homeostasis.protein quality control.Hsp90 chaperone system.Hsp90-co-chaperone *(SGT1)	0.542406	0.914431	0.0741759	-0.717379	-0.962808	1	Cre12.g513600
bin:19.2.3.1.4	Protein homeostasis.ubiquitin-proteasome system.ubiquitin-fold protein deconjugation.UBQ deconjugation.ZUFSP deubiquitinase activities	0.542406	0.914431	0.0741759	-0.716081	-0.961066	1	Cre05.g240500
bin:19.2.3.1.4.1	Protein homeostasis.ubiquitin-proteasome system.ubiquitin-fold protein deconjugation.UBQ deconjugation.ZUFSP deubiquitinase activities.deubiquitinase *(ZUP)	0.542406	0.914431	0.0741759	-0.716081	-0.961066	1	Cre05.g240500
bin:18.5.1.2	Protein modification.dephosphorylation.protein serine/threonine phosphatase families.PPM/PP2C Mn/Mg-dependent phosphatase families	0.542725	0.914431	0.0824344	-0.462156	-0.941342	5	Cre03.g201400,Cre12.g529150,Cre03.g211073,Cre10.g454450,Cre01.g030200
bin:13.2.5.2.1.1	Cell division.cell cycle organisation.sister chromatid separation.cohesin loading.SCC2-SCC4 adherin complex.adherin *(SCC2)	0.543434	0.914431	0.0753094	0.721353	0.964719	1	Cre06.g278269
bin:16.1.5.1.9	RNA processing.pre-RNA splicing.MAC/NTC spliceosome-associated complex.core components.component *(SYF1/MAC9)	0.543434	0.914431	0.0753094	0.721028	0.964285	1	Cre12.g513500
bin:16.4.2.6.3	RNA processing.RNA homeostasis.Exosome complex.associated co-factor activities.exoribonuclease *(RRP44a)	0.543434	0.914431	0.0753094	0.720947	0.964176	1	Cre14.g613850
bin:22.1.1.1.3	Vesicle trafficking.anterograde trafficking.Coat protein II (COPII) coatomer machinery.coat protein complex.Sec23/24 cargo adaptor subcomplex	0.543434	0.914431	0.0753094	0.720704	0.963851	1	Cre01.g035850
bin:22.1.1.1.3.2	Vesicle trafficking.anterograde trafficking.Coat protein II (COPII) coatomer machinery.coat protein complex.Sec23/24 cargo adaptor subcomplex.component *(Sec24)	0.543434	0.914431	0.0753094	0.720704	0.963851	1	Cre01.g035850
bin:27.1	Multi-process regulation.circadian clock system	0.543434	0.914431	0.0753094	0.721272	0.96461	1	Cre12.g485750
bin:27.1.2	Multi-process regulation.circadian clock system.transcriptional coregulator *(CSU4) of CCA1 activity	0.543434	0.914431	0.0753094	0.721272	0.96461	1	Cre12.g485750
bin:11.1.1	Phytohormone action.abscisic acid.biosynthesis	0.543478	0.914431	0.0791317	-0.497768	-0.946202	4	Cre03.g194450,Cre02.g082550
bin:18.4.3.3	Protein modification.phosphorylation.CMGC protein kinase families.DYRK protein kinase	0.543478	0.914431	0.0791317	-0.496633	-0.944046	4	Cre07.g337300
bin:14.7.1	DNA damage response.nucleotide excision repair (NER).global genome nucleotide excision repair (GG-NER)	0.544	0.914431	0.0747385	0.646634	0.973336	2	Cre12.g557400,Cre11.g468450
bin:27.12	Multi-process regulation.RAM (Regulation of Ace2 and Morphogenesis) signalling	0.544061	0.914431	0.0725352	0.587709	0.97181	3	Cre07.g317300
bin:13.5.1.1	Cell division.plastid division.contractile complex.FtsZ prokaryotic-tubulin filaments	0.544379	0.914431	0.0739901	-0.71527	-0.959978	1	Cre02.g142186
bin:13.5.1.1.2	Cell division.plastid division.contractile complex.FtsZ prokaryotic-tubulin filaments.component *(FtsZ2)	0.544379	0.914431	0.0739901	-0.71527	-0.959978	1	Cre02.g142186
bin:14.10.1	DNA damage response.photoreactivation.6-4-type photolyase *(UVR3)	0.544379	0.914431	0.0739901	-0.715189	-0.959869	1	Cre06.g278251
bin:19.4.6.6.3.1	Protein homeostasis.proteolysis.metallopeptidase activities.aminopeptidase activities.M1-class aminopeptidase activities.leucyl aminopeptidase	0.544379	0.914431	0.0739901	-0.715757	-0.960631	1	Cre13.g585900
bin:25.1.4.2.2	Nutrient uptake.nitrogen assimilation.ammonium assimilation.glutamate synthase activities.NADH-dependent glutamate synthase *(NADH-GOGAT)	0.544379	0.914431	0.0739901	-0.715433	-0.960195	1	Cre13.g592200
bin:50.3.3	Enzyme classification.EC_3 hydrolases.EC_3-3 hydrolase acting on ether bond	0.544379	0.914431	0.0739901	-0.715757	-0.960631	1	Cre13.g585900
bin:26.8	External stimuli response.toxic compounds	0.544815	0.914431	0.0681513	0.503204	0.964957	5	Cre07.g319500,Cre04.g228650,Cre04.g215600,Cre12.g543400,Cre14.g629960
bin:13.4.2	Cell division.cytokinesis.cell-plate formation	0.545977	0.914431	0.0723571	0.587416	0.971325	3	Cre04.g225900,Cre04.g220700
bin:18.1.1.1.4	Protein modification.glycosylation.N-linked glycosylation.dolichol-phosphate biosynthesis.dolichol kinase *(DOK)	0.546351	0.914431	0.0738053	-0.714703	-0.959216	1	Cre06.g277700
bin:4.2.2	Amino acid metabolism.aspartate group amino acid biosynthesis.aspartate-derived amino acids	0.546823	0.914431	0.0655321	0.409872	0.925142	9	Cre03.g206600,Cre03.g162550
bin:16.1.4.3.3	RNA processing.pre-RNA splicing.spliceosome disassembly.ILS spliceosome disassembly complex.RNA helicase component *(Prp43)	0.547475	0.914431	0.0749279	0.719244	0.961899	1	Cre03.g182950
bin:4.6.7.5.1.1	Amino acid metabolism.amino acid degradation.branched-chain amino acids.leucine degradation.methylcrotonoyl-CoA carboxylase heterodimer.subunit alpha	0.547475	0.914431	0.0749279	0.718839	0.961357	1	Cre06.g278098
bin:11.5	Phytohormone action.ethylene	0.548	0.914431	0.0743625	0.646067	0.972481	2	Cre02.g075100,Cre12.g540750
bin:11.5.2	Phytohormone action.ethylene.perception and signal transduction	0.548	0.914431	0.0743625	0.646067	0.972481	2	Cre02.g075100,Cre12.g540750
bin:11.5.2.1	Phytohormone action.ethylene.perception and signal transduction.ETR/ERS receptor activity	0.548	0.914431	0.0743625	0.646067	0.972481	2	Cre02.g075100,Cre12.g540750
bin:16.2.2.7.3	RNA processing.RNA modification.tRNA modification.thiolation CTU1-URM1 pathway.adenylyltransferase *(CNX5)	0.548323	0.914431	0.0736213	-0.712189	-0.955842	1	Cre09.g402034
bin:19.2.2.8.1.13	Protein homeostasis.ubiquitin-proteasome system.ubiquitin-fold protein conjugation.RING E3 ubiquitin ligase activities.RING-H2-class.E3 ubiquitin ligase *(BTS/BTSL)	0.548323	0.914431	0.0736213	-0.712919	-0.956821	1	Cre05.g248550
bin:19.4.4	Protein homeostasis.proteolysis.glutamic peptidase activities	0.548323	0.914431	0.0736213	-0.713081	-0.957039	1	Cre17.g712350
bin:19.4.4.3	Protein homeostasis.proteolysis.glutamic peptidase activities.glutamic peptidase *(SCO4)	0.548323	0.914431	0.0736213	-0.713081	-0.957039	1	Cre17.g712350
bin:25.5.2.1	Nutrient uptake.micronutrient homeostasis.iron.iron cation sensor protein *(HRZ/BRUTUS)	0.548323	0.914431	0.0736213	-0.712919	-0.956821	1	Cre05.g248550
bin:3.13.7.1	Carbohydrate metabolism.nucleotide sugar biosynthesis.UDP-L-arabinose biosynthesis.UDP-D-xylose 4-epimerase	0.548323	0.914431	0.0736213	-0.711135	-0.954427	1	Cre09.g401022
bin:5.9.2	Lipid metabolism.plastoglobule-associated activities.Fibrillin plastoglobule core protein *(FBN4)	0.548323	0.914431	0.0736213	-0.712675	-0.956495	1	Cre02.g143667
bin:7.1.2	Coenzyme metabolism.molybdenum cofactor biosynthesis.molybdopterin biosynthesis	0.548323	0.914431	0.0736213	-0.712189	-0.955842	1	Cre09.g402034
bin:7.1.2.1	Coenzyme metabolism.molybdenum cofactor biosynthesis.molybdopterin biosynthesis.sulphurylase *(CNX5)	0.548323	0.914431	0.0736213	-0.712189	-0.955842	1	Cre09.g402034
bin:27.6.2	Multi-process regulation.phosphoinositide signalling.phosphoinositide homeostasis	0.549249	0.914431	0.0652353	0.397487	0.938823	11	Cre16.g670261,Cre06.g308400
bin:13.3.5.1.10	Cell division.meiotic recombination.meiotic crossover.class-I/ZMM crossover pathway.pachytene checkpoint protein *(PCH2/CRC1)	0.549495	0.914431	0.0747385	0.71746	0.959513	1	Cre02.g117150
bin:12.5.2	Chromatin organisation.epigenetic state regulation.RNA-independent DNA methylation	0.549815	0.914431	0.0701132	0.542909	0.96613	4	Cre01.g038151,Cre06.g280500
bin:18.4.8.1	Protein modification.phosphorylation.ABC1K protein kinase families.photosynthetic-specific clade	0.550868	0.914431	0.0855357	-0.35162	-0.918984	11	Cre13.g565260
bin:18.4.8.1.3	Protein modification.phosphorylation.ABC1K protein kinase families.photosynthetic-specific clade.subgroup-5 protein kinase	0.550868	0.914431	0.0855357	-0.35162	-0.918984	11	Cre13.g565260
bin:19.2.2.12.3	Protein homeostasis.ubiquitin-proteasome system.ubiquitin-fold protein conjugation.CULLIN-based E3 ubiquitin ligase activities.CUL1-based/SCF E3 ubiquitin ligase complexes	0.55122	0.914431	0.0845557	-0.356978	-0.905738	10	Cre06.g254450,Cre01.g005900,Cre17.g738800,Cre07.g355750
bin:12.1.1.1.2	Chromatin organisation.chromatin structure.DNA wrapping.histone H2A-H2B dimer.histone *(H2B/HTB)	0.551724	0.914431	0.0718276	0.581556	0.961634	3	Cre06.g264800,Cre13.g591200,Cre13.g590750
bin:13.1.1.1.2	Cell division.DNA replication.preinitiation.origin recognition complex.component *(ORC2)	0.553535	0.914431	0.0743625	0.716244	0.957886	1	Cre03.g199400
bin:13.6.6	Cell division.mitochondrion/peroxisome binary fission.peroxisome fission	0.553535	0.914431	0.0743625	0.714622	0.955717	1	Cre09.g402350
bin:13.6.6.2	Cell division.mitochondrion/peroxisome binary fission.peroxisome fission.PEX11-repression factor *(FHA3)	0.553535	0.914431	0.0743625	0.714622	0.955717	1	Cre09.g402350
bin:16.3.2.1.4	RNA processing.RNA transport.TREX/THO ribonucleoparticle (RNP) trafficking complex.THO subcomplex.component *(THOC5)	0.553535	0.914431	0.0743625	0.715838	0.957344	1	Cre17.g705550
bin:18.11.1	Protein modification.methylation.lysine N-methyltransferase activities	0.553603	0.914431	0.0673624	0.499205	0.957289	5	Cre10.g437829,Cre07.g321200
bin:16.4.2.6.1	RNA processing.RNA homeostasis.Exosome complex.associated co-factor activities.exoribonuclease *(RRP6L)	0.554	0.914431	0.0738053	0.64443	0.970018	2	Cre12.g512250
bin:14.6.6	DNA damage response.base excision repair (BER).DNA phosphatase *(ZDP)	0.554241	0.914431	0.0730744	-0.708945	-0.951488	1	Cre09.g388726
bin:20.1.3.10	Cytoskeleton organisation.microtubular network.Kinesin microtubule-based motor protein activities.Kinesin-12-type motor protein	0.554241	0.914431	0.0730744	-0.710161	-0.953121	1	Cre03.g164050
bin:10.5.5	Redox homeostasis.tocopherol biosynthesis.tocopherol cyclase *(VTE1/TC)	0.555556	0.914431	0.0741759	0.713243	0.953873	1	Cre01.g013801
bin:13.3.5.2.3.3	Cell division.meiotic recombination.meiotic crossover.class-II/MUS81-dependent crossover pathway.RTR Holliday junction dissolution complex.non-catalytic component *(RMI1)	0.555556	0.914431	0.0741759	0.713567	0.954307	1	Cre17.g712450
bin:22.6.1.2	Vesicle trafficking.vesicle tethering.RAB-GTPase activities.B-class RAB GTPase	0.555556	0.914431	0.0741759	0.710972	0.950836	1	Cre09.g390763
bin:28.1.2.5	Plant reproduction.gametogenesis.female gametophyt.RNA helicase *(MAA3)	0.555556	0.914431	0.0741759	0.711702	0.951812	1	Cre06.g263800
bin:13.4.1.6	Cell division.cytokinesis.preprophase microtubule organization.Kinesin-14-type motor protein *(KIN14)	0.556	0.914431	0.0736213	0.643633	0.968819	2	Cre16.g656700,Cre03.g200600
bin:15.5.3.2.7	RNA biosynthesis.DNA-binding transcriptional regulation.helix-turn-helix DNA-binding domain.tryptophan-cluster structure.MYBR-R-type transcription factor	0.556	0.914431	0.0736213	0.642985	0.967842	2	Cre03.g198800,Cre10.g430750
bin:20.1.3.12.1	Cytoskeleton organisation.microtubular network.Kinesin microtubule-based motor protein activities.Kinesin-14-type motor protein activities.kinesin motor protein *(KAT)	0.556	0.914431	0.0736213	0.643633	0.968819	2	Cre16.g656700,Cre03.g200600
bin:12.3.2.3.1.4	Chromatin organisation.post-translational histone modification.histone acetylation.HD1-type histone deacetylase family.class-I histone deacetylase activities.histone deacetylase *(HDA8)	0.556213	0.914431	0.0728939	-0.707972	-0.950182	1	Cre06.g277350
bin:16.3.2.4	RNA processing.RNA transport.TREX/THO ribonucleoparticle (RNP) trafficking complex.regulatory protein *(MOS11) of helicase activity	0.556213	0.914431	0.0728939	-0.708621	-0.951053	1	Cre03.g176100
bin:14.11	DNA damage response.DNA-protein crosslink (DPC) repair	0.557196	0.914431	0.0694481	0.536337	0.954436	4	Cre06.g305050,Cre07.g333850,Cre12.g521600
bin:22.7.2	Vesicle trafficking.vesicle target membrane fusion.regulation	0.557769	0.914431	0.0732559	-0.636662	-0.989435	2	Cre12.g558250
bin:16.4.2.6.4	RNA processing.RNA homeostasis.Exosome complex.associated co-factor activities.regulatory cofactor *(RST1)	0.558185	0.914431	0.0727141	-0.706918	-0.948767	1	Cre01.g010650
bin:19.2.3.1.1.4	Protein homeostasis.ubiquitin-proteasome system.ubiquitin-fold protein deconjugation.UBQ deconjugation.UBP deubiquitinase activities.deubiquitinase *(UBP6-7)	0.558185	0.914431	0.0727141	-0.705863	-0.947352	1	Cre17.g726050
bin:24.2.2.1	Solute transport.carrier-mediated transport.MFS superfamily.sugar transporter SP family	0.558185	0.914431	0.0727141	-0.707485	-0.949529	1	Cre03.g206800
bin:24.2.2.1.1	Solute transport.carrier-mediated transport.MFS superfamily.sugar transporter SP family.hexose transporter *(SGB/GlcT)	0.558185	0.914431	0.0727141	-0.707485	-0.949529	1	Cre03.g206800
bin:3.13.8	Carbohydrate metabolism.nucleotide sugar biosynthesis.UDP-D-glucose 4-epimerase	0.558185	0.914431	0.0727141	-0.705215	-0.946481	1	Cre04.g214502
bin:5.2.1.2	Lipid metabolism.glycerolipid metabolism.phosphatidate biosynthesis.endoplasmic reticulum phosphatidate biosynthesis	0.558185	0.914431	0.0727141	-0.705377	-0.946699	1	Cre06.g273250
bin:5.2.1.2.3	Lipid metabolism.glycerolipid metabolism.phosphatidate biosynthesis.endoplasmic reticulum phosphatidate biosynthesis.glycerol-3-phosphate acyltransferase *(GPAT9)	0.558185	0.914431	0.0727141	-0.705377	-0.946699	1	Cre06.g273250
bin:5.6	Lipid metabolism.lipid-A biosynthesis	0.558185	0.914431	0.0727141	-0.705944	-0.947461	1	Cre13.g583100
bin:5.6.6	Lipid metabolism.lipid-A biosynthesis.3-deoxy-D-manno-octulosonic acid (Kdo) transferase *(KdtA)	0.558185	0.914431	0.0727141	-0.705944	-0.947461	1	Cre13.g583100
bin:19.2.3.1.2.5	Protein homeostasis.ubiquitin-proteasome system.ubiquitin-fold protein deconjugation.UBQ deconjugation.OTU deubiquitinase activities.deubiquitinase *(OTU6-12)	0.559596	0.915081	0.0738053	0.710567	0.950294	1	Cre09.g392250
bin:19.2.5.2.1.10	Protein homeostasis.ubiquitin-proteasome system.26S proteasome.19S regulatory particle.base subcomplex.regulatory component *(RPN13)	0.559596	0.915081	0.0738053	0.709675	0.949101	1	Cre11.g469450
bin:26.1.4.2	External stimuli response.light.multiple photoreceptor signalling.regulatory protein *(SHW)	0.559596	0.915081	0.0738053	0.709756	0.94921	1	Cre12.g498300
bin:16.3	RNA processing.RNA transport	0.560127	0.915081	0.0617054	0.349	0.918484	16	Cre16.g695300,Cre02.g143600,Cre17.g719000,Cre01.g014050
bin:50.6.1	Enzyme classification.EC_6 ligases.EC_6-1 ligase forming carbon-oxygen bond	0.560272	0.915081	0.0650878	0.386682	0.925799	12	Cre16.g651750,Cre02.g087950,Cre03.g169850
bin:20.1.1	Cytoskeleton organisation.microtubular network.alpha-beta-Tubulin heterodimer	0.560886	0.915081	0.0691198	0.533252	0.948945	4	Cre12.g549550,Cre04.g216850,Cre03.g190950
bin:19.4.2.3.1	Protein homeostasis.proteolysis.serine peptidase activities.DEG-type protease activities.endopeptidase *(DEG1)	0.561303	0.915081	0.0709609	0.577987	0.955733	3	Cre02.g088400,Cre12.g498500,Cre01.g028350
bin:2	Cellular respiration	0.561848	0.915081	0.0587186	0.291045	0.936068	38	Cre14.g626667,Cre03.g146247,Cre17.g731950,Cre03.g157700,Cre06.g276450
bin:18.1.1.5.1	Protein modification.glycosylation.N-linked glycosylation.oligosaccharyl transferase (OST) complex.component *(OST1)	0.56213	0.915081	0.0723571	-0.70416	-0.945066	1	Cre12.g523300
bin:24.2.6.2	Solute transport.carrier-mediated transport.TOC superfamily.transport protein *(TSUP)	0.563218	0.915081	0.0707899	0.575485	0.951595	3	Cre16.g658750,Cre14.g627251
bin:4.6.3	Amino acid metabolism.amino acid degradation.proline degradation	0.563218	0.915081	0.0707899	0.574855	0.950555	3	Cre01.g036850
bin:24.1.2	Solute transport.primary active transport.P-type ATPase superfamily	0.563579	0.915081	0.0610364	0.336885	0.937888	20	Cre02.g093700,Cre11.g467795
bin:6.1.5.10	Nucleotide metabolism.purines.catabolism.ureidoglycine aminohydrolase *(UGly-AH)	0.563636	0.915081	0.0734381	0.708377	0.947366	1	Cre06.g290000
bin:11.4.4	Phytohormone action.cytokinin.transport	0.563745	0.915081	0.0727141	-0.632094	-0.982335	2	Cre10.g448450
bin:11.4.4.2	Phytohormone action.cytokinin.transport.cytokinin transporter *(AZG1/2)	0.563745	0.915081	0.0727141	-0.632094	-0.982335	2	Cre10.g448450
bin:16.5.1	RNA processing.mRNA silencing.transacting siRNA pathway	0.563745	0.915081	0.0727141	-0.632928	-0.983632	2	Cre12.g542450,Cre11.g481400
bin:24.2.3.3	Solute transport.carrier-mediated transport.APC superfamily.NCS-2 family	0.563745	0.915081	0.0727141	-0.632094	-0.982335	2	Cre10.g448450
bin:24.2.3.3.1	Solute transport.carrier-mediated transport.APC superfamily.NCS-2 family.purine transporter *(AZG)	0.563745	0.915081	0.0727141	-0.632094	-0.982335	2	Cre10.g448450
bin:18.1.2.1	Protein modification.glycosylation.O-linked glycosylation.hydroxyproline O-linked glycosylation	0.564576	0.915081	0.0687943	0.532518	0.94764	4	Cre16.g690000
bin:18.1.2.1.1	Protein modification.glycosylation.O-linked glycosylation.hydroxyproline O-linked glycosylation.hydroxyproline-O-arabinosyltransferase *(HPAT)	0.564576	0.915081	0.0687943	0.532518	0.94764	4	Cre16.g690000
bin:21.4.1.3.3.2	Cell wall organisation.cell wall proteins.hydroxyproline-rich glycoprotein activities.extensin activities.extensin glycosylation.hydroxyproline beta-1,4-arabinosyltransferase *(HPAT)	0.564576	0.915081	0.0687943	0.532518	0.94764	4	Cre16.g690000
bin:22.6.10.2	Vesicle trafficking.vesicle tethering.Golgin-mediated tethering.Golgin-type membrane tethering protein *(CASP)	0.565657	0.915846	0.0732559	0.707891	0.946715	1	Cre08.g382650
bin:6.1.1.1	Nucleotide metabolism.purines.ribonucleotide (RN) anabolism.phosphoribosyldiphosphate 5-amidotransferase *(ASE)	0.565657	0.915846	0.0732559	0.707647	0.94639	1	Cre05.g234638
bin:3.2.2.4	Carbohydrate metabolism.starch metabolism.biosynthesis.starch synthase activities	0.565905	0.915846	0.0662842	0.491057	0.941663	5	Cre09.g387100,Cre13.g579598
bin:13.3.4.3	Cell division.meiotic recombination.DNA strand exchange.RPA presynaptic filament assembly factor complex	0.568	0.916951	0.0725352	0.640146	0.963569	2	Cre17.g718850,Cre16.g651000
bin:13.3.4.3.1	Cell division.meiotic recombination.DNA strand exchange.RPA presynaptic filament assembly factor complex.component *(RPA1)	0.568	0.916951	0.0725352	0.640146	0.963569	2	Cre17.g718850,Cre16.g651000
bin:15.5.10.6	RNA biosynthesis.DNA-binding transcriptional regulation.undefined DNA-binding domain.PLATZ transcription factor	0.568	0.916951	0.0725352	0.640132	0.963549	2	Cre02.g095950
bin:16.4.10.4	RNA processing.RNA homeostasis.post-transcriptional regulation.CWF19-type post-transcriptional regulator	0.568047	0.916951	0.0718276	-0.703511	-0.944196	1	Cre07.g338900
bin:1.4.1	Photosynthesis.CAM/C4 photosynthesis.carbon dioxide-bicarbonate equilibrium	0.568129	0.916951	0.0799859	-0.450882	-0.918378	5	Cre09.g415700,Cre12.g485050
bin:50.1.12	Enzyme classification.EC_1 oxidoreductases.EC_1-13 oxidoreductase acting on single donor with incorporation of molecular oxygen (oxygenase)	0.568493	0.916951	0.0647943	0.459776	0.929286	6	Cre08.g365825,Cre09.g398993,Cre09.g399030,Cre12.g512300,Cre02.g091200
bin:12.4.8.3.1	Chromatin organisation.nucleosome remodeling.other chromatin remodeling activities.Rad5/16-like group.chromatin remodeling factor *(Rad5)	0.569697	0.916951	0.0728939	0.705377	0.943353	1	Cre14.g614400
bin:19.2.2.9.1	Protein homeostasis.ubiquitin-proteasome system.ubiquitin-fold protein conjugation.HECT E3 ubiquitin ligase activities.E3 ubiquitin ligase *(UPL1)	0.569697	0.916951	0.0728939	0.705539	0.94357	1	Cre01.g012450
bin:6.2.2.2	Nucleotide metabolism.pyrimidines.salvage pathway.uracil phosphoribosyltransferase *(UPP)	0.569697	0.916951	0.0728939	0.705052	0.942919	1	Cre11.g467778
bin:15.3.5.1	RNA biosynthesis.RNA polymerase II-dependent transcription.transcription elongation.PAF1C transcription initiation and elongation complex	0.569721	0.916951	0.0721798	-0.629844	-0.978839	2	Cre03.g189605
bin:6.2.3	Nucleotide metabolism.pyrimidines.phosphotransfers	0.57002	0.916951	0.0716527	-0.703187	-0.94376	1	Cre08.g377350
bin:6.2.3.1	Nucleotide metabolism.pyrimidines.phosphotransfers.uridylate kinase *(UMK)	0.57002	0.916951	0.0716527	-0.703187	-0.94376	1	Cre08.g377350
bin:6.1.5	Nucleotide metabolism.purines.catabolism	0.571912	0.919091	0.0639272	0.44011	0.921589	7	Cre10.g456900,Cre12.g545101,Cre13.g592050,Cre06.g290000,Cre12.g504950
bin:18.5.1.1.8	Protein modification.dephosphorylation.protein serine/threonine phosphatase families.PPP Fe-Zn-dependent phosphatase families.Shewanella-like phosphatase *(SLP)	0.573705	0.919091	0.0718276	-0.627013	-0.97444	2	Cre03.g185200
bin:24.2.8.1	Solute transport.carrier-mediated transport.CPA superfamily.CPA-1 family	0.573705	0.919091	0.0718276	-0.626627	-0.973839	2	Cre02.g144550
bin:24.2.8.1.1	Solute transport.carrier-mediated transport.CPA superfamily.CPA-1 family.proton:cation antiporter *(NHX)	0.573705	0.919091	0.0718276	-0.626627	-0.973839	2	Cre02.g144550
bin:18.13.1.2	Protein modification.cysteine disulfide formation.endoplasmic reticulum.protein disulfide isomerase *(PDI-M)	0.573737	0.919091	0.0725352	0.70416	0.941726	1	Cre07.g328150
[truncated: 1,208 more rows]

## Sheet: GO
Supplemental table 6.2: Gene set enrichment analysis results of Gene Ontology annotations (Paraquat treatment)
pathway	description	pval	padj	log2err	ES	NES	size	leadingEdge
GO:0000038	very long-chain fatty acid metabolic process	5.0619e-05	0.114185	0.557332	0.844739	2.01031	10	Cre09.g400516,Cre17.g722150,Cre03.g167924
GO:0016070	RNA metabolic process	0.000107743	0.114185	0.538434	0.31874	1.45299	558	Cre13.g565550,Cre02.g075600,Cre17.g725050,Cre06.g254800,Cre02.g085450,Cre12.g543303,Cre14.g612100,Cre16.g651750,Cre03.g152950,Cre06.g269350,Cre10.g450879,Cre11.g478950,Cre09.g391370,Cre13.g566200,Cre12.g529500,Cre02.g086050,Cre06.g270900,Cre10.g428400,Cre12.g549850,Cre16.g673900,Cre06.g264400,Cre10.g440050,Cre13.g576250,Cre14.g633650,Cre09.g401663,Cre17.g745547,Cre16.g676400,Cre17.g733208,Cre12.g…
GO:0042761	very long-chain fatty acid biosynthetic process	0.000112542	0.114185	0.538434	0.892964	1.8961	7	Cre09.g400516,Cre17.g722150,Cre03.g167924
GO:0051239	regulation of multicellular organismal process	0.000210197	0.114185	0.518848	0.437174	1.72702	121	Cre03.g178050,Cre13.g566200,Cre14.g619166,Cre08.g358532,Cre12.g533050,Cre02.g094150,Cre10.g420400,Cre06.g295200,Cre06.g278197,Cre26.g756897,Cre13.g571200,Cre03.g191200,Cre10.g453900,Cre01.g040150,Cre13.g602700,Cre09.g393173,Cre03.g169950,Cre10.g433000,Cre03.g178150,Cre03.g199311,Cre12.g544700,Cre02.g094100,Cre07.g329900,Cre17.g698233,Cre06.g265602,Cre06.g257800,Cre17.g746247,Cre01.g003376,Cre16.g…
GO:0005353	fructose transmembrane transporter activity	0.000242671	0.114185	0.518848	-0.993593	-1.53305	2	Cre06.g275000,Cre06.g271800
GO:0008515	sucrose transmembrane transporter activity	0.000242671	0.114185	0.518848	-0.993593	-1.53305	2	Cre06.g275000,Cre06.g271800
GO:0008516	hexose uniporter activity	0.000242671	0.114185	0.518848	-0.993593	-1.53305	2	Cre06.g275000,Cre06.g271800
GO:0015154	disaccharide transmembrane transporter activity	0.000242671	0.114185	0.518848	-0.993593	-1.53305	2	Cre06.g275000,Cre06.g271800
GO:0015157	oligosaccharide transmembrane transporter activity	0.000242671	0.114185	0.518848	-0.993593	-1.53305	2	Cre06.g275000,Cre06.g271800
GO:0015284	fructose uniporter activity	0.000242671	0.114185	0.518848	-0.993593	-1.53305	2	Cre06.g275000,Cre06.g271800
GO:0015755	fructose transmembrane transport	0.000242671	0.114185	0.518848	-0.993593	-1.53305	2	Cre06.g275000,Cre06.g271800
GO:0015757	galactose transmembrane transport	0.000242671	0.114185	0.518848	-0.993593	-1.53305	2	Cre06.g275000,Cre06.g271800
GO:1902334	fructose export from vacuole to cytoplasm	0.000242671	0.114185	0.518848	-0.993593	-1.53305	2	Cre06.g275000,Cre06.g271800
GO:1905200	gibberellic acid transmembrane transport	0.000242671	0.114185	0.518848	-0.993593	-1.53305	2	Cre06.g275000,Cre06.g271800
GO:1905201	gibberellin transmembrane transporter activity	0.000242671	0.114185	0.518848	-0.993593	-1.53305	2	Cre06.g275000,Cre06.g271800
GO:2000026	regulation of multicellular organismal development	0.000279536	0.118365	0.498493	0.45245	1.74558	100	Cre03.g178050,Cre13.g566200,Cre14.g619166,Cre08.g358532,Cre12.g533050,Cre02.g094150,Cre10.g420400,Cre06.g295200,Cre06.g278197,Cre13.g571200,Cre03.g191200,Cre10.g453900,Cre01.g040150,Cre13.g602700,Cre09.g393173,Cre03.g169950,Cre10.g433000,Cre03.g178150,Cre03.g199311,Cre12.g544700,Cre07.g329900,Cre17.g698233,Cre06.g265602,Cre17.g746247,Cre01.g003376,Cre16.g655450,Cre11.g475950,Cre03.g177007,Cre02.g…
GO:0048518	positive regulation of biological process	0.000285095	0.118365	0.498493	0.366587	1.57138	248	Cre12.g543303,Cre03.g168450,Cre17.g696400,Cre13.g566200,Cre06.g270900,Cre06.g270200,Cre06.g264400,Cre10.g440050,Cre14.g633650,Cre24.g755647,Cre01.g051400,Cre08.g358532,Cre16.g687301,Cre10.g465850,Cre17.g716400,Cre06.g269950,Cre10.g441200,Cre01.g052300,Cre11.g479700,Cre06.g295200,Cre06.g278197,Cre06.g279250,Cre03.g156600,Cre10.g453900,Cre06.g303500,Cre01.g040150,Cre12.g515250,Cre06.g271100,Cre02.g…
GO:0006633	fatty acid biosynthetic process	0.0003569	0.139945	0.498493	0.568601	1.86721	40	Cre09.g400516,Cre17.g722150,Cre03.g208050,Cre08.g373050,Cre06.g251400,Cre03.g167924
GO:0001055	RNA polymerase II activity	0.000420369	0.149256	0.498493	0.999838	1.3464	1	Cre13.g565550
GO:0048580	regulation of post-embryonic development	0.000422941	0.149256	0.498493	0.453633	1.71177	90	Cre03.g178050,Cre13.g566200,Cre14.g619166,Cre08.g358532,Cre02.g094150,Cre10.g420400,Cre06.g295200,Cre06.g278197,Cre13.g571200,Cre03.g191200,Cre10.g453900,Cre01.g040150,Cre13.g602700,Cre09.g393173,Cre03.g169950,Cre03.g178150,Cre12.g544700,Cre07.g329900,Cre17.g698233,Cre06.g265602,Cre17.g746247,Cre01.g003376,Cre16.g655450,Cre11.g475950,Cre03.g177007,Cre02.g141000,Cre17.g701500,Cre08.g377200,Cre12.g…
GO:0005634	nucleus	0.000518321	0.174205	0.477271	0.2971	1.37501	743	Cre13.g565550,Cre17.g725050,Cre06.g254800,Cre12.g543303,Cre02.g110150,Cre03.g167924,Cre14.g630050,Cre16.g681578,Cre14.g612100,Cre09.g394350,Cre09.g398650,Cre06.g269350,Cre10.g450879,Cre04.g229300,Cre13.g566200,Cre02.g101850,Cre12.g529500,Cre09.g400100,Cre02.g081550,Cre16.g666200,Cre16.g673900,Cre06.g264400,Cre10.g438700,Cre14.g633650,Cre17.g733208,Cre16.g673700,Cre14.g619166,Cre24.g755647,Cre16.g…
GO:0009523	photosystem II	0.000627377	0.201274	0.477271	0.643506	1.89219	23	Cre10.g452050,Cre11.g467573,Cre07.g344950,Cre12.g508750,Cre03.g198850,Cre06.g278144,Cre16.g687900,Cre17.g746397,Cre10.g440450
GO:0003676	nucleic acid binding	0.000755293	0.231777	0.477271	0.290509	1.34561	784	Cre02.g075600,Cre06.g254800,Cre02.g085450,Cre12.g510050,Cre12.g543303,Cre02.g110150,Cre07.g349300,Cre13.g571251,Cre10.g452050,Cre16.g651750,Cre06.g284750,Cre03.g152950,Cre06.g269350,Cre10.g450879,Cre10.g442650,Cre04.g229300,Cre09.g391370,Cre11.g467573,Cre13.g566200,Cre12.g529500,Cre02.g086050,Cre09.g400100,Cre10.g428400,Cre16.g666200,Cre16.g673900,Cre10.g440050,Cre12.g519180,Cre17.g745547,Cre16.g…
GO:0090304	nucleic acid metabolic process	0.000794118	0.233537	0.477271	0.293588	1.35875	743	Cre13.g565550,Cre02.g075600,Cre17.g725050,Cre06.g254800,Cre02.g085450,Cre12.g543303,Cre14.g612100,Cre16.g651750,Cre03.g152950,Cre06.g269350,Cre10.g450879,Cre11.g478950,Cre09.g391370,Cre13.g566200,Cre12.g529500,Cre02.g086050,Cre06.g270900,Cre10.g428400,Cre12.g549850,Cre16.g673900,Cre06.g264400,Cre10.g440050,Cre13.g576250,Cre14.g633650,Cre09.g401663,Cre17.g745547,Cre16.g676400,Cre17.g733208,Cre12.g…
GO:0009645	response to low light intensity stimulus	0.000885924	0.246901	0.477271	0.940299	1.72672	4	Cre10.g452050,Cre11.g467573,Cre06.g295200,Cre16.g687900
GO:0009922	fatty acid elongase activity	0.000909525	0.246901	0.477271	0.999513	1.34597	1	Cre17.g722150
GO:0061695	transferase complex, transferring phosphorus-containing groups	0.00102254	0.26416	0.45506	0.621769	1.85345	24	Cre13.g565550,Cre09.g394350,Cre16.g673900,Cre10.g440050,Cre16.g670261,Cre06.g271100,Cre01.g011200,Cre10.g435800
GO:0051247	positive regulation of protein metabolic process	0.00111992	0.26416	0.45506	0.617507	1.84074	24	Cre17.g696400,Cre06.g264400,Cre10.g440050,Cre06.g269950,Cre10.g453900,Cre02.g077925,Cre10.g435800,Cre04.g216600,Cre12.g559250,Cre09.g399911,Cre11.g467568,Cre12.g512250
GO:0019171	3-hydroxyacyl-[acyl-carrier-protein] dehydratase activity	0.00112281	0.26416	0.45506	0.999351	1.34575	1	Cre03.g208050
GO:0047450	crotonoyl-[acyl-carrier-protein] hydratase activity	0.00112281	0.26416	0.45506	0.999351	1.34575	1	Cre03.g208050
GO:0030497	fatty acid elongation	0.00119394	0.268116	0.45506	0.956029	1.5973	3	Cre17.g722150,Cre08.g373050
GO:0010072	primary shoot apical meristem specification	0.0012156	0.268116	0.45506	0.99927	1.34564	1	Cre08.g373050
GO:0009058	biosynthetic process	0.00125383	0.268167	0.45506	0.272079	1.27672	1132	Cre13.g565550,Cre09.g400516,Cre17.g722150,Cre02.g075600,Cre03.g208050,Cre08.g373050,Cre12.g554800,Cre03.g181300,Cre06.g254800,Cre02.g073700,Cre02.g085450,Cre06.g251400,Cre13.g565321,Cre12.g510050,Cre03.g167924,Cre14.g612100,Cre09.g394350,Cre12.g561050,Cre07.g356500,Cre07.g332500,Cre16.g651750,Cre06.g284750,Cre07.g342900,Cre06.g269350,Cre10.g450879,Cre03.g182100,Cre09.g391370,Cre13.g566200,Cre16.g…
GO:1901576	organic substance biosynthetic process	0.00132947	0.275982	0.45506	0.273611	1.28294	1097	Cre13.g565550,Cre09.g400516,Cre17.g722150,Cre02.g075600,Cre03.g208050,Cre08.g373050,Cre12.g554800,Cre03.g181300,Cre06.g254800,Cre02.g073700,Cre02.g085450,Cre06.g251400,Cre13.g565321,Cre12.g510050,Cre03.g167924,Cre14.g612100,Cre09.g394350,Cre12.g561050,Cre07.g356500,Cre07.g332500,Cre16.g651750,Cre06.g284750,Cre07.g342900,Cre06.g269350,Cre10.g450879,Cre03.g182100,Cre09.g391370,Cre13.g566200,Cre16.g…
GO:0010930	negative regulation of auxin mediated signaling pathway	0.00141288	0.282248	0.45506	-0.930133	-1.77917	4	Cre06.g275000,Cre06.g271800
GO:0005768	endosome	0.0015634	0.282248	0.45506	0.400323	1.57787	119	Cre06.g282200,Cre01.g024350,Cre06.g292500,Cre12.g545150,Cre07.g332500,Cre04.g225900,Cre16.g690000,Cre12.g523950,Cre17.g709350,Cre11.g467795,Cre06.g260650,Cre07.g328550,Cre01.g024300,Cre07.g351950,Cre03.g154500,Cre04.g220350,Cre03.g199311,Cre07.g317300,Cre07.g355100,Cre01.g010700,Cre09.g415900,Cre17.g730600,Cre09.g407100,Cre12.g486209,Cre07.g336600,Cre13.g589800,Cre12.g517400,Cre12.g508700,Cre02.g…
GO:0048507	meristem development	0.00156525	0.282248	0.45506	0.436365	1.64145	89	Cre08.g373050,Cre06.g254800,Cre06.g264400,Cre08.g358532,Cre16.g687301,Cre12.g533050,Cre06.g295200,Cre09.g414050,Cre17.g740510,Cre13.g571200,Cre03.g174500,Cre10.g453900,Cre07.g354450,Cre10.g423500,Cre07.g329900,Cre04.g213652,Cre12.g508644,Cre06.g257800,Cre07.g347250,Cre01.g003376,Cre07.g345050,Cre06.g268450,Cre03.g156100,Cre02.g141000,Cre15.g636650,Cre01.g054250
GO:0006725	cellular aromatic compound metabolic process	0.0015696	0.282248	0.45506	0.273767	1.28419	1114	Cre13.g565550,Cre17.g722150,Cre02.g075600,Cre17.g725050,Cre03.g181300,Cre06.g254800,Cre02.g073700,Cre02.g085450,Cre13.g565321,Cre12.g510050,Cre12.g543303,Cre14.g612100,Cre07.g356500,Cre16.g651750,Cre03.g152950,Cre06.g269350,Cre10.g450879,Cre11.g478950,Cre09.g391370,Cre13.g566200,Cre12.g529500,Cre02.g086050,Cre06.g270900,Cre10.g428400,Cre05.g242000,Cre17.g731950,Cre12.g549850,Cre16.g673900,Cre06.g…
GO:0009521	photosystem	0.00169425	0.282248	0.45506	0.594711	1.80923	27	Cre10.g452050,Cre11.g467573,Cre07.g344950,Cre12.g508750,Cre03.g198850,Cre06.g278144,Cre16.g687900,Cre17.g746397,Cre10.g440450,Cre10.g420350,Cre06.g278213,Cre06.g261000
GO:1901360	organic cyclic compound metabolic process	0.00177393	0.282248	0.45506	0.270091	1.2683	1155	Cre13.g565550,Cre17.g722150,Cre02.g075600,Cre17.g725050,Cre03.g181300,Cre06.g254800,Cre02.g073700,Cre02.g085450,Cre13.g565321,Cre12.g510050,Cre12.g543303,Cre14.g612100,Cre07.g356500,Cre16.g651750,Cre03.g152950,Cre06.g269350,Cre10.g450879,Cre11.g478950,Cre09.g391370,Cre13.g566200,Cre12.g529500,Cre02.g086050,Cre06.g270900,Cre10.g428400,Cre05.g242000,Cre01.g010350,Cre17.g731950,Cre12.g549850,Cre16.g…
GO:0043207	response to external biotic stimulus	0.00182996	0.282248	0.45506	0.329096	1.4347	301	Cre09.g400516,Cre03.g208050,Cre12.g554800,Cre12.g488050,Cre04.g229300,Cre13.g566200,Cre09.g400100,Cre06.g270200,Cre06.g302900,Cre12.g490350,Cre10.g440050,Cre24.g755647,Cre16.g695300,Cre01.g051400,Cre13.g605350,Cre12.g523950,Cre09.g391500,Cre13.g588550,Cre09.g391900,Cre01.g039950,Cre06.g295200,Cre09.g414050,Cre03.g185550,Cre13.g571200,Cre03.g191200,Cre06.g303500,Cre01.g040150,Cre16.g689050,Cre17.g…
GO:0051707	response to other organism	0.00182996	0.282248	0.45506	0.329096	1.4347	301	Cre09.g400516,Cre03.g208050,Cre12.g554800,Cre12.g488050,Cre04.g229300,Cre13.g566200,Cre09.g400100,Cre06.g270200,Cre06.g302900,Cre12.g490350,Cre10.g440050,Cre24.g755647,Cre16.g695300,Cre01.g051400,Cre13.g605350,Cre12.g523950,Cre09.g391500,Cre13.g588550,Cre09.g391900,Cre01.g039950,Cre06.g295200,Cre09.g414050,Cre03.g185550,Cre13.g571200,Cre03.g191200,Cre06.g303500,Cre01.g040150,Cre16.g689050,Cre17.g…
GO:0010248	establishment or maintenance of transmembrane electrochemical gradient	0.00186807	0.282248	0.45506	-0.998459	-1.32894	1	Cre09.g394436
[truncated: 7,015 more rows]

## Sheet: localization
Supplemental table 6.3: Gene set enrichment analysis results of protein localization set (Paraquat treatment)
pathway	description	pval	padj	log2err	ES	NES	size	leadingEdge
[truncated: 6 more rows]

## Sheet: KEGG pathways
Supplemental table 6.4: Gene set enrichment analysis results of KEGG modules (Paraquat treatment)
[truncated: 136 more rows]

## Sheet: other sets
Supplemental table 6.5: Gene set enrichment analysis results of Flagellar and Greencut2 protein sets (Paraquat treatment)
[truncated: 5 more rows]
