# Supplementary material for: Functional Genomics Screening in Chlamydomonas reinhardtii Maps the Genetic Landscape of Tolerance to Paraquat and Diuron
Source: Environ Sci Technol. 2026 May 27;60(22):15570–85. doi: 10.1021/acs.est.5c17308 (PMC13262031; doi:10.1021/acs.est.5c17308)
Supplement: Supplementary file 3 [file es5c17308_si_003.xlsx]

## Sheet: mapman
Supplemental table 7.1: Gene set enrichment analysis results of MapMan functional annotations (Diuron treatment)
pathway	description	pval	padj	log2err	ES	NES	size	leadingEdge
bin:25.5.4	Nutrient uptake.micronutrient homeostasis.molybdenum	1.86954e-05	0.0600495	0.57561	-0.993706	-1.7294	3	Cre16.g695500
bin:24.2.2.15	Solute transport.carrier-mediated transport.MFS superfamily.S-adenosyl methionine/molybdate transporter *(GOSAMT/MOT2)	6.92574e-05	0.0735597	0.538434	-0.997544	-1.53101	2	Cre16.g695500
bin:25.5.4.2	Nutrient uptake.micronutrient homeostasis.molybdenum.molybdate transporter/S-adenosyl methionine transporter *(MOT2/GOSAMT)	6.92574e-05	0.0735597	0.538434	-0.997544	-1.53101	2	Cre16.g695500
bin:12.3.1.1.11	Chromatin organisation.post-translational histone modification.histone methylation.lysine methylation.histone H3K36 methylation	0.000114508	0.0735597	0.538434	1	1.31785	1	Cre09.g392542
bin:12.3.1.1.11.1	Chromatin organisation.post-translational histone modification.histone methylation.lysine methylation.histone H3K36 methylation.histone H3K36 methyltransferase *(SDG8)	0.000114508	0.0735597	0.538434	1	1.31785	1	Cre09.g392542
bin:22.6.4.1	Vesicle trafficking.vesicle tethering.RAB-GTPase membrane association.RAB-GTPase geranylgeranyltransferase (RGT) complex	0.000227406	0.104347	0.518848	-0.999919	-1.32247	1	Cre07.g339350
bin:22.6.4.1.1	Vesicle trafficking.vesicle tethering.RAB-GTPase membrane association.RAB-GTPase geranylgeranyltransferase (RGT) complex.subunit alpha	0.000227406	0.104347	0.518848	-0.999919	-1.32247	1	Cre07.g339350
bin:6.1.2	Nucleotide metabolism.purines.GMP biosynthesis	0.000538871	0.193269	0.477271	-0.97349	-1.69422	3	Cre12.g531700,Cre14.g614300
bin:4.5.1.5	Amino acid metabolism.shikimate group amino acid biosynthesis.shikimate pathway.5-enolpyruvyl-shikimate 3-phosphate synthase *(EPSPS)	0.000590797	0.193269	0.477271	0.999838	1.31763	1	Cre03.g181300
bin:20.1.4.2	Cytoskeleton organisation.microtubular network.Dynein-like microtubule-based motor protein complex.intermediate chain	0.000601709	0.193269	0.477271	-0.972126	-1.69184	3	Cre12.g506000
bin:22.3.1.3.2	Vesicle trafficking.endocytic trafficking.ESCRT-mediated sorting.ESCRT-III complex.component *(VPS32/SNF7)	0.000920539	0.268797	0.477271	0.999676	1.31742	1	Cre06.g282200
bin:15.4.8	RNA biosynthesis.RNA polymerase III-dependent transcription.nascent RNA chaperone *(LA)	0.00159167	0.426037	0.45506	-0.999351	-1.32172	1	Cre17.g724200
bin:12.3.1	Chromatin organisation.post-translational histone modification.histone methylation	0.0020844	0.515007	0.431708	0.679729	1.7285	17	Cre09.g392542,Cre07.g327150,Cre07.g322450,Cre16.g693750,Cre01.g041100,Cre10.g446850,Cre09.g400441,Cre17.g742700
bin:5.3.6	Lipid metabolism.galactolipid and sulfolipid biosynthesis.UDP-sulfoquinovose synthase *(SQD1)	0.00363778	0.649105	0.431708	-0.998621	-1.32075	1	Cre16.g656400
bin:7.9.1	Coenzyme metabolism.NAD/NADP biosynthesis.aspartate de-novo pathway	0.00374918	0.649105	0.431708	0.973777	1.44096	2	Cre02.g141200
bin:1.1.1.3.2	Photosynthesis.photophosphorylation.photosystem II.assembly.assembly factor *(LPA2)	0.00393135	0.649105	0.407018	-0.99854	-1.32065	1	Cre02.g105650
bin:16.1.5.1.16	RNA processing.pre-RNA splicing.MAC/NTC spliceosome-associated complex.core components.component *(MAC17/snRNP40)	0.00420181	0.649105	0.407018	0.998378	1.31571	1	Cre06.g255400
bin:4.6.2	Amino acid metabolism.amino acid degradation.gamma-aminobutyrate (GABA)	0.00435054	0.649105	0.407018	0.998297	1.3156	1	Cre06.g278148
bin:4.6.2.3	Amino acid metabolism.amino acid degradation.gamma-aminobutyrate (GABA).gamma-hydroxybutyrate formation	0.00435054	0.649105	0.407018	0.998297	1.3156	1	Cre06.g278148
bin:4.6.2.3.1	Amino acid metabolism.amino acid degradation.gamma-aminobutyrate (GABA).gamma-hydroxybutyrate formation.bifunctional gamma-hydroxybutyrate dehydrogenase and glyoxylate reductase	0.00435054	0.649105	0.407018	0.998297	1.3156	1	Cre06.g278148
bin:22.6.5.5.1	Vesicle trafficking.vesicle tethering.RAB5-RAB7-dependent pathway.MON1-CCZ1 RAB7 nucleotide exchange factor complex.component *(MON1/SAND)	0.00437223	0.649105	0.407018	-0.998134	-1.32011	1	Cre03.g154500
bin:12.3.1.1	Chromatin organisation.post-translational histone modification.histone methylation.lysine methylation	0.00448179	0.649105	0.407018	0.782205	1.67211	8	Cre09.g392542,Cre07.g322450,Cre16.g693750,Cre01.g041100,Cre17.g742700
bin:5.1.4.3	Lipid metabolism.fatty acid metabolism.plastidial fatty acid synthase (ptFAS) system.hydroxyacyl-ACP dehydratase *(ptHD)	0.00464801	0.649105	0.407018	0.997972	1.31518	1	Cre03.g208050
bin:12.3.2.3.1.1	Chromatin organisation.post-translational histone modification.histone acetylation.HD1-type histone deacetylase family.class-I histone deacetylase activities.HDA9-PWR deacetylation complex	0.00485761	0.65011	0.407018	0.970198	1.43567	2	Cre06.g264400
bin:13.6.2	Cell division.mitochondrion/peroxisome binary fission.DRP3-recruiting factor *(FIS1)	0.00518053	0.665594	0.407018	-0.997891	-1.31979	1	Cre15.g635200
bin:13.4.1	Cell division.cytokinesis.preprophase microtubule organization	0.00560546	0.679591	0.407018	0.833253	1.62167	6	Cre09.g398850,Cre03.g199983,Cre03.g149800,Cre03.g200600,Cre16.g656700
bin:7.9.1.3	Coenzyme metabolism.NAD/NADP biosynthesis.aspartate de-novo pathway.quinolinate phosphoribosyl transferase	0.00583788	0.679591	0.407018	0.997648	1.31475	1	Cre02.g141200
bin:20.1.3.6	Cytoskeleton organisation.microtubular network.Kinesin microtubule-based motor protein activities.Kinesin-7-type motor protein	0.00593076	0.679591	0.407018	-0.97247	-1.49253	2	Cre12.g522550
bin:24.2.9.2.4	Solute transport.carrier-mediated transport.CDF superfamily.CDF family.metal cation transporter	0.00613579	0.679591	0.407018	-0.997323	-1.31904	1	Cre06.g289150
bin:15.7.2	RNA biosynthesis.organellar gene expression machinery.nuclear-encoded organellar RNA polymerase *(NEP)	0.00650718	0.693497	0.407018	0.997242	1.31421	1	Cre02.g075600
bin:22.4.3	Vesicle trafficking.exocytic trafficking.secretory vesicle trafficking	0.00688016	0.693497	0.407018	0.964981	1.42795	2	Cre12.g515250
bin:16.1.5	RNA processing.pre-RNA splicing.MAC/NTC spliceosome-associated complex	0.00690906	0.693497	0.407018	0.662069	1.65712	16	Cre06.g255400,Cre12.g499400,Cre06.g254650,Cre03.g197350,Cre02.g093300,Cre12.g518300,Cre17.g744147,Cre17.g741100,Cre01.g016050,Cre12.g513500
bin:22.7.1.2.1	Vesicle trafficking.vesicle target membrane fusion.SNARE membrane fusion complexes.Qb-type SNARE components.VTI-group component	0.00747395	0.727464	0.407018	0.996999	1.31389	1	Cre13.g577500
bin:17.1.2	Protein biosynthesis.ribosome biogenesis.large ribosomal subunit (LSU)	0.00770512	0.727907	0.407018	0.570231	1.62406	28	Cre16.g683793,Cre13.g585150,Cre01.g020950,Cre17.g734628,Cre10.g459600,Cre02.g104650,Cre17.g716400,Cre07.g351750,Cre01.g035000,Cre12.g532550,Cre12.g528750,Cre04.g218850,Cre16.g659150,Cre15.g640250,Cre10.g459500,Cre12.g533050
bin:16.1.5.1.17	RNA processing.pre-RNA splicing.MAC/NTC spliceosome-associated complex.core components.peptidyl-prolyl cis-trans isomerase component *(PPIL1)	0.00829565	0.753492	0.38073	0.996675	1.31347	1	Cre12.g499400
bin:15.4.4.1	RNA biosynthesis.RNA polymerase III-dependent transcription.TFIIIc transcription factor complex.component *(TFC1/Tau95)	0.00844512	0.753492	0.38073	0.996593	1.31336	1	Cre13.g576250
bin:22.3.2.2	Vesicle trafficking.endocytic trafficking.ubiquitylated cargo adaptation.cargo deubiquitination	0.00934192	0.767383	0.38073	0.99635	1.31304	1	Cre01.g024300
bin:22.3.2.2.1	Vesicle trafficking.endocytic trafficking.ubiquitylated cargo adaptation.cargo deubiquitination.deubiquitinase *(AMSH)	0.00934192	0.767383	0.38073	0.99635	1.31304	1	Cre01.g024300
bin:17	Protein biosynthesis	0.0100637	0.767383	0.38073	0.421967	1.48359	116	Cre16.g683793,Cre16.g651750,Cre09.g405200,Cre04.g218300,Cre12.g502800,Cre05.g234637,Cre13.g585150,Cre02.g146000,Cre01.g020950,Cre03.g169850,Cre17.g734628,Cre12.g560550,Cre13.g603900,Cre12.g519180,Cre10.g459600,Cre02.g104650,Cre17.g716400,Cre09.g409350,Cre02.g109050,Cre07.g313700,Cre05.g248600,Cre09.g406200,Cre07.g351750,Cre02.g079600,Cre08.g369800,Cre12.g522350,Cre10.g438700,Cre01.g035000,Cre05.g…
bin:13.1.1.2.3	Cell division.DNA replication.preinitiation.MCM replicative DNA helicase complex.component *(MCM4)	0.0103882	0.767383	0.38073	0.996188	1.31282	1	Cre07.g316850
bin:16.2.5.1.7	RNA processing.RNA modification.RNA pseudouridylation.stand-alone pseudouridine synthase activities.RNA pseudouridine synthase *(PUS5)	0.0104122	0.767383	0.38073	-0.995782	-1.317	1	Cre16.g689100
bin:16.1.1.2.4.4	RNA processing.pre-RNA splicing.U2-type major spliceosome.U2 snRNP complex.RNA splicing factor 3B subcomplex.component *(SF3B4/SAP49)	0.0105377	0.767383	0.38073	0.995863	1.3124	1	Cre06.g254800
bin:13.2.4.1.1.2.4	Cell division.cell cycle organisation.metaphase to anaphase transition.Anaphase-Promoting Complex/Cyclosome (APC/C)-dependent ubiquitination.APC/C E3 ubiquitin ligase complex.arc lamp subcomplex.component *(APC8)	0.0109861	0.767383	0.38073	0.995539	1.31197	1	Cre16.g681578
bin:6.2.4.2	Nucleotide metabolism.pyrimidines.catabolism.cytidine deaminase *(CDA)	0.0112983	0.767383	0.38073	-0.995458	-1.31657	1	Cre13.g570550
bin:5.1.2.2.1.1	Lipid metabolism.fatty acid metabolism.acetyl-CoA generation.plastidial pyruvate dehydrogenase complex.E1 pyruvate dehydrogenase subcomplex.subunit alpha	0.0115937	0.767383	0.38073	-0.995133	-1.31614	1	Cre02.g099850
bin:18.12.3.4	Protein modification.targeting peptide maturation.plastid.plastidic signal peptidase *(PLSP/TPP)	0.0117334	0.767383	0.38073	0.995215	1.31154	1	Cre07.g344350
bin:20.2.3	Cytoskeleton organisation.microfilament network.actin organisation	0.0117334	0.767383	0.38073	0.995052	1.31133	1	Cre06.g304100
bin:20.2.3.2	Cytoskeleton organisation.microfilament network.actin organisation.regulatory protein *(CAP1)	0.0117334	0.767383	0.38073	0.995052	1.31133	1	Cre06.g304100
bin:13.5.3.3	Cell division.plastid division.thylakoid organisation.regulatory protein *(THF1)	0.0118891	0.767383	0.38073	-0.99489	-1.31582	1	Cre13.g562850
bin:6.1.2.1	Nucleotide metabolism.purines.GMP biosynthesis.AMP deaminase activities	0.0120916	0.767383	0.38073	-0.958691	-1.47138	2	Cre12.g531700
bin:16.2.2.6.12	RNA processing.RNA modification.tRNA modification.methylation.tRNA adenine-methyltransferase *(TRM13)	0.0121845	0.767383	0.38073	-0.994566	-1.31539	1	Cre16.g654992
bin:16.3.2.1.1	RNA processing.RNA transport.TREX/THO ribonucleoparticle (RNP) trafficking complex.THO subcomplex.component *(THOC1/HPR1)	0.0124799	0.770871	0.38073	-0.994322	-1.31507	1	Cre16.g695300
bin:17.1	Protein biosynthesis.ribosome biogenesis	0.0128972	0.78162	0.38073	0.50591	1.59304	48	Cre16.g683793,Cre04.g218300,Cre12.g502800,Cre05.g234637,Cre13.g585150,Cre02.g146000,Cre01.g020950,Cre17.g734628,Cre10.g459600,Cre02.g104650,Cre17.g716400,Cre07.g351750,Cre10.g438700,Cre01.g035000,Cre12.g532550,Cre11.g478950,Cre12.g528750,Cre04.g218850,Cre01.g019200,Cre16.g659150,Cre10.g428750,Cre15.g640250,Cre10.g459500,Cre12.g533050
bin:16.2.2.6.4	RNA processing.RNA modification.tRNA modification.methylation.tRNA cytidine-methyltransferase *(TRM4)	0.0141044	0.810164	0.38073	-0.993349	-1.31378	1	Cre03.g179860
bin:24.2.24	Solute transport.carrier-mediated transport.plastidial iron permease *(PIC1)	0.0141204	0.810164	0.38073	-0.913447	-1.58972	3	Cre10.g454734,Cre11.g467759
bin:15.3.1.3	RNA biosynthesis.RNA polymerase II-dependent transcription.RNA polymerase-II assembly and nuclear import.nuclear import factor *(GPN1/QQT2)	0.0141249	0.810164	0.38073	0.993592	1.3094	1	Cre06.g267150
bin:18.14.1.4	Protein modification.protein folding.Cyclophilin-type chaperone activities.peptidyl-prolyl cis-trans isomerase *(CYP28)	0.0152874	0.839565	0.38073	-0.993025	-1.31335	1	Cre12.g561000
bin:22.2.1.2.1	Vesicle trafficking.retrograde trafficking.Coat protein I (COPI) coatomer machinery.coat protein recruiting.ARF-GTPase activities	0.0153503	0.839565	0.38073	-0.952953	-1.46258	2	Cre12.g535900,Cre12.g487850
bin:15.3.4.5.1.6	RNA biosynthesis.RNA polymerase II-dependent transcription.transcription co-activation.MEDIATOR complex.head module.component *(MED19)	0.0154716	0.839565	0.38073	0.993106	1.30876	1	Cre17.g709800
bin:17.1.2.2	Protein biosynthesis.ribosome biogenesis.large ribosomal subunit (LSU).LSU processome	0.0161867	0.839565	0.352488	0.568657	1.56889	24	Cre16.g683793,Cre13.g585150,Cre01.g020950,Cre17.g734628,Cre10.g459600,Cre02.g104650,Cre17.g716400,Cre07.g351750,Cre01.g035000,Cre04.g218850,Cre16.g659150,Cre15.g640250,Cre10.g459500,Cre12.g533050
bin:1.1.1.3.8	Photosynthesis.photophosphorylation.photosystem II.assembly.regulatory protein *(Psb27)	0.0164747	0.839565	0.352488	-0.992295	-1.31239	1	Cre05.g243800
bin:15.1.3	RNA biosynthesis.DNA-dependent RNA polymerase complexes.RNA polymerase III complex	0.0166732	0.839565	0.352488	0.992376	1.3078	1	Cre12.g538400
bin:15.1.3.6	RNA biosynthesis.DNA-dependent RNA polymerase complexes.RNA polymerase III complex.component *(NRPC7)	0.0166732	0.839565	0.352488	0.992376	1.3078	1	Cre12.g538400
bin:7.13.1.2	Coenzyme metabolism.tetrapyrrole biosynthesis.5-aminolevulinic acid formation.glutamyl-tRNA reductase activity	0.0168939	0.839565	0.352488	-0.950396	-1.45865	2	Cre03.g156600
bin:16.2.4.2.14	RNA processing.RNA modification.rRNA modification.rRNA methylation.MRM2-type rRNA methyltransferase	0.0175157	0.839565	0.352488	0.941689	1.39348	2	Cre12.g529500
bin:15.4.6	RNA biosynthesis.RNA polymerase III-dependent transcription.TFIIIf transcription factor heterodimer	0.0178749	0.839565	0.352488	0.99197	1.30727	1	Cre10.g454650
bin:15.4.6.1	RNA biosynthesis.RNA polymerase III-dependent transcription.TFIIIf transcription factor heterodimer.small subunit *(NRPC15)	0.0178749	0.839565	0.352488	0.99197	1.30727	1	Cre10.g454650
bin:19.4.2.2.2	Protein homeostasis.proteolysis.serine peptidase activities.SCPL-type carboxypeptidase activities.carboxypeptidase	0.0180978	0.839565	0.352488	-0.948653	-1.45598	2	Cre10.g422150,Cre13.g567650
bin:22.7.1.4.1	Vesicle trafficking.vesicle target membrane fusion.SNARE membrane fusion complexes.Qc-type SNARE components.SYP5-group component	0.0194431	0.839565	0.352488	-0.990997	-1.31067	1	Cre17.g709350
bin:6.1.2.1.1	Nucleotide metabolism.purines.GMP biosynthesis.AMP deaminase activities.membrane-associated AMP deaminase *(FAC1)	0.0194431	0.839565	0.352488	-0.991321	-1.3111	1	Cre12.g531700
bin:17.2.5	Protein biosynthesis.aminoacyl-tRNA synthetase activities.cysteine-tRNA ligase	0.0196228	0.839565	0.352488	0.939798	1.39068	2	Cre03.g169850
bin:13.3.2.1.4	Cell division.meiotic recombination.meiotic double strand break initiation.meiotic topoisomerase-VI complex.accessory component *(RHL1)	0.0196773	0.839565	0.352488	0.991078	1.30609	1	Cre13.g576500
bin:3.2.3.3.2	Carbohydrate metabolism.starch metabolism.degradation.hydrolysis and phosphorolysis.starch-debranching activities	0.0198214	0.839565	0.352488	-0.946727	-1.45302	2	Cre03.g207713
bin:4.2.2.5	Amino acid metabolism.aspartate group amino acid biosynthesis.aspartate-derived amino acids.homoserine kinase	0.0200368	0.839565	0.352488	-0.990591	-1.31013	1	Cre02.g082200
bin:19.2.2.4	Protein homeostasis.ubiquitin-proteasome system.ubiquitin-fold protein conjugation.HUB conjugation	0.0202782	0.839565	0.352488	0.990916	1.30588	1	Cre17.g725050
bin:19.2.2.4.1	Protein homeostasis.ubiquitin-proteasome system.ubiquitin-fold protein conjugation.HUB conjugation.HUB ubiquitin-fold protein	0.0202782	0.839565	0.352488	0.990916	1.30588	1	Cre17.g725050
bin:50	Enzyme classification	0.0211777	0.839565	0.352488	0.298355	1.15667	1012	Cre09.g392542,Cre03.g181300,Cre13.g570900,Cre06.g278148,Cre10.g461150,Cre02.g113350,Cre02.g141200,Cre06.g297400,Cre12.g499400,Cre09.g400478,Cre12.g486350,Cre14.g632860,Cre06.g278202,Cre09.g391245,Cre16.g651750,Cre12.g560600,Cre02.g103900,Cre09.g393900,Cre17.g702600,Cre05.g233550,Cre02.g104201,Cre03.g185550,Cre12.g530000,Cre06.g288908,Cre01.g006950,Cre06.g292500,Cre06.g287700,Cre12.g514650,Cre03.g…
bin:20.1.3.2	Cytoskeleton organisation.microtubular network.Kinesin microtubule-based motor protein activities.Kinesin-2-type motor protein	0.0212002	0.839565	0.352488	-0.944019	-1.44887	2	Cre12.g522550
bin:6.1.2.2	Nucleotide metabolism.purines.GMP biosynthesis.IMP dehydrogenase *(IMPDH)	0.0212241	0.839565	0.352488	-0.990267	-1.3097	1	Cre14.g614300
bin:22.2.1	Vesicle trafficking.retrograde trafficking.Coat protein I (COPI) coatomer machinery	0.0214249	0.839565	0.352488	-0.701811	-1.77428	9	Cre17.g715350,Cre12.g535900,Cre12.g487850,Cre02.g118500,Cre09.g390319,Cre07.g334100
bin:16.1	RNA processing.pre-RNA splicing	0.0217305	0.839565	0.352488	0.474322	1.52657	54	Cre06.g255400,Cre12.g499400,Cre06.g254800,Cre06.g254650,Cre06.g309150,Cre03.g194000,Cre14.g630500,Cre13.g567750,Cre03.g197350,Cre01.g024900,Cre01.g022350,Cre14.g633650,Cre02.g093300,Cre12.g518300,Cre17.g744147,Cre03.g182950
bin:23.4.1.3	Protein translocation.peroxisome.importomer translocation system.receptor monoubiquitination system	0.0218896	0.839565	0.352488	-0.943138	-1.44751	2	Cre06.g283150,Cre05.g240150
bin:19.2.2.8	Protein homeostasis.ubiquitin-proteasome system.ubiquitin-fold protein conjugation.RING E3 ubiquitin ligase activities	0.0219257	0.839565	0.352488	0.670404	1.57338	12	Cre03.g173900,Cre05.g248550,Cre12.g528400,Cre14.g625802,Cre17.g696300,Cre12.g517800,Cre12.g517850
bin:12.3	Chromatin organisation.post-translational histone modification	0.0220242	0.839565	0.352488	0.486198	1.51022	44	Cre09.g392542,Cre06.g264400,Cre10.g462200,Cre07.g327150,Cre07.g322450,Cre16.g692400,Cre14.g632300,Cre16.g693750,Cre01.g041100,Cre10.g446850,Cre03.g144907,Cre09.g400441,Cre17.g742700,Cre17.g722050,Cre09.g414050,Cre06.g281100,Cre12.g485950
bin:25.5	Nutrient uptake.micronutrient homeostasis	0.0222176	0.839565	0.352488	-0.532893	-1.60199	15	Cre16.g695500,Cre02.g107550,Cre10.g454734,Cre11.g467759,Cre13.g574500,Cre03.g160550,Cre13.g570600,Cre05.g248300
bin:1.1.4.1	Photosynthesis.photophosphorylation.photosystem I.LHC-I complex	0.0235988	0.870053	0.352488	-0.989699	-1.30895	1	Cre11.g467573
bin:1.1.4.1.3	Photosynthesis.photophosphorylation.photosystem I.LHC-I complex.component *(LHCa3)	0.0235988	0.870053	0.352488	-0.989699	-1.30895	1	Cre11.g467573
bin:12.3.1.1.3	Chromatin organisation.post-translational histone modification.histone methylation.lysine methylation.class-II histone methyltransferase *(ASHH1)	0.0238371	0.870053	0.352488	0.934783	1.38326	2	Cre09.g392542,Cre07.g322450
bin:7.9	Coenzyme metabolism.NAD/NADP biosynthesis	0.0242424	0.874905	0.352488	0.775417	1.58912	7	Cre02.g141200,Cre12.g560600,Cre07.g322950
bin:3.2.3.5	Carbohydrate metabolism.starch metabolism.degradation.maltose metabolism	0.0246473	0.879636	0.352488	-0.940866	-1.44403	2	Cre02.g095126,Cre12.g552200
bin:25	Nutrient uptake	0.0250155	0.882966	0.352488	-0.400124	-1.52781	39	Cre16.g695500,Cre05.g232150,Cre09.g410850,Cre02.g107550,Cre10.g454734,Cre06.g257950,Cre13.g592200,Cre11.g467759,Cre13.g574500,Cre03.g160550,Cre09.g396000,Cre07.g325950,Cre13.g570600,Cre04.g217929,Cre05.g248300
bin:10.3.3.8	Redox homeostasis.thiol-based redox regulation.thioredoxin activities.plastidial thioredoxin *(TrxL1)	0.0256766	0.89645	0.352488	-0.989212	-1.30831	1	Cre14.g624201
bin:2.4.6.1	Cellular respiration.oxidative phosphorylation.ATP synthase complex.membrane MF0 subcomplex	0.0268872	0.903637	0.352488	0.988888	1.3032	1	Cre17.g731950
bin:2.4.6.1.3	Cellular respiration.oxidative phosphorylation.ATP synthase complex.membrane MF0 subcomplex.subunit c	0.0268872	0.903637	0.352488	0.988888	1.3032	1	Cre17.g731950
bin:27.6.2.6	Multi-process regulation.phosphoinositide signalling.phosphoinositide homeostasis.group-SAC-II phosphoinositide 3-/4-phosphatase	0.0271877	0.903637	0.352488	0.988564	1.30278	1	Cre09.g388750
bin:17.1.2.2.1.1.1	Protein biosynthesis.ribosome biogenesis.large ribosomal subunit (LSU).LSU processome.pre-60S ribosomal subunit nuclear assembly.PES-BOP1-WDR12 (PeBoW) complex.component *(PES)	0.0274881	0.903637	0.352488	0.988401	1.30256	1	Cre16.g683793
bin:22.4.3.1	Vesicle trafficking.exocytic trafficking.secretory vesicle trafficking.membrane trafficking factor *(GFS9)	0.0274881	0.903637	0.352488	0.988482	1.30267	1	Cre12.g515250
bin:17.2.19	Protein biosynthesis.aminoacyl-tRNA synthetase activities.threonine-tRNA ligase	0.0287839	0.903637	0.352488	-0.933728	-1.43307	2	Cre10.g421600,Cre06.g273300
bin:19.2.2.8.2	Protein homeostasis.ubiquitin-proteasome system.ubiquitin-fold protein conjugation.RING E3 ubiquitin ligase activities.RING-HC-class	0.0292089	0.903637	0.352488	0.772752	1.50392	6	Cre03.g173900,Cre12.g528400,Cre14.g625802,Cre17.g696300
bin:22.2.1.2.1.4	Vesicle trafficking.retrograde trafficking.Coat protein I (COPI) coatomer machinery.coat protein recruiting.ARF-GTPase activities.ARF-GTPase *(ARFE)	0.0292387	0.903637	0.352488	-0.987915	-1.30659	1	Cre12.g535900
bin:19.2.2.3	Protein homeostasis.ubiquitin-proteasome system.ubiquitin-fold protein conjugation.RUB conjugation (neddylation)	0.0305075	0.903637	0.352488	-0.931376	-1.42946	2	Cre12.g491500,Cre01.g002350
bin:19.2.2.3.2	Protein homeostasis.ubiquitin-proteasome system.ubiquitin-fold protein conjugation.RUB conjugation (neddylation).E1 RUB ubiquitin-activating enzyme heterodimer	0.0305075	0.903637	0.352488	-0.931376	-1.42946	2	Cre12.g491500,Cre01.g002350
bin:3.4	Carbohydrate metabolism.oligosaccharide metabolism	0.0307258	0.903637	0.352488	-0.986941	-1.30531	1	Cre01.g026250
bin:3.4.6	Carbohydrate metabolism.oligosaccharide metabolism.alpha-galactosidase *(AGAL)	0.0307258	0.903637	0.352488	-0.986941	-1.30531	1	Cre01.g026250
bin:5.2.1.1	Lipid metabolism.glycerolipid metabolism.phosphatidate biosynthesis.plastidial phosphatidate biosynthesis	0.0318863	0.903637	0.321776	-0.930565	-1.42821	2	Cre09.g398289,Cre09.g387763
bin:10.4.8.1.6	Redox homeostasis.ascorbate-based redox regulation.ascorbate metabolism.L-galactose biosynthesis pathway.L-galactose-1-phosphate phosphatase *(VTC4)	0.0323036	0.903637	0.321776	0.986536	1.3001	1	Cre06.g278202
bin:27.6.1.4.1	Multi-process regulation.phosphoinositide signalling.inositol phosphate metabolism.inositol monophosphate phosphatase activities.myo-inositol-1-phosphate phosphatase	0.0323036	0.903637	0.321776	0.986536	1.3001	1	Cre06.g278202
bin:19.3.1.1	Protein homeostasis.autophagy.initiation kinase complex.protein kinase component *(ATG1)	0.0329073	0.903637	0.321776	0.985968	1.29936	1	Cre09.g391245
bin:16.4.3.1.2	RNA processing.RNA homeostasis.mRNA deadenylation-dependent decay.mRNA deadenylation.CCR4-NOT complex	0.0329205	0.903637	0.321776	-0.928618	-1.42523	2	Cre04.g227350,Cre08.g376200
bin:1.1.1.3	Photosynthesis.photophosphorylation.photosystem II.assembly	0.0347494	0.903637	0.321776	-0.576158	-1.62103	12	Cre02.g105650,Cre05.g243800,Cre03.g184550
bin:16.4.2.6	RNA processing.RNA homeostasis.Exosome complex.associated co-factor activities	0.0359625	0.903637	0.321776	0.812605	1.49986	5	Cre01.g010650,Cre12.g517250,Cre12.g512250
bin:22.3.1.3	Vesicle trafficking.endocytic trafficking.ESCRT-mediated sorting.ESCRT-III complex	0.0359625	0.903637	0.321776	0.812737	1.5001	5	Cre06.g282200
bin:15.3.7	RNA biosynthesis.RNA polymerase II-dependent transcription.upstream transcription pausing	0.0360952	0.903637	0.321776	-0.985238	-1.30305	1	Cre02.g073250
bin:15.3.7.1	RNA biosynthesis.RNA polymerase II-dependent transcription.upstream transcription pausing.regulatory protein *(BDR)	0.0360952	0.903637	0.321776	-0.985238	-1.30305	1	Cre02.g073250
bin:17.1.2.2.3	Protein biosynthesis.ribosome biogenesis.large ribosomal subunit (LSU).LSU processome.60S ribosomal subunit cytoplasmic maturation	0.0365909	0.903637	0.321776	0.881451	1.42273	3	Cre13.g585150,Cre17.g716400
bin:23.4	Protein translocation.peroxisome	0.0367985	0.903637	0.321776	-0.804937	-1.54312	4	Cre06.g283150,Cre05.g240150
bin:23.4.1	Protein translocation.peroxisome.importomer translocation system	0.0367985	0.903637	0.321776	-0.804937	-1.54312	4	Cre06.g283150,Cre05.g240150
bin:24.2.2.16	Solute transport.carrier-mediated transport.MFS superfamily.UMF15-type solute transporter	0.0372884	0.903637	0.321776	-0.98467	-1.3023	1	Cre06.g311200
bin:3.2.3.3.2.1	Carbohydrate metabolism.starch metabolism.degradation.hydrolysis and phosphorolysis.starch-debranching activities.isoamylase *(ISA3)	0.0372884	0.903637	0.321776	-0.984833	-1.30252	1	Cre03.g207713
bin:18.5.2	Protein modification.dephosphorylation.protein dual-specifity phosphatase families	0.0376506	0.903637	0.287857	0.758576	1.47633	6	Cre06.g267250,Cre08.g375000
bin:18.5.2.1	Protein modification.dephosphorylation.protein dual-specifity phosphatase families.MAP-kinase protein phosphatase *(MKP1/2)	0.0376506	0.903637	0.287857	0.758576	1.47633	6	Cre06.g267250,Cre08.g375000
bin:7.13.1.2.3	Coenzyme metabolism.tetrapyrrole biosynthesis.5-aminolevulinic acid formation.glutamyl-tRNA reductase activity.regulatory factor *(GluTRBP)	0.0384816	0.903637	0.321776	-0.984265	-1.30177	1	Cre03.g156600
bin:18.4.7	Protein modification.phosphorylation.RIO protein kinase families	0.0389452	0.903637	0.321776	0.984265	1.29711	1	Cre13.g580900
bin:18.4.7.1	Protein modification.phosphorylation.RIO protein kinase families.protein kinase *(RIO1)	0.0389452	0.903637	0.321776	0.984265	1.29711	1	Cre13.g580900
bin:22.6.2.7	Vesicle trafficking.vesicle tethering.activation of RAB-GTPase activities.Rab GTPase-activating protein *(RabGAP4)	0.0389452	0.903637	0.321776	0.984427	1.29732	1	Cre12.g486400
bin:24.2.8.1	Solute transport.carrier-mediated transport.CPA superfamily.CPA-1 family	0.0391457	0.903637	0.321776	-0.921986	-1.41505	2	Cre02.g144550
bin:24.2.8.1.1	Solute transport.carrier-mediated transport.CPA superfamily.CPA-1 family.proton:cation antiporter *(NHX)	0.0391457	0.903637	0.321776	-0.921986	-1.41505	2	Cre02.g144550
bin:16.4.3.4	RNA processing.RNA homeostasis.mRNA deadenylation-dependent decay.XRN4-exoribonuclease cofactor *(LARP1)	0.039549	0.903637	0.321776	0.983778	1.29647	1	Cre10.g441200
bin:19.2.2.8.1	Protein homeostasis.ubiquitin-proteasome system.ubiquitin-fold protein conjugation.RING E3 ubiquitin ligase activities.RING-H2-class	0.0400757	0.903637	0.321776	0.876797	1.41521	3	Cre05.g248550
bin:1.1.1.4.7	Photosynthesis.photophosphorylation.photosystem II.repair and reassembly cycle.assembly factor *(MET1)	0.0402714	0.903637	0.321776	-0.983535	-1.3008	1	Cre01.g031100
bin:13.2.1.9.4.2	Cell division.cell cycle organisation.cell cycle control.DREAM regulatory complex.E2F-DP dimer.component *(DPa/b)	0.0407566	0.903637	0.321776	0.983291	1.29583	1	Cre13.g572950
bin:16.1.5.2.9	RNA processing.pre-RNA splicing.MAC/NTC spliceosome-associated complex.associated components.component *(CWC24)	0.0407566	0.903637	0.321776	0.983454	1.29604	1	Cre06.g254650
bin:10.2.2.3	Redox homeostasis.glutathione-based redox regulation.glutathione degradation.deaminated-glutathione amidase *(NLP2)	0.0413604	0.903637	0.321776	0.983048	1.29551	1	Cre14.g609030
bin:4	Amino acid metabolism	0.0415225	0.903637	0.237794	0.433842	1.41847	59	Cre03.g181300,Cre06.g278148,Cre03.g162550,Cre09.g394550,Cre05.g237400,Cre17.g705700,Cre10.g458500,Cre14.g630859,Cre06.g278261,Cre09.g416050,Cre17.g713850,Cre09.g411900,Cre03.g206600,Cre01.g053150,Cre01.g036850,Cre01.g028423,Cre16.g687950,Cre08.g380201,Cre07.g342800,Cre10.g436350,Cre06.g278098,Cre07.g344600,Cre06.g296400,Cre09.g410650
bin:16	RNA processing	0.0417941	0.903637	0.222056	0.347145	1.27459	206	Cre06.g255400,Cre12.g529500,Cre12.g499400,Cre06.g254800,Cre10.g441200,Cre06.g254650,Cre09.g416200,Cre06.g309150,Cre03.g194000,Cre02.g143600,Cre09.g392950,Cre01.g026100,Cre10.g422000,Cre14.g630500,Cre13.g567750,Cre06.g284750,Cre03.g160953,Cre17.g722250,Cre03.g197350,Cre02.g086050,Cre01.g024900,Cre01.g022350,Cre14.g633650,Cre16.g668100,Cre02.g093300,Cre01.g010650,Cre03.g191200,Cre12.g517250,Cre10.g…
bin:13.4.1.2	Cell division.cytokinesis.preprophase microtubule organization.TON1-TRM-PP2A (TTP) preprophase band formation complex	0.0435605	0.903637	0.321776	0.87172	1.40702	3	Cre09.g398850,Cre03.g199983
bin:7.13.4.3	Coenzyme metabolism.tetrapyrrole biosynthesis.protoporphyrin IX formation.protoporphyrinogen IX oxidase activities	0.0444476	0.903637	0.321776	-0.981994	-1.29876	1	Cre09.g396300
bin:7.13.4.3.1	Coenzyme metabolism.tetrapyrrole biosynthesis.protoporphyrin IX formation.protoporphyrinogen IX oxidase activities.plastidial protoporphyrinogen IX oxidase *(HemG1)	0.0444476	0.903637	0.321776	-0.981994	-1.29876	1	Cre09.g396300
bin:22.2.1.2	Vesicle trafficking.retrograde trafficking.Coat protein I (COPI) coatomer machinery.coat protein recruiting	0.0456623	0.903637	0.321776	-0.722168	-1.66918	7	Cre17.g715350,Cre12.g535900,Cre12.g487850,Cre09.g390319,Cre07.g334100
bin:5.1.2.2	Lipid metabolism.fatty acid metabolism.acetyl-CoA generation.plastidial pyruvate dehydrogenase complex	0.0457085	0.903637	0.321776	-0.872154	-1.51786	3	Cre02.g099850
bin:20.1.3.12	Cytoskeleton organisation.microtubular network.Kinesin microtubule-based motor protein activities.Kinesin-14-type motor protein activities	0.0463576	0.903637	0.271289	0.866634	1.39881	3	Cre06.g278125,Cre03.g200600,Cre16.g656700
bin:16.1.5.1	RNA processing.pre-RNA splicing.MAC/NTC spliceosome-associated complex.core components	0.0463768	0.903637	0.252961	0.691018	1.47718	8	Cre06.g255400,Cre12.g499400,Cre03.g197350,Cre17.g744147,Cre01.g016050,Cre12.g513500
bin:24.2.11	Solute transport.carrier-mediated transport.ZIP family	0.0468085	0.903637	0.248911	0.661784	1.49146	10	Cre01.g066187,Cre07.g355100,Cre07.g351950,Cre12.g530350
bin:26.12.2.2	External stimuli response.virus.virus replication.regulatory RNA helicase *(RH20/RH30)	0.046834	0.903637	0.321776	-0.981183	-1.29769	1	Cre01.g028200
bin:5.2.1.1.3	Lipid metabolism.glycerolipid metabolism.phosphatidate biosynthesis.plastidial phosphatidate biosynthesis.lysophosphatidate acyltransferase *(ATS2)	0.046834	0.903637	0.321776	-0.980371	-1.29662	1	Cre09.g398289
bin:17.6.1.2.11	Protein biosynthesis.organellar translation machinery.mitochondrial ribosome biogenesis.large ribosomal subunit proteome.component *(uL13m)	0.0473983	0.903637	0.321776	0.981345	1.29326	1	Cre09.g405200
bin:25.5.2.14	Nutrient uptake.micronutrient homeostasis.iron.chloroplast iron homeostasis	0.0474596	0.903637	0.321776	-0.913774	-1.40244	2	Cre10.g454734,Cre11.g467759
bin:25.5.2.14.3	Nutrient uptake.micronutrient homeostasis.iron.chloroplast iron homeostasis.iron cation transporter *(PIC1)	0.0474596	0.903637	0.321776	-0.913774	-1.40244	2	Cre10.g454734,Cre11.g467759
bin:5.1.7.3	Lipid metabolism.fatty acid metabolism.fatty acid desaturation.methyl-end desaturation	0.0474596	0.903637	0.321776	-0.913125	-1.40145	2	Cre13.g590500,Cre01.g038600
bin:5.1.7.3.1	Lipid metabolism.fatty acid metabolism.fatty acid desaturation.methyl-end desaturation.delta-12/delta-15 fatty acid desaturase *(FAD2/3/6-8)	0.0474596	0.903637	0.321776	-0.913125	-1.40145	2	Cre13.g590500,Cre01.g038600
bin:12.4.1.2	Chromatin organisation.nucleosome remodeling.SWI/SNF chromatin remodeling complexes.BRM-associated complex	0.0488453	0.903637	0.321776	-0.910367	-1.39722	2	Cre07.g325700,Cre17.g715100
bin:15.3.4.5	RNA biosynthesis.RNA polymerase II-dependent transcription.transcription co-activation.MEDIATOR complex	0.0492063	0.903637	0.257206	0.819887	1.42317	4	Cre17.g709800
bin:1.1.4.2.11	Photosynthesis.photophosphorylation.photosystem I.PS-I complex.component *(PsaK)	0.0496032	0.903637	0.287857	-0.973477	-1.2875	1	Cre17.g724300
bin:11.5.2.1.2	Phytohormone action.ethylene.perception and signal transduction.ETR/ERS receptor activity.regulatory protein *(RTE/RTH)	0.0496032	0.903637	0.287857	-0.973558	-1.2876	1	Cre12.g540750
bin:12.4.1.2.1	Chromatin organisation.nucleosome remodeling.SWI/SNF chromatin remodeling complexes.BRM-associated complex.SMARCA component *(BRM)	0.0496032	0.903637	0.287857	-0.975748	-1.2905	1	Cre07.g325700
bin:17.3.1.1.1	Protein biosynthesis.translation initiation.Pre-Initiation Complex (PIC) module.eIF1 PIC assembly factor activity.assembly factor *(eIF1)	0.0496032	0.903637	0.287857	-0.976073	-1.29093	1	Cre06.g298100
bin:18.5.1.1.2.2	Protein modification.dephosphorylation.protein serine/threonine phosphatase families.PPP Fe-Zn-dependent phosphatase families.PP2A-class phosphatase complexes.regulatory component B	0.0496032	0.903637	0.287857	-0.973315	-1.28728	1	Cre01.g055420
bin:19.3.1.4	Protein homeostasis.autophagy.initiation kinase complex.accessory component *(ATG101)	0.0496032	0.903637	0.287857	-0.975829	-1.29061	1	Cre07.g334700
bin:26.5.2.3	External stimuli response.temperature.heat response.cytosolic chaperone *(Hsp101)	0.0496032	0.903637	0.287857	-0.974613	-1.289	1	Cre11.g467644
bin:50.3.1	Enzyme classification.EC_3 hydrolases.EC_3-1 hydrolase acting on ester bond	0.0496368	0.903637	0.222056	0.456801	1.41891	44	Cre06.g278202,Cre03.g185550,Cre03.g168700,Cre01.g026100,Cre03.g199983,Cre02.g114500,Cre16.g678213,Cre16.g680678,Cre12.g500350,Cre09.g399073,Cre06.g276450,Cre06.g271400,Cre01.g053150,Cre12.g500450,Cre12.g504000,Cre07.g326800,Cre06.g308400,Cre01.g018850,Cre05.g240000,Cre08.g370650,Cre01.g039900,Cre04.g221000,Cre12.g557700,Cre36.g759647,Cre02.g119050,Cre12.g530050
bin:1.2.8	Photosynthesis.calvin cycle.sedoheptulose-1,7-bisphosphatase	0.0502008	0.903637	0.287857	0.979723	1.29113	1	Cre03.g185550
bin:5.2.10	Lipid metabolism.glycerolipid metabolism.glycerolipid degradation	0.0514208	0.903637	0.231127	0.58624	1.45089	15	Cre12.g498750,Cre13.g577450,Cre12.g530950,Cre17.g698600,Cre05.g248200
bin:27.10.1.1	Multi-process regulation.TOR (Target Of Rapamycin) signalling.TORC complex.phosphatidylinositol kinase component *(TOR)	0.0516069	0.903637	0.321776	-0.980047	-1.29619	1	Cre09.g400553
bin:13.4.5.4	Cell division.cytokinesis.endoplasmic reticulum (ER) reorganisation.ER body formation factor *(NAIP)	0.0522035	0.903637	0.321776	-0.979804	-1.29587	1	Cre02.g097300
bin:23.5.1.2	Protein translocation.nucleus.nuclear pore complex (NPC).inner ring	0.0522088	0.903637	0.282013	0.97883	1.28995	1	Cre09.g394350
bin:23.5.1.2.3	Protein translocation.nucleus.nuclear pore complex (NPC).inner ring.scaffold nucleoporin *(NUP155)	0.0522088	0.903637	0.282013	0.97883	1.28995	1	Cre09.g394350
bin:4.2.2.6.4	Amino acid metabolism.aspartate group amino acid biosynthesis.aspartate-derived amino acids.methionine biosynthesis.salvage pathway	0.0522088	0.903637	0.282013	0.978993	1.29016	1	Cre03.g162550
bin:4.2.2.6.4.1	Amino acid metabolism.aspartate group amino acid biosynthesis.aspartate-derived amino acids.methionine biosynthesis.salvage pathway.methylthioadenosine nucleosidase *(MTN)	0.0522088	0.903637	0.282013	0.978993	1.29016	1	Cre03.g162550
bin:19.4	Protein homeostasis.proteolysis	0.0526316	0.903637	0.206588	0.408638	1.3638	69	Cre16.g664801,Cre10.g435300,Cre01.g013300,Cre02.g113700,Cre02.g147850,Cre16.g669450,Cre01.g034100,Cre14.g617600,Cre01.g037000,Cre07.g356150,Cre12.g510900,Cre16.g668950,Cre02.g088400,Cre16.g690900,Cre17.g716850,Cre11.g467631,Cre11.g467677,Cre10.g444550,Cre01.g019850,Cre17.g712350,Cre14.g609202,Cre05.g237000
bin:23.1.3.4	Protein translocation.chloroplast.inner envelope TIC translocation system.AAA-ATPase motor complex	0.0528001	0.903637	0.321776	-0.979155	-1.29501	1	Cre17.g739752
bin:23.1.3.4.1	Protein translocation.chloroplast.inner envelope TIC translocation system.AAA-ATPase motor complex.FtsH12-FtsHi subcomplex	0.0528001	0.903637	0.321776	-0.979155	-1.29501	1	Cre17.g739752
bin:23.1.3.4.1.2	Protein translocation.chloroplast.inner envelope TIC translocation system.AAA-ATPase motor complex.FtsH12-FtsHi subcomplex.component *(FtsHi)	0.0528001	0.903637	0.321776	-0.979155	-1.29501	1	Cre17.g739752
bin:16.1.4.3.1	RNA processing.pre-RNA splicing.spliceosome disassembly.ILS spliceosome disassembly complex.component *(ILP1)	0.0535714	0.903637	0.276501	-0.971449	-1.28482	1	Cre06.g269350
bin:16.6.3.3	RNA processing.organelle RNA processing machinery.RNA homeostasis.plastidial mRNA stabilisation	0.0542169	0.903637	0.276501	0.978587	1.28963	1	Cre09.g416200
bin:16.6.3.3.5	RNA processing.organelle RNA processing machinery.RNA homeostasis.plastidial mRNA stabilisation.stability factor *(HCF107)	0.0542169	0.903637	0.276501	0.978587	1.28963	1	Cre09.g416200
bin:1.1.4.3.5	Photosynthesis.photophosphorylation.photosystem I.assembly and maintenance.assembly factor *(PYG7)	0.0555556	0.903637	0.271289	-0.970233	-1.28321	1	Cre12.g524300
bin:13.4.5.1	Cell division.cytokinesis.endoplasmic reticulum (ER) reorganisation.ER-tubule curvature-inducing protein *(Reticulon)	0.0555556	0.903637	0.271289	-0.969341	-1.28203	1	Cre06.g308950
bin:24.2.12	Solute transport.carrier-mediated transport.VIT family	0.0555556	0.903637	0.271289	-0.970152	-1.2831	1	Cre02.g107550
bin:24.2.12.1	Solute transport.carrier-mediated transport.VIT family.metal cation transporter *(VIT)	0.0555556	0.903637	0.271289	-0.970152	-1.2831	1	Cre02.g107550
bin:24.2.12.3	Solute transport.carrier-mediated transport.VIT family.iron cation transporter *(VTL)	0.0555556	0.903637	0.271289	-0.970152	-1.2831	1	Cre02.g107550
bin:25.5.2.15.1	Nutrient uptake.micronutrient homeostasis.iron.vacuole iron homeostasis.iron transporter *(VIT)	0.0555556	0.903637	0.271289	-0.970152	-1.2831	1	Cre02.g107550
bin:7.12.1.1.4	Coenzyme metabolism.iron-sulfur cluster assembly machinery.plastidial SUF system.assembly phase.glutaredoxin maturation factor *(GRXS16)	0.0555556	0.903637	0.271289	-0.971044	-1.28428	1	Cre01.g047800
bin:17.1.1.1	Protein biosynthesis.ribosome biogenesis.rRNA maturation.rRNA transcription control	0.0562249	0.903637	0.271289	0.976478	1.28685	1	Cre04.g218300
bin:17.1.1.1.2	Protein biosynthesis.ribosome biogenesis.rRNA maturation.rRNA transcription control.regulatory protein *(NOF1)	0.0562249	0.903637	0.271289	0.976478	1.28685	1	Cre04.g218300
bin:18.14.1.13	Protein modification.protein folding.Cyclophilin-type chaperone activities.peptidyl-prolyl cis-trans isomerase *(CYP23)	0.0562249	0.903637	0.271289	0.976722	1.28717	1	Cre06.g292500
bin:15.3.4.5.1	RNA biosynthesis.RNA polymerase II-dependent transcription.transcription co-activation.MEDIATOR complex.head module	0.0562914	0.903637	0.245042	0.860808	1.38941	3	Cre17.g709800
bin:7.12.1.1	Coenzyme metabolism.iron-sulfur cluster assembly machinery.plastidial SUF system.assembly phase	0.0585519	0.903637	0.321776	-0.854251	-1.4867	3	Cre01.g047800
bin:13.6	Cell division.mitochondrion/peroxisome binary fission	0.0593074	0.903637	0.321776	-0.851942	-1.48268	3	Cre15.g635200,Cre09.g402350
bin:1.1.4.2.6	Photosynthesis.photophosphorylation.photosystem I.PS-I complex.component *(PsaF)	0.060241	0.903637	0.261664	0.970233	1.27862	1	Cre09.g412100
bin:11.8.1	Phytohormone action.salicylic acid.biosynthesis	0.060241	0.903637	0.261664	0.974126	1.28375	1	Cre16.g659050
bin:11.8.1.1	Phytohormone action.salicylic acid.biosynthesis.isochorismate synthase *(ICS)	0.060241	0.903637	0.261664	0.974126	1.28375	1	Cre16.g659050
bin:12.3.2.3.1.1.2	Chromatin organisation.post-translational histone modification.histone acetylation.HD1-type histone deacetylase family.class-I histone deacetylase activities.HDA9-PWR deacetylation complex.component *(PWR)	0.060241	0.903637	0.261664	0.971206	1.2799	1	Cre06.g264400
bin:13.2.4.1.1.4	Cell division.cell cycle organisation.metaphase to anaphase transition.Anaphase-Promoting Complex/Cyclosome (APC/C)-dependent ubiquitination.APC/C E3 ubiquitin ligase complex.substrate specificity module	0.060241	0.903637	0.261664	0.975424	1.28546	1	Cre09.g399911
bin:13.2.4.1.1.4.2	Cell division.cell cycle organisation.metaphase to anaphase transition.Anaphase-Promoting Complex/Cyclosome (APC/C)-dependent ubiquitination.APC/C E3 ubiquitin ligase complex.substrate specificity module.substrate specificity component *(CDC20)	0.060241	0.903637	0.261664	0.975424	1.28546	1	Cre09.g399911
bin:17.1.3.1.11	Protein biosynthesis.ribosome biogenesis.small ribosomal subunit (SSU).SSU proteome.component *(uS8)	0.060241	0.903637	0.261664	0.970071	1.27841	1	Cre05.g234637
bin:17.1.3.2.1.10	Protein biosynthesis.ribosome biogenesis.small ribosomal subunit (SSU).SSU processome.pre-40S ribosomal subunit nuclear assembly.assembly factor *(UTP7)	0.060241	0.903637	0.261664	0.971693	1.28054	1	Cre12.g502800
bin:19.2.2.8.2.7	Protein homeostasis.ubiquitin-proteasome system.ubiquitin-fold protein conjugation.RING E3 ubiquitin ligase activities.RING-HC-class.E3 ubiquitin ligase *(LOG2/LUL)	0.060241	0.903637	0.261664	0.972909	1.28215	1	Cre03.g173900
bin:28.1.1.8.3	Plant reproduction.gametogenesis.male gametophyt.exine formation.exine patterning factor *(NEF1)	0.060241	0.903637	0.261664	0.971449	1.28022	1	Cre01.g018050
bin:7.16.2	Coenzyme metabolism.phylloquinone biosynthesis.isochorismate synthase *(MenF/ICS)	0.060241	0.903637	0.261664	0.974126	1.28375	1	Cre16.g659050
bin:7.16.3	Coenzyme metabolism.phylloquinone biosynthesis.multifunctional (MenC/MenD activities) protein *(PHYLLO)	0.060241	0.903637	0.261664	0.974126	1.28375	1	Cre16.g659050
bin:17.1.3.2	Protein biosynthesis.ribosome biogenesis.small ribosomal subunit (SSU).SSU processome	0.0608696	0.903637	0.21925	0.679704	1.45299	8	Cre12.g502800,Cre02.g146000,Cre10.g438700,Cre11.g478950,Cre10.g428750
bin:16.2.2.6.1	RNA processing.RNA modification.tRNA modification.methylation.tRNA guanine-methyltransferase *(TRM1)	0.0616197	0.903637	0.24134	0.915789	1.35515	2	Cre10.g422000
bin:13.3	Cell division.meiotic recombination	0.0619355	0.903637	0.204295	0.519574	1.40554	22	Cre13.g576500,Cre02.g105050,Cre07.g329800,Cre04.g219750,Cre02.g102500,Cre16.g660350,Cre12.g555050,Cre13.g566900,Cre02.g117150,Cre10.g452550,Cre17.g712450,Cre17.g718850,Cre01.g036050,Cre03.g208833
bin:13.1.7.1.1	Cell division.DNA replication.endoreduplication.somatic DNA topoisomerase VI complex.component *(TOP6A)	0.062249	0.903637	0.257206	0.969665	1.27787	1	Cre02.g084800
bin:10.3.2.1	Redox homeostasis.thiol-based redox regulation.peroxiredoxin activities.typical 2-Cys peroxiredoxin *(PrxA/B)	0.0633803	0.903637	0.237794	0.91309	1.35116	2	Cre17.g743897
bin:1.2.6	Photosynthesis.calvin cycle.fructose-1,6-bisphosphatase	0.0634921	0.903637	0.252961	-0.967232	-1.27924	1	Cre12.g510650
bin:22.1.3.1.1	Vesicle trafficking.anterograde trafficking.vesicle tethering.TRAPP-I tethering complex.component *(TRAPPC1/BET5)	0.0634921	0.903637	0.252961	-0.968448	-1.28085	1	Cre06.g289700
bin:23.4.1.3.3	Protein translocation.peroxisome.importomer translocation system.receptor monoubiquitination system.membrane anchor component *(Pex22)	0.0634921	0.903637	0.252961	-0.967881	-1.2801	1	Cre06.g283150
bin:3.1.2.3	Carbohydrate metabolism.sucrose metabolism.biosynthesis.cytosolic fructose-1,6-bisphosphatase	0.0634921	0.903637	0.252961	-0.967232	-1.27924	1	Cre12.g510650
bin:3.10.3	Carbohydrate metabolism.gluconeogenesis.cytosolic fructose-1,6-bisphosphatase	0.0634921	0.903637	0.252961	-0.967232	-1.27924	1	Cre12.g510650
bin:19.2.2.12.5.3.15	Protein homeostasis.ubiquitin-proteasome system.ubiquitin-fold protein conjugation.CULLIN-based E3 ubiquitin ligase activities.CUL4-based E3 ubiquitin ligase complexes.DCAF substrate adaptor component activities.substrate adaptor *(HTD1/DWD1)	0.064257	0.903637	0.252961	0.969584	1.27776	1	Cre17.g724850
bin:17.2	Protein biosynthesis.aminoacyl-tRNA synthetase activities	0.0645161	0.903637	0.199915	0.514274	1.3912	22	Cre16.g651750,Cre03.g169850,Cre13.g603900,Cre07.g313700,Cre09.g406200,Cre02.g079600,Cre12.g522350,Cre10.g433000,Cre14.g614900,Cre02.g087950
bin:24.2.2	Solute transport.carrier-mediated transport.MFS superfamily	0.0657485	0.903637	0.287805	-0.374345	-1.37776	34	Cre03.g187050,Cre16.g695500,Cre09.g410850,Cre06.g311200
bin:13.1.3.3.2	Cell division.DNA replication.elongation.DNA polymerase epsilon complex.non-catalytic component *(Dpb2)	0.0662651	0.903637	0.248911	0.968448	1.27627	1	Cre10.g424200
bin:13.4.5.2	Cell division.cytokinesis.endoplasmic reticulum (ER) reorganisation.ER-tubule formation factor *(RHD3/RL)	0.0662651	0.903637	0.248911	0.965528	1.27242	1	Cre10.g439600
bin:16.1.1.1.4.6	RNA processing.pre-RNA splicing.U2-type major spliceosome.U1 snRNP complex.accessory protein activities.pre-mRNA splicing factor *(ZOP1)	0.0662651	0.903637	0.248911	0.967151	1.27456	1	Cre06.g309150
bin:16.1.6.10	RNA processing.pre-RNA splicing.spliceosome-associated non-snRNP factor activities.RNA splicing factor *(SMP)	0.0662651	0.903637	0.248911	0.966421	1.2736	1	Cre03.g194000
bin:17.1.2.2.3.7	Protein biosynthesis.ribosome biogenesis.large ribosomal subunit (LSU).LSU processome.60S ribosomal subunit cytoplasmic maturation.ribosome assembly factor *(eIF6)	0.0662651	0.903637	0.248911	0.967799	1.27541	1	Cre13.g585150
bin:2.4.5.1	Cellular respiration.oxidative phosphorylation.cytochrome c oxidase complex.core components	0.0662651	0.903637	0.248911	0.96561	1.27253	1	Cre03.g157700
bin:2.4.5.1.5	Cellular respiration.oxidative phosphorylation.cytochrome c oxidase complex.core components.component *(COX5c)	0.0662651	0.903637	0.248911	0.96561	1.27253	1	Cre03.g157700
bin:22.6.2	Vesicle trafficking.vesicle tethering.activation of RAB-GTPase activities	0.0662651	0.903637	0.213928	0.724093	1.40922	6	Cre12.g486400,Cre17.g737050,Cre12.g546450,Cre17.g727450
bin:18.1.1.4.12	Protein modification.glycosylation.N-linked glycosylation.dolichol-phosphate-linked oligosaccharide precursor assembly.flippase *(RFT1)	0.0682731	0.903637	0.245042	0.962771	1.26879	1	Cre11.g467726
bin:24.2.4.2	Solute transport.carrier-mediated transport.MOP superfamily.lipid-linked oligosaccharide transporter *(RFT)	0.0682731	0.903637	0.245042	0.962771	1.26879	1	Cre11.g467726
bin:6.1.1.8	Nucleotide metabolism.purines.ribonucleotide (RN) anabolism.adenylosuccinate lyase *(PUR8)	0.0682731	0.903637	0.245042	0.96415	1.2706	1	Cre13.g565321
bin:1.1	Photosynthesis.photophosphorylation	0.0683757	0.903637	0.287805	-0.305613	-1.29195	62	Cre02.g105650,Cre05.g243800,Cre11.g467573,Cre01.g031100,Cre09.g393173,Cre17.g724300,Cre12.g524300,Cre07.g320400,Cre04.g218150,Cre03.g184550,Cre12.g485850
bin:13.1.2.2	Cell division.DNA replication.initiation.MCM8-9 auxiliary complex	0.0694444	0.903637	0.24134	-0.965691	-1.2772	1	Cre16.g665950
bin:13.1.2.2.1	Cell division.DNA replication.initiation.MCM8-9 auxiliary complex.component *(MCM8)	0.0694444	0.903637	0.24134	-0.965691	-1.2772	1	Cre16.g665950
bin:10.3.3.2	Redox homeostasis.thiol-based redox regulation.thioredoxin activities.H-type thioredoxin *(Trx-H)	0.0695364	0.903637	0.21925	0.854181	1.37871	3	Cre09.g391900
bin:2	Cellular respiration	0.0695971	0.903637	0.186433	0.448382	1.36877	38	Cre17.g731950,Cre03.g157700,Cre12.g550750,Cre09.g386735,Cre06.g278750,Cre10.g437050,Cre04.g216100,Cre12.g513200,Cre05.g232850,Cre06.g276450,Cre16.g681700,Cre12.g556600,Cre07.g332150,Cre12.g555150,Cre13.g584750,Cre06.g268750
bin:1.2.11	Photosynthesis.calvin cycle.phosphoribulokinase *(PRK)	0.0702811	0.903637	0.24134	0.960419	1.26569	1	Cre12.g554800
bin:12.2.2	Chromatin organisation.histone chaperone activities.FACT histone chaperone complex	0.0702811	0.903637	0.24134	0.960094	1.26526	1	Cre12.g540076
bin:12.2.2.1	Chromatin organisation.histone chaperone activities.FACT histone chaperone complex.component *(SPT16)	0.0702811	0.903637	0.24134	0.960094	1.26526	1	Cre12.g540076
bin:16.2.1.1.2	RNA processing.RNA modification.mRNA modification.RNA 5-end processing.RNA-dependent RNase P complex	0.0702811	0.903637	0.24134	0.96123	1.26675	1	Cre01.g026100
bin:16.2.1.1.2.5	RNA processing.RNA modification.mRNA modification.RNA 5-end processing.RNA-dependent RNase P complex.component *(POP5/RPP14)	0.0702811	0.903637	0.24134	0.96123	1.26675	1	Cre01.g026100
bin:17.1.2.2.1.2	Protein biosynthesis.ribosome biogenesis.large ribosomal subunit (LSU).LSU processome.pre-60S ribosomal subunit nuclear assembly.ARPF2-ARRS1 assembly complex	0.0702811	0.903637	0.24134	0.959851	1.26494	1	Cre01.g020950
bin:17.1.2.2.1.2.2	Protein biosynthesis.ribosome biogenesis.large ribosomal subunit (LSU).LSU processome.pre-60S ribosomal subunit nuclear assembly.ARPF2-ARRS1 assembly complex.component *(ARRS1)	0.0702811	0.903637	0.24134	0.959851	1.26494	1	Cre01.g020950
bin:17.1.3.2.2	Protein biosynthesis.ribosome biogenesis.small ribosomal subunit (SSU).SSU processome.pre-40S ribosomal subunit nuclear export	0.0702811	0.903637	0.24134	0.961878	1.26761	1	Cre02.g146000
bin:17.1.3.2.2.1	Protein biosynthesis.ribosome biogenesis.small ribosomal subunit (SSU).SSU processome.pre-40S ribosomal subunit nuclear export.export factor *(Ltv1)	0.0702811	0.903637	0.24134	0.961878	1.26761	1	Cre02.g146000
bin:19.2.2.8.1.13	Protein homeostasis.ubiquitin-proteasome system.ubiquitin-fold protein conjugation.RING E3 ubiquitin ligase activities.RING-H2-class.E3 ubiquitin ligase *(BTS/BTSL)	0.0702811	0.903637	0.24134	0.962365	1.26825	1	Cre05.g248550
bin:25.5.2.1	Nutrient uptake.micronutrient homeostasis.iron.iron cation sensor protein *(HRZ/BRUTUS)	0.0702811	0.903637	0.24134	0.962365	1.26825	1	Cre05.g248550
bin:9.1.6.2.1.3	Secondary metabolism.terpenoids.carotenoid biosynthesis.xanthophylls.carotenoid hydroxylase activities.carotenoid epsilon-ring hydroxylase *(LUT1)	0.0702811	0.903637	0.24134	0.962203	1.26804	1	Cre08.g373100
bin:19.4.2	Protein homeostasis.proteolysis.serine peptidase activities	0.0708181	0.903637	0.184706	0.447621	1.36645	38	Cre16.g664801,Cre01.g013300,Cre02.g113700,Cre02.g147850,Cre16.g669450,Cre14.g617600,Cre01.g037000,Cre12.g510900,Cre02.g088400,Cre16.g690900,Cre17.g716850,Cre11.g467677,Cre10.g444550
bin:50.2	Enzyme classification.EC_2 transferases	0.0709291	0.903637	0.165657	0.297492	1.14567	600	Cre09.g392542,Cre03.g181300,Cre10.g461150,Cre02.g113350,Cre02.g141200,Cre09.g400478,Cre12.g486350,Cre14.g632860,Cre09.g391245,Cre12.g560600,Cre02.g103900,Cre17.g702600,Cre05.g233550,Cre02.g104201,Cre12.g530000,Cre06.g288908,Cre06.g287700,Cre12.g514650,Cre03.g169100,Cre13.g605000,Cre08.g385000,Cre07.g322950,Cre16.g673600,Cre16.g659550,Cre10.g429250,Cre16.g689550,Cre06.g279050,Cre12.g554800,Cre08.g…
bin:12	Chromatin organisation	0.0713514	0.903637	0.172324	0.376268	1.29668	94	Cre09.g392542,Cre06.g264400,Cre12.g540076,Cre10.g462200,Cre07.g327150,Cre07.g322450,Cre16.g692400,Cre14.g632300,Cre16.g693750,Cre02.g074300,Cre06.g264800,Cre06.g276800,Cre01.g041100,Cre16.g687301,Cre10.g446850,Cre13.g590800,Cre03.g144907,Cre12.g508150,Cre12.g506350,Cre08.g382590,Cre09.g400441,Cre17.g742700,Cre12.g513150,Cre08.g364050,Cre17.g722050,Cre14.g614400,Cre09.g414050,Cre06.g268450,Cre06.g…
bin:1.1.1.5.1.3	Photosynthesis.photophosphorylation.photosystem II.photosynthetic acclimation.regulatory phosphorylation.phosphatase *(PPH1/TAP38)	0.0714286	0.903637	0.237794	-0.964555	-1.2757	1	Cre04.g218150
bin:13.2.4.1.1.2.1	Cell division.cell cycle organisation.metaphase to anaphase transition.Anaphase-Promoting Complex/Cyclosome (APC/C)-dependent ubiquitination.APC/C E3 ubiquitin ligase complex.arc lamp subcomplex.component *(APC3)	0.0714286	0.903637	0.237794	-0.963501	-1.2743	1	Cre17.g740510
bin:15.1.6	RNA biosynthesis.DNA-dependent RNA polymerase complexes.RNA polymerase I/II/III/IV/V shared components	0.0714286	0.903637	0.237794	-0.964393	-1.27548	1	Cre13.g571650
bin:15.1.6.3	RNA biosynthesis.DNA-dependent RNA polymerase complexes.RNA polymerase I/II/III/IV/V shared components.component *(NRP-ABCDE10)	0.0714286	0.903637	0.237794	-0.964393	-1.27548	1	Cre13.g571650
bin:15.3.6.2.1	RNA biosynthesis.RNA polymerase II-dependent transcription.transcription termination.R-loop removal.R-loop reader protein *(ALBA1/2)	0.0714286	0.903637	0.237794	-0.96488	-1.27613	1	Cre09.g401600
bin:19.4.2.7.6	Protein homeostasis.proteolysis.serine peptidase activities.chloroplast Clp-type protease complex.adaptor component *(ClpS)	0.0714286	0.903637	0.237794	-0.964961	-1.27623	1	Cre17.g696400
bin:5.1.2.2.1	Lipid metabolism.fatty acid metabolism.acetyl-CoA generation.plastidial pyruvate dehydrogenase complex.E1 pyruvate dehydrogenase subcomplex	0.0714286	0.903637	0.257206	-0.891133	-1.3677	2	Cre02.g099850
bin:23.3.1.7.8	Protein translocation.endoplasmic reticulum.co-translational insertion system.EMC membrane protein insertion complex.component *(EMC8/9)	0.0722892	0.903637	0.237794	0.959283	1.26419	1	Cre05.g240550
bin:6.1.5.10	Nucleotide metabolism.purines.catabolism.ureidoglycine aminohydrolase *(UGly-AH)	0.0722892	0.903637	0.237794	0.958472	1.26312	1	Cre06.g290000
bin:13.2.4	Cell division.cell cycle organisation.metaphase to anaphase transition	0.0724852	0.903637	0.202072	0.692864	1.41994	7	Cre16.g681578,Cre09.g399911,Cre12.g556650
bin:13.2.4.1	Cell division.cell cycle organisation.metaphase to anaphase transition.Anaphase-Promoting Complex/Cyclosome (APC/C)-dependent ubiquitination	0.0724852	0.903637	0.202072	0.692864	1.41994	7	Cre16.g681578,Cre09.g399911,Cre12.g556650
bin:13.2.4.1.1	Cell division.cell cycle organisation.metaphase to anaphase transition.Anaphase-Promoting Complex/Cyclosome (APC/C)-dependent ubiquitination.APC/C E3 ubiquitin ligase complex	0.0724852	0.903637	0.202072	0.692864	1.41994	7	Cre16.g681578,Cre09.g399911,Cre12.g556650
bin:20.3.2	Cytoskeleton organisation.actin and tubulin folding.Prefoldin co-chaperone complex	0.0728477	0.903637	0.213928	0.84809	1.36888	3	Cre12.g523150
bin:1.1.1.3.3	Photosynthesis.photophosphorylation.photosystem II.assembly.assembly factor *(LPA3)	0.0734127	0.903637	0.234393	-0.963014	-1.27366	1	Cre03.g184550
bin:6.1.1.6	Nucleotide metabolism.purines.ribonucleotide (RN) anabolism.aminoimidazole RN carboxylase *(PUR6)	0.0734127	0.903637	0.234393	-0.962933	-1.27355	1	Cre12.g503300
bin:13.1.3.1.2	Cell division.DNA replication.elongation.DNA polymerase alpha complex.replication fork tethering component *(POLA2)	0.0742972	0.903637	0.234393	0.957499	1.26184	1	Cre01.g017450
bin:2.3.6.2.2	Cellular respiration.tricarboxylic acid cycle.succinate dehydrogenase complex.assembly.flavinylation factor *(SDHAF2)	0.0742972	0.903637	0.234393	0.957742	1.26216	1	Cre12.g550750
bin:5.1.9	Lipid metabolism.fatty acid metabolism.fatty acid degradation	0.0751773	0.903637	0.193813	0.630803	1.42164	10	Cre03.g144807,Cre16.g695050,Cre06.g282800,Cre05.g232002
bin:1.1.2.9.7	Photosynthesis.photophosphorylation.cytochrome b6/f complex.assembly.assembly factor *(DEIP1)	0.0753968	0.903637	0.231127	-0.96196	-1.27226	1	Cre12.g485850
bin:2.4.5.3.3	Cellular respiration.oxidative phosphorylation.cytochrome c oxidase complex.assembly.heme a cofactor biosynthesis	0.0753968	0.903637	0.231127	-0.962203	-1.27259	1	Cre12.g516350
bin:2.4.5.3.3.1	Cellular respiration.oxidative phosphorylation.cytochrome c oxidase complex.assembly.heme a cofactor biosynthesis.protoheme IX farnesyltransferase *(COX10)	0.0753968	0.903637	0.231127	-0.962203	-1.27259	1	Cre12.g516350
bin:26.10.3.1	External stimuli response.pathogen.defense mechanisms.systemic acquired resistance (SAR)	0.0753968	0.903637	0.231127	-0.962365	-1.2728	1	Cre12.g493500
bin:26.10.3.1.5	External stimuli response.pathogen.defense mechanisms.systemic acquired resistance (SAR).pipecolic acid metabolism	0.0753968	0.903637	0.231127	-0.962365	-1.2728	1	Cre12.g493500
bin:26.10.3.1.5.4	External stimuli response.pathogen.defense mechanisms.systemic acquired resistance (SAR).pipecolic acid metabolism.pipecolate oxidase *(SOX)	0.0753968	0.903637	0.231127	-0.962365	-1.2728	1	Cre12.g493500
bin:26.12.2	External stimuli response.virus.virus replication	0.0760369	0.90792	0.248911	-0.88519	-1.35857	2	Cre01.g028200
bin:18.5.4	Protein modification.dephosphorylation.protein aspartate phosphatase families	0.0778146	0.908422	0.206588	0.84197	1.359	3	Cre02.g114500,Cre09.g391541
bin:18.5.4.1	Protein modification.dephosphorylation.protein aspartate phosphatase families.FCP phosphatase families	0.0778146	0.908422	0.206588	0.84197	1.359	3	Cre02.g114500,Cre09.g391541
bin:12.1.1.2.1	Chromatin organisation.chromatin structure.DNA wrapping.histone H3-H4 tetramer.histone *(H3)	0.0778894	0.908422	0.257206	-0.833455	-1.45051	3	Cre16.g649900,Cre17.g708700,Cre13.g569950
bin:10.5	Redox homeostasis.tocopherol biosynthesis	0.0783133	0.908422	0.195789	0.708805	1.37947	6	Cre01.g013801,Cre09.g399030,Cre09.g398993
bin:19.2.6.2	Protein homeostasis.ubiquitin-proteasome system.DAR ubiquitin-dependent protease system.E3 ubiquitin ligase *(DA2)	0.0783133	0.908422	0.227987	0.956039	1.25991	1	Cre26.g756897
bin:50.2.7	Enzyme classification.EC_2 transferases.EC_2-7 transferase transferring phosphorus-containing group	0.079	0.908422	0.156312	0.301322	1.15396	496	Cre10.g461150,Cre02.g113350,Cre09.g400478,Cre12.g486350,Cre14.g632860,Cre09.g391245,Cre12.g560600,Cre02.g103900,Cre17.g702600,Cre05.g233550,Cre02.g104201,Cre12.g530000,Cre06.g288908,Cre06.g287700,Cre12.g514650,Cre03.g169100,Cre13.g605000,Cre08.g385000,Cre07.g322950,Cre16.g673600,Cre10.g429250,Cre16.g689550,Cre06.g279050,Cre12.g554800,Cre08.g368150,Cre12.g507750,Cre03.g182100,Cre10.g462050,Cre01.g…
bin:13.2	Cell division.cell cycle organisation	0.0794621	0.908422	0.173748	0.448422	1.36134	37	Cre16.g681578,Cre13.g572950,Cre09.g399911,Cre05.g237750,Cre12.g556650,Cre04.g215750,Cre01.g029200,Cre06.g278269,Cre02.g089608
bin:6.1.5	Nucleotide metabolism.purines.catabolism	0.0798817	0.908422	0.191892	0.68731	1.40856	7	Cre06.g290000,Cre12.g504950
bin:5.2.10.1	Lipid metabolism.glycerolipid metabolism.glycerolipid degradation.triacylglycerol lipase activities	0.0802292	0.908422	0.188204	0.644068	1.4135	9	Cre12.g498750,Cre12.g530950,Cre17.g698600
bin:5.2.10.1.2	Lipid metabolism.glycerolipid metabolism.glycerolipid degradation.triacylglycerol lipase activities.diacyl-/triacylglycerol lipase activities	0.0802292	0.908422	0.188204	0.644068	1.4135	9	Cre12.g498750,Cre12.g530950,Cre17.g698600
bin:13.2.3.5.3	Cell division.cell cycle organisation.chromosome segregation.outer kinetochore KNL1-Mis12-Ndc80 network.MIS12 complex	0.0803213	0.908422	0.224966	0.955146	1.25874	1	Cre05.g237750
bin:13.2.3.5.3.2	Cell division.cell cycle organisation.chromosome segregation.outer kinetochore KNL1-Mis12-Ndc80 network.MIS12 complex.component *(NNF1)	0.0803213	0.908422	0.224966	0.955146	1.25874	1	Cre05.g237750
bin:3.6.4	Carbohydrate metabolism.mannose metabolism.phosphosugar phosphatase	0.0803213	0.908422	0.224966	0.954741	1.2582	1	Cre17.g711200
bin:4.1.2.1	Amino acid metabolism.glutamate group amino acid biosynthesis.histidine biosynthesis.ribose-phosphate diphosphokinase	0.0803213	0.908422	0.224966	0.95466	1.2581	1	Cre09.g394550
bin:7.6.3	Coenzyme metabolism.biotin biosynthesis.biotin synthase	0.0803213	0.908422	0.224966	0.954335	1.25767	1	Cre06.g261150
bin:18.15	Protein modification.pyroglutamate formation	0.0806452	0.908885	0.24134	-0.882229	-1.35403	2	Cre11.g476150
bin:15.1.2.2	RNA biosynthesis.DNA-dependent RNA polymerase complexes.RNA polymerase II complex.component *(NRPB2)	0.0813492	0.913614	0.222056	-0.960905	-1.27087	1	Cre02.g075150
bin:16.4.3.1	RNA processing.RNA homeostasis.mRNA deadenylation-dependent decay.mRNA deadenylation	0.0833333	0.926182	0.257206	-0.774933	-1.4856	4	Cre04.g227350,Cre08.g376200
bin:19.2.3.1.2.5	Protein homeostasis.ubiquitin-proteasome system.ubiquitin-fold protein deconjugation.UBQ deconjugation.OTU deubiquitinase activities.deubiquitinase *(OTU6-12)	0.0833333	0.926182	0.21925	-0.959851	-1.26948	1	Cre09.g392250
bin:3.13.9.1.3	Carbohydrate metabolism.nucleotide sugar biosynthesis.UDP-N-acetylglucosamine biosynthesis.de novo biosynthesis.N-acetylglucosamine-phosphate mutase	0.0833333	0.926182	0.21925	-0.960013	-1.26969	1	Cre08.g379700
bin:17.1.3.1.29	Protein biosynthesis.ribosome biogenesis.small ribosomal subunit (SSU).SSU proteome.component *(eS27)	0.0853175	0.932108	0.216543	-0.959526	-1.26905	1	Cre02.g145250
bin:18.15.1	Protein modification.pyroglutamate formation.glutamine cyclotransferase *(QCT)	0.0853175	0.932108	0.216543	-0.958959	-1.2683	1	Cre11.g476150
bin:18.2.3.2	Protein modification.acetylation.NatC N-terminal acetylase complex.auxiliary component *(NAA35)	0.0853175	0.932108	0.216543	-0.959607	-1.26915	1	Cre06.g300650
bin:2.3.6.1	Cellular respiration.tricarboxylic acid cycle.succinate dehydrogenase complex.components	0.0853175	0.932108	0.216543	-0.958715	-1.26797	1	Cre06.g264200
bin:2.3.6.1.2	Cellular respiration.tricarboxylic acid cycle.succinate dehydrogenase complex.components.iron-sulphur component *(SDH2)	0.0853175	0.932108	0.216543	-0.958715	-1.26797	1	Cre06.g264200
bin:22.3.2	Vesicle trafficking.endocytic trafficking.ubiquitylated cargo adaptation	0.0862676	0.939293	0.202072	0.899255	1.33069	2	Cre01.g024300
bin:19.2.1.3.1.2	Protein homeostasis.ubiquitin-proteasome system.N-degron pathways.Pro/N-degron pathway.GID ubiquitination complex.E3 ubiquitin ligase component *(GID2)	0.0873016	0.94734	0.213928	-0.958553	-1.26776	1	Cre11.g467574
bin:22.3	Vesicle trafficking.endocytic trafficking	0.0879888	0.948814	0.176694	0.58123	1.37762	13	Cre06.g282200,Cre01.g024300
bin:2.4.6	Cellular respiration.oxidative phosphorylation.ATP synthase complex	0.0880282	0.948814	0.199915	0.896496	1.3266	2	Cre17.g731950,Cre10.g437050
bin:13.2.5	Cell division.cell cycle organisation.sister chromatid separation	0.0884058	0.949697	0.179782	0.66377	1.41893	8	Cre04.g215750,Cre01.g029200,Cre06.g278269
bin:22.1.1	Vesicle trafficking.anterograde trafficking.Coat protein II (COPII) coatomer machinery	0.0903614	0.962657	0.181383	0.696419	1.35536	6	Cre01.g008850,Cre12.g549950,Cre01.g035850
bin:27.6.1.1.3	Multi-process regulation.phosphoinositide signalling.inositol phosphate metabolism.light-independent inositol phosphate biosynthesis.myo-inositol polyphosphate kinase *(ITPK)	0.0915493	0.962657	0.195789	0.894058	1.323	2	Cre03.g182100
bin:4.2.1	Amino acid metabolism.aspartate group amino acid biosynthesis.asparagine biosynthesis	0.0921659	0.962657	0.224966	-0.876558	-1.34533	2	Cre01.g004300
bin:13.4.1.2.1	Cell division.cytokinesis.preprophase microtubule organization.TON1-TRM-PP2A (TTP) preprophase band formation complex.component *(TON1)	0.0923695	0.962657	0.208955	0.951496	1.25393	1	Cre09.g398850
bin:16.6.2	RNA processing.organelle RNA processing machinery.RNA modification	0.0929648	0.962657	0.234393	-0.824532	-1.43498	3	Cre14.g628000,Cre16.g681238
bin:16.6.2.1	RNA processing.organelle RNA processing machinery.RNA modification.tRNA maturation	0.0929648	0.962657	0.234393	-0.824532	-1.43498	3	Cre14.g628000,Cre16.g681238
bin:10.1.3	Redox homeostasis.reactive oxygen scavenging.glutathione peroxidase	0.0932203	0.962657	0.248911	-0.701032	-1.44769	5	Cre08.g358525
bin:22.2.4.1.4.1	Vesicle trafficking.retrograde trafficking.protein retrieval and recycling.Retromer complex.regulatory subcomplex.component *(SNX1)	0.0943775	0.962657	0.206588	0.949793	1.25168	1	Cre06.g281050
bin:23.1.7.4	Protein translocation.chloroplast.thylakoid membrane SRP insertion system.SRP receptor protein *(cpFtsY)	0.0943775	0.962657	0.206588	0.950118	1.25211	1	Cre05.g241450
bin:14.6.11.3	DNA damage response.base excision repair (BER).apurinic/apyrimidinic (AP) endonuclease activities.AP-endonuclease *(ARP)	0.0952381	0.962657	0.204295	-0.957417	-1.26626	1	Cre03.g175850
bin:16.1.5.2	RNA processing.pre-RNA splicing.MAC/NTC spliceosome-associated complex.associated components	0.0961538	0.962657	0.173748	0.67336	1.37997	7	Cre06.g254650,Cre02.g093300,Cre12.g518300,Cre17.g741100
bin:24.2.9.2	Solute transport.carrier-mediated transport.CDF superfamily.CDF family	0.0967742	0.962657	0.237794	-0.754365	-1.44617	4	Cre06.g289150,Cre03.g160550,Cre03.g160800
bin:16.6.2.1.1	RNA processing.organelle RNA processing machinery.RNA modification.tRNA maturation.MnmA pathway	0.0972222	0.962657	0.202072	-0.956039	-1.26443	1	Cre14.g628000
bin:16.6.2.1.1.1	RNA processing.organelle RNA processing machinery.RNA modification.tRNA maturation.MnmA pathway.thiouridylase	0.0972222	0.962657	0.202072	-0.956039	-1.26443	1	Cre14.g628000
bin:19.2.3.1.1.2	Protein homeostasis.ubiquitin-proteasome system.ubiquitin-fold protein deconjugation.UBQ deconjugation.UBP deubiquitinase activities.deubiquitinase *(UBP3-4)	0.0972222	0.962657	0.202072	-0.95539	-1.26358	1	Cre06.g250750
bin:18.12.3	Protein modification.targeting peptide maturation.plastid	0.0978916	0.962657	0.173748	0.690741	1.34431	6	Cre07.g344350,Cre06.g265850
bin:22.6.4	Vesicle trafficking.vesicle tethering.RAB-GTPase membrane association	0.0994624	0.962657	0.234393	-0.747187	-1.43241	4	Cre07.g339350
bin:17.1.2.2.2.3	Protein biosynthesis.ribosome biogenesis.large ribosomal subunit (LSU).LSU processome.pre-60S ribosomal subunit nuclear export.export factor *(Bud20)	0.100402	0.962657	0.199915	0.947441	1.24858	1	Cre17.g734628
bin:4.2.2.3.4	Amino acid metabolism.aspartate group amino acid biosynthesis.aspartate-derived amino acids.lysine biosynthesis.diaminopimelate epimerase *(DapF)	0.100402	0.962657	0.199915	0.947603	1.2488	1	Cre05.g237400
bin:12.3.2	Chromatin organisation.post-translational histone modification.histone acetylation	0.101198	0.962657	0.159647	0.515157	1.32264	18	Cre06.g264400,Cre10.g462200,Cre16.g692400,Cre14.g632300,Cre03.g144907,Cre17.g722050,Cre09.g414050,Cre12.g524650,Cre11.g469600
bin:7.12.1.2.4	Coenzyme metabolism.iron-sulfur cluster assembly machinery.plastidial SUF system.transfer phase.assembly factor *(IBA57-2)	0.10241	0.962657	0.197822	0.947035	1.24805	1	Cre12.g552850
bin:5.4.4	Lipid metabolism.sphingolipid metabolism.sphingolipid transport	0.103175	0.962657	0.195789	-0.953281	-1.26079	1	Cre03.g144204
bin:5.4.4.1	Lipid metabolism.sphingolipid metabolism.sphingolipid transport.sphingosine transfer protein *(ACD11)	0.103175	0.962657	0.195789	-0.953281	-1.26079	1	Cre03.g144204
bin:11.7.1	Phytohormone action.jasmonic acid.biosynthesis	0.104305	0.962657	0.176694	0.827197	1.33516	3	Cre03.g209393
bin:13.4.4	Cell division.cytokinesis.phragmoplast disassembly	0.104839	0.962657	0.227987	-0.743612	-1.42555	4	Cre12.g509000,Cre13.g567150,Cre01.g010000
bin:22.2.1.2.1.2	Vesicle trafficking.retrograde trafficking.Coat protein I (COPI) coatomer machinery.coat protein recruiting.ARF-GTPase activities.ARF-GTPase *(ARFA)	0.105159	0.962657	0.193813	-0.952875	-1.26025	1	Cre12.g487850
bin:17.1.2.2.1	Protein biosynthesis.ribosome biogenesis.large ribosomal subunit (LSU).LSU processome.pre-60S ribosomal subunit nuclear assembly	0.105548	0.962657	0.157403	0.546287	1.35201	15	Cre16.g683793,Cre01.g020950,Cre02.g104650,Cre07.g351750,Cre01.g035000,Cre04.g218850,Cre16.g659150,Cre10.g459500,Cre12.g533050
bin:16.1.6	RNA processing.pre-RNA splicing.spliceosome-associated non-snRNP factor activities	0.105756	0.962657	0.156312	0.521814	1.32693	17	Cre03.g194000,Cre14.g630500,Cre13.g567750,Cre01.g024900,Cre01.g022350
bin:19.2.3.1.2.2	Protein homeostasis.ubiquitin-proteasome system.ubiquitin-fold protein deconjugation.UBQ deconjugation.OTU deubiquitinase activities.deubiquitinase *(OTU2)	0.105991	0.962657	0.208955	-0.873783	-1.34107	2	Cre06.g274700,Cre09.g409050
bin:16.2.4.2	RNA processing.RNA modification.rRNA modification.rRNA methylation	0.106218	0.962657	0.153159	0.501066	1.3285	20	Cre12.g529500,Cre17.g722250,Cre17.g744947,Cre01.g028450,Cre06.g273413,Cre06.g273150
bin:17.2.16	Protein biosynthesis.aminoacyl-tRNA synthetase activities.cytosolic phenylalanine-tRNA ligase heterodimer	0.106426	0.962657	0.193813	0.944359	1.24452	1	Cre13.g603900
bin:17.2.16.2	Protein biosynthesis.aminoacyl-tRNA synthetase activities.cytosolic phenylalanine-tRNA ligase heterodimer.subunit beta	0.106426	0.962657	0.193813	0.944359	1.24452	1	Cre13.g603900
bin:22.7.1.4.4	Vesicle trafficking.vesicle target membrane fusion.SNARE membrane fusion complexes.Qc-type SNARE components.Bs14-group component	0.106426	0.962657	0.193813	0.945981	1.24666	1	Cre03.g198100
bin:7.9.5	Coenzyme metabolism.NAD/NADP biosynthesis.NAD kinase	0.107616	0.962657	0.173748	0.824002	1.33	3	Cre12.g560600,Cre07.g322950
bin:10.3.3.9	Redox homeostasis.thiol-based redox regulation.thioredoxin activities.plastidial thioredoxin *(TrxL2)	0.108434	0.962657	0.191892	0.944116	1.2442	1	Cre09.g391900
bin:7.6.2	Coenzyme metabolism.biotin biosynthesis.bifunctional diaminopelargonic acid (DAPA) aminotransferase and dethiobiotin synthetase	0.108434	0.962657	0.191892	0.943629	1.24356	1	Cre06.g277200
bin:16.1.1.1	RNA processing.pre-RNA splicing.U2-type major spliceosome.U1 snRNP complex	0.109155	0.962657	0.17822	0.887052	1.31263	2	Cre06.g309150
bin:16.1.1.1.4	RNA processing.pre-RNA splicing.U2-type major spliceosome.U1 snRNP complex.accessory protein activities	0.109155	0.962657	0.17822	0.887052	1.31263	2	Cre06.g309150
bin:16.1.1.2.4	RNA processing.pre-RNA splicing.U2-type major spliceosome.U2 snRNP complex.RNA splicing factor 3B subcomplex	0.109155	0.962657	0.17822	0.887067	1.31265	2	Cre06.g254800
bin:13.2.4.1.1.1	Cell division.cell cycle organisation.metaphase to anaphase transition.Anaphase-Promoting Complex/Cyclosome (APC/C)-dependent ubiquitination.APC/C E3 ubiquitin ligase complex.platform subcomplex	0.110442	0.962657	0.190023	0.943386	1.24324	1	Cre12.g556650
bin:13.2.4.1.1.1.2	Cell division.cell cycle organisation.metaphase to anaphase transition.Anaphase-Promoting Complex/Cyclosome (APC/C)-dependent ubiquitination.APC/C E3 ubiquitin ligase complex.platform subcomplex.component *(APC4)	0.110442	0.962657	0.190023	0.943386	1.24324	1	Cre12.g556650
bin:22.1.1.2	Vesicle trafficking.anterograde trafficking.Coat protein II (COPII) coatomer machinery.coat protein recruiting	0.110442	0.962657	0.190023	0.943061	1.24281	1	Cre01.g008850
bin:22.1.1.2.3	Vesicle trafficking.anterograde trafficking.Coat protein II (COPII) coatomer machinery.coat protein recruiting.Sar1-GTPase-regulating protein *(Sec16)	0.110442	0.962657	0.190023	0.943061	1.24281	1	Cre01.g008850
bin:25.1	Nutrient uptake.nitrogen assimilation	0.111888	0.962657	0.252961	-0.469087	-1.37074	13	Cre05.g232150,Cre09.g410850,Cre06.g257950,Cre13.g592200
bin:3.2.2.4.7	Carbohydrate metabolism.starch metabolism.biosynthesis.starch synthase activities.scaffold protein of amylose biosynthesis *(PTST1)	0.114458	0.962657	0.186433	0.942412	1.24196	1	Cre09.g387100
bin:13.5.3	Cell division.plastid division.thylakoid organisation	0.115819	0.962657	0.222056	-0.681797	-1.40796	5	Cre13.g562850,Cre11.g468050
bin:5.5.1.3	Lipid metabolism.phytosterol metabolism.plant sterol pathway.sterol delta14 reductase	0.117063	0.962657	0.183024	-0.947847	-1.2536	1	Cre02.g076800
bin:5.5.1.6	Lipid metabolism.phytosterol metabolism.plant sterol pathway.sterol delta7 reductase	0.117063	0.962657	0.183024	-0.947847	-1.2536	1	Cre02.g076800
bin:19.2.3.1	Protein homeostasis.ubiquitin-proteasome system.ubiquitin-fold protein deconjugation.UBQ deconjugation	0.117845	0.962657	0.24134	-0.519739	-1.36543	10	Cre06.g274700,Cre09.g392250,Cre06.g250750,Cre09.g409050
bin:18.1.1.4	Protein modification.glycosylation.N-linked glycosylation.dolichol-phosphate-linked oligosaccharide precursor assembly	0.117958	0.962657	0.170932	0.882868	1.30644	2	Cre11.g467726,Cre01.g041300
bin:24.2.21	Solute transport.carrier-mediated transport.fatty acid transporter *(FAX)	0.121032	0.962657	0.179782	-0.946305	-1.25156	1	Cre08.g366000
bin:3.11	Carbohydrate metabolism.fermentation	0.121032	0.962657	0.179782	-0.946549	-1.25188	1	Cre03.g165700
bin:3.11.1	Carbohydrate metabolism.fermentation.acetic acid biosynthesis	0.121032	0.962657	0.179782	-0.946549	-1.25188	1	Cre03.g165700
bin:3.11.1.1	Carbohydrate metabolism.fermentation.acetic acid biosynthesis.pyruvate decarboxylase *(PDC)	0.121032	0.962657	0.179782	-0.946549	-1.25188	1	Cre03.g165700
bin:6.3.2.2	Nucleotide metabolism.deoxynucleotides.salvage pathway.multisubstrate deoxyribonucleoside kinase *(TK2)	0.121032	0.962657	0.179782	-0.946062	-1.25124	1	Cre02.g095350
bin:4.2.2.3	Amino acid metabolism.aspartate group amino acid biosynthesis.aspartate-derived amino acids.lysine biosynthesis	0.121479	0.962657	0.168238	0.880545	1.303	2	Cre05.g237400
bin:27.14	Multi-process regulation.MAP kinase cascade signalling	0.121508	0.962657	0.148262	0.556111	1.31808	13	Cre09.g390300,Cre06.g249150,Cre12.g550300,Cre07.g317300,Cre01.g040150,Cre03.g164900,Cre17.g700166
bin:13.3.5	Cell division.meiotic recombination.meiotic crossover	0.122222	0.962657	0.147331	0.566144	1.32869	12	Cre07.g329800,Cre04.g219750,Cre16.g660350,Cre12.g555050,Cre02.g117150,Cre17.g712450,Cre01.g036050,Cre03.g208833
bin:5.1.4	Lipid metabolism.fatty acid metabolism.plastidial fatty acid synthase (ptFAS) system	0.122222	0.962657	0.158514	0.760649	1.32035	4	Cre03.g208050
bin:13.4.1.2.3.1	Cell division.cytokinesis.preprophase microtubule organization.TON1-TRM-PP2A (TTP) preprophase band formation complex.PP2A-phosphatase subcomplex.catalytic component *(PP2A-C)	0.12249	0.962657	0.179782	0.940952	1.24003	1	Cre03.g199983
bin:17.1.2.2.2.1.1	Protein biosynthesis.ribosome biogenesis.large ribosomal subunit (LSU).LSU processome.pre-60S ribosomal subunit nuclear export.NOC export complexes.component *(NOC1/SWA2)	0.12249	0.962657	0.179782	0.939817	1.23854	1	Cre10.g459600
bin:18.5.1.1.2.5	Protein modification.dephosphorylation.protein serine/threonine phosphatase families.PPP Fe-Zn-dependent phosphatase families.PP2A-class phosphatase complexes.catalytic component C	0.12249	0.962657	0.179782	0.940952	1.24003	1	Cre03.g199983
bin:5.1.9.6.4	Lipid metabolism.fatty acid metabolism.fatty acid degradation.glyoxylate cycle.malate synthase	0.12249	0.962657	0.179782	0.939979	1.23875	1	Cre03.g144807
bin:23.5.1.1	Protein translocation.nucleus.nuclear pore complex (NPC).outer ring	0.123016	0.962657	0.17822	-0.94444	-1.24909	1	Cre10.g466300
bin:23.5.1.1.8	Protein translocation.nucleus.nuclear pore complex (NPC).outer ring.scaffold nucleoporin *(ALADIN)	0.123016	0.962657	0.17822	-0.94444	-1.24909	1	Cre10.g466300
bin:5.3	Lipid metabolism.galactolipid and sulfolipid biosynthesis	0.12426	0.962657	0.21925	-0.643445	-1.39622	6	Cre16.g656400,Cre13.g583600
bin:26.10.3	External stimuli response.pathogen.defense mechanisms	0.124424	0.962657	0.191892	-0.86264	-1.32397	2	Cre12.g493500
bin:22.2.4.1.5	Vesicle trafficking.retrograde trafficking.protein retrieval and recycling.Retromer complex.regulatory protein *(SNX3/4)	0.124498	0.962657	0.17822	0.93933	1.23789	1	Cre02.g088450
bin:5.7	Lipid metabolism.lipid trafficking	0.125767	0.962657	0.222056	-0.607575	-1.40432	7	Cre12.g536000,Cre16.g694400
bin:5.7.3	Lipid metabolism.lipid trafficking.endoplasmic reticulum-plastid lipid transfer	0.125767	0.962657	0.222056	-0.607575	-1.40432	7	Cre12.g536000,Cre16.g694400
bin:16.1.6.12	RNA processing.pre-RNA splicing.spliceosome-associated non-snRNP factor activities.RNA splicing factor *(PRP18)	0.126506	0.962657	0.176694	0.938032	1.23618	1	Cre13.g567750
bin:17.1.2.2.1.5	Protein biosynthesis.ribosome biogenesis.large ribosomal subunit (LSU).LSU processome.pre-60S ribosomal subunit nuclear assembly.assembly factor *(NOP4)	0.126506	0.962657	0.176694	0.937708	1.23576	1	Cre02.g104650
bin:6.1.5.6	Nucleotide metabolism.purines.catabolism.urate oxidase *(UOX)	0.126506	0.962657	0.176694	0.938113	1.23629	1	Cre12.g504950
bin:16.4.6.1.2	RNA processing.RNA homeostasis.NMD Nonsense-Mediated Decay.eRF1-eRF3 aberrant mRNA detection complex.GTPase component *(eRF3)	0.128514	0.962657	0.175204	0.936978	1.23479	1	Cre06.g284750
bin:18.5.4.1.3	Protein modification.dephosphorylation.protein aspartate phosphatase families.FCP phosphatase families.subcluster E phosphatase	0.128514	0.962657	0.175204	0.93714	1.23501	1	Cre02.g114500
bin:19.2.3.1.3	Protein homeostasis.ubiquitin-proteasome system.ubiquitin-fold protein deconjugation.UBQ deconjugation.UCH deubiquitinase activities	0.128514	0.962657	0.175204	0.936735	1.23447	1	Cre03.g194250
bin:19.2.3.1.3.2	Protein homeostasis.ubiquitin-proteasome system.ubiquitin-fold protein deconjugation.UBQ deconjugation.UCH deubiquitinase activities.ubiquitin carboxyl-terminal hydrolase *(UCH3)	0.128514	0.962657	0.175204	0.936735	1.23447	1	Cre03.g194250
bin:19.2.3.3.2	Protein homeostasis.ubiquitin-proteasome system.ubiquitin-fold protein deconjugation.RUB deconjugation.deneddylase activities	0.128514	0.962657	0.175204	0.936735	1.23447	1	Cre03.g194250
bin:19.2.3.3.2.2	Protein homeostasis.ubiquitin-proteasome system.ubiquitin-fold protein deconjugation.RUB deconjugation.deneddylase activities.ubiquitin carboxyl-terminal hydrolase *(UCH3)	0.128514	0.962657	0.175204	0.936735	1.23447	1	Cre03.g194250
bin:17.6.4.2	Protein biosynthesis.organellar translation machinery.translation elongation.elongation factor *(EF-Ts)	0.128521	0.962657	0.16318	0.876274	1.29668	2	Cre12.g519180
bin:19.3.3.6	Protein homeostasis.autophagy.phagophore expansion.membrane shuttling	0.128521	0.962657	0.16318	0.876446	1.29694	2	Cre09.g391500
bin:19.3.3.6.1	Protein homeostasis.autophagy.phagophore expansion.membrane shuttling.ATG9-2-18 membrane-recruiting complex	0.128521	0.962657	0.16318	0.876446	1.29694	2	Cre09.g391500
bin:17.1.3.2.1	Protein biosynthesis.ribosome biogenesis.small ribosomal subunit (SSU).SSU processome.pre-40S ribosomal subunit nuclear assembly	0.128698	0.962657	0.148262	0.653004	1.33825	7	Cre12.g502800,Cre10.g438700,Cre11.g478950,Cre10.g428750
bin:10.3.3.5	Redox homeostasis.thiol-based redox regulation.thioredoxin activities.Y-type thioredoxin *(Trx-Y)	0.128968	0.962657	0.173748	-0.943629	-1.24802	1	Cre10.g446100
bin:23.4.1.3.1	Protein translocation.peroxisome.importomer translocation system.receptor monoubiquitination system.ubiquitin conjugating component *(Pex4)	0.128968	0.962657	0.173748	-0.943061	-1.24727	1	Cre05.g240150
bin:4.2.1.1	Amino acid metabolism.aspartate group amino acid biosynthesis.asparagine biosynthesis.glutamine-dependent asparagine synthetase *(ASN1)	0.128968	0.962657	0.173748	-0.943223	-1.24748	1	Cre01.g004300
bin:2.4.2.3	Cellular respiration.oxidative phosphorylation.alternative NAD(P)H dehydrogenase activities.mitochondrial uncoupling protein *(PUMP)	0.130522	0.962657	0.173748	0.936167	1.23373	1	Cre06.g278750
bin:24.2.13.18	Solute transport.carrier-mediated transport.MTCC family.proton gradient uncoupling protein *(PUMP)	0.130522	0.962657	0.173748	0.936167	1.23373	1	Cre06.g278750
bin:19.4.6	Protein homeostasis.proteolysis.metallopeptidase activities	0.130877	0.962657	0.135002	0.460901	1.29124	26	Cre10.g435300,Cre01.g034100,Cre07.g356150,Cre16.g668950,Cre11.g467631,Cre01.g019850,Cre14.g609202,Cre05.g237000,Cre02.g076200
bin:18.14.1.1	Protein modification.protein folding.Cyclophilin-type chaperone activities.peptidyl-prolyl cis-trans isomerase *(CYP37/CYP38)	0.130952	0.962657	0.172324	-0.942493	-1.24652	1	Cre06.g303300
bin:18.4.4.1	Protein modification.phosphorylation.CAMK protein kinase families.SNF1-related SnRK1 kinase complex	0.130952	0.962657	0.172324	-0.938357	-1.24105	1	Cre04.g211600
bin:18.4.4.1.1	Protein modification.phosphorylation.CAMK protein kinase families.SNF1-related SnRK1 kinase complex.catalytic subunit alpha	0.130952	0.962657	0.172324	-0.938357	-1.24105	1	Cre04.g211600
bin:27.3.1	Multi-process regulation.SnRK1-kinase regulatory system.SnRK1 protein kinase complex	0.130952	0.962657	0.172324	-0.938357	-1.24105	1	Cre04.g211600
bin:27.3.1.1	Multi-process regulation.SnRK1-kinase regulatory system.SnRK1 protein kinase complex.catalytic subunit alpha	0.130952	0.962657	0.172324	-0.938357	-1.24105	1	Cre04.g211600
bin:3.2.3.5.1	Carbohydrate metabolism.starch metabolism.degradation.maltose metabolism.cytosolic glucanotransferase *(DPE2)	0.130952	0.962657	0.172324	-0.942412	-1.24641	1	Cre02.g095126
bin:3.2.3.5.2	Carbohydrate metabolism.starch metabolism.degradation.maltose metabolism.cytosolic alpha-glucan phosphorylase	0.130952	0.962657	0.172324	-0.94079	-1.24427	1	Cre12.g552200
bin:4.6.3.2	Amino acid metabolism.amino acid degradation.proline degradation.delta-1-pyrroline-5-carboxylate dehydrogenase	0.130952	0.962657	0.172324	-0.940709	-1.24416	1	Cre12.g520350
bin:14.2.3	DNA damage response.DNA repair polymerase activities.DNA polymerase lambda *(POLL)	0.13253	0.962657	0.172324	0.935599	1.23298	1	Cre17.g716101
bin:23.5.2.1.1	Protein translocation.nucleus.nucleocytoplasmic transport.nuclear transport receptor activities.import karyopherin *(IMB1)	0.132937	0.962657	0.170932	-0.937059	-1.23933	1	Cre01.g034000
bin:15.3.4.3.1	RNA biosynthesis.RNA polymerase II-dependent transcription.transcription co-activation.SAGA histone acetyltransferase complex.HAT histone acetyltransferase module	0.134538	0.962657	0.170932	0.933733	1.23052	1	Cre02.g089150
bin:15.3.4.3.1.2	RNA biosynthesis.RNA polymerase II-dependent transcription.transcription co-activation.SAGA histone acetyltransferase complex.HAT histone acetyltransferase module.component *(ADA2)	0.134538	0.962657	0.170932	0.933733	1.23052	1	Cre02.g089150
bin:15.3.4.4	RNA biosynthesis.RNA polymerase II-dependent transcription.transcription co-activation.PAGA histone acetyltransferase complex	0.134538	0.962657	0.170932	0.933733	1.23052	1	Cre02.g089150
bin:15.3.4.4.2	RNA biosynthesis.RNA polymerase II-dependent transcription.transcription co-activation.PAGA histone acetyltransferase complex.component *(ADA2)	0.134538	0.962657	0.170932	0.933733	1.23052	1	Cre02.g089150
bin:16.4.8	RNA processing.RNA homeostasis.secretory ribonuclease activities	0.134538	0.962657	0.170932	0.934382	1.23137	1	Cre03.g160953
bin:16.4.8.1	RNA processing.RNA homeostasis.secretory ribonuclease activities.T2-type RNase *(RNS)	0.134538	0.962657	0.170932	0.934382	1.23137	1	Cre03.g160953
bin:17.1.2.2.3.2	Protein biosynthesis.ribosome biogenesis.large ribosomal subunit (LSU).LSU processome.60S ribosomal subunit cytoplasmic maturation.maturation factor *(REIL)	0.134538	0.962657	0.170932	0.934139	1.23105	1	Cre17.g716400
bin:19.4.6.6.2	Protein homeostasis.proteolysis.metallopeptidase activities.aminopeptidase activities.aspartyl aminopeptidase *(DAP)	0.134538	0.962657	0.170932	0.933166	1.22977	1	Cre10.g435300
bin:3.13.9.1.1	Carbohydrate metabolism.nucleotide sugar biosynthesis.UDP-N-acetylglucosamine biosynthesis.de novo biosynthesis.glutamine:fructose-6-phosphate amidotransferase	0.134538	0.962657	0.170932	0.935275	1.23255	1	Cre08.g375500
bin:19.3.3	Protein homeostasis.autophagy.phagophore expansion	0.134921	0.962657	0.15017	0.749978	1.30182	4	Cre09.g391500,Cre12.g557000
bin:4.5	Amino acid metabolism.shikimate group amino acid biosynthesis	0.135542	0.962657	0.145516	0.665623	1.29543	6	Cre03.g181300
bin:19.2.3.1.2	Protein homeostasis.ubiquitin-proteasome system.ubiquitin-fold protein deconjugation.UBQ deconjugation.OTU deubiquitinase activities	0.135724	0.962657	0.249247	-0.721718	-1.4904	5	Cre06.g274700,Cre09.g392250,Cre09.g409050
bin:14.2	DNA damage response.DNA repair polymerase activities	0.135762	0.962657	0.153159	0.805426	1.30002	3	Cre17.g716101,Cre02.g079850
bin:1.4.3	Photosynthesis.CAM/C4 photosynthesis.NAD-dependent malate dehydrogenase	0.136546	0.962657	0.169571	0.932922	1.22945	1	Cre02.g145800
bin:5.1.1.3	Lipid metabolism.fatty acid metabolism.citrate shuttle.cytosolic NAD-dependent malate dehydrogenase	0.136546	0.962657	0.169571	0.932922	1.22945	1	Cre02.g145800
bin:17.1.3.1.24	Protein biosynthesis.ribosome biogenesis.small ribosomal subunit (SSU).SSU proteome.component *(eS19)	0.136905	0.962657	0.168238	-0.936491	-1.23858	1	Cre02.g106600
bin:19.2.2.3.2.1	Protein homeostasis.ubiquitin-proteasome system.ubiquitin-fold protein conjugation.RUB conjugation (neddylation).E1 RUB ubiquitin-activating enzyme heterodimer.large subunit *(ECR1)	0.136905	0.962657	0.168238	-0.935761	-1.23762	1	Cre12.g491500
bin:22.3.1.2	Vesicle trafficking.endocytic trafficking.ESCRT-mediated sorting.ESCRT-II complex	0.136905	0.962657	0.168238	-0.936086	-1.23804	1	Cre17.g706650
bin:22.3.1.2.1	Vesicle trafficking.endocytic trafficking.ESCRT-mediated sorting.ESCRT-II complex.component *(VPS22)	0.136905	0.962657	0.168238	-0.936086	-1.23804	1	Cre17.g706650
bin:7.15.1.1.1	Coenzyme metabolism.chlorophyll metabolism.chlorophyll biosynthesis.magnesium-chelatase complex.component *(CHLD)	0.136905	0.962657	0.168238	-0.936735	-1.2389	1	Cre05.g242000
bin:26.10.2	External stimuli response.pathogen.effector-triggered immunity (ETI) machinery	0.137324	0.962657	0.157403	0.874676	1.29432	2	Cre03.g164350,Cre01.g021450
bin:12.3.2.1.3	Chromatin organisation.post-translational histone modification.histone acetylation.NuA4 histone acetyltransferase complex.TINTIN module	0.138554	0.962657	0.168238	0.9313	1.22731	1	Cre16.g692400
bin:12.3.2.1.3.2	Chromatin organisation.post-translational histone modification.histone acetylation.NuA4 histone acetyltransferase complex.TINTIN module.methylation reader component *(MRG)	0.138554	0.962657	0.168238	0.9313	1.22731	1	Cre16.g692400
bin:14.4.1.5	DNA damage response.homologous recombination repair (HR).BRCC regulatory holo-complex.component *(RAD51)	0.138889	0.962657	0.166934	-0.935193	-1.23686	1	Cre14.g622850
bin:26.13.2	External stimuli response.multi-stress.regulatory stress-responsive protein *(TLP)	0.139073	0.962657	0.151149	0.797736	1.2876	3	Cre03.g155450,Cre12.g520650
bin:27.10.1	Multi-process regulation.TOR (Target Of Rapamycin) signalling.TORC complex	0.140553	0.962657	0.179782	-0.858392	-1.31745	2	Cre09.g400553
bin:17.5	Protein biosynthesis.translation termination	0.140562	0.962657	0.166934	0.930489	1.22624	1	Cre09.g409350
bin:17.5.1	Protein biosynthesis.translation termination.ribosome recycling factor *(RLI/ABCE)	0.140562	0.962657	0.166934	0.930489	1.22624	1	Cre09.g409350
bin:16.1.1.2.9	RNA processing.pre-RNA splicing.U2-type major spliceosome.U2 snRNP complex.U2AF pre-RNA splicing factor heterodimer	0.140873	0.962657	0.165657	-0.935031	-1.23665	1	Cre02.g093975
bin:16.1.1.2.9.2	RNA processing.pre-RNA splicing.U2-type major spliceosome.U2 snRNP complex.U2AF pre-RNA splicing factor heterodimer.large subunit *(U2AF2/U2AF65)	0.140873	0.962657	0.165657	-0.935031	-1.23665	1	Cre02.g093975
bin:7.12.2.2.1	Coenzyme metabolism.iron-sulfur cluster assembly machinery.mitochondrial ISC system.transfer phase.IscA1-IscA2 scaffold heterodimer	0.140873	0.962657	0.165657	-0.934626	-1.23611	1	Cre07.g349600
bin:7.12.2.2.1.2	Coenzyme metabolism.iron-sulfur cluster assembly machinery.mitochondrial ISC system.transfer phase.IscA1-IscA2 scaffold heterodimer.component *(IscA2)	0.140873	0.962657	0.165657	-0.934626	-1.23611	1	Cre07.g349600
bin:24.2.4	Solute transport.carrier-mediated transport.MOP superfamily	0.141274	0.962657	0.135741	0.537242	1.2986	14	Cre11.g467726,Cre01.g014150,Cre01.g051211
bin:2.1	Cellular respiration.glycolysis	0.141975	0.962657	0.143759	0.703205	1.29793	5	Cre04.g216100,Cre12.g513200,Cre06.g276450,Cre12.g556600,Cre12.g557700
bin:5.1.1	Lipid metabolism.fatty acid metabolism.citrate shuttle	0.142012	0.962657	0.140406	0.642382	1.31648	7	Cre06.g251400,Cre14.g628650,Cre02.g145800,Cre06.g268750,Cre02.g113100
bin:22.7	Vesicle trafficking.vesicle target membrane fusion	0.142276	0.962657	0.133555	0.507871	1.27117	16	Cre13.g577500,Cre03.g198100,Cre10.g461250,Cre04.g225900,Cre07.g342050
bin:22.2.3.2.3	Vesicle trafficking.retrograde trafficking.vesicle tethering.DSL1 tethering complex.component *(MIP2)	0.14257	0.962657	0.165657	0.930002	1.2256	1	Cre09.g415400
bin:13.3.2	Cell division.meiotic recombination.meiotic double strand break initiation	0.142606	0.962657	0.154191	0.86989	1.28723	2	Cre13.g576500,Cre02.g105050
bin:13.3.2.1	Cell division.meiotic recombination.meiotic double strand break initiation.meiotic topoisomerase-VI complex	0.142606	0.962657	0.154191	0.86989	1.28723	2	Cre13.g576500,Cre02.g105050
bin:17.3.1.1	Protein biosynthesis.translation initiation.Pre-Initiation Complex (PIC) module.eIF1 PIC assembly factor activity	0.142857	0.962657	0.17822	-0.857722	-1.31642	2	Cre06.g298100,Cre02.g103550
bin:23.3.1.7.1	Protein translocation.endoplasmic reticulum.co-translational insertion system.EMC membrane protein insertion complex.component *(EMC1)	0.142857	0.962657	0.164406	-0.934382	-1.23579	1	Cre01.g042550
bin:16.1.6.20	RNA processing.pre-RNA splicing.spliceosome-associated non-snRNP factor activities.pre-tRNA splicing	0.14404	0.962657	0.148262	0.792116	1.27853	3	Cre14.g630500
bin:15.3.4.2	RNA biosynthesis.RNA polymerase II-dependent transcription.transcription co-activation.TFIId complex	0.144068	0.962657	0.197822	-0.654296	-1.35117	5	Cre01.g011200,Cre12.g505700,Cre01.g041583,Cre06.g284050
bin:1.1.1	Photosynthesis.photophosphorylation.photosystem II	0.144509	0.962657	0.287857	-0.320706	-1.23077	41	Cre02.g105650,Cre05.g243800,Cre01.g031100,Cre09.g393173,Cre07.g320400,Cre04.g218150,Cre03.g184550
bin:13.1.2.3	Cell division.DNA replication.initiation.CDC45-recruitment factor *(MCM10)	0.144578	0.962657	0.164406	0.929678	1.22517	1	Cre07.g351400
bin:16.2.4.2.18	RNA processing.RNA modification.rRNA modification.rRNA methylation.RlmK/L-type rRNA methyltransferase	0.144578	0.962657	0.164406	0.929597	1.22507	1	Cre17.g722250
bin:19.2.2.12.3.3.5	Protein homeostasis.ubiquitin-proteasome system.ubiquitin-fold protein conjugation.CULLIN-based E3 ubiquitin ligase activities.CUL1-based/SCF E3 ubiquitin ligase complexes.F-BOX substrate adaptor component activities.substrate adaptor *(FBP7)	0.144841	0.962657	0.16318	-0.932922	-1.23386	1	Cre06.g254450
bin:19.2.2.12.5.3.6	Protein homeostasis.ubiquitin-proteasome system.ubiquitin-fold protein conjugation.CULLIN-based E3 ubiquitin ligase activities.CUL4-based E3 ubiquitin ligase complexes.DCAF substrate adaptor component activities.substrate adaptor	0.144841	0.962657	0.16318	-0.933977	-1.23526	1	Cre09.g391875
bin:18.1.1.1.4	Protein modification.glycosylation.N-linked glycosylation.dolichol-phosphate biosynthesis.dolichol kinase *(DOK)	0.146586	0.962657	0.16318	0.929272	1.22464	1	Cre06.g277700
bin:22.6.1.6	Vesicle trafficking.vesicle tethering.RAB-GTPase activities.F-class RAB GTPase	0.146586	0.962657	0.16318	0.928948	1.22421	1	Cre12.g517400
bin:22.6.5.1	Vesicle trafficking.vesicle tethering.RAB5-RAB7-dependent pathway.small GTPase *(RAB5)	0.146586	0.962657	0.16318	0.928948	1.22421	1	Cre12.g517400
bin:16.4.3.1.2.5	RNA processing.RNA homeostasis.mRNA deadenylation-dependent decay.mRNA deadenylation.CCR4-NOT complex.component *(NOT3)	0.146825	0.962657	0.161979	-0.932274	-1.233	1	Cre04.g227350
bin:3.1	Carbohydrate metabolism.sucrose metabolism	0.146893	0.962657	0.195789	-0.651125	-1.34462	5	Cre06.g283400,Cre12.g510650
bin:24.2.2.7	Solute transport.carrier-mediated transport.MFS superfamily.phosphate transporter *(PHT4)	0.147929	0.962657	0.199915	-0.622664	-1.35113	6	Cre03.g187050
bin:5.1.2	Lipid metabolism.fatty acid metabolism.acetyl-CoA generation	0.147929	0.962657	0.199915	-0.6212	-1.34795	6	Cre02.g099850,Cre01.g055408
bin:26.1.4	External stimuli response.light.multiple photoreceptor signalling	0.148241	0.962657	0.183024	-0.782023	-1.361	3	Cre12.g498300,Cre10.g423350,Cre02.g142086
bin:16.1.5.1.1	RNA processing.pre-RNA splicing.MAC/NTC spliceosome-associated complex.core components.component *(CDC5/MAC1)	0.148594	0.962657	0.161979	0.928137	1.22314	1	Cre03.g197350
bin:18.13.3	Protein modification.cysteine disulfide formation.mitochondrion	0.148594	0.962657	0.161979	0.928299	1.22336	1	Cre14.g633000
bin:18.13.3.1	Protein modification.cysteine disulfide formation.mitochondrion.sulfhydryl oxidase *(ERV1)	0.148594	0.962657	0.161979	0.928299	1.22336	1	Cre14.g633000
bin:23.2.3	Protein translocation.mitochondrion.outer mitochondrion membrane SAM insertion system	0.148594	0.962657	0.161979	0.927975	1.22293	1	Cre03.g177900
bin:23.2.3.2	Protein translocation.mitochondrion.outer mitochondrion membrane SAM insertion system.component *(Metaxin)	0.148594	0.962657	0.161979	0.927975	1.22293	1	Cre03.g177900
bin:7.12.2.3.2	Coenzyme metabolism.iron-sulfur cluster assembly machinery.mitochondrial ISC system.export machinery.sulfhydryl oxidase *(ERV1)	0.148594	0.962657	0.161979	0.928299	1.22336	1	Cre14.g633000
bin:17.1.3.1.21	Protein biosynthesis.ribosome biogenesis.small ribosomal subunit (SSU).SSU proteome.component *(uS17)	0.14881	0.962657	0.160801	-0.931544	-1.23204	1	Cre12.g514500
bin:13.4.1.6	Cell division.cytokinesis.preprophase microtubule organization.Kinesin-14-type motor protein *(KIN14)	0.151408	0.962657	0.149208	0.866564	1.28231	2	Cre03.g200600,Cre16.g656700
bin:20.1.3.12.1	Cytoskeleton organisation.microtubular network.Kinesin microtubule-based motor protein activities.Kinesin-14-type motor protein activities.kinesin motor protein *(KAT)	0.151408	0.962657	0.149208	0.866564	1.28231	2	Cre03.g200600,Cre16.g656700
bin:10.4.8.1.8	Redox homeostasis.ascorbate-based redox regulation.ascorbate metabolism.L-galactose biosynthesis pathway.L-galactono-1,4-lactone dehydrogenase *(GLDH)	0.15261	0.962657	0.159647	0.927001	1.22165	1	Cre13.g567100
bin:5.8.8	Lipid metabolism.cytoplasmic lipid droplet-associated activities.associated factor *(OBAP)	0.15261	0.962657	0.159647	0.927082	1.22175	1	Cre03.g151850
bin:19.2.2.3.2.2	Protein homeostasis.ubiquitin-proteasome system.ubiquitin-fold protein conjugation.RUB conjugation (neddylation).E1 RUB ubiquitin-activating enzyme heterodimer.small subunit *(AXR1/AXL)	0.152778	0.962657	0.158514	-0.9313	-1.23172	1	Cre01.g002350
bin:5.2.1.1.1	Lipid metabolism.glycerolipid metabolism.phosphatidate biosynthesis.plastidial phosphatidate biosynthesis.dihydroxyacetone phosphate reductase *(SFD1)	0.152778	0.962657	0.158514	-0.930489	-1.23064	1	Cre09.g387763
bin:4.1	Amino acid metabolism.glutamate group amino acid biosynthesis	0.153295	0.962657	0.132147	0.606038	1.33004	9	Cre09.g394550,Cre17.g705700,Cre09.g416050
bin:1.1.1.1	Photosynthesis.photophosphorylation.photosystem II.LHC-II complex	0.153846	0.962657	0.134273	0.638339	1.3082	7	Cre02.g110750,Cre16.g687900,Cre06.g283950,Cre06.g285250
bin:16.2.5.1.1.5	RNA processing.RNA modification.RNA pseudouridylation.stand-alone pseudouridine synthase activities.TruA-type tRNA pseudouridine synthase activities.tRNA pseudouridine synthase	0.154618	0.962657	0.158514	0.926353	1.22079	1	Cre02.g086050
bin:20.3.2.5	Cytoskeleton organisation.actin and tubulin folding.Prefoldin co-chaperone complex.component *(PFD5)	0.154618	0.962657	0.158514	0.92619	1.22058	1	Cre12.g523150
bin:20.3.4	Cytoskeleton organisation.actin and tubulin folding.Prefoldin-Like (PFDL) co-chaperone complex	0.154618	0.962657	0.158514	0.92619	1.22058	1	Cre12.g523150
bin:20.3.4.1	Cytoskeleton organisation.actin and tubulin folding.Prefoldin-Like (PFDL) co-chaperone complex.component *(URI)	0.154618	0.962657	0.158514	0.92619	1.22058	1	Cre12.g523150
bin:22.7.1.2	Vesicle trafficking.vesicle target membrane fusion.SNARE membrane fusion complexes.Qb-type SNARE components	0.155629	0.962657	0.142057	0.789312	1.27401	3	Cre13.g577500,Cre07.g342050
bin:16.2.4	RNA processing.RNA modification.rRNA modification	0.156129	0.962657	0.123257	0.465918	1.26039	22	Cre12.g529500,Cre17.g722250,Cre17.g744947,Cre01.g028450,Cre06.g273413,Cre06.g273150
bin:16.1.6.19	RNA processing.pre-RNA splicing.spliceosome-associated non-snRNP factor activities.RNA helicase *(RH13)	0.156627	0.962657	0.157403	0.924893	1.21887	1	Cre01.g022350
bin:16.1.6.7	RNA processing.pre-RNA splicing.spliceosome-associated non-snRNP factor activities.RNA splicing factor *(NSR)	0.156627	0.962657	0.157403	0.925623	1.21983	1	Cre01.g024900
bin:23.1.1	Protein translocation.chloroplast.outer envelope guidance and insertion	0.156746	0.962657	0.156312	-0.929272	-1.22903	1	Cre03.g173350
bin:23.1.1.1	Protein translocation.chloroplast.outer envelope guidance and insertion.chaperone for membrane proteins *(AKR2)	0.156746	0.962657	0.156312	-0.929272	-1.22903	1	Cre03.g173350
bin:26.12.1	External stimuli response.virus.virus infection	0.157285	0.962657	0.141225	0.788838	1.27324	3	Cre12.g527600,Cre06.g302900,Cre16.g672750
bin:4.5.1	Amino acid metabolism.shikimate group amino acid biosynthesis.shikimate pathway	0.157285	0.962657	0.141225	0.787395	1.27091	3	Cre03.g181300
bin:5.2.10.1.2.2	Lipid metabolism.glycerolipid metabolism.glycerolipid degradation.triacylglycerol lipase activities.diacyl-/triacylglycerol lipase activities.triacylglycerol lipase *(LIP)	0.157285	0.962657	0.141225	0.787379	1.27089	3	Cre12.g498750,Cre17.g698600
bin:3.1.2	Carbohydrate metabolism.sucrose metabolism.biosynthesis	0.158291	0.962657	0.176694	-0.776119	-1.35072	3	Cre06.g283400,Cre12.g510650
bin:1.1.5.1	Photosynthesis.photophosphorylation.linear electron flow.ferredoxin electron carrier activities	0.158635	0.962657	0.156312	0.922378	1.21555	1	Cre17.g700950
bin:1.1.5.1.1	Photosynthesis.photophosphorylation.linear electron flow.ferredoxin electron carrier activities.ferredoxin targeted to NADP reduction	0.158635	0.962657	0.156312	0.922378	1.21555	1	Cre17.g700950
bin:12.3.1.1.2.1.1.2	Chromatin organisation.post-translational histone modification.histone methylation.lysine methylation.class-I histone methyltransferase activities.PRC2 histone methylation complex.VRN/FIS/EMF core subcomplexes.component *(FIE)	0.158635	0.962657	0.156312	0.921405	1.21427	1	Cre16.g693750
bin:12.3.2.3.3	Chromatin organisation.post-translational histone modification.histone acetylation.HD1-type histone deacetylase family.class-III histone deacetylase	0.158635	0.962657	0.156312	0.922297	1.21545	1	Cre14.g632300
bin:14.4.5.2.1	DNA damage response.homologous recombination repair (HR).Smc5-Smc6 complex.NSE1-NSE3-NSE4 subcomplex.Kleisin-like bridging component *(NSE4)	0.158635	0.962657	0.156312	0.922784	1.21609	1	Cre04.g215650
bin:19.2.2.1.3.4	Protein homeostasis.ubiquitin-proteasome system.ubiquitin-fold protein conjugation.UBQ conjugation (ubiquitylation).E2 ubiquitin-conjugating enzyme activities.E2 ubiquitin-conjugating enzyme *(UBC22)	0.158635	0.962657	0.156312	0.922054	1.21513	1	Cre10.g430050
bin:19.2.2.12.5.3.21	Protein homeostasis.ubiquitin-proteasome system.ubiquitin-fold protein conjugation.CULLIN-based E3 ubiquitin ligase activities.CUL4-based E3 ubiquitin ligase complexes.DCAF substrate adaptor component activities.COP10-DET1 substrate adaptor module	0.158635	0.962657	0.156312	0.923351	1.21684	1	Cre13.g571560
bin:19.2.2.12.5.3.21.2	Protein homeostasis.ubiquitin-proteasome system.ubiquitin-fold protein conjugation.CULLIN-based E3 ubiquitin ligase activities.CUL4-based E3 ubiquitin ligase complexes.DCAF substrate adaptor component activities.COP10-DET1 substrate adaptor module.component *(DET1)	0.158635	0.962657	0.156312	0.923351	1.21684	1	Cre13.g571560
bin:19.4.2.7.7	Protein homeostasis.proteolysis.serine peptidase activities.chloroplast Clp-type protease complex.adaptor component *(ClpF)	0.158635	0.962657	0.156312	0.924081	1.2178	1	Cre02.g113700
bin:24.2.2.17	Solute transport.carrier-mediated transport.MFS superfamily.UMF23-type solute transporter	0.158635	0.962657	0.156312	0.923514	1.21705	1	Cre01.g039950
bin:26.1.2.1.1	External stimuli response.light.UV-A/blue light.cryptochrome-mediated photoperception.cryptochrome photoreceptor *(CRY)	0.158635	0.962657	0.156312	0.92108	1.21384	1	Cre06.g295200
bin:5.2.10.3.4	Lipid metabolism.glycerolipid metabolism.glycerolipid degradation.glycerol metabolism.FAD-dependent glycerol-3-phosphate dehydrogenase	0.158635	0.962657	0.156312	0.923757	1.21737	1	Cre13.g577450
bin:20.2	Cytoskeleton organisation.microfilament network	0.159026	0.962657	0.129443	0.600108	1.31702	9	Cre06.g304100
bin:27.6	Multi-process regulation.phosphoinositide signalling	0.159348	0.962657	0.119888	0.440372	1.25421	28	Cre09.g400478,Cre09.g388750,Cre06.g278202,Cre10.g444250,Cre03.g182100,Cre02.g141950
bin:24.3.4	Solute transport.channels.AMT family	0.160256	0.962657	0.199915	-0.529784	-1.28205	8	Cre02.g111050,Cre14.g629920,Cre03.g159254,Cre12.g531000,Cre07.g355650,Cre13.g569850,Cre09.g400750,Cre06.g293051
bin:24.3.4.1	Solute transport.channels.AMT family.ammonium transporter *(AMT1)	0.160256	0.962657	0.199915	-0.529784	-1.28205	8	Cre02.g111050,Cre14.g629920,Cre03.g159254,Cre12.g531000,Cre07.g355650,Cre13.g569850,Cre09.g400750,Cre06.g293051
bin:13.4.1.1	Cell division.cytokinesis.preprophase microtubule organization.regulatory protein *(MOR1)	0.160643	0.962657	0.155242	0.920837	1.21352	1	Cre03.g149800
bin:14.8.1.1	DNA damage response.mismatch repair (MMR).MSH2-x mismatch repair heterodimer components.component *(MSH2)	0.160643	0.962657	0.155242	0.920594	1.2132	1	Cre01.g003463
bin:16.4.3.1.2.8	RNA processing.RNA homeostasis.mRNA deadenylation-dependent decay.mRNA deadenylation.CCR4-NOT complex.component *(NOT10)	0.160714	0.962657	0.154191	-0.928542	-1.22807	1	Cre08.g376200
bin:12.3.1.1.7	Chromatin organisation.post-translational histone modification.histone methylation.lysine methylation.class-VI histone methyltransferase activities	0.161972	0.962657	0.143759	0.860514	1.27336	2	Cre01.g041100
bin:27.14.5	Multi-process regulation.MAP kinase cascade signalling.MAP3K-RAF/subgroup-B protein kinase family	0.161972	0.962657	0.143759	0.859312	1.27158	2	Cre09.g390300
bin:27.14.5.4	Multi-process regulation.MAP kinase cascade signalling.MAP3K-RAF/subgroup-B protein kinase family.subgroup-B4 protein kinase *(RAF40)	0.161972	0.962657	0.143759	0.859312	1.27158	2	Cre09.g390300
bin:7.6	Coenzyme metabolism.biotin biosynthesis	0.162252	0.962657	0.138805	0.78419	1.26574	3	Cre06.g261150,Cre06.g277200
bin:16.1.1.4	RNA processing.pre-RNA splicing.U2-type major spliceosome.U5 snRNP complex	0.162651	0.962657	0.154191	0.918809	1.21085	1	Cre14.g633650
bin:16.1.1.4.2	RNA processing.pre-RNA splicing.U2-type major spliceosome.U5 snRNP complex.component *(PRPF6/PRP1/STA1)	0.162651	0.962657	0.154191	0.918809	1.21085	1	Cre14.g633650
bin:24.2.1.1.10	Solute transport.carrier-mediated transport.DMT superfamily.NST-TPT group.nucleotide sugar transporter *(UAfT)	0.162651	0.962657	0.154191	0.919864	1.21224	1	Cre09.g415900
bin:4.1.1.4	Amino acid metabolism.glutamate group amino acid biosynthesis.glutamate-derived amino acids.proline biosynthesis	0.162651	0.962657	0.154191	0.919296	1.21149	1	Cre17.g705700
bin:4.1.1.4.1	Amino acid metabolism.glutamate group amino acid biosynthesis.glutamate-derived amino acids.proline biosynthesis.main pathway	0.162651	0.962657	0.154191	0.919296	1.21149	1	Cre17.g705700
bin:4.1.1.4.1.1	Amino acid metabolism.glutamate group amino acid biosynthesis.glutamate-derived amino acids.proline biosynthesis.main pathway.pyrroline-5-carboxylate synthetase	0.162651	0.962657	0.154191	0.919296	1.21149	1	Cre17.g705700
bin:7.15.3.4.1	Coenzyme metabolism.chlorophyll metabolism.chlorophyll catabolism.phytol degradation.phytanoyl-CoA hydroxylase *(PAHX)	0.162651	0.962657	0.154191	0.917512	1.20914	1	Cre16.g673281
bin:22.2.1.2.3	Vesicle trafficking.retrograde trafficking.Coat protein I (COPI) coatomer machinery.coat protein recruiting.ARF-GTPase activation	0.163317	0.962657	0.173748	-0.773811	-1.34671	3	Cre17.g715350
bin:22.2.1.2.3.2	Vesicle trafficking.retrograde trafficking.Coat protein I (COPI) coatomer machinery.coat protein recruiting.ARF-GTPase activation.class II ARF-GAP protein	0.163317	0.962657	0.173748	-0.773811	-1.34671	3	Cre17.g715350
bin:24.3.15	Solute transport.channels.MCU calcium uniporter complex	0.163732	0.962657	0.142901	0.857993	1.26963	2	Cre12.g499350
bin:2.4	Cellular respiration.oxidative phosphorylation	0.163849	0.962657	0.120433	0.459136	1.25125	23	Cre17.g731950,Cre03.g157700,Cre06.g278750,Cre10.g437050,Cre05.g232850,Cre16.g681700,Cre07.g332150,Cre12.g555150,Cre13.g584750
bin:16.1.5.2.11	RNA processing.pre-RNA splicing.MAC/NTC spliceosome-associated complex.associated components.component *(CTNNBL1)	0.164659	0.962657	0.153159	0.917268	1.20882	1	Cre02.g093300
bin:6.3.2.1	Nucleotide metabolism.deoxynucleotides.salvage pathway.thymidine kinase *(TK1)	0.164659	0.962657	0.153159	0.9167	1.20807	1	Cre03.g192600
bin:20.3.1.2	Cytoskeleton organisation.actin and tubulin folding.TRiC/CCT chaperonin folding complex.subunit beta *(CCT2)	0.164683	0.962657	0.152145	-0.927082	-1.22614	1	Cre09.g416750
bin:9.1.6.1	Secondary metabolism.terpenoids.carotenoid biosynthesis.carotenes	0.164683	0.962657	0.152145	-0.926515	-1.22539	1	Cre16.g651923
bin:9.1.6.1.7	Secondary metabolism.terpenoids.carotenoid biosynthesis.carotenes.carotenoid isomerase *(CrtISO)	0.164683	0.962657	0.152145	-0.926515	-1.22539	1	Cre16.g651923
bin:27.6.1.1	Multi-process regulation.phosphoinositide signalling.inositol phosphate metabolism.light-independent inositol phosphate biosynthesis	0.165563	0.962657	0.137251	0.783144	1.26405	3	Cre03.g182100,Cre03.g180250
bin:18.5	Protein modification.dephosphorylation	0.165829	0.962657	0.11725	0.451847	1.26106	25	Cre06.g267250,Cre08.g375000,Cre03.g199983,Cre02.g114500,Cre12.g500350,Cre09.g391541,Cre13.g567800,Cre07.g326800,Cre03.g185200
bin:50.2.1	Enzyme classification.EC_2 transferases.EC_2-1 transferase transferring one-carbon group	0.16645	0.962657	0.119348	0.457935	1.24798	23	Cre09.g392542,Cre10.g422000,Cre07.g322450,Cre01.g050050,Cre09.g411900,Cre02.g089200
bin:25.1.4.2.2	Nutrient uptake.nitrogen assimilation.ammonium assimilation.glutamate synthase activities.NADH-dependent glutamate synthase *(NADH-GOGAT)	0.166667	0.962657	0.151149	-0.925785	-1.22442	1	Cre13.g592200
bin:3	Carbohydrate metabolism	0.167161	0.962657	0.249247	-0.299681	-1.19944	50	Cre01.g026250,Cre03.g207713,Cre06.g283400,Cre12.g510650,Cre08.g379700,Cre17.g734548,Cre03.g165700,Cre02.g095126,Cre12.g552200
bin:24.2.2.14	Solute transport.carrier-mediated transport.MFS superfamily.ATP:ADP antiporter *(NTT)	0.167254	0.962657	0.141225	0.852806	1.26195	2	Cre17.g697950
bin:22.2.1.1.2	Vesicle trafficking.retrograde trafficking.Coat protein I (COPI) coatomer machinery.coat protein complex.subunit beta2	0.168651	0.962657	0.15017	-0.925136	-1.22356	1	Cre02.g118500
bin:1.2.1.3.4.3	Photosynthesis.calvin cycle.ribulose-1,5-bisphosphat carboxylase/oxygenase (RuBisCo) activity.RuBisCo regulation.RuBisCo inhibitor dephosphorylation.xylulose-1,5-bisphosphate phosphatase *(CbbYb)	0.170635	0.962657	0.149208	-0.923189	-1.22099	1	Cre14.g623000
bin:12.4.8.5	Chromatin organisation.nucleosome remodeling.other chromatin remodeling activities.peptidyl-prolyl cis-trans isomerase *(CYP71)	0.170635	0.962657	0.149208	-0.923595	-1.22152	1	Cre10.g453900
bin:11.7.1.7	Phytohormone action.jasmonic acid.biosynthesis.4,5-didehydro-jasmonic acid reductase *(OPR2)	0.170775	0.962657	0.1396	0.84958	1.25718	2	Cre03.g209393
bin:24.3.9	Solute transport.channels.ligand-gated cation channel *(GLR)	0.170775	0.962657	0.1396	0.850178	1.25807	2	Cre12.g542569,Cre16.g685650
bin:10.4.5	Redox homeostasis.ascorbate-based redox regulation.dehydroascorbate reductase *(DHAR)	0.172619	0.962657	0.148262	-0.922703	-1.22034	1	Cre10.g456750
bin:15.3.4.2.5	RNA biosynthesis.RNA polymerase II-dependent transcription.transcription co-activation.TFIId complex.component *(TAF7)	0.172619	0.962657	0.148262	-0.922378	-1.21992	1	Cre01.g011200
bin:24.2.3.5.1	Solute transport.carrier-mediated transport.APC superfamily.APC family.amino acid transporter *(LAT)	0.172619	0.962657	0.148262	-0.922297	-1.21981	1	Cre06.g292350
bin:5.3.3	Lipid metabolism.galactolipid and sulfolipid biosynthesis.digalactosyldiacylglycerol synthase *(DGD)	0.172619	0.962657	0.148262	-0.922784	-1.22045	1	Cre13.g583600
bin:24.2.11.4	Solute transport.carrier-mediated transport.ZIP family.metal cation transporter *(ZTP)	0.173016	0.962657	0.130777	0.727861	1.26343	4	Cre01.g066187,Cre12.g530350
bin:3.2.3	Carbohydrate metabolism.starch metabolism.degradation	0.173077	0.962657	0.191892	-0.524888	-1.27021	8	Cre03.g207713,Cre02.g095126,Cre12.g552200
bin:27.6.1.7	Multi-process regulation.phosphoinositide signalling.inositol phosphate metabolism.regulation	0.173193	0.962657	0.126876	0.650998	1.26697	6	Cre10.g444250,Cre02.g141950
bin:27.6.1.7.1	Multi-process regulation.phosphoinositide signalling.inositol phosphate metabolism.regulation.phosphoinositide transfer protein *(SFH)	0.173193	0.962657	0.126876	0.650998	1.26697	6	Cre10.g444250,Cre02.g141950
bin:27.6.1.3.2	Multi-process regulation.phosphoinositide signalling.inositol phosphate metabolism.inositol hexakisphosphate biosynthesis.phytic acid biosynthetic enzyme *(LPA1)	0.174603	0.962657	0.147331	-0.921486	-1.21874	1	Cre09.g393395
bin:1.2.1.3.3	Photosynthesis.calvin cycle.ribulose-1,5-bisphosphat carboxylase/oxygenase (RuBisCo) activity.RuBisCo regulation.ATP-dependent activase *(RCA)	0.174699	0.962657	0.148262	0.914267	1.20487	1	Cre04.g229300
bin:20.1.5.2	Cytoskeleton organisation.microtubular network.microtubule dynamics.microtubule minus-end control	0.174699	0.962657	0.148262	0.914348	1.20497	1	Cre06.g281200
bin:20.1.5.2.2	Cytoskeleton organisation.microtubular network.microtubule dynamics.microtubule minus-end control.regulatory protein *(ASPM)	0.174699	0.962657	0.148262	0.914348	1.20497	1	Cre06.g281200
bin:22.6.9.3	Vesicle trafficking.vesicle tethering.HOPS/CORVET tethering complexes.component *(VPS18)	0.174699	0.962657	0.148262	0.914592	1.20529	1	Cre07.g328550
bin:26.12.1.3.3	External stimuli response.virus.virus infection.nuclear shuttle protein (NSP) nucleocytoplasmic trafficking.regulatory protein *(WWP1)	0.174699	0.962657	0.148262	0.914511	1.20519	1	Cre12.g527600
bin:26.12.1.3	External stimuli response.virus.virus infection.nuclear shuttle protein (NSP) nucleocytoplasmic trafficking	0.176056	0.962657	0.137251	0.847339	1.25386	2	Cre12.g527600,Cre06.g302900
bin:16.1.6.16.2	RNA processing.pre-RNA splicing.spliceosome-associated non-snRNP factor activities.regulatory RES spliceosome activation complex.component *(Snu17)	0.176587	0.962657	0.146416	-0.920675	-1.21766	1	Cre06.g280550
bin:16.2.5.1.5	RNA processing.RNA modification.RNA pseudouridylation.stand-alone pseudouridine synthase activities.RNA pseudouridine synthase *(PUS2)	0.176587	0.962657	0.146416	-0.919539	-1.21616	1	Cre02.g078750
bin:24.2.1.1.5	Solute transport.carrier-mediated transport.DMT superfamily.NST-TPT group.nucleotide sugar transporter *(UTR1/5)	0.176587	0.962657	0.146416	-0.92035	-1.21723	1	Cre02.g081500
bin:13.2.5.5.2	Cell division.cell cycle organisation.sister chromatid separation.spindle assembly checkpoint machinery.checkpoint protein *(BUB3)	0.176707	0.962657	0.147331	0.913456	1.2038	1	Cre04.g215750
bin:19.2.2.12.5.3.13	Protein homeostasis.ubiquitin-proteasome system.ubiquitin-fold protein conjugation.CULLIN-based E3 ubiquitin ligase activities.CUL4-based E3 ubiquitin ligase complexes.DCAF substrate adaptor component activities.substrate adaptor *(RBV)	0.178571	0.962657	0.145516	-0.918485	-1.21477	1	Cre16.g675301
bin:19.3.2.4	Protein homeostasis.autophagy.nucleation kinase complexes.regulatory kinase component *(VPS15)	0.178571	0.962657	0.145516	-0.918323	-1.21455	1	Cre06.g290500
bin:19.2.2	Protein homeostasis.ubiquitin-proteasome system.ubiquitin-fold protein conjugation	0.178652	0.962657	0.105125	0.361085	1.2082	71	Cre17.g725050,Cre03.g173900,Cre17.g724850,Cre05.g238374,Cre05.g248550,Cre03.g205800,Cre13.g571560,Cre10.g430050,Cre02.g109400,Cre12.g528400,Cre14.g625802,Cre07.g319550,Cre12.g500900,Cre07.g312900,Cre17.g696300,Cre08.g372400,Cre07.g355750,Cre12.g517800,Cre12.g517850,Cre17.g738800,Cre02.g078150
bin:11.5.2.1.3	Phytohormone action.ethylene.perception and signal transduction.ETR/ERS receptor activity.regulatory protein *(TRP1)	0.178715	0.962657	0.146416	0.912158	1.20209	1	Cre02.g075100
bin:18.4.3.2	Protein modification.phosphorylation.CMGC protein kinase families.CLK/LAMMER protein kinase	0.178715	0.962657	0.146416	0.910374	1.19973	1	Cre08.g380600
bin:19.4.2.4.1	Protein homeostasis.proteolysis.serine peptidase activities.LON-type ATP-dependent protease activities.protease *(LCP1)	0.178715	0.962657	0.146416	0.911023	1.20059	1	Cre16.g669450
bin:4.2.2.1	Amino acid metabolism.aspartate group amino acid biosynthesis.aspartate-derived amino acids.aspartate kinase	0.178715	0.962657	0.146416	0.912239	1.20219	1	Cre10.g458500
bin:7.2.5	Coenzyme metabolism.thiamine pyrophosphate biosynthesis.thiamine diphosphokinase	0.178715	0.962657	0.146416	0.910779	1.20027	1	Cre01.g040050
bin:19.4.2.8.2	Protein homeostasis.proteolysis.serine peptidase activities.mitochondrion Clp-type protease complex.unfoldase component *(ClpX)	0.178808	0.962657	0.131458	0.77643	1.25321	3	Cre02.g147850,Cre12.g510900
bin:13	Cell division	0.179058	0.962657	0.100633	0.328947	1.16948	128	Cre07.g316850,Cre16.g681578,Cre13.g576500,Cre13.g572950,Cre09.g399911,Cre02.g084800,Cre10.g424200,Cre10.g439600,Cre01.g017450,Cre05.g237750,Cre09.g398850,Cre12.g556650,Cre03.g199983,Cre07.g351400,Cre03.g149800,Cre04.g215750,Cre01.g029200,Cre06.g278269,Cre02.g089608,Cre12.g522950,Cre03.g200600,Cre04.g225900,Cre02.g105050,Cre07.g329800,Cre16.g656700,Cre17.g701350,Cre04.g219750,Cre03.g179961,Cre03.g…
bin:7.13.4.2	Coenzyme metabolism.tetrapyrrole biosynthesis.protoporphyrin IX formation.coproporphyrinogen III oxidase activities	0.179577	0.962657	0.135741	0.846447	1.25254	2	Cre02.g085450,Cre03.g171461
bin:1.1.1.1.5	Photosynthesis.photophosphorylation.photosystem II.LHC-II complex.component *(LHCb7)	0.180723	0.962657	0.145516	0.908752	1.1976	1	Cre02.g110750
bin:22.2.4	Vesicle trafficking.retrograde trafficking.protein retrieval and recycling	0.180723	0.962657	0.123842	0.645782	1.25681	6	Cre06.g281050,Cre02.g088450,Cre01.g029650,Cre02.g095102
bin:22.2.4.1	Vesicle trafficking.retrograde trafficking.protein retrieval and recycling.Retromer complex	0.180723	0.962657	0.123842	0.645782	1.25681	6	Cre06.g281050,Cre02.g088450,Cre01.g029650,Cre02.g095102
bin:7.14.2.3	Coenzyme metabolism.heme biosynthesis.heme oxygenase activities.accessory heme-binding protein *(HBP)	0.180905	0.962657	0.164406	-0.763423	-1.32863	3	Cre13.g566850,Cre06.g299700
bin:13.4	Cell division.cytokinesis	0.181092	0.962657	0.11524	0.48468	1.24439	18	Cre10.g439600,Cre09.g398850,Cre03.g199983,Cre03.g149800,Cre03.g200600,Cre04.g225900,Cre16.g656700
bin:1.3.1	Photosynthesis.photorespiration.phosphoglycolate phosphatase	0.181338	0.962657	0.135002	0.845636	1.25134	2	Cre03.g168700,Cre06.g271400
bin:11.8	Phytohormone action.salicylic acid	0.181338	0.962657	0.135002	0.843945	1.24884	2	Cre16.g659050
bin:15.3.3.7	RNA biosynthesis.RNA polymerase II-dependent transcription.transcription initiation.SNAP snRNA transcription factor complex	0.181338	0.962657	0.135002	0.842849	1.24722	2	Cre15.g636650
bin:24.2.3.5.2	Solute transport.carrier-mediated transport.APC superfamily.APC family.cationic amino acid transporter *(CAT)	0.181338	0.962657	0.135002	0.844177	1.24919	2	Cre01.g041050
bin:19.2.5.2.2.3	Protein homeostasis.ubiquitin-proteasome system.26S proteasome.19S regulatory particle.lid subcomplex.regulatory component *(RPN6)	0.182731	0.962657	0.144631	0.907535	1.19599	1	Cre02.g097650
bin:26.5.2.4	External stimuli response.temperature.heat response.organellar chaperone *(Clp-p/Clp-m)	0.182731	0.962657	0.144631	0.908265	1.19696	1	Cre02.g090850
bin:6.2.4.5	Nucleotide metabolism.pyrimidines.catabolism.beta-ureidopropionase *(PYD3)	0.182731	0.962657	0.144631	0.908184	1.19685	1	Cre01.g022650
bin:19.2.2.12.5	Protein homeostasis.ubiquitin-proteasome system.ubiquitin-fold protein conjugation.CULLIN-based E3 ubiquitin ligase activities.CUL4-based E3 ubiquitin ligase complexes	0.182927	0.962657	0.115734	0.496554	1.24284	16	Cre17.g724850,Cre03.g205800,Cre13.g571560,Cre02.g109400
bin:19.2.2.12.5.3	Protein homeostasis.ubiquitin-proteasome system.ubiquitin-fold protein conjugation.CULLIN-based E3 ubiquitin ligase activities.CUL4-based E3 ubiquitin ligase complexes.DCAF substrate adaptor component activities	0.182927	0.962657	0.115734	0.496554	1.24284	16	Cre17.g724850,Cre03.g205800,Cre13.g571560,Cre02.g109400
bin:27.6.2.9.1	Multi-process regulation.phosphoinositide signalling.phosphoinositide homeostasis.phosphatidylinositol 3,5-bisphosphate homeostasis.phosphatidylinositol 3-phosphate 5-kinase *(FAB1)	0.184524	0.962657	0.142901	-0.917755	-1.2138	1	Cre12.g523050
bin:16.4.2.6.4	RNA processing.RNA homeostasis.Exosome complex.associated co-factor activities.regulatory cofactor *(RST1)	0.184739	0.962657	0.143759	0.907454	1.19589	1	Cre01.g010650
bin:3.2.3.2	Carbohydrate metabolism.starch metabolism.degradation.dephosphorylation	0.184739	0.962657	0.143759	0.90713	1.19546	1	Cre03.g151000
bin:3.2.3.2.1	Carbohydrate metabolism.starch metabolism.degradation.dephosphorylation.phosphoglucan phosphatase *(SEX4)	0.184739	0.962657	0.143759	0.90713	1.19546	1	Cre03.g151000
bin:5.1.9.6	Lipid metabolism.fatty acid metabolism.fatty acid degradation.glyoxylate cycle	0.184859	0.962657	0.133555	0.84085	1.24426	2	Cre03.g144807,Cre06.g282800
bin:7.15.3.4	Coenzyme metabolism.chlorophyll metabolism.chlorophyll catabolism.phytol degradation	0.185714	0.962657	0.12564	0.719835	1.2495	4	Cre16.g673281
bin:16.4.2	RNA processing.RNA homeostasis.Exosome complex	0.186246	0.962657	0.118288	0.579773	1.2724	9	Cre01.g010650,Cre12.g517250,Cre12.g512250
bin:19.2.3.1.1	Protein homeostasis.ubiquitin-proteasome system.ubiquitin-fold protein deconjugation.UBQ deconjugation.UBP deubiquitinase activities	0.186636	0.962657	0.154191	-0.833233	-1.27883	2	Cre06.g250750
bin:7.5.8	Coenzyme metabolism.tetrahydrofolate metabolism.gamma-glutamyl hydrolase *(GGH)	0.186636	0.962657	0.154191	-0.833306	-1.27894	2	Cre06.g275050,Cre07.g315050
bin:16.5.2.1.8	RNA processing.mRNA silencing.miRNA pathway.miRNA biogenesis.methyltransferase *(HEN1)	0.186747	0.962657	0.142901	0.906643	1.19482	1	Cre03.g191200
bin:20.2.2.1	Cytoskeleton organisation.microfilament network.actin polymerisation.Arp2/3 actin polymerization initiation complex	0.188172	0.962657	0.166934	-0.69919	-1.34039	4	Cre16.g676050,Cre16.g687500,Cre16.g648100
bin:13.6.6	Cell division.mitochondrion/peroxisome binary fission.peroxisome fission	0.188492	0.962657	0.141225	-0.916782	-1.21251	1	Cre09.g402350
bin:13.6.6.2	Cell division.mitochondrion/peroxisome binary fission.peroxisome fission.PEX11-repression factor *(FHA3)	0.188492	0.962657	0.141225	-0.916782	-1.21251	1	Cre09.g402350
bin:19.2.2.12.5.3.4	Protein homeostasis.ubiquitin-proteasome system.ubiquitin-fold protein conjugation.CULLIN-based E3 ubiquitin ligase activities.CUL4-based E3 ubiquitin ligase complexes.DCAF substrate adaptor component activities.substrate adaptor *(DWA2)	0.188755	0.962657	0.142057	0.90567	1.19353	1	Cre02.g109400
bin:1.3.3	Photosynthesis.photorespiration.aminotransferase activities	0.18894	0.962657	0.153159	-0.831779	-1.2766	2	Cre10.g451950
bin:15.5.6	RNA biosynthesis.DNA-binding transcriptional regulation.alpha-helix exposed by beta-structure	0.190141	0.962657	0.131458	0.836957	1.2385	2	Cre11.g467577,Cre06.g253250
bin:15.5.6.1	RNA biosynthesis.DNA-binding transcriptional regulation.alpha-helix exposed by beta-structure.MADS/AGL transcription factor	0.190141	0.962657	0.131458	0.836957	1.2385	2	Cre11.g467577,Cre06.g253250
bin:22.6.2.8	Vesicle trafficking.vesicle tethering.activation of RAB-GTPase activities.Rab GTPase-activating protein *(RabGAP9)	0.190141	0.962657	0.131458	0.836909	1.23843	2	Cre17.g737050
bin:15.4.7	RNA biosynthesis.RNA polymerase III-dependent transcription.regulatory protein *(MAF1)	0.190763	0.962657	0.141225	0.903804	1.19108	1	Cre08.g364250
bin:17.2.7	Protein biosynthesis.aminoacyl-tRNA synthetase activities.glutamate-tRNA ligase	0.190763	0.962657	0.141225	0.903642	1.19086	1	Cre07.g313700
bin:19.3.3.6.1.1	Protein homeostasis.autophagy.phagophore expansion.membrane shuttling.ATG9-2-18 membrane-recruiting complex.component *(ATG9)	0.190763	0.962657	0.141225	0.903561	1.19076	1	Cre09.g391500
bin:27.2.6	Multi-process regulation.Programmed Cell Death (PCD) system.regulatory protein *(PDCD5)	0.190763	0.962657	0.141225	0.903317	1.19043	1	Cre12.g557800
bin:6.1.1.9	Nucleotide metabolism.purines.ribonucleotide (RN) anabolism.bifunctional aminoimidazole-carboximide RN transformylase and IMP cyclohydrolase *(PUR9/10)	0.190763	0.962657	0.141225	0.903398	1.19054	1	Cre12.g537581
bin:7.13.1.1	Coenzyme metabolism.tetrapyrrole biosynthesis.5-aminolevulinic acid formation.glutamyl-tRNA synthetase *(GluRS)	0.190763	0.962657	0.141225	0.903642	1.19086	1	Cre07.g313700
bin:18.14.2.11	Protein modification.protein folding.FKBP-type chaperone activities.peptidyl-prolyl cis-trans isomerase *(FKBP16-4)	0.191244	0.962657	0.152145	-0.830214	-1.2742	2	Cre17.g733250
bin:27.6.2.1	Multi-process regulation.phosphoinositide signalling.phosphoinositide homeostasis.phosphatidylinositol 4-kinase (PI4K-alpha) complex	0.191244	0.962657	0.152145	-0.829494	-1.27309	2	Cre05.g245550,Cre01.g024950
bin:15.2.3	RNA biosynthesis.RNA polymerase I-dependent transcription.TFIf basal transcription factor heterodimer	0.19246	0.962657	0.1396	-0.914916	-1.21005	1	Cre01.g070567
bin:15.2.3.2	RNA biosynthesis.RNA polymerase I-dependent transcription.TFIf basal transcription factor heterodimer.large subunit *(NRPA13)	0.19246	0.962657	0.1396	-0.914916	-1.21005	1	Cre01.g070567
bin:16.1.4.2	RNA processing.pre-RNA splicing.spliceosome disassembly.RNA helicase *(Prp16)	0.19246	0.962657	0.1396	-0.914348	-1.2093	1	Cre24.g755347
bin:19.1.6.1	Protein homeostasis.protein quality control.Hsp90 chaperone system.chaperone *(Hsp90)	0.19246	0.962657	0.1396	-0.914673	-1.20972	1	Cre02.g080650
bin:1.1.2.9.1.4	Photosynthesis.photophosphorylation.cytochrome b6/f complex.assembly.CCB cytochrome b6 maturation system (system IV).assembly factor *(CCB4)	0.192771	0.962657	0.140406	0.90202	1.18872	1	Cre08.g382300
bin:18.2.7	Protein modification.acetylation.protein deacetylase *(TIPSY)	0.192771	0.962657	0.140406	0.901857	1.18851	1	Cre03.g164350
bin:26.10.2.5	External stimuli response.pathogen.effector-triggered immunity (ETI) machinery.immunity suppressor *(SOBER/TIPSY)	0.192771	0.962657	0.140406	0.901857	1.18851	1	Cre03.g164350
bin:13.1.3.3	Cell division.DNA replication.elongation.DNA polymerase epsilon complex	0.193662	0.962657	0.130106	0.836226	1.23742	2	Cre10.g424200,Cre03.g179961
bin:4.2.2.6	Amino acid metabolism.aspartate group amino acid biosynthesis.aspartate-derived amino acids.methionine biosynthesis	0.193662	0.962657	0.130106	0.835644	1.23656	2	Cre03.g162550
bin:1.3.3.1	Photosynthesis.photorespiration.aminotransferase activities.glutamate-glyoxylate transaminase	0.194444	0.962657	0.138805	-0.913132	-1.20769	1	Cre10.g451950
bin:17.1.3.1.18	Protein biosynthesis.ribosome biogenesis.small ribosomal subunit (SSU).SSU proteome.component *(uS13)	0.194444	0.962657	0.138805	-0.912969	-1.20747	1	Cre06.g272950
bin:5.1.1.4	Lipid metabolism.fatty acid metabolism.citrate shuttle.cytosolic NADP-dependent malic enzyme	0.194444	0.962657	0.120433	0.673996	1.24402	5	Cre06.g251400,Cre14.g628650
bin:13.2.5.2.1.1	Cell division.cell cycle organisation.sister chromatid separation.cohesin loading.SCC2-SCC4 adherin complex.adherin *(SCC2)	0.194779	0.962657	0.1396	0.897396	1.18263	1	Cre06.g278269
bin:13.2.5.4	Cell division.cell cycle organisation.sister chromatid separation.cohesin dissociation	0.194779	0.962657	0.1396	0.897964	1.18338	1	Cre01.g029200
bin:13.2.5.4.3	Cell division.cell cycle organisation.sister chromatid separation.cohesin dissociation.separase *(ESP1)	0.194779	0.962657	0.1396	0.897964	1.18338	1	Cre01.g029200
bin:16.4.2.6.5	RNA processing.RNA homeostasis.Exosome complex.associated co-factor activities.regulatory cofactor *(RIPR)	0.194779	0.962657	0.1396	0.896504	1.18146	1	Cre12.g517250
bin:18.3.5	Protein modification.lipidation.protein de-S-acylation	0.194779	0.962657	0.1396	0.900397	1.18659	1	Cre16.g678213
bin:18.3.5.2	Protein modification.lipidation.protein de-S-acylation.palmitoyl-protein thioesterase *(PPT)	0.194779	0.962657	0.1396	0.900397	1.18659	1	Cre16.g678213
bin:2.4.6.3	Cellular respiration.oxidative phosphorylation.ATP synthase complex.assembly	0.194779	0.962657	0.1396	0.896423	1.18135	1	Cre10.g437050
bin:2.4.6.3.2	Cellular respiration.oxidative phosphorylation.ATP synthase complex.assembly.chaperone *(ATP11)	0.194779	0.962657	0.1396	0.896423	1.18135	1	Cre10.g437050
bin:20.1.3.12.9	Cytoskeleton organisation.microtubular network.Kinesin microtubule-based motor protein activities.Kinesin-14-type motor protein activities.KCBP kinesin motor protein activity	0.194779	0.962657	0.1396	0.898856	1.18456	1	Cre06.g278125
bin:20.1.3.12.9.1	Cytoskeleton organisation.microtubular network.Kinesin microtubule-based motor protein activities.Kinesin-14-type motor protein activities.KCBP kinesin motor protein activity.kinesin motor protein *(KCBP)	0.194779	0.962657	0.1396	0.898856	1.18456	1	Cre06.g278125
bin:23.2.1	Protein translocation.mitochondrion.outer mitochondrion membrane TOM translocation system	0.194779	0.962657	0.1396	0.901209	1.18766	1	Cre10.g424450
bin:23.2.1.1	Protein translocation.mitochondrion.outer mitochondrion membrane TOM translocation system.channel-forming component *(Tom40)	0.194779	0.962657	0.1396	0.901209	1.18766	1	Cre10.g424450
bin:4.6.7.6	Amino acid metabolism.amino acid degradation.branched-chain amino acids.valine degradation	0.194779	0.962657	0.1396	0.898775	1.18445	1	Cre14.g630859
bin:4.6.7.6.1	Amino acid metabolism.amino acid degradation.branched-chain amino acids.valine degradation.3-hydroxyisobutyrate dehydrogenase *(HDH)	0.194779	0.962657	0.1396	0.898775	1.18445	1	Cre14.g630859
bin:4.6.7.7	Amino acid metabolism.amino acid degradation.branched-chain amino acids.isoleucine degradation	0.194779	0.962657	0.1396	0.898775	1.18445	1	Cre14.g630859
bin:4.6.7.7.1	Amino acid metabolism.amino acid degradation.branched-chain amino acids.isoleucine degradation.3-hydroxypropionate dehydrogenase	0.194779	0.962657	0.1396	0.898775	1.18445	1	Cre14.g630859
bin:7.10.9	Coenzyme metabolism.FMN/FAD biosynthesis.riboflavin kinase	0.194779	0.962657	0.1396	0.900965	1.18734	1	Cre06.g311600
bin:13.1.1	Cell division.DNA replication.preinitiation	0.195266	0.962657	0.11725	0.617766	1.26604	7	Cre07.g316850,Cre03.g199400,Cre06.g295700,Cre01.g030150
bin:15.5.10.6	RNA biosynthesis.DNA-binding transcriptional regulation.undefined DNA-binding domain.PLATZ transcription factor	0.195423	0.962657	0.129443	0.834036	1.23418	2	Cre12.g502650,Cre02.g095950
bin:27.11	Multi-process regulation.UPR (Unfolded Protein Response) signalling	0.195423	0.962657	0.129443	0.832094	1.2313	2	Cre08.g371052
bin:20.3.1	Cytoskeleton organisation.actin and tubulin folding.TRiC/CCT chaperonin folding complex	0.19598	0.962657	0.157403	-0.746283	-1.2988	3	Cre09.g416750
bin:12.3.1.4	Chromatin organisation.post-translational histone modification.histone methylation.JmjC-domain histone demethylase activities	0.195988	0.962657	0.119888	0.671953	1.24025	5	Cre07.g327150,Cre10.g446850,Cre09.g400441,Cre12.g485950
bin:19.4.6.7	Protein homeostasis.proteolysis.metallopeptidase activities.carboxypeptidase activities	0.195988	0.962657	0.119888	0.672758	1.24174	5	Cre16.g668950,Cre11.g467631
bin:11.6	Phytohormone action.gibberellin	0.196429	0.962657	0.138022	-0.911347	-1.20533	1	Cre10.g443550
bin:11.6.2	Phytohormone action.gibberellin.perception and signal transduction	0.196429	0.962657	0.138022	-0.911347	-1.20533	1	Cre10.g443550
bin:11.6.2.5	Phytohormone action.gibberellin.perception and signal transduction.bifunctional cGMP-dependent protein kinase and phosphatase *(PKG)	0.196429	0.962657	0.138022	-0.911347	-1.20533	1	Cre10.g443550
bin:2.3.3	Cellular respiration.tricarboxylic acid cycle.isocitrate dehydrogenase heterodimer	0.196429	0.962657	0.138022	-0.911591	-1.20565	1	Cre17.g728800
bin:2.3.3.2	Cellular respiration.tricarboxylic acid cycle.isocitrate dehydrogenase heterodimer.regulatory component	0.196429	0.962657	0.138022	-0.911591	-1.20565	1	Cre17.g728800
bin:16.3.2.2	RNA processing.RNA transport.TREX/THO ribonucleoparticle (RNP) trafficking complex.mRNA export adaptor activities	0.196787	0.962657	0.138805	0.89545	1.18007	1	Cre10.g462250
bin:16.3.2.2.1	RNA processing.RNA transport.TREX/THO ribonucleoparticle (RNP) trafficking complex.mRNA export adaptor activities.mRNA-binding adaptor *(ALY/Tho4)	0.196787	0.962657	0.138805	0.89545	1.18007	1	Cre10.g462250
bin:4.7.2	Amino acid metabolism.amino acid racemization.PLP-independent amino acid racemase	0.196787	0.962657	0.138805	0.894314	1.17857	1	Cre06.g278261
bin:17.1.2.2.1.3	Protein biosynthesis.ribosome biogenesis.large ribosomal subunit (LSU).LSU processome.pre-60S ribosomal subunit nuclear assembly.PWP1 assembly complex	0.19702	0.962657	0.124434	0.767583	1.23894	3	Cre07.g351750,Cre01.g035000,Cre16.g659150
bin:18.2.3	Protein modification.acetylation.NatC N-terminal acetylase complex	0.198157	0.962657	0.149208	-0.820247	-1.2589	2	Cre06.g300650,Cre14.g623800
bin:27.6.1.4.2	Multi-process regulation.phosphoinositide signalling.inositol phosphate metabolism.inositol monophosphate phosphatase activities.inositol-phosphate monophosphatase *(IMPL)	0.198157	0.962657	0.149208	-0.818868	-1.25678	2	Cre02.g109600,Cre02.g085900
bin:12.4.1.2.5	Chromatin organisation.nucleosome remodeling.SWI/SNF chromatin remodeling complexes.BRM-associated complex.SMARCK component *(BRIP1/2)	0.198413	0.962657	0.137251	-0.910293	-1.20393	1	Cre17.g715100
bin:15.3.4.2.1	RNA biosynthesis.RNA polymerase II-dependent transcription.transcription co-activation.TFIId complex.TATA-box-binding component	0.198413	0.962657	0.137251	-0.909401	-1.20275	1	Cre12.g505700
bin:15.4.1	RNA biosynthesis.RNA polymerase III-dependent transcription.TATA-box-binding protein *(TBP)	0.198413	0.962657	0.137251	-0.909401	-1.20275	1	Cre12.g505700
bin:16.4.2.3	RNA processing.RNA homeostasis.Exosome complex.PAXT (Poly-A tail Exosome Targeting) nucleoplasmic activation complex	0.198413	0.962657	0.137251	-0.906562	-1.199	1	Cre03.g154900
bin:16.4.2.3.1	RNA processing.RNA homeostasis.Exosome complex.PAXT (Poly-A tail Exosome Targeting) nucleoplasmic activation complex.component *(SOP1)	0.198413	0.962657	0.137251	-0.906562	-1.199	1	Cre03.g154900
bin:17.1.2.2.1.13	Protein biosynthesis.ribosome biogenesis.large ribosomal subunit (LSU).LSU processome.pre-60S ribosomal subunit nuclear assembly.assembly factor *(NLE)	0.198413	0.962657	0.137251	-0.910049	-1.20361	1	Cre01.g000600
bin:27.6.2.1.1	Multi-process regulation.phosphoinositide signalling.phosphoinositide homeostasis.phosphatidylinositol 4-kinase (PI4K-alpha) complex.catalytic component *(PI4K-alpha)	0.198413	0.962657	0.137251	-0.908752	-1.20189	1	Cre05.g245550
bin:5.6	Lipid metabolism.lipid-A biosynthesis	0.198413	0.962657	0.137251	-0.906805	-1.19932	1	Cre13.g583100
bin:5.6.6	Lipid metabolism.lipid-A biosynthesis.3-deoxy-D-manno-octulosonic acid (Kdo) transferase *(KdtA)	0.198413	0.962657	0.137251	-0.906805	-1.19932	1	Cre13.g583100
bin:7.9.6	Coenzyme metabolism.NAD/NADP biosynthesis.NAD homeostasis	0.198413	0.962657	0.137251	-0.907535	-1.20028	1	Cre08.g367800
bin:7.9.6.2	Coenzyme metabolism.NAD/NADP biosynthesis.NAD homeostasis.pyrophosphohydrolase *(NUDX)	0.198413	0.962657	0.137251	-0.907535	-1.20028	1	Cre08.g367800
bin:17.1.3.1	Protein biosynthesis.ribosome biogenesis.small ribosomal subunit (SSU).SSU proteome	0.198718	0.962657	0.17822	-0.510484	-1.23535	8	Cre02.g145250,Cre02.g106600,Cre12.g514500,Cre06.g272950
bin:24.3.1	Solute transport.channels.MIP family	0.198795	0.962657	0.138022	0.89399	1.17814	1	Cre01.g038800
bin:24.3.1.4	Solute transport.channels.MIP family.small basic intrinsic protein *(SIP)	0.198795	0.962657	0.138022	0.89399	1.17814	1	Cre01.g038800
bin:18.1.1	Protein modification.glycosylation.N-linked glycosylation	0.2	0.962657	0.111463	0.533752	1.25267	12	Cre11.g467726,Cre06.g277700,Cre12.g523300,Cre01.g041300
bin:16.3.1	RNA processing.RNA transport.receptor-mediated nuclear transport	0.200704	0.962657	0.127505	0.827304	1.22422	2	Cre12.g496200,Cre01.g014050
bin:19.4.6.7.1	Protein homeostasis.proteolysis.metallopeptidase activities.carboxypeptidase activities.carboxypeptidase	0.200704	0.962657	0.127505	0.827953	1.22518	2	Cre16.g668950,Cre11.g467631
bin:2.3.6.2	Cellular respiration.tricarboxylic acid cycle.succinate dehydrogenase complex.assembly	0.200704	0.962657	0.127505	0.827276	1.22418	2	Cre12.g550750
bin:12.5.3	Chromatin organisation.epigenetic state regulation.ROS1-mediated DNA demethylation	0.200803	0.962657	0.137251	0.89326	1.17718	1	Cre02.g074300
bin:12.5.3.2	Chromatin organisation.epigenetic state regulation.ROS1-mediated DNA demethylation.ROS1-recruitment complex	0.200803	0.962657	0.137251	0.89326	1.17718	1	Cre02.g074300
bin:12.5.3.2.4	Chromatin organisation.epigenetic state regulation.ROS1-mediated DNA demethylation.ROS1-recruitment complex.transposon-derived anti-silencing factor *(HDP1)	0.200803	0.962657	0.137251	0.89326	1.17718	1	Cre02.g074300
bin:7.10.10	Coenzyme metabolism.FMN/FAD biosynthesis.FMN hydrolase	0.202381	0.966746	0.135741	-0.906156	-1.19846	1	Cre13.g563200
bin:9.1.1	Secondary metabolism.terpenoids.mevalonate (MVA) pathway	0.202465	0.966746	0.126876	0.827141	1.22398	2	Cre11.g467544,Cre16.g678850
bin:10.4.8.1	Redox homeostasis.ascorbate-based redox regulation.ascorbate metabolism.L-galactose biosynthesis pathway	0.203175	0.966746	0.119348	0.708546	1.22991	4	Cre06.g278202,Cre13.g567100
bin:22.3.1	Vesicle trafficking.endocytic trafficking.ESCRT-mediated sorting	0.203438	0.966746	0.112379	0.568127	1.24684	9	Cre06.g282200,Cre08.g362550,Cre03.g145227
bin:13.2.5.2	Cell division.cell cycle organisation.sister chromatid separation.cohesin loading	0.204225	0.966746	0.126254	0.825208	1.22112	2	Cre06.g278269
bin:13.2.5.2.1	Cell division.cell cycle organisation.sister chromatid separation.cohesin loading.SCC2-SCC4 adherin complex	0.204225	0.966746	0.126254	0.825208	1.22112	2	Cre06.g278269
bin:12.3.2.3	Chromatin organisation.post-translational histone modification.histone acetylation.HD1-type histone deacetylase family	0.204255	0.966746	0.111463	0.55317	1.24668	10	Cre06.g264400,Cre14.g632300,Cre17.g722050,Cre11.g469600,Cre03.g182600,Cre06.g290400,Cre11.g467706,Cre11.g467785
bin:13.1.6.8.4	Cell division.DNA replication.organelle machinery.genome stability maintenance.RecA-activity effector *(RadA)	0.204365	0.966746	0.135002	-0.904291	-1.19599	1	Cre07.g317908
bin:13.5.3.4	Cell division.plastid division.thylakoid organisation.membrane fusion protein *(VIPP)	0.204365	0.966746	0.135002	-0.905751	-1.19792	1	Cre11.g468050
bin:22.6.10.5	Vesicle trafficking.vesicle tethering.Golgin-mediated tethering.Golgin-type membrane tethering protein *(GC3/GC4)	0.204819	0.967006	0.135741	0.892692	1.17643	1	Cre12.g495800
bin:24.2.3.7	Solute transport.carrier-mediated transport.APC superfamily.proton:urea symporter *(DUR)	0.205298	0.967006	0.121543	0.760139	1.22692	3	Cre08.g360250,Cre17.g703800
bin:19.2.3	Protein homeostasis.ubiquitin-proteasome system.ubiquitin-fold protein deconjugation	0.205323	0.967006	0.191892	-0.401561	-1.20718	15	Cre06.g274700,Cre09.g392250,Cre06.g250750
bin:50.1.13	Enzyme classification.EC_1 oxidoreductases.EC_1-14 oxidoreductase acting on paired donor with incorporation or reduction of molecular oxygen	0.207241	0.973805	0.102449	0.418404	1.2209	31	Cre04.g220387,Cre08.g373100,Cre07.g356250,Cre09.g397105,Cre07.g354450,Cre01.g054250,Cre03.g161250,Cre16.g652050,Cre16.g648200,Cre10.g458183,Cre07.g340850,Cre01.g038500,Cre08.g384000,Cre09.g397216,Cre14.g626400
bin:22.2.1.2.2	Vesicle trafficking.retrograde trafficking.Coat protein I (COPI) coatomer machinery.coat protein recruiting.ARF-GTPase guanyl-nucleotide exchange	0.207373	0.973805	0.145516	-0.815217	-1.25118	2	Cre09.g390319,Cre07.g334100
bin:19.2.5.2.1.6	Protein homeostasis.ubiquitin-proteasome system.26S proteasome.19S regulatory particle.base subcomplex.regulatory component *(RPT6)	0.208333	0.974042	0.133555	-0.902587	-1.19374	1	Cre04.g216600
bin:24.1.1.2.4	Solute transport.primary active transport.V-type ATPase complex.peripheral V1 subcomplex.subunit D	0.208333	0.974042	0.133555	-0.902425	-1.19353	1	Cre09.g405050
bin:50.6.1	Enzyme classification.EC_6 ligases.EC_6-1 ligase forming carbon-oxygen bond	0.208333	0.974042	0.10882	0.529305	1.24223	12	Cre16.g651750,Cre03.g169850,Cre07.g313700,Cre12.g522350,Cre14.g614900,Cre02.g087950
bin:4.5.2.1	Amino acid metabolism.shikimate group amino acid biosynthesis.phenylalanine and tyrosine.chorismate mutase *(CM)	0.210317	0.981889	0.132846	-0.901695	-1.19256	1	Cre03.g155200
bin:27	Multi-process regulation	0.210938	0.983354	0.0946646	0.349931	1.17549	73	Cre09.g400478,Cre09.g388750,Cre06.g278202,Cre10.g444250,Cre03.g182100,Cre09.g390300,Cre02.g141950,Cre12.g557800,Cre08.g371052,Cre06.g249150,Cre12.g559250,Cre12.g485750,Cre17.g705350,Cre12.g550300,Cre07.g317300,Cre01.g040150
bin:3.2.2.4.3	Carbohydrate metabolism.starch metabolism.biosynthesis.starch synthase activities.starch synthase *(SS3)	0.211982	0.985128	0.143759	-0.813514	-1.24857	2	Cre13.g579598,Cre06.g282000
bin:17.3.1.3.12	Protein biosynthesis.translation initiation.Pre-Initiation Complex (PIC) module.eIF3 mRNA-to-PIC binding complex.component *(eIF3l)	0.212302	0.985128	0.132147	-0.900479	-1.19095	1	Cre17.g697450
bin:5.1.3.2.3.1	Lipid metabolism.fatty acid metabolism.acetyl-CoA carboxylation.polymeric acetyl-CoA carboxylase complex.BC-BCCP-BADC subcomplex.biotin carboxylase component *(BC)	0.212302	0.985128	0.132147	-0.90056	-1.19106	1	Cre08.g359350
bin:16.2.2.10	RNA processing.RNA modification.tRNA modification.A-to-I RNA editing	0.212851	0.985128	0.132846	0.891232	1.17451	1	Cre14.g629283
bin:16.2.2.10.1	RNA processing.RNA modification.tRNA modification.A-to-I RNA editing.tRNA adenosine deaminase *(TAD1)	0.212851	0.985128	0.132846	0.891232	1.17451	1	Cre14.g629283
bin:5.4	Lipid metabolism.sphingolipid metabolism	0.215488	0.995897	0.175204	-0.46038	-1.20948	10	Cre03.g144204,Cre12.g514300,Cre09.g401100,Cre12.g514000,Cre12.g508700,Cre04.g230144
bin:27.6.1	Multi-process regulation.phosphoinositide signalling.inositol phosphate metabolism	0.219545	0.995911	0.103197	0.473962	1.20525	17	Cre06.g278202,Cre10.g444250,Cre03.g182100,Cre02.g141950
bin:12.3.1.4.4	Chromatin organisation.post-translational histone modification.histone methylation.JmjC-domain histone demethylase activities.histone demethylase *(JMJD6)	0.220199	0.995911	0.116739	0.753387	1.21602	3	Cre07.g327150,Cre09.g400441,Cre12.g485950
bin:24.2.9.1.1	Solute transport.carrier-mediated transport.CDF superfamily.CaCA family.cation antiporter *(CAX)	0.220199	0.995911	0.116739	0.751579	1.2131	3	Cre09.g409750,Cre12.g519500
bin:27.14.8	Multi-process regulation.MAP kinase cascade signalling.MAP4K protein kinase	0.220199	0.995911	0.116739	0.752738	1.21497	3	Cre12.g550300,Cre07.g317300,Cre03.g164900
bin:29.4	Plant organogenesis.flower formation	0.220199	0.995911	0.116739	0.752819	1.2151	3	Cre08.g375301,Cre06.g268450,Cre14.g609300
bin:5.7.3.1	Lipid metabolism.lipid trafficking.endoplasmic reticulum-plastid lipid transfer.phospholipid transverse translocation	0.220339	0.995911	0.157403	-0.613956	-1.26787	5	Cre12.g536000
bin:13.2.1.7	Cell division.cell cycle organisation.cell cycle control.regulatory helicase *(RTEL)	0.220884	0.995911	0.130106	0.889204	1.17184	1	Cre02.g089608
bin:16.3.2.3	RNA processing.RNA transport.TREX/THO ribonucleoparticle (RNP) trafficking complex.helicase *(UAP56)	0.220884	0.995911	0.130106	0.889285	1.17194	1	Cre17.g719000
bin:17.6.2.4.3	Protein biosynthesis.organellar translation machinery.plastidial ribosome biogenesis.plastidial ribosome-associated proteins.ribosome biogenesis factor *(CRASS)	0.220884	0.995911	0.130106	0.889772	1.17258	1	Cre05.g248600
bin:27.11.1	Multi-process regulation.UPR (Unfolded Protein Response) signalling.IRE1-bZIP60 pathway	0.220884	0.995911	0.130106	0.889529	1.17226	1	Cre08.g371052
bin:27.11.1.1	Multi-process regulation.UPR (Unfolded Protein Response) signalling.IRE1-bZIP60 pathway.bifunctional protein kinase and ribonuclease *(IRE1)	0.220884	0.995911	0.130106	0.889529	1.17226	1	Cre08.g371052
bin:27.6.2.9	Multi-process regulation.phosphoinositide signalling.phosphoinositide homeostasis.phosphatidylinositol 3,5-bisphosphate homeostasis	0.221198	0.995911	0.140406	-0.812297	-1.2467	2	Cre12.g523050,Cre16.g670261
bin:13.1.3.1.1	Cell division.DNA replication.elongation.DNA polymerase alpha complex.catalytic component *(POLA1)	0.222222	0.995911	0.128789	-0.898045	-1.18773	1	Cre04.g214350
bin:27.10	Multi-process regulation.TOR (Target Of Rapamycin) signalling	0.223164	0.995911	0.156312	-0.608615	-1.25684	5	Cre09.g400553
bin:7.12.3.2	Coenzyme metabolism.iron-sulfur cluster assembly machinery.cytosolic CIA system.transfer phase	0.22381	0.995911	0.112843	0.698199	1.21195	4	Cre08.g374400,Cre03.g200550,Cre13.g605050,Cre11.g479700
bin:23.3.1	Protein translocation.endoplasmic reticulum.co-translational insertion system	0.224638	0.995911	0.10673	0.579862	1.23956	8	Cre05.g240550,Cre16.g657850,Cre06.g267100
bin:4.1.1	Amino acid metabolism.glutamate group amino acid biosynthesis.glutamate-derived amino acids	0.226331	0.995911	0.107554	0.601112	1.23191	7	Cre17.g705700,Cre09.g416050
bin:13.5.2	Cell division.plastid division.spatial regulation	0.226908	0.995911	0.128143	0.88523	1.1666	1	Cre12.g522950
bin:13.5.2.1	Cell division.plastid division.spatial regulation.assembly factor *(MinD)	0.226908	0.995911	0.128143	0.88523	1.1666	1	Cre12.g522950
bin:15.3.3.7.2	RNA biosynthesis.RNA polymerase II-dependent transcription.transcription initiation.SNAP snRNA transcription factor complex.component *(SNAPC3/SRD2)	0.226908	0.995911	0.128143	0.885149	1.16649	1	Cre15.g636650
bin:18.1.1.5.1	Protein modification.glycosylation.N-linked glycosylation.oligosaccharyl transferase (OST) complex.component *(OST1)	0.226908	0.995911	0.128143	0.887501	1.16959	1	Cre12.g523300
bin:2.1.2.2	Cellular respiration.glycolysis.methylglyoxal degradation.zinc-dependent lactoyl-glutathione lyase *(GLX-I3)	0.226908	0.995911	0.128143	0.885473	1.16692	1	Cre04.g216100
bin:24.2.2.12	Solute transport.carrier-mediated transport.MFS superfamily.organic anion transporter *(OATP)	0.226908	0.995911	0.128143	0.888312	1.17066	1	Cre06.g301550
bin:5.2.4.3.2.1.3	Lipid metabolism.glycerolipid metabolism.phosphatidylethanolamine biosynthesis.mitochondrial phosphatidylserine decarboxylation pathway.membrane juxtaposition-dependent route.MICOS complex.component *(DGS1)	0.226908	0.995911	0.128143	0.887744	1.16991	1	Cre14.g610351
bin:13.2.1.9.4	Cell division.cell cycle organisation.cell cycle control.DREAM regulatory complex.E2F-DP dimer	0.227113	0.995911	0.118815	0.81472	1.2056	2	Cre13.g572950
bin:19.2.5.2.2	Protein homeostasis.ubiquitin-proteasome system.26S proteasome.19S regulatory particle.lid subcomplex	0.227113	0.995911	0.118815	0.814849	1.20579	2	Cre02.g097650
bin:25.5.2.15	Nutrient uptake.micronutrient homeostasis.iron.vacuole iron homeostasis	0.228111	0.995911	0.138022	-0.809296	-1.24209	2	Cre02.g107550,Cre05.g248300
bin:18.13.1.5	Protein modification.cysteine disulfide formation.endoplasmic reticulum.protein disulfide isomerase *(PDI-A)	0.228477	0.995911	0.114267	0.749331	1.20947	3	Cre07.g328150,Cre16.g656551,Cre12.g518200
bin:4.1.1.2	Amino acid metabolism.glutamate group amino acid biosynthesis.glutamate-derived amino acids.arginine biosynthesis	0.228477	0.995911	0.114267	0.74964	1.20997	3	Cre09.g416050
bin:19.2.2.8.2.10	Protein homeostasis.ubiquitin-proteasome system.ubiquitin-fold protein conjugation.RING E3 ubiquitin ligase activities.RING-HC-class.E3 ubiquitin ligase *(SR1)	0.228873	0.995911	0.118288	0.813514	1.20381	2	Cre12.g528400,Cre17.g696300
bin:16.2.2.4.2	RNA processing.RNA modification.tRNA modification.uridylation.tRNA amino-3-propylcarboxyuridine synthase *(DTWD2)	0.228916	0.995911	0.127505	0.884094	1.1651	1	Cre16.g673169
bin:18.5.1.1.6	Protein modification.dephosphorylation.protein serine/threonine phosphatase families.PPP Fe-Zn-dependent phosphatase families.PP7-class phosphatase	0.228916	0.995911	0.127505	0.8845	1.16564	1	Cre12.g500350
bin:16.1.1	RNA processing.pre-RNA splicing.U2-type major spliceosome	0.229485	0.995911	0.102822	0.529298	1.22601	11	Cre06.g254800,Cre06.g309150,Cre14.g633650,Cre10.g455300,Cre03.g158150,Cre12.g557950
bin:24.1.2.4	Solute transport.primary active transport.P-type ATPase superfamily.P4 family	0.231183	0.995911	0.149208	-0.660673	-1.26655	4	Cre12.g536000
bin:24.1.2.4.1	Solute transport.primary active transport.P-type ATPase superfamily.P4 family.phospholipid flippase complex	0.231183	0.995911	0.149208	-0.660673	-1.26655	4	Cre12.g536000
bin:24.1.2.4.1.1	Solute transport.primary active transport.P-type ATPase superfamily.P4 family.phospholipid flippase complex.P4-type ATPase component *(ALA)	0.231183	0.995911	0.149208	-0.660673	-1.26655	4	Cre12.g536000
bin:5.7.3.1.1	Lipid metabolism.lipid trafficking.endoplasmic reticulum-plastid lipid transfer.phospholipid transverse translocation.ATP-dependent machinery	0.231183	0.995911	0.149208	-0.660673	-1.26655	4	Cre12.g536000
bin:5.7.3.1.1.1	Lipid metabolism.lipid trafficking.endoplasmic reticulum-plastid lipid transfer.phospholipid transverse translocation.ATP-dependent machinery.ALA-ALIS flippase complex	0.231183	0.995911	0.149208	-0.660673	-1.26655	4	Cre12.g536000
bin:5.7.3.1.1.1.1	Lipid metabolism.lipid trafficking.endoplasmic reticulum-plastid lipid transfer.phospholipid transverse translocation.ATP-dependent machinery.ALA-ALIS flippase complex.P4-type ATPase component *(ALA)	0.231183	0.995911	0.149208	-0.660673	-1.26655	4	Cre12.g536000
bin:7.12.3	Coenzyme metabolism.iron-sulfur cluster assembly machinery.cytosolic CIA system	0.232249	0.995911	0.10592	0.595898	1.22122	7	Cre08.g374400,Cre03.g200550,Cre13.g605050,Cre11.g479700
bin:2.2.1.2	Cellular respiration.pyruvate oxidation.mitochondrial pyruvate dehydrogenase complex.E2 component	0.232394	0.995911	0.11725	0.812369	1.20212	2	Cre09.g386735
bin:50.1.7	Enzyme classification.EC_1 oxidoreductases.EC_1-7 oxidoreductase acting on other nitrogenous compound as donor	0.233444	0.995911	0.112843	0.746468	1.20485	3	Cre12.g504950
bin:18.1.1.4.11	Protein modification.glycosylation.N-linked glycosylation.dolichol-phosphate-linked oligosaccharide precursor assembly.alpha-1,2 glucosyltransferase *(ALG10)	0.23494	0.995911	0.12564	0.882797	1.16339	1	Cre01.g041300
bin:23.3.1.1	Protein translocation.endoplasmic reticulum.co-translational insertion system.Signal Recognition Particle (SRP) complex	0.23494	0.995911	0.12564	0.882229	1.16264	1	Cre06.g267100
bin:23.3.1.1.6	Protein translocation.endoplasmic reticulum.co-translational insertion system.Signal Recognition Particle (SRP) complex.component *(SRP68)	0.23494	0.995911	0.12564	0.882229	1.16264	1	Cre06.g267100
bin:23.3.1.5	Protein translocation.endoplasmic reticulum.co-translational insertion system.accessory component *(Sec63)	0.23494	0.995911	0.12564	0.882391	1.16286	1	Cre16.g657850
bin:4.1.1.2.3	Amino acid metabolism.glutamate group amino acid biosynthesis.glutamate-derived amino acids.arginine biosynthesis.argininosuccinate synthetase	0.23494	0.995911	0.12564	0.882878	1.1635	1	Cre09.g416050
bin:17.1.2.2.1.1	Protein biosynthesis.ribosome biogenesis.large ribosomal subunit (LSU).LSU processome.pre-60S ribosomal subunit nuclear assembly.PES-BOP1-WDR12 (PeBoW) complex	0.235099	0.995911	0.112379	0.742672	1.19873	3	Cre16.g683793
bin:7.12.1.2	Coenzyme metabolism.iron-sulfur cluster assembly machinery.plastidial SUF system.transfer phase	0.235099	0.995911	0.112379	0.744168	1.20114	3	Cre12.g552850,Cre01.g045902
bin:24.3.15.2	Solute transport.channels.MCU calcium uniporter complex.regulatory component *(MICU)	0.238956	0.995911	0.124434	0.881499	1.16168	1	Cre12.g499350
bin:27.14.2	Multi-process regulation.MAP kinase cascade signalling.MAP2K protein kinase	0.238956	0.995911	0.124434	0.881337	1.16147	1	Cre06.g249150
bin:17.3.1	Protein biosynthesis.translation initiation.Pre-Initiation Complex (PIC) module	0.239057	0.995911	0.165657	-0.449154	-1.17999	10	Cre06.g298100,Cre17.g697450,Cre03.g207825,Cre02.g103550
bin:18.13	Protein modification.cysteine disulfide formation	0.239255	0.995911	0.10208	0.553118	1.2139	9	Cre14.g633000,Cre07.g328150,Cre16.g656551,Cre12.g518200,Cre04.g230928
bin:10.4.7	Redox homeostasis.ascorbate-based redox regulation.cyt-b561 electron shuttle hemoprotein *(CYBASC)	0.239437	0.995911	0.11524	0.810457	1.19929	2	Cre13.g586600
bin:16.4.6.1	RNA processing.RNA homeostasis.NMD Nonsense-Mediated Decay.eRF1-eRF3 aberrant mRNA detection complex	0.239437	0.995911	0.11524	0.810269	1.19901	2	Cre06.g284750,Cre13.g587050
bin:27.6.2.4	Multi-process regulation.phosphoinositide signalling.phosphoinositide homeostasis.phosphatidylinositol 4-phosphate 5-kinase *(PIP5K)	0.239437	0.995911	0.11524	0.810305	1.19906	2	Cre09.g400478
bin:13.4.1.2.3	Cell division.cytokinesis.preprophase microtubule organization.TON1-TRM-PP2A (TTP) preprophase band formation complex.PP2A-phosphatase subcomplex	0.241197	0.995911	0.114751	0.807067	1.19427	2	Cre03.g199983
bin:16.1.6.20.1	RNA processing.pre-RNA splicing.spliceosome-associated non-snRNP factor activities.pre-tRNA splicing.pre-tRNA splicing endonuclease complex	0.241197	0.995911	0.114751	0.808154	1.19588	2	Cre14.g630500
bin:16.1.6.20.1.1	RNA processing.pre-RNA splicing.spliceosome-associated non-snRNP factor activities.pre-tRNA splicing.pre-tRNA splicing endonuclease complex.catalytic component *(SEN1/2)	0.241197	0.995911	0.114751	0.808154	1.19588	2	Cre14.g630500
bin:17.6.1.2	Protein biosynthesis.organellar translation machinery.mitochondrial ribosome biogenesis.large ribosomal subunit proteome	0.241197	0.995911	0.114751	0.807855	1.19544	2	Cre09.g405200
bin:18.1.1.1	Protein modification.glycosylation.N-linked glycosylation.dolichol-phosphate biosynthesis	0.241197	0.995911	0.114751	0.805769	1.19235	2	Cre06.g277700
bin:18.4.4.9	Protein modification.phosphorylation.CAMK protein kinase families.GRIK protein kinase	0.241197	0.995911	0.114751	0.80813	1.19584	2	Cre17.g705350
bin:27.3.2	Multi-process regulation.SnRK1-kinase regulatory system.regulatory protein kinase *(GRIK) of SnRK1 complex	0.241197	0.995911	0.114751	0.80813	1.19584	2	Cre17.g705350
bin:22.4.2.2	Vesicle trafficking.exocytic trafficking.exocytosis regulation.regulatory protein *(SCAMP)	0.242063	0.995911	0.122679	-0.892854	-1.18087	1	Cre02.g089900
bin:22.6.4.3.2	Vesicle trafficking.vesicle tethering.RAB-GTPase membrane association.RAB-GDI displacement factor (GDF) activities.B-G-class Rab-GDF protein	0.242063	0.995911	0.122679	-0.892935	-1.18098	1	Cre01.g012500
bin:10.4.8	Redox homeostasis.ascorbate-based redox regulation.ascorbate metabolism	0.24247	0.995911	0.104344	0.622211	1.21094	6	Cre06.g278202,Cre13.g567100
bin:5.2.1	Lipid metabolism.glycerolipid metabolism.phosphatidate biosynthesis	0.242938	0.995911	0.149208	-0.597528	-1.23394	5	Cre09.g398289,Cre09.g387763
bin:17.2.11	Protein biosynthesis.aminoacyl-tRNA synthetase activities.isoleucine-tRNA ligase	0.242958	0.995911	0.114267	0.805007	1.19122	2	Cre16.g651750
bin:2.1.1.7	Cellular respiration.glycolysis.cytosolic glycolysis.phosphoenolpyruvate enolase *(ENO2/3)	0.242972	0.995911	0.123257	0.879633	1.15922	1	Cre12.g513200
bin:22.7.2.4	Vesicle trafficking.vesicle target membrane fusion.regulation.regulatory ATPase *(NSF/SEC18)	0.242972	0.995911	0.123257	0.880039	1.15976	1	Cre10.g461250
bin:3.12.7	Carbohydrate metabolism.plastidial glycolysis.phosphoenolpyruvate enolase *(ENO1)	0.242972	0.995911	0.123257	0.879633	1.15922	1	Cre12.g513200
bin:18.11.3	Protein modification.methylation.glutamate O-carboxy-methyltransferase *(OMTF3/4)	0.244048	0.995911	0.122108	-0.892368	-1.18022	1	Cre13.g571950
bin:10.5.2	Redox homeostasis.tocopherol biosynthesis.4-hydroxyphenylpyruvate dioxygenase *(HPPD)	0.244718	0.995911	0.113787	0.803212	1.18857	2	Cre09.g399030,Cre09.g398993
bin:16.2.2.6	RNA processing.RNA modification.tRNA modification.methylation	0.244726	0.995911	0.184706	-0.375091	-1.18806	19	Cre16.g654992,Cre03.g179860,Cre03.g169700
bin:19.4.2.3	Protein homeostasis.proteolysis.serine peptidase activities.DEG-type protease activities	0.246809	0.995911	0.0995791	0.528564	1.19123	10	Cre01.g013300,Cre14.g617600,Cre02.g088400
bin:9.1.1.7	Secondary metabolism.terpenoids.mevalonate (MVA) pathway.isopentenyl diphosphate isomerase *(IDI1/2)	0.246988	0.995911	0.122108	0.879309	1.1588	1	Cre11.g467544
bin:16.3.2.1.3	RNA processing.RNA transport.TREX/THO ribonucleoparticle (RNP) trafficking complex.THO subcomplex.component *(THOC3/Tex1)	0.248016	0.995911	0.120985	-0.889204	-1.17604	1	Cre12.g559850
bin:17.1.2.2.1.8	Protein biosynthesis.ribosome biogenesis.large ribosomal subunit (LSU).LSU processome.pre-60S ribosomal subunit nuclear assembly.assembly factor *(NOP16)	0.248016	0.995911	0.120985	-0.89107	-1.17851	1	Cre17.g726650
bin:23.5.1.6	Protein translocation.nucleus.nuclear pore complex (NPC).central subcomplex	0.248016	0.995911	0.120985	-0.890827	-1.17819	1	Cre12.g553050
bin:23.5.1.6.5	Protein translocation.nucleus.nuclear pore complex (NPC).central subcomplex.nucleoporin *(NUP35)	0.248016	0.995911	0.120985	-0.890827	-1.17819	1	Cre12.g553050
bin:24.1.4	Solute transport.primary active transport.VHP PPase family	0.248016	0.995911	0.120985	-0.891232	-1.17872	1	Cre09.g394436
bin:24.1.4.1	Solute transport.primary active transport.VHP PPase family.proton-translocating pyrophosphatase *(VHP1)	0.248016	0.995911	0.120985	-0.891232	-1.17872	1	Cre09.g394436
bin:27.7.3	Multi-process regulation.pyrophosphate homeostasis.proton-translocating pyrophosphatase *(VHP1)	0.248016	0.995911	0.120985	-0.891232	-1.17872	1	Cre09.g394436
bin:24.2.3.4	Solute transport.carrier-mediated transport.APC superfamily.AAAP family	0.248744	0.995911	0.138022	-0.723549	-1.25923	3	Cre03.g168550
bin:24.2.3.4.7	Solute transport.carrier-mediated transport.APC superfamily.AAAP family.solute transporter *(AAAP)	0.248744	0.995911	0.138022	-0.723549	-1.25923	3	Cre03.g168550
bin:1.1.1.1.4	Photosynthesis.photophosphorylation.photosystem II.LHC-II complex.component *(LHCb6)	0.248996	0.995911	0.121543	0.878579	1.15783	1	Cre16.g687900
bin:1.1.8.1.7	Photosynthesis.photophosphorylation.chlororespiration.NADH dehydrogenase-like (NDH) complex.link between NDH complex and photosystem I	0.248996	0.995911	0.121543	0.878579	1.15783	1	Cre16.g687900
bin:1.1.8.1.7.1	Photosynthesis.photophosphorylation.chlororespiration.NADH dehydrogenase-like (NDH) complex.link between NDH complex and photosystem I.linker protein *(LHCa5)	0.248996	0.995911	0.121543	0.878579	1.15783	1	Cre16.g687900
bin:13.4.2.3.4	Cell division.cytokinesis.cell-plate formation.SNARE cell-plate vesicle fusion complex.R-type SNARE component *(VAMP721/VAMP722)	0.248996	0.995911	0.121543	0.8772	1.15602	1	Cre04.g225900
bin:17.2.17	Protein biosynthesis.aminoacyl-tRNA synthetase activities.proline-tRNA ligase	0.248996	0.995911	0.121543	0.877849	1.15687	1	Cre09.g406200
bin:15.3.6	RNA biosynthesis.RNA polymerase II-dependent transcription.transcription termination	0.251152	0.995911	0.130777	-0.792586	-1.21645	2	Cre09.g401600,Cre17.g725100
bin:15.3.6.2	RNA biosynthesis.RNA polymerase II-dependent transcription.transcription termination.R-loop removal	0.251152	0.995911	0.130777	-0.792586	-1.21645	2	Cre09.g401600,Cre17.g725100
bin:13.1.7	Cell division.DNA replication.endoreduplication	0.251761	0.995911	0.111918	0.799724	1.18341	2	Cre02.g084800,Cre01.g019750
bin:13.1.7.1	Cell division.DNA replication.endoreduplication.somatic DNA topoisomerase VI complex	0.251761	0.995911	0.111918	0.799724	1.18341	2	Cre02.g084800,Cre01.g019750
bin:1.1.1.5.3.1.4	Photosynthesis.photophosphorylation.photosystem II.photosynthetic acclimation.non-photochemical quenching (NPQ).qE/qZ-type quenching.regulatory protein *(FLAP1)	0.252381	0.995911	0.105125	0.680282	1.18085	4	Cre01.g004450
bin:27.14.1	Multi-process regulation.MAP kinase cascade signalling.MAP-kinase protein kinase	0.252688	0.995911	0.142057	-0.646772	-1.2399	4	Cre12.g509000,Cre01.g010000
bin:16.1.4.4.2	RNA processing.pre-RNA splicing.spliceosome disassembly.lariat intronic RNA degradation.regulatory protein *(SIC)	0.253012	0.995911	0.120433	0.874199	1.15206	1	Cre12.g518300
bin:16.1.5.2.6	RNA processing.pre-RNA splicing.MAC/NTC spliceosome-associated complex.associated components.component *(CWF18)	0.253012	0.995911	0.120433	0.874199	1.15206	1	Cre12.g518300
bin:17.1.2.2.1.3.4	Protein biosynthesis.ribosome biogenesis.large ribosomal subunit (LSU).LSU processome.pre-60S ribosomal subunit nuclear assembly.PWP1 assembly complex.component *(EBP2)	0.253012	0.995911	0.120433	0.875416	1.15366	1	Cre07.g351750
bin:26.10.2.1	External stimuli response.pathogen.effector-triggered immunity (ETI) machinery.TNL-mediated effector-triggered immunity	0.253012	0.995911	0.120433	0.874605	1.1526	1	Cre01.g021450
bin:26.10.2.1.5	External stimuli response.pathogen.effector-triggered immunity (ETI) machinery.TNL-mediated effector-triggered immunity.regulatory protein *(SRFR)	0.253012	0.995911	0.120433	0.874605	1.1526	1	Cre01.g021450
bin:50.5	Enzyme classification.EC_5 isomerases	0.253027	0.995911	0.0888945	0.374991	1.15746	40	Cre12.g499400,Cre06.g292500,Cre16.g659050,Cre05.g237400,Cre09.g405150,Cre02.g086050,Cre11.g467544,Cre16.g677450,Cre12.g543902,Cre03.g180250,Cre03.g200250,Cre14.g619300
bin:15.4.4	RNA biosynthesis.RNA polymerase III-dependent transcription.TFIIIc transcription factor complex	0.253521	0.995911	0.111463	0.797507	1.18012	2	Cre13.g576250
bin:1.1.1.3.12	Photosynthesis.photophosphorylation.photosystem II.assembly.stabilizing factor *(Psb33)	0.253968	0.995911	0.119348	-0.887339	-1.17357	1	Cre09.g411200
bin:7.15.3.2	Coenzyme metabolism.chlorophyll metabolism.chlorophyll catabolism.chlorophyll dephytylase *(CLD)	0.255952	0.995911	0.118815	-0.886609	-1.17261	1	Cre16.g664350
bin:19.4.6.5.2	Protein homeostasis.proteolysis.metallopeptidase activities.M48-class metallopeptidase activities.zinc metalloprotease *(STE24)	0.257028	0.995911	0.119348	0.873226	1.15078	1	Cre07.g356150
bin:5.1.7.2.3	Lipid metabolism.fatty acid metabolism.fatty acid desaturation.first desaturation.trans-delta-3-hexadecenoic acid phosphatidylglycerol desaturase *(FAD4)	0.257028	0.995911	0.119348	0.872982	1.15046	1	Cre16.g673001
bin:11.2.4	Phytohormone action.auxin.transport	0.257042	0.995911	0.110565	0.79575	1.17752	2	Cre16.g680200
bin:11.2.4.3	Phytohormone action.auxin.transport.auxin efflux	0.257042	0.995911	0.110565	0.79575	1.17752	2	Cre16.g680200
bin:11.2.4.3.1	Phytohormone action.auxin.transport.auxin efflux.auxin efflux transporter *(PILS)	0.257042	0.995911	0.110565	0.79575	1.17752	2	Cre16.g680200
bin:18.3.4.2	Protein modification.lipidation.protein S-acylation.group-B protein S-acyltransferase activities	0.257042	0.995911	0.110565	0.795808	1.17761	2	Cre06.g277000
bin:24.2.5.2	Solute transport.carrier-mediated transport.BART superfamily.AEC family	0.257042	0.995911	0.110565	0.79575	1.17752	2	Cre16.g680200
bin:24.2.5.2.2	Solute transport.carrier-mediated transport.BART superfamily.AEC family.auxin transporter *(PILS)	0.257042	0.995911	0.110565	0.79575	1.17752	2	Cre16.g680200
bin:50.3.2	Enzyme classification.EC_3 hydrolases.EC_3-2 glycosylase	0.257511	0.995911	0.181383	-0.333523	-1.11578	23	Cre01.g026250,Cre07.g317250,Cre13.g582270,Cre05.g233304
bin:10.5.5	Redox homeostasis.tocopherol biosynthesis.tocopherol cyclase *(VTE1/TC)	0.259036	0.995911	0.118815	0.872415	1.14971	1	Cre01.g013801
bin:4.4.2	Amino acid metabolism.serine group amino acid biosynthesis.cysteine biosynthesis	0.259036	0.995911	0.118815	0.872496	1.14982	1	Cre17.g713850
bin:4.4.2.1	Amino acid metabolism.serine group amino acid biosynthesis.cysteine biosynthesis.serine O-acetyltransferase *(SAT)	0.259036	0.995911	0.118815	0.872496	1.14982	1	Cre17.g713850
bin:2.1.1	Cellular respiration.glycolysis.cytosolic glycolysis	0.260563	0.995911	0.109684	0.792343	1.17248	2	Cre12.g513200,Cre12.g556600
bin:16.1.5.1.13	RNA processing.pre-RNA splicing.MAC/NTC spliceosome-associated complex.core components.RNA helicase component *(MAC14/Brr2)	0.261044	0.995911	0.118288	0.872252	1.1495	1	Cre17.g744147
bin:14.1.2.2	DNA damage response.DNA damage sensing and signalling.ATR pathway.9-1-1 complex recruiting factor *(RAD17)	0.261905	0.995911	0.11725	-0.883446	-1.16842	1	Cre03.g196600
bin:19.2.4.2.1.6	Protein homeostasis.ubiquitin-proteasome system.membrane-associated protein degradation.ER-associated protein degradation (ERAD).HRD1 E3 ubiquitin ligase complex.associated plant-specific component *(PAWH)	0.261905	0.995911	0.11725	-0.884419	-1.16971	1	Cre02.g115850
bin:26.1.4.2	External stimuli response.light.multiple photoreceptor signalling.regulatory protein *(SHW)	0.261905	0.995911	0.11725	-0.88377	-1.16885	1	Cre12.g498300
bin:22.7.2	Vesicle trafficking.vesicle target membrane fusion.regulation	0.262324	0.995911	0.10925	0.792084	1.1721	2	Cre10.g461250
bin:16.1.4.3.3	RNA processing.pre-RNA splicing.spliceosome disassembly.ILS spliceosome disassembly complex.RNA helicase component *(Prp43)	0.263052	0.995911	0.117766	0.871441	1.14843	1	Cre03.g182950
bin:23.3	Protein translocation.endoplasmic reticulum	0.26383	0.995911	0.0956031	0.521844	1.17608	10	Cre05.g240550,Cre16.g657850,Cre06.g267100
bin:1.3	Photosynthesis.photorespiration	0.264793	0.995911	0.0978773	0.578735	1.18605	7	Cre03.g168700,Cre12.g534800,Cre06.g271400
bin:24.2.9.1.2	Solute transport.carrier-mediated transport.CDF superfamily.CaCA family.cation:calcium cation exchanger *(CCX)	0.264977	0.995911	0.126876	-0.789065	-1.21104	2	Cre16.g683595
bin:22	Vesicle trafficking	0.265021	0.995911	0.0797706	0.323212	1.12526	107	Cre06.g282200,Cre13.g577500,Cre01.g024300,Cre12.g515250,Cre12.g486400,Cre07.g318000,Cre06.g281050,Cre03.g198100,Cre01.g008850,Cre02.g088450,Cre12.g545150,Cre09.g415400,Cre12.g517400,Cre07.g328550,Cre12.g495800,Cre10.g461250,Cre04.g225900,Cre07.g342050,Cre17.g737050,Cre12.g549950,Cre07.g327000,Cre09.g394100,Cre08.g362550,Cre01.g029650,Cre01.g035850,Cre03.g145227,Cre06.g267900,Cre02.g104350,Cre07.g…
bin:24.2.11.1	Solute transport.carrier-mediated transport.ZIP family.metal cation transporter *(ZIP)	0.26506	0.995911	0.0988903	0.613475	1.19394	6	Cre07.g355100,Cre07.g351950
bin:7.15.1.2	Coenzyme metabolism.chlorophyll metabolism.chlorophyll biosynthesis.Mg-protoporphyrin IX O-methyltransferase *(CHLM)	0.26506	0.995911	0.11725	0.870468	1.14714	1	Cre12.g498550
bin:7.6.4	Coenzyme metabolism.biotin biosynthesis.biotin:protein ligase	0.265873	0.995911	0.116234	-0.882472	-1.16714	1	Cre09.g406000
bin:13.3.2.1.3	Cell division.meiotic recombination.meiotic double strand break initiation.meiotic topoisomerase-VI complex.accessory component *(MIDGET)	0.267068	0.995911	0.116739	0.869819	1.14629	1	Cre02.g105050
bin:17.2.15	Protein biosynthesis.aminoacyl-tRNA synthetase activities.organellar phenylalanine-tRNA ligase	0.267068	0.995911	0.116739	0.868684	1.14479	1	Cre02.g079600
bin:27.4	Multi-process regulation.14-3-3 regulatory system	0.267068	0.995911	0.116739	0.869738	1.14618	1	Cre12.g559250
bin:27.4.1	Multi-process regulation.14-3-3 regulatory system.14-3-3 phosphoprotein-binding protein *(GRF)	0.267068	0.995911	0.116739	0.869738	1.14618	1	Cre12.g559250
bin:5.1.9.2.2	Lipid metabolism.fatty acid metabolism.fatty acid degradation.core beta-oxidation.multifunctional enzyme *(MFP)	0.267068	0.995911	0.116739	0.869089	1.14533	1	Cre16.g695050
bin:17.1.2.1	Protein biosynthesis.ribosome biogenesis.large ribosomal subunit (LSU).LSU proteome	0.268254	0.995911	0.101351	0.673134	1.16844	4	Cre12.g532550,Cre12.g528750
bin:16.2.4.2.15	RNA processing.RNA modification.rRNA modification.rRNA methylation.MRM3-type rRNA methyltransferase	0.269076	0.995911	0.116234	0.868359	1.14437	1	Cre17.g744947
bin:16.2.1.4	RNA processing.RNA modification.mRNA modification.Cleavage Stimulatory Factor (CstF) complex	0.269841	0.995911	0.11524	-0.881823	-1.16628	1	Cre12.g506050
bin:16.2.1.4.1	RNA processing.RNA modification.mRNA modification.Cleavage Stimulatory Factor (CstF) complex.component *(CstF77/Rna14)	0.269841	0.995911	0.11524	-0.881823	-1.16628	1	Cre12.g506050
bin:5.4.3	Lipid metabolism.sphingolipid metabolism.complex sphingolipid biosynthesis	0.269841	0.995911	0.11524	-0.88158	-1.16596	1	Cre12.g508700
bin:5.4.3.3	Lipid metabolism.sphingolipid metabolism.complex sphingolipid biosynthesis.glycosylinositol phosphorylceramide (GIPC) biosynthesis	0.269841	0.995911	0.11524	-0.88158	-1.16596	1	Cre12.g508700
bin:5.4.3.3.3	Lipid metabolism.sphingolipid metabolism.complex sphingolipid biosynthesis.glycosylinositol phosphorylceramide (GIPC) biosynthesis.GIPC mannosyltransferase *(GMT1)	0.269841	0.995911	0.11524	-0.88158	-1.16596	1	Cre12.g508700
bin:3.2.3.3.1	Carbohydrate metabolism.starch metabolism.degradation.hydrolysis and phosphorolysis.amylase activities	0.271127	0.995911	0.10714	0.783509	1.15941	2	Cre08.g384750
bin:3.2.3.3.1.1	Carbohydrate metabolism.starch metabolism.degradation.hydrolysis and phosphorolysis.amylase activities.alpha amylase *(AMY1/2/3)	0.271127	0.995911	0.10714	0.783509	1.15941	2	Cre08.g384750
bin:1.1.8.2	Photosynthesis.photophosphorylation.chlororespiration.non-heme diiron quinol oxidase *(PTOX)	0.271889	0.995911	0.125033	-0.782115	-1.20038	2	Cre07.g350750
bin:26.1.4.1	External stimuli response.light.multiple photoreceptor signalling.substrate adaptor module of CUL4-DDB1 ubiquitin ligase complex	0.271889	0.995911	0.125033	-0.78196	-1.20014	2	Cre10.g423350,Cre02.g142086
bin:26.1.4.1.3	External stimuli response.light.multiple photoreceptor signalling.substrate adaptor module of CUL4-DDB1 ubiquitin ligase complex.regulation of COP1 activity	0.271889	0.995911	0.125033	-0.78196	-1.20014	2	Cre10.g423350,Cre02.g142086
bin:13.3.5.1.6	Cell division.meiotic recombination.meiotic crossover.class-I/ZMM crossover pathway.HEI10 regulatory E3 ubiquitin ligase activity	0.273092	0.995911	0.11524	0.867061	1.14266	1	Cre07.g329800
bin:13.3.5.1.6.2	Cell division.meiotic recombination.meiotic crossover.class-I/ZMM crossover pathway.HEI10 regulatory E3 ubiquitin ligase activity.transcriptional regulator *(HCR2)	0.273092	0.995911	0.11524	0.867061	1.14266	1	Cre07.g329800
bin:17.4.3	Protein biosynthesis.translation elongation.eEF5 poly-P/G elongation factor activity	0.273092	0.995911	0.11524	0.867143	1.14276	1	Cre08.g369800
bin:17.4.3.2	Protein biosynthesis.translation elongation.eEF5 poly-P/G elongation factor activity.regulatory eEF5 hypusination	0.273092	0.995911	0.11524	0.867143	1.14276	1	Cre08.g369800
bin:17.4.3.2.1	Protein biosynthesis.translation elongation.eEF5 poly-P/G elongation factor activity.regulatory eEF5 hypusination.deoxyhypusine synthase	0.273092	0.995911	0.11524	0.867143	1.14276	1	Cre08.g369800
bin:18.1.1.6	Protein modification.glycosylation.N-linked glycosylation.complex N-glycan maturation	0.274194	0.995911	0.124434	-0.781392	-1.19927	2	Cre03.g190500,Cre13.g579734
bin:19.2.2.11.1	Protein homeostasis.ubiquitin-proteasome system.ubiquitin-fold protein conjugation.RBR E3 ubiquitin ligase activities.E3 ubiquitin ligase *(RBR-Ariadne)	0.274194	0.995911	0.124434	-0.781278	-1.19909	2	Cre17.g721950
bin:24.2.9.2.2	Solute transport.carrier-mediated transport.CDF superfamily.CDF family.manganese cation transporter *(Mn-CDF)	0.274194	0.995911	0.124434	-0.781067	-1.19877	2	Cre03.g160550,Cre03.g160800
bin:25.5.5	Nutrient uptake.micronutrient homeostasis.manganese	0.274194	0.995911	0.124434	-0.781067	-1.19877	2	Cre03.g160550,Cre03.g160800
bin:25.5.5.2	Nutrient uptake.micronutrient homeostasis.manganese.manganese cation transporter *(Mn-CDF)	0.274194	0.995911	0.124434	-0.781067	-1.19877	2	Cre03.g160550,Cre03.g160800
bin:3.2.3.3	Carbohydrate metabolism.starch metabolism.degradation.hydrolysis and phosphorolysis	0.274194	0.995911	0.135741	-0.628695	-1.20525	4	Cre03.g207713
bin:22.7.1	Vesicle trafficking.vesicle target membrane fusion.SNARE membrane fusion complexes	0.274238	0.995911	0.0919686	0.477798	1.15492	14	Cre13.g577500,Cre03.g198100,Cre04.g225900,Cre07.g342050
bin:13.1.1.2	Cell division.DNA replication.preinitiation.MCM replicative DNA helicase complex	0.274691	0.995911	0.0982123	0.637758	1.17714	5	Cre07.g316850,Cre06.g295700,Cre01.g030150,Cre07.g338000
bin:24.1.2.2.1	Solute transport.primary active transport.P-type ATPase superfamily.P2 family.P2A-type calcium cation-transporting ATPase *(ECA)	0.274691	0.995911	0.0982123	0.637589	1.17682	5	Cre11.g467795,Cre06.g263950
bin:1.1.1.5.1.1	Photosynthesis.photophosphorylation.photosystem II.photosynthetic acclimation.regulatory phosphorylation.protein kinase *(STN7)	0.2751	0.995911	0.114751	0.864871	1.13977	1	Cre02.g120250
bin:1.3.4	Photosynthesis.photorespiration.glycine decarboxylase complex	0.2751	0.995911	0.114751	0.865601	1.14073	1	Cre12.g534800
bin:1.3.4.1	Photosynthesis.photorespiration.glycine decarboxylase complex.glycine dehydrogenase component *(P-protein)	0.2751	0.995911	0.114751	0.865601	1.14073	1	Cre12.g534800
bin:22.7.1.2.4	Vesicle trafficking.vesicle target membrane fusion.SNARE membrane fusion complexes.Qb-type SNARE components.NPSN-group component	0.2751	0.995911	0.114751	0.865196	1.1402	1	Cre07.g342050
bin:4.6.7	Amino acid metabolism.amino acid degradation.branched-chain amino acids	0.275382	0.995911	0.0919686	0.50826	1.17728	11	Cre14.g630859,Cre16.g687950,Cre06.g278098,Cre06.g296400
bin:29	Plant organogenesis	0.27619	0.995911	0.0995791	0.670456	1.16379	4	Cre08.g375301,Cre06.g268450,Cre14.g609300
bin:13.4.4.1	Cell division.cytokinesis.phragmoplast disassembly.NACK-PQR signalling pathway	0.276382	0.995911	0.130106	-0.703806	-1.22487	3	Cre12.g509000,Cre01.g010000
bin:13.4.4.1.4	Cell division.cytokinesis.phragmoplast disassembly.NACK-PQR signalling pathway.MAP protein kinase *(NRK/MPK)	0.276382	0.995911	0.130106	-0.703806	-1.22487	3	Cre12.g509000,Cre01.g010000
bin:25.1.6	Nutrient uptake.nitrogen assimilation.aspartate aminotransferase *(ASP)	0.276382	0.995911	0.130106	-0.702592	-1.22276	3	Cre06.g257950
bin:5.2.3	Lipid metabolism.glycerolipid metabolism.triacylglycerol biosynthesis	0.276836	0.995911	0.138805	-0.577255	-1.19208	5	Cre12.g557750,Cre01.g045903
bin:16.2.2.6.11.1	RNA processing.RNA modification.tRNA modification.methylation.TRM11-TRM112 tRNA guanine-methyltransferase complex.component *(TRM11)	0.277778	0.995911	0.113313	-0.878741	-1.1622	1	Cre08.g359100
bin:5.2.3.1.2	Lipid metabolism.glycerolipid metabolism.triacylglycerol biosynthesis.acyl-CoA:diacylglycerol acyltransferase activities.acyl-CoA:diacylglycerol acyltransferase *(DGAT2)	0.278894	0.995911	0.129443	-0.699296	-1.21702	3	Cre12.g557750
bin:1.1.1.4	Photosynthesis.photophosphorylation.photosystem II.repair and reassembly cycle	0.279605	0.995911	0.15017	-0.45935	-1.1613	9	Cre01.g031100,Cre09.g393173,Cre07.g320400,Cre13.g570851
bin:24.2.9	Solute transport.carrier-mediated transport.CDF superfamily	0.279605	0.995911	0.15017	-0.460962	-1.16538	9	Cre06.g289150,Cre16.g683595,Cre03.g160550
bin:13.1.6.7	Cell division.DNA replication.organelle machinery.DNA recombination	0.279762	0.995911	0.112843	-0.878255	-1.16156	1	Cre04.g218000
bin:13.1.6.7.3	Cell division.DNA replication.organelle machinery.DNA recombination.Holliday junction resolvase *(MOC1)	0.279762	0.995911	0.112843	-0.878255	-1.16156	1	Cre04.g218000
bin:22.2.3.2	Vesicle trafficking.retrograde trafficking.vesicle tethering.DSL1 tethering complex	0.28169	0.995911	0.104733	0.779365	1.15328	2	Cre09.g415400
bin:15.3.5.1.4	RNA biosynthesis.RNA polymerase II-dependent transcription.transcription elongation.PAF1C transcription initiation and elongation complex.component *(VIP6/CTR9)	0.281746	0.995911	0.112379	-0.876389	-1.15909	1	Cre03.g189605
bin:5.2.3.1	Lipid metabolism.glycerolipid metabolism.triacylglycerol biosynthesis.acyl-CoA:diacylglycerol acyltransferase activities	0.282258	0.995911	0.133555	-0.614351	-1.17775	4	Cre12.g557750,Cre01.g045903
bin:13.5	Cell division.plastid division	0.282828	0.995911	0.151149	-0.431018	-1.13235	10	Cre13.g562850,Cre11.g468050,Cre02.g142186,Cre14.g616600
bin:12.3.1.1.7.2	Chromatin organisation.post-translational histone modification.histone methylation.lysine methylation.class-VI histone methyltransferase activities.histone methyltransferase *(ATXR2)	0.283133	0.995911	0.112843	0.863574	1.13806	1	Cre01.g041100
bin:12.4.8.2.2	Chromatin organisation.nucleosome remodeling.other chromatin remodeling activities.SSO1653-like group.chromatin remodeling factor *(Mot1)	0.283133	0.995911	0.112843	0.862844	1.1371	1	Cre16.g687301
bin:15.3.3.6	RNA biosynthesis.RNA polymerase II-dependent transcription.transcription initiation.TATA box-binding protein (TBP) regulation	0.283133	0.995911	0.112843	0.862844	1.1371	1	Cre16.g687301
bin:15.3.3.6.2	RNA biosynthesis.RNA polymerase II-dependent transcription.transcription initiation.TATA box-binding protein (TBP) regulation.TBP-associated factor *(MOT1)	0.283133	0.995911	0.112843	0.862844	1.1371	1	Cre16.g687301
bin:16.5.2.1.3	RNA processing.mRNA silencing.miRNA pathway.miRNA biogenesis.regulatory RNA helicase *(SMA1)	0.283133	0.995911	0.112843	0.863087	1.13742	1	Cre13.g592150
bin:17.2.20	Protein biosynthesis.aminoacyl-tRNA synthetase activities.tryptophan-tRNA ligase	0.283133	0.995911	0.112843	0.863249	1.13763	1	Cre12.g522350
bin:19.2.2.8.2.3	Protein homeostasis.ubiquitin-proteasome system.ubiquitin-fold protein conjugation.RING E3 ubiquitin ligase activities.RING-HC-class.E3 ubiquitin ligase *(HUB)	0.283133	0.995911	0.112843	0.863655	1.13817	1	Cre14.g625802
bin:2.4.5.3.1.3	Cellular respiration.oxidative phosphorylation.cytochrome c oxidase complex.assembly.copper insertion.copper chaperone *(COX17)	0.283133	0.995911	0.112843	0.863817	1.13838	1	Cre05.g232850
bin:16.4.10.3	RNA processing.RNA homeostasis.post-transcriptional regulation.CWF19-type post-transcriptional regulator	0.28373	0.995911	0.111918	-0.87574	-1.15823	1	Cre17.g741550
bin:17.3.1.2.4.3	Protein biosynthesis.translation initiation.Pre-Initiation Complex (PIC) module.eIF2 Met-tRNA binding factor activity.eIF2B GDP recycling complex.component *(eIF2B-gamma)	0.28373	0.995911	0.111918	-0.875983	-1.15855	1	Cre03.g207825
bin:26.8.2	External stimuli response.toxic compounds.arsenic	0.284768	0.995911	0.100279	0.722308	1.16586	3	Cre07.g319500,Cre04.g228650
bin:19.3.3.3.1	Protein homeostasis.autophagy.phagophore expansion.ATG12-ATG5-ATG16 conjugation system.ubiquitin-fold protein *(ATG12)	0.285141	0.995911	0.112379	0.861951	1.13592	1	Cre12.g557000
bin:5.2.10.2.1	Lipid metabolism.glycerolipid metabolism.glycerolipid degradation.phospholipase activities.phospholipase A1 activities	0.285141	0.995911	0.112379	0.8626	1.13678	1	Cre05.g248200
bin:5.2.10.2.1.3	Lipid metabolism.glycerolipid metabolism.glycerolipid degradation.phospholipase activities.phospholipase A1 activities.phosphatidylglycerol lipase *(PLIP1)	0.285141	0.995911	0.112379	0.8626	1.13678	1	Cre05.g248200
bin:19.2.2.12.5.3.8	Protein homeostasis.ubiquitin-proteasome system.ubiquitin-fold protein conjugation.CULLIN-based E3 ubiquitin ligase activities.CUL4-based E3 ubiquitin ligase complexes.DCAF substrate adaptor component activities.substrate adaptor	0.285211	0.995911	0.103958	0.77625	1.14867	2	Cre03.g205800
bin:7.11	Coenzyme metabolism.phosphoadenosine phosphosulfate (PAPS) homeostasis	0.287149	0.995911	0.111918	0.861384	1.13517	1	Cre03.g203850
bin:7.11.1	Coenzyme metabolism.phosphoadenosine phosphosulfate (PAPS) homeostasis.ATP sulfurylase *(APS)	0.287149	0.995911	0.111918	0.861384	1.13517	1	Cre03.g203850
bin:19.4.2.3.2	Protein homeostasis.proteolysis.serine peptidase activities.DEG-type protease activities.endopeptidase *(DEG2)	0.287651	0.995911	0.0940503	0.602216	1.17203	6	Cre01.g013300,Cre14.g617600
bin:14.6.10	DNA damage response.base excision repair (BER).uracil repair DNA glycosylase *(UNG)	0.287698	0.995911	0.111011	-0.874605	-1.15673	1	Cre17.g746347
bin:16.2.1.3.10	RNA processing.RNA modification.mRNA modification.Cleavage and Polyadenylation Specificity Factor (CPSF) complex.phosphatase component *(Ssu72)	0.287698	0.995911	0.111011	-0.873631	-1.15544	1	Cre02.g145300
bin:18.5.3.3	Protein modification.dephosphorylation.protein tyrosine phosphatase (PTP) families.PTP phosphatase *(SSU72)	0.287698	0.995911	0.111011	-0.873631	-1.15544	1	Cre02.g145300
bin:19.1.7.3	Protein homeostasis.protein quality control.Hsp60 chaperone system.Hsp60-co-chaperone *(Hsp10)	0.287698	0.995911	0.111011	-0.87501	-1.15727	1	Cre03.g178450
bin:10.1.1	Redox homeostasis.reactive oxygen scavenging.superoxide dismutase activities	0.289157	0.995911	0.111463	0.860573	1.1341	1	Cre02.g096150
bin:10.1.1.1	Redox homeostasis.reactive oxygen scavenging.superoxide dismutase activities.iron superoxide dismutase *(FSD)	0.289157	0.995911	0.111463	0.860573	1.1341	1	Cre02.g096150
bin:10.1.1.2	Redox homeostasis.reactive oxygen scavenging.superoxide dismutase activities.manganese superoxide dismutase *(MSD)	0.289157	0.995911	0.111463	0.860573	1.1341	1	Cre02.g096150
bin:13.1.4.1.1	Cell division.DNA replication.maturation.ribonuclease H2 complex.subunit A	0.289157	0.995911	0.111463	0.859924	1.13325	1	Cre17.g701350
bin:50.1.12	Enzyme classification.EC_1 oxidoreductases.EC_1-13 oxidoreductase acting on single donor with incorporation of molecular oxygen (oxygenase)	0.289157	0.995911	0.0937465	0.600896	1.16946	6	Cre08.g365825,Cre09.g399030,Cre09.g398993
bin:11.7.2	Phytohormone action.jasmonic acid.perception and signal transduction	0.289683	0.995911	0.110565	-0.871604	-1.15276	1	Cre01.g021200
bin:11.7.2.2	Phytohormone action.jasmonic acid.perception and signal transduction.jasmonate-mediated regulatory activity	0.289683	0.995911	0.110565	-0.871604	-1.15276	1	Cre01.g021200
bin:11.7.2.2.2	Phytohormone action.jasmonic acid.perception and signal transduction.jasmonate-mediated regulatory activity.substrate adaptor *(SKIP31) of SCF E3 ubiquitin ligase complex	0.289683	0.995911	0.110565	-0.871604	-1.15276	1	Cre01.g021200
bin:13.1.2.6	Cell division.DNA replication.initiation.multifunctional DNA primase and DNA polymerase *(PrimPol)	0.289683	0.995911	0.110565	-0.870306	-1.15105	1	Cre17.g705150
bin:13.1.3.2.2	Cell division.DNA replication.elongation.DNA polymerase delta complex.component *(POLD2)	0.289683	0.995911	0.110565	-0.873307	-1.15501	1	Cre08.g374050
bin:13.1.6.4	Cell division.DNA replication.organelle machinery.type-Ia DNA topoisomerase	0.289683	0.995911	0.110565	-0.869414	-1.14987	1	Cre10.g442850
bin:18.2.1.1	Protein modification.acetylation.NatA/NatE N-terminal acetylase complexes.NatA catalytic component *(NAA10)	0.289683	0.995911	0.110565	-0.872009	-1.1533	1	Cre08.g364450
bin:22.6.1.5	Vesicle trafficking.vesicle tethering.RAB-GTPase activities.E-class RAB GTPase	0.289683	0.995911	0.110565	-0.869819	-1.1504	1	Cre15.g641800
bin:5.5.1.9	Lipid metabolism.phytosterol metabolism.plant sterol pathway.sterol C-22 desaturase	0.289683	0.995911	0.110565	-0.870792	-1.15169	1	Cre11.g467527
bin:18.12	Protein modification.targeting peptide maturation	0.289973	0.995911	0.0875697	0.453835	1.13592	16	Cre07.g344350,Cre06.g265850,Cre07.g332550,Cre03.g144164,Cre07.g342920
bin:10.4.6	Redox homeostasis.ascorbate-based redox regulation.glutathione reductase *(GR)	0.290323	0.995911	0.120433	-0.775633	-1.19043	2	Cre09.g396252,Cre06.g262100
bin:13.1.3.2	Cell division.DNA replication.elongation.DNA polymerase delta complex	0.290323	0.995911	0.131458	-0.61094	-1.17121	4	Cre08.g374050,Cre01.g015250,Cre03.g202250
bin:18.3.3.3.1	Protein modification.lipidation.Cys-linked prenylation.postprenylation processing.prenyl protease *(RCE1)	0.291165	0.995911	0.111011	0.859762	1.13303	1	Cre01.g042150
bin:22.5.6.4	Vesicle trafficking.clathrin coated vesicle (CCV) machinery.CCV accessory factor activities.clathrin cargo adaptor *(Epsin)	0.293651	0.995911	0.109684	-0.86771	-1.14761	1	Cre16.g664450
bin:19.4.2.4.2	Protein homeostasis.proteolysis.serine peptidase activities.LON-type ATP-dependent protease activities.protease *(LON1/2/3/4)	0.295635	0.995911	0.10925	-0.866575	-1.14611	1	Cre06.g281350
bin:1.1.5	Photosynthesis.photophosphorylation.linear electron flow	0.296358	0.995911	0.0978773	0.714846	1.15381	3	Cre17.g700950,Cre07.g349700
bin:15.3.2.4	RNA biosynthesis.RNA polymerase II-dependent transcription.RNA polymerase-II phosphorylation/dephosphorylation.group-III phosphatase	0.297189	0.995911	0.109684	0.857977	1.13068	1	Cre09.g391541
bin:18.5.4.1.1	Protein modification.dephosphorylation.protein aspartate phosphatase families.FCP phosphatase families.subcluster B phosphatase	0.297189	0.995911	0.109684	0.857977	1.13068	1	Cre09.g391541
bin:18.4.5	Protein modification.phosphorylation.AGC protein kinase families	0.298995	0.995911	0.124434	-0.688709	-1.1986	3	Cre01.g029850
bin:16.2.1.6	RNA processing.RNA modification.mRNA modification.Cleavage Factor II (CF-IIm) complex	0.299197	0.995911	0.10925	0.857328	1.12983	1	Cre03.g194800
bin:16.2.1.6.1	RNA processing.RNA modification.mRNA modification.Cleavage Factor II (CF-IIm) complex.component *(Clp1)	0.299197	0.995911	0.10925	0.857328	1.12983	1	Cre03.g194800
bin:16.2.2.6.8.2	RNA processing.RNA modification.tRNA modification.methylation.TRM8-TRM82 tRNA guanine-methyltransferase complex.component *(TRM82)	0.299197	0.995911	0.10925	0.857815	1.13047	1	Cre08.g374800
bin:22.6.5.5.2	Vesicle trafficking.vesicle tethering.RAB5-RAB7-dependent pathway.MON1-CCZ1 RAB7 nucleotide exchange factor complex.component *(CCZ1)	0.299197	0.995911	0.10925	0.857166	1.12961	1	Cre07.g327000
bin:27.1	Multi-process regulation.circadian clock system	0.299197	0.995911	0.10925	0.857572	1.13015	1	Cre12.g485750
bin:27.1.2	Multi-process regulation.circadian clock system.transcriptional coregulator *(CSU4) of CCA1 activity	0.299197	0.995911	0.10925	0.857572	1.13015	1	Cre12.g485750
bin:16.6.2.1.2	RNA processing.organelle RNA processing machinery.RNA modification.tRNA maturation.uridine 5-carboxymethylaminomethyl modification enzyme *(TrmE)	0.299603	0.995911	0.108394	-0.865845	-1.14515	1	Cre16.g681238
bin:22.6.8.2	Vesicle trafficking.vesicle tethering.GARP/EARP complexes.component *(VPS52/POK)	0.299603	0.995911	0.108394	-0.865683	-1.14493	1	Cre08.g367200
bin:10.3.2	Redox homeostasis.thiol-based redox regulation.peroxiredoxin activities	0.3	0.995911	0.0946646	0.660811	1.14705	4	Cre17.g743897
bin:12.3.1.4.2	Chromatin organisation.post-translational histone modification.histone methylation.JmjC-domain histone demethylase activities.histone demethylase *(KDM3)	0.301205	0.995911	0.10882	0.854814	1.12651	1	Cre10.g446850
bin:18.3.4.2.3	Protein modification.lipidation.protein S-acylation.group-B protein S-acyltransferase activities.protein S-acyltransferase *(PAT15/16)	0.301205	0.995911	0.10882	0.854976	1.12673	1	Cre06.g277000
bin:19.4.2.6	Protein homeostasis.proteolysis.serine peptidase activities.Rhomboid-type protease activities	0.301205	0.995911	0.0913924	0.597889	1.1636	6	Cre16.g664801,Cre16.g690900,Cre11.g467677
bin:19.4.2.6.1	Protein homeostasis.proteolysis.serine peptidase activities.Rhomboid-type protease activities.Rhomboid-type protease	0.301205	0.995911	0.0913924	0.597889	1.1636	6	Cre16.g664801,Cre16.g690900,Cre11.g467677
bin:18.14.2.4	Protein modification.protein folding.FKBP-type chaperone activities.peptidyl-prolyl cis-trans isomerase *(FKBP19)	0.301587	0.995911	0.107972	-0.864628	-1.14354	1	Cre02.g095122
bin:22.2.2.4	Vesicle trafficking.retrograde trafficking.protein cargo receptor activities.K/HDEL-signature cargo receptor *(ERD2)	0.301587	0.995911	0.107972	-0.864953	-1.14397	1	Cre01.g051400
bin:16.2.1.7.1.1	RNA processing.RNA modification.mRNA modification.mRNA methylation.adenosine N6-methylation.MAC adenosine N6-methyltransferase complex	0.301843	0.995911	0.117766	-0.77069	-1.18284	2	Cre01.g050600
bin:22.1.1.4	Vesicle trafficking.anterograde trafficking.Coat protein II (COPII) coatomer machinery.regulatory protein *(SFT2)	0.302817	0.995911	0.100279	0.767624	1.1359	2	Cre12.g549950
bin:18.2.1.2	Protein modification.acetylation.NatA/NatE N-terminal acetylase complexes.NatE catalytic component *(NAA50)	0.303213	0.995911	0.108394	0.854327	1.12587	1	Cre02.g101850
bin:12.3.3.3	Chromatin organisation.post-translational histone modification.histone phosphorylation.protein kinase *(Haspin)	0.303571	0.995911	0.107554	-0.862844	-1.14118	1	Cre02.g108000
bin:27.6.2.7	Multi-process regulation.phosphoinositide signalling.phosphoinositide homeostasis.group-SAC-III phosphoinositide phosphatase	0.303571	0.995911	0.107554	-0.863087	-1.1415	1	Cre01.g009300
bin:3.9.1.1	Carbohydrate metabolism.oxidative pentose phosphate pathway.oxidative phase.glucose-6-phosphate dehydrogenase	0.303571	0.995911	0.107554	-0.86187	-1.13989	1	Cre17.g725550
bin:17.1.2.2.2	Protein biosynthesis.ribosome biogenesis.large ribosomal subunit (LSU).LSU processome.pre-60S ribosomal subunit nuclear export	0.305723	0.995911	0.0905429	0.59698	1.16184	6	Cre17.g734628,Cre10.g459600
bin:22.6.10	Vesicle trafficking.vesicle tethering.Golgin-mediated tethering	0.306291	0.995911	0.0959207	0.712826	1.15055	3	Cre12.g495800,Cre08.g382650,Cre09.g398808
bin:24.2.3.11	Solute transport.carrier-mediated transport.APC superfamily.potassium cation transporter *(HAK/KUP/KT)	0.307099	0.995911	0.0916795	0.623331	1.15051	5	Cre17.g714450,Cre04.g217350
bin:10.3.3.7	Redox homeostasis.thiol-based redox regulation.thioredoxin activities.atypical thioredoxin *(ACHT)	0.307229	0.995911	0.107554	0.853759	1.12513	1	Cre03.g157800
bin:16.2.4.2.9	RNA processing.RNA modification.rRNA modification.rRNA methylation.RsmE-type rRNA methyltransferase	0.30754	0.995911	0.10673	-0.860086	-1.13753	1	Cre03.g175800
bin:16.5.2.2.3	RNA processing.mRNA silencing.miRNA pathway.RNA-induced silencing complex (RISC) assembly and export.assembly factor *(TRN1)	0.30754	0.995911	0.10673	-0.860978	-1.13871	1	Cre12.g520550
bin:20.3.3.1.2	Cytoskeleton organisation.actin and tubulin folding.post-CCT Tubulin folding pathway.TFC tubulin folding cofactors.cofactor *(TFC-B)	0.30754	0.995911	0.10673	-0.860005	-1.13742	1	Cre15.g636300
bin:23.5.2.1.2	Protein translocation.nucleus.nucleocytoplasmic transport.nuclear transport receptor activities.import karyopherin *(IMB2)	0.30754	0.995911	0.10673	-0.860978	-1.13871	1	Cre12.g520550
bin:25.5.2.8	Nutrient uptake.micronutrient homeostasis.iron.iron storage protein *(FER)	0.30754	0.995911	0.10673	-0.860167	-1.13764	1	Cre13.g574500
bin:50.1.15	Enzyme classification.EC_1 oxidoreductases.EC_1-16 oxidoreductase oxidizing metal ion	0.30754	0.995911	0.10673	-0.860167	-1.13764	1	Cre13.g574500
bin:15.5.2	RNA biosynthesis.DNA-binding transcriptional regulation.zinc-coordinating DNA-binding domain	0.30799	0.995911	0.0815265	0.417521	1.12171	21	Cre16.g673250,Cre08.g358532,Cre07.g345050,Cre04.g212700
bin:24.3	Solute transport.channels	0.308343	0.995911	0.0780892	0.357414	1.10845	43	Cre12.g542569,Cre01.g038800,Cre12.g499350,Cre06.g277650,Cre01.g038100,Cre16.g685650,Cre09.g402108,Cre01.g012850
bin:17.1.3.2.1.3.3	Protein biosynthesis.ribosome biogenesis.small ribosomal subunit (SSU).SSU processome.pre-40S ribosomal subunit nuclear assembly.UtpB module.assembly factor *(UTP12)	0.309237	0.995911	0.10714	0.852705	1.12374	1	Cre10.g438700
bin:5.2.3.1.1	Lipid metabolism.glycerolipid metabolism.triacylglycerol biosynthesis.acyl-CoA:diacylglycerol acyltransferase activities.acyl-CoA:diacylglycerol acyltransferase *(DGAT1)	0.309524	0.995911	0.106323	-0.859518	-1.13678	1	Cre01.g045903
bin:2.4.2.1	Cellular respiration.oxidative phosphorylation.alternative NAD(P)H dehydrogenase activities.type-II NAD(P)H dehydrogenase activities	0.311558	0.995911	0.121543	-0.680214	-1.18381	3	Cre16.g671000,Cre19.g750547,Cre16.g691552
bin:6.2.2	Nucleotide metabolism.pyrimidines.salvage pathway	0.312914	0.995911	0.0946646	0.710067	1.1461	3	Cre11.g467778,Cre13.g573800,Cre16.g681850
bin:13.2.1.9.1	Cell division.cell cycle organisation.cell cycle control.DREAM regulatory complex.component *(ALY)	0.313492	0.995911	0.105521	-0.857247	-1.13377	1	Cre13.g570150
bin:15.5.3.2.3	RNA biosynthesis.DNA-binding transcriptional regulation.helix-turn-helix DNA-binding domain.tryptophan-cluster structure.transcription factor *(ALY1/2/3)	0.313492	0.995911	0.105521	-0.857247	-1.13377	1	Cre13.g570150
bin:17.3.1.1.2	Protein biosynthesis.translation initiation.Pre-Initiation Complex (PIC) module.eIF1 PIC assembly factor activity.assembly factor *(eIF1A)	0.313492	0.995911	0.105521	-0.857653	-1.13431	1	Cre02.g103550
bin:14.10	DNA damage response.photoreactivation	0.31407	0.995911	0.120985	-0.679322	-1.18226	3	Cre06.g278251,Cre12.g533000,Cre02.g118000
bin:24.2.1.1.1	Solute transport.carrier-mediated transport.DMT superfamily.NST-TPT group.phosphometabolite transporter *(TPT/PPT/GPT/XPT)	0.31457	0.995911	0.0943564	0.708897	1.14421	3	Cre08.g379350
bin:15.7	RNA biosynthesis.organellar gene expression machinery	0.315186	0.995911	0.0860347	0.52458	1.15127	9	Cre02.g075600
bin:7.13.4.2.1	Coenzyme metabolism.tetrapyrrole biosynthesis.protoporphyrin IX formation.coproporphyrinogen III oxidase activities.oxygen-dependent coproporphyrinogen III oxidase *(HemF1/2)	0.315261	0.995911	0.10592	0.851488	1.12213	1	Cre02.g085450
bin:16.6.3.1.3	RNA processing.organelle RNA processing machinery.RNA homeostasis.ribonuclease activities.endoribonuclease *(CSP41)	0.315668	0.995911	0.114751	-0.766385	-1.17624	2	Cre10.g440050,Cre10.g435800
bin:17.6.1	Protein biosynthesis.organellar translation machinery.mitochondrial ribosome biogenesis	0.315873	0.995911	0.0916795	0.654034	1.13528	4	Cre09.g405200
bin:16.3.2.1	RNA processing.RNA transport.TREX/THO ribonucleoparticle (RNP) trafficking complex.THO subcomplex	0.316568	0.995911	0.132147	-0.517318	-1.12254	6	Cre16.g695300,Cre12.g559850
bin:12.3.2.1.4.3	Chromatin organisation.post-translational histone modification.histone acetylation.NuA4 histone acetyltransferase complex.module shared with SWR1 complexes.recruitment factor component *(SWC4)	0.317269	0.995911	0.105521	0.850353	1.12064	1	Cre03.g144907
bin:12.4.4.7.3	Chromatin organisation.nucleosome remodeling.SWR1 chromatin remodeling complex.module shared with NuA4 complexes.recruitment factor component *(SWC4)	0.317269	0.995911	0.105521	0.850353	1.12064	1	Cre03.g144907
bin:19.2.2.12.3.3.23	Protein homeostasis.ubiquitin-proteasome system.ubiquitin-fold protein conjugation.CULLIN-based E3 ubiquitin ligase activities.CUL1-based/SCF E3 ubiquitin ligase complexes.F-BOX substrate adaptor component activities.substrate adaptor	0.317269	0.995911	0.105521	0.849785	1.11989	1	Cre07.g319550
bin:7.8.3.5	Coenzyme metabolism.prenylquinone biosynthesis.ubiquinone biosynthesis.demethoxyubiquinone hydroxylase	0.317269	0.995911	0.105521	0.850515	1.12085	1	Cre14.g630895
bin:14.7.3.2.5	DNA damage response.nucleotide excision repair (NER).multi-functional TFIIh complex.core module.component *(TFB2)	0.31746	0.995911	0.104733	-0.856355	-1.13259	1	Cre09.g403300
bin:15.3.3.5.1.5	RNA biosynthesis.RNA polymerase II-dependent transcription.transcription initiation.TFIIh basal transcription factor complex.core module.component *(TFB2)	0.31746	0.995911	0.104733	-0.856355	-1.13259	1	Cre09.g403300
bin:15.7.1.3.1	RNA biosynthesis.organellar gene expression machinery.plastid-encoded RNA polymerase (PEP) complex.regulatory co-factor components.component *(TAC5)	0.31746	0.995911	0.104733	-0.855463	-1.13141	1	Cre19.g750397
bin:16.1.4.3.2	RNA processing.pre-RNA splicing.spliceosome disassembly.ILS spliceosome disassembly complex.component *(STIPL)	0.31746	0.995911	0.104733	-0.855057	-1.13088	1	Cre07.g325713
bin:16.2.1.7.1.1.2	RNA processing.RNA modification.mRNA modification.mRNA methylation.adenosine N6-methylation.MAC adenosine N6-methyltransferase complex.component *(MTB)	0.31746	0.995911	0.104733	-0.855868	-1.13195	1	Cre01.g050600
bin:4.6.4.4	Amino acid metabolism.amino acid degradation.lysine degradation.D-2-hydroxyglutarate dehydrogenase	0.31746	0.995911	0.104733	-0.855301	-1.1312	1	Cre08.g370550
bin:16.5.2.1	RNA processing.mRNA silencing.miRNA pathway.miRNA biogenesis	0.317771	0.995911	0.0883594	0.590504	1.14923	6	Cre03.g191200,Cre13.g592150,Cre05.g244750,Cre09.g390430,Cre12.g552650
bin:1.1.2.9.5	Photosynthesis.photophosphorylation.cytochrome b6/f complex.assembly.assembly factor *(HCF164)	0.319277	0.995911	0.105125	0.848082	1.11764	1	Cre17.g702150
bin:15.4.3.2	RNA biosynthesis.RNA polymerase III-dependent transcription.TFIIIb transcription factor complex.component *(BDP1)	0.319277	0.995911	0.105125	0.848406	1.11807	1	Cre15.g640800
bin:26.12.1.3.2	External stimuli response.virus.virus infection.nuclear shuttle protein (NSP) nucleocytoplasmic trafficking.accessory co-factor *(NIG)	0.319277	0.995911	0.105125	0.847271	1.11657	1	Cre06.g302900
bin:23.1.3.1	Protein translocation.chloroplast.inner envelope TIC translocation system.TIC-20 complex	0.319444	0.995911	0.104344	-0.854246	-1.12981	1	Cre04.g225050
bin:23.1.3.1.1	Protein translocation.chloroplast.inner envelope TIC translocation system.TIC-20 complex.component *(Tic20-I/IV)	0.319444	0.995911	0.104344	-0.854246	-1.12981	1	Cre04.g225050
bin:8.1.1.2	Polyamine metabolism.putrescine biosynthesis.arginine decarboxylation pathway.agmatine iminohydrolase *(AIH)	0.319444	0.995911	0.104344	-0.854571	-1.13023	1	Cre01.g009350
bin:15.5.2.2	RNA biosynthesis.DNA-binding transcriptional regulation.zinc-coordinating DNA-binding domain.Cys4-GATA-related domain	0.320423	0.995911	0.0968878	0.759532	1.12393	2	Cre08.g358532
bin:15.5.2.2.1	RNA biosynthesis.DNA-binding transcriptional regulation.zinc-coordinating DNA-binding domain.Cys4-GATA-related domain.A/B-GATA-type transcription factor	0.320423	0.995911	0.0968878	0.759532	1.12393	2	Cre08.g358532
bin:12.3.1.1.2	Chromatin organisation.post-translational histone modification.histone methylation.lysine methylation.class-I histone methyltransferase activities	0.321192	0.995911	0.0931455	0.705299	1.1384	3	Cre16.g693750
bin:12.3.1.1.2.1	Chromatin organisation.post-translational histone modification.histone methylation.lysine methylation.class-I histone methyltransferase activities.PRC2 histone methylation complex	0.321192	0.995911	0.0931455	0.705299	1.1384	3	Cre16.g693750
bin:7.13.4.2.2	Coenzyme metabolism.tetrapyrrole biosynthesis.protoporphyrin IX formation.coproporphyrinogen III oxidase activities.oxygen-independent coproporphyrinogen III oxidase *(HemN)	0.321285	0.995911	0.104733	0.846378	1.1154	1	Cre03.g171461
bin:5.4.1.1.1.2	Lipid metabolism.sphingolipid metabolism.ceramide biosynthesis.serine C-palmitoyltransferase activity.serine C-palmitoyltransferase complex.catalytic component *(LCB2)	0.321429	0.995911	0.103958	-0.853029	-1.1282	1	Cre04.g230144
bin:24.2.4.1.3	Solute transport.carrier-mediated transport.MOP superfamily.MATE family.metal-citrate complex transporter *(FRD)	0.321608	0.995911	0.119348	-0.670885	-1.16758	3	Cre17.g739650,Cre04.g213150,Cre04.g213000
bin:24.2.20	Solute transport.carrier-mediated transport.manganese/calcium cation transporter *(BICAT)	0.322183	0.995911	0.096563	0.759178	1.12341	2	Cre16.g660000
bin:1.1.4.2.5	Photosynthesis.photophosphorylation.photosystem I.PS-I complex.component *(PsaE)	0.323293	0.995911	0.104344	0.845162	1.11379	1	Cre10.g420350
bin:17.1.2.2.1.3.1	Protein biosynthesis.ribosome biogenesis.large ribosomal subunit (LSU).LSU processome.pre-60S ribosomal subunit nuclear assembly.PWP1 assembly complex.component *(SHREK1)	0.323293	0.995911	0.104344	0.845811	1.11465	1	Cre01.g035000
bin:17.3.1.3.4	Protein biosynthesis.translation initiation.Pre-Initiation Complex (PIC) module.eIF3 mRNA-to-PIC binding complex.component *(eIF3d)	0.323293	0.995911	0.104344	0.844756	1.11326	1	Cre05.g242300
bin:27.12.3	Multi-process regulation.RAM (Regulation of Ace2 and Morphogenesis) signalling.protein kinase component *(SIK1)	0.323293	0.995911	0.104344	0.844432	1.11283	1	Cre07.g317300
bin:18.14.2.12	Protein modification.protein folding.FKBP-type chaperone activities.peptidyl-prolyl cis-trans isomerase *(FKBP17-2/3)	0.323413	0.995911	0.103576	-0.851894	-1.12669	1	Cre02.g095097
bin:6.1.5.11	Nucleotide metabolism.purines.catabolism.ureidoglycolate amidohydrolase *(UAH)	0.323413	0.995911	0.103576	-0.851813	-1.12659	1	Cre06.g276700
bin:7.1.1.2	Coenzyme metabolism.molybdenum cofactor biosynthesis.precursor Z biosynthesis.accessory protein *(CNX3)	0.323413	0.995911	0.103576	-0.851651	-1.12637	1	Cre08.g361050
bin:18.4.4.4	Protein modification.phosphorylation.CAMK protein kinase families.CDPK protein kinase	0.32381	0.995911	0.0902635	0.650296	1.12879	4	Cre07.g328900,Cre01.g009500
bin:27.8.4	Multi-process regulation.calcium-dependent signalling.calcium sensor and kinase *(CPK)	0.32381	0.995911	0.0902635	0.650296	1.12879	4	Cre07.g328900,Cre01.g009500
bin:13.2.3.5	Cell division.cell cycle organisation.chromosome segregation.outer kinetochore KNL1-Mis12-Ndc80 network	0.323944	0.995911	0.0962406	0.758842	1.12291	2	Cre05.g237750,Cre01.g008450
bin:3.10	Carbohydrate metabolism.gluconeogenesis	0.325269	0.995911	0.123257	-0.577327	-1.10677	4	Cre12.g510650,Cre17.g734548
bin:50.6.2	Enzyme classification.EC_6 ligases.EC_6-2 ligase forming carbon-sulfur bond	0.325269	0.995911	0.123257	-0.576745	-1.10566	4	Cre01.g055408,Cre13.g566650
bin:17.1.2.1.12	Protein biosynthesis.ribosome biogenesis.large ribosomal subunit (LSU).LSU proteome.component *(uL13)	0.325301	0.995911	0.103958	0.843864	1.11208	1	Cre12.g532550
bin:7.13.2.1	Coenzyme metabolism.tetrapyrrole biosynthesis.uroporphyrinogen III formation.porphobilinogen synthase *(HemB)	0.325301	0.995911	0.103958	0.843459	1.11155	1	Cre02.g091050
bin:7	Coenzyme metabolism	0.326111	0.995911	0.0696133	0.31647	1.09245	97	Cre02.g141200,Cre12.g560600,Cre16.g659050,Cre07.g322950,Cre06.g261150,Cre12.g552850,Cre06.g277200,Cre14.g633000,Cre16.g673281,Cre01.g040050,Cre07.g313700,Cre06.g311600,Cre12.g498550,Cre03.g203850,Cre16.g675250,Cre02.g085450,Cre14.g630895,Cre03.g171461,Cre02.g091050,Cre10.g423500,Cre01.g045902,Cre13.g602901,Cre08.g374400,Cre12.g510800
bin:2.1.2	Cellular respiration.glycolysis.methylglyoxal degradation	0.327815	0.995911	0.0919686	0.703091	1.13484	3	Cre04.g216100,Cre06.g276450,Cre12.g557700
bin:50.5.2	Enzyme classification.EC_5 isomerases.EC_5-2 cis-trans-isomerase	0.327979	0.995911	0.0802023	0.436482	1.10994	17	Cre12.g499400,Cre06.g292500
bin:19.2.3.3	Protein homeostasis.ubiquitin-proteasome system.ubiquitin-fold protein deconjugation.RUB deconjugation	0.328313	0.995911	0.08654	0.584097	1.13676	6	Cre03.g194250,Cre11.g467647,Cre05.g234300,Cre11.g478240
bin:5.2.5.5.1	Lipid metabolism.glycerolipid metabolism.phosphatidylcholine biosynthesis.choline homeostasis.phosphocholine phosphatase *(PS2/PECP1)	0.329225	0.995911	0.095288	0.755515	1.11799	2	Cre02.g114500
bin:16.1.6.13.1	RNA processing.pre-RNA splicing.spliceosome-associated non-snRNP factor activities.SMU1-SMU2 RNA splicing factor complex.component *(SMU1)	0.329365	0.995911	0.102449	-0.850839	-1.1253	1	Cre01.g020400
bin:16.6.3.1.2	RNA processing.organelle RNA processing machinery.RNA homeostasis.ribonuclease activities.exoribonuclease *(RNase J)	0.329365	0.995911	0.102449	-0.849298	-1.12326	1	Cre16.g683050
bin:17.6	Protein biosynthesis.organellar translation machinery	0.32956	0.995911	0.0766747	0.388212	1.12124	30	Cre09.g405200,Cre12.g560550,Cre12.g519180,Cre02.g109050,Cre05.g248600,Cre03.g183750,Cre01.g030050,Cre03.g172100
bin:12.4.8.2	Chromatin organisation.nucleosome remodeling.other chromatin remodeling activities.SSO1653-like group	0.330986	0.995911	0.0949752	0.752352	1.11331	2	Cre16.g687301,Cre06.g270850
bin:13.4.2.3	Cell division.cytokinesis.cell-plate formation.SNARE cell-plate vesicle fusion complex	0.330986	0.995911	0.0949752	0.750546	1.11063	2	Cre04.g225900
bin:29.4.1	Plant organogenesis.flower formation.photoperiodic pathway	0.330986	0.995911	0.0949752	0.752758	1.11391	2	Cre08.g375301,Cre14.g609300
bin:7.2	Coenzyme metabolism.thiamine pyrophosphate biosynthesis	0.330986	0.995911	0.0949752	0.754438	1.11639	2	Cre01.g040050
bin:22.2.1.2.2.2	Vesicle trafficking.retrograde trafficking.Coat protein I (COPI) coatomer machinery.coat protein recruiting.ARF-GTPase guanyl-nucleotide exchange.ARF-GEF factor *(BIG)	0.331349	0.995911	0.10208	-0.848487	-1.12219	1	Cre09.g390319
bin:24.2.1.1.11	Solute transport.carrier-mediated transport.DMT superfamily.NST-TPT group.nucleotide sugar transporter *(UUAT)	0.331349	0.995911	0.10208	-0.848893	-1.12273	1	Cre04.g227450
bin:17.3	Protein biosynthesis.translation initiation	0.332155	0.995911	0.142057	-0.402795	-1.0942	11	Cre06.g298100,Cre17.g697450,Cre03.g207825,Cre02.g103550
bin:1.1.1.5.3.2	Photosynthesis.photophosphorylation.photosystem II.photosynthetic acclimation.non-photochemical quenching (NPQ).qH-type antenna quenching	0.333333	0.995911	0.102449	0.84208	1.10973	1	Cre03.g181250
bin:1.1.1.5.3.2.3	Photosynthesis.photophosphorylation.photosystem II.photosynthetic acclimation.non-photochemical quenching (NPQ).qH-type antenna quenching.regulatory protein *(ROQH1)	0.333333	0.995911	0.102449	0.84208	1.10973	1	Cre03.g181250
bin:13.4.4.3	Cell division.cytokinesis.phragmoplast disassembly.Katanin-recruiting microtubule-anchoring complex	0.333333	0.995911	0.101714	-0.843864	-1.11607	1	Cre13.g567150
bin:13.4.4.3.2	Cell division.cytokinesis.phragmoplast disassembly.Katanin-recruiting microtubule-anchoring complex.component *(WDR8)	0.333333	0.995911	0.101714	-0.843864	-1.11607	1	Cre13.g567150
bin:14.7.5	DNA damage response.nucleotide excision repair (NER).DNA repair endonuclease *(XPG)	0.333333	0.995911	0.101714	-0.845567	-1.11833	1	Cre10.g429050
bin:16.3.1.1	RNA processing.RNA transport.receptor-mediated nuclear transport.tRNA export	0.333333	0.995911	0.102449	0.842323	1.11005	1	Cre12.g496200
bin:16.3.1.1.1	RNA processing.RNA transport.receptor-mediated nuclear transport.tRNA export.tRNA export karyopherin *(XPOT)	0.333333	0.995911	0.102449	0.842323	1.11005	1	Cre12.g496200
bin:18.3.1.2	Protein modification.lipidation.glycophosphatidylinositol (GPI) anchor addition.GPI transamidase complex	0.333333	0.995911	0.101714	-0.84792	-1.12144	1	Cre03.g150400
bin:18.3.1.2.4	Protein modification.lipidation.glycophosphatidylinositol (GPI) anchor addition.GPI transamidase complex.component *(PIG-U)	0.333333	0.995911	0.101714	-0.84792	-1.12144	1	Cre03.g150400
bin:22.5.5	Vesicle trafficking.clathrin coated vesicle (CCV) machinery.AP-4 vacuole cargo adaptor complex	0.333333	0.995911	0.101714	-0.844837	-1.11736	1	Cre05.g234665
bin:22.5.5.2	Vesicle trafficking.clathrin coated vesicle (CCV) machinery.AP-4 vacuole cargo adaptor complex.large subunit beta *(AP4B)	0.333333	0.995911	0.101714	-0.844837	-1.11736	1	Cre05.g234665
bin:22.7.1.5.2	Vesicle trafficking.vesicle target membrane fusion.SNARE membrane fusion complexes.R-type SNARE longin components.YKT6-group component	0.333333	0.995911	0.101714	-0.845648	-1.11843	1	Cre17.g728150
bin:23.5.2.1.9	Protein translocation.nucleus.nucleocytoplasmic transport.nuclear transport receptor activities.export karyopherin *(XPO3/XPOT)	0.333333	0.995911	0.102449	0.842323	1.11005	1	Cre12.g496200
bin:27.6.2	Multi-process regulation.phosphoinositide signalling.phosphoinositide homeostasis	0.333797	0.995911	0.0813027	0.482733	1.11815	11	Cre09.g400478,Cre09.g388750
bin:50.1	Enzyme classification.EC_1 oxidoreductases	0.334023	0.995911	0.0661326	0.298588	1.07303	155	Cre13.g570900,Cre06.g278148,Cre06.g297400,Cre06.g251400,Cre04.g220387,Cre08.g373100,Cre14.g628650,Cre03.g209393,Cre12.g500150,Cre17.g743897,Cre12.g504950,Cre02.g145800,Cre13.g567100,Cre13.g577450,Cre07.g356250,Cre14.g630859,Cre08.g365825,Cre07.g357200,Cre09.g388800,Cre09.g397105,Cre12.g534800,Cre07.g354450,Cre16.g684350,Cre02.g085450,Cre01.g054250,Cre05.g232002,Cre02.g094100,Cre03.g161250,Cre14.g…
bin:19.2.5.2.1	Protein homeostasis.ubiquitin-proteasome system.26S proteasome.19S regulatory particle.base subcomplex	0.334101	0.995911	0.111011	-0.754827	-1.1585	2	Cre04.g216600
bin:1.1.1.4.3	Photosynthesis.photophosphorylation.photosystem II.repair and reassembly cycle.stabilizing factor *(ELIP)	0.33432	0.995911	0.128143	-0.51059	-1.10794	6	Cre09.g393173,Cre07.g320400
bin:22.6	Vesicle trafficking.vesicle tethering	0.334884	0.995911	0.164406	-0.313403	-1.08593	26	Cre07.g339350,Cre03.g154500
bin:4.4.3	Amino acid metabolism.serine group amino acid biosynthesis.glycine biosynthesis	0.335341	0.995911	0.10208	0.841512	1.10898	1	Cre09.g411900
bin:4.4.3.1	Amino acid metabolism.serine group amino acid biosynthesis.glycine biosynthesis.serine hydroxymethyltransferase *(SHM)	0.335341	0.995911	0.10208	0.841512	1.10898	1	Cre09.g411900
bin:17.6.3.1	Protein biosynthesis.organellar translation machinery.translation initiation.methionyl-tRNA formyltransferase	0.336268	0.995911	0.0940503	0.748212	1.10718	2	Cre12.g560550
bin:5.1	Lipid metabolism.fatty acid metabolism	0.336504	0.995911	0.0727141	0.346031	1.08961	48	Cre03.g208050,Cre06.g251400,Cre14.g628650,Cre03.g144807,Cre02.g145800,Cre16.g673001,Cre16.g695050,Cre17.g722150,Cre06.g282800,Cre05.g232002,Cre06.g268750,Cre10.g458183,Cre02.g145200,Cre09.g392430,Cre02.g113100,Cre08.g373050
bin:13.1.3.2.1	Cell division.DNA replication.elongation.DNA polymerase delta complex.component *(POLD1)	0.337302	0.995911	0.100991	-0.843459	-1.11554	1	Cre01.g015250
bin:12.3.2.1	Chromatin organisation.post-translational histone modification.histone acetylation.NuA4 histone acetyltransferase complex	0.337349	0.995911	0.0850427	0.578761	1.12638	6	Cre16.g692400,Cre03.g144907,Cre09.g414050
bin:15.1.2.8	RNA biosynthesis.DNA-dependent RNA polymerase complexes.RNA polymerase II complex.component *(NRPB11)	0.337349	0.995911	0.101714	0.840539	1.1077	1	Cre13.g565550
bin:15.1.4	RNA biosynthesis.DNA-dependent RNA polymerase complexes.RNA polymerase IV complex	0.337349	0.995911	0.101714	0.840539	1.1077	1	Cre13.g565550
bin:15.1.4.8	RNA biosynthesis.DNA-dependent RNA polymerase complexes.RNA polymerase IV complex.component *(NRPD11)	0.337349	0.995911	0.101714	0.840539	1.1077	1	Cre13.g565550
bin:15.1.5	RNA biosynthesis.DNA-dependent RNA polymerase complexes.RNA polymerase V complex	0.337349	0.995911	0.101714	0.840539	1.1077	1	Cre13.g565550
bin:15.1.5.8	RNA biosynthesis.DNA-dependent RNA polymerase complexes.RNA polymerase V complex.component *(NRPE11)	0.337349	0.995911	0.101714	0.840539	1.1077	1	Cre13.g565550
bin:17.1.3.2.1.11	Protein biosynthesis.ribosome biogenesis.small ribosomal subunit (SSU).SSU processome.pre-40S ribosomal subunit nuclear assembly.assembly factor *(UTP14)	0.337349	0.995911	0.101714	0.840376	1.10749	1	Cre11.g478950
bin:5.1.9.6.3	Lipid metabolism.fatty acid metabolism.fatty acid degradation.glyoxylate cycle.isocitrate lyase	0.337349	0.995911	0.101714	0.840782	1.10802	1	Cre06.g282800
bin:7.14.2.1	Coenzyme metabolism.heme biosynthesis.heme oxygenase activities.alpha-helical heme oxygenase *(HO)	0.337349	0.995911	0.101714	0.83989	1.10685	1	Cre10.g423500
bin:15.5.10	RNA biosynthesis.DNA-binding transcriptional regulation.undefined DNA-binding domain	0.337589	0.995911	0.0817516	0.498569	1.12363	10	Cre12.g502650,Cre02.g095950,Cre06.g297150,Cre04.g218050,Cre03.g177700,Cre03.g153050
bin:26	External stimuli response	0.33867	0.995911	0.0741759	0.366292	1.091	34	Cre06.g295200,Cre12.g527600,Cre02.g090850,Cre03.g164350,Cre01.g021450,Cre03.g155450,Cre12.g520650,Cre07.g319500,Cre06.g302900,Cre06.g278122,Cre04.g228650,Cre16.g672750,Cre16.g686000
bin:15.5.3.1	RNA biosynthesis.DNA-binding transcriptional regulation.helix-turn-helix DNA-binding domain.HOMEO domain	0.339196	0.995911	0.115734	-0.659241	-1.14731	3	Cre08.g375400,Cre12.g508644
bin:13.4.5.3	Cell division.cytokinesis.endoplasmic reticulum (ER) reorganisation.regulatory E3 ubiquitin ligase *(LUNAPARK)	0.339286	0.995911	0.100633	-0.842891	-1.11479	1	Cre03.g161750
bin:19.2.2.1.3	Protein homeostasis.ubiquitin-proteasome system.ubiquitin-fold protein conjugation.UBQ conjugation (ubiquitylation).E2 ubiquitin-conjugating enzyme activities	0.339404	0.995911	0.0899861	0.697678	1.1261	3	Cre10.g430050,Cre08.g372400
bin:4.2.2	Amino acid metabolism.aspartate group amino acid biosynthesis.aspartate-derived amino acids	0.339542	0.995911	0.0819779	0.510981	1.12142	9	Cre03.g162550,Cre05.g237400,Cre10.g458500,Cre03.g206600
bin:20.2.2.1.2	Cytoskeleton organisation.microfilament network.actin polymerisation.Arp2/3 actin polymerization initiation complex.component *(Arp3)	0.34127	0.995911	0.100279	-0.842566	-1.11436	1	Cre16.g676050
bin:5.2.4.1.1	Lipid metabolism.glycerolipid metabolism.phosphatidylethanolamine biosynthesis.CDP-ethanolamine pathway.serine decarboxylase *(SDC1)	0.34127	0.995911	0.100279	-0.842242	-1.11393	1	Cre01.g038250
bin:1.1.1.3.11	Photosynthesis.photophosphorylation.photosystem II.assembly.assembly factor *(Psb32)	0.343254	0.995911	0.0999277	-0.840214	-1.11125	1	Cre03.g182150
bin:17.4.2.2.2	Protein biosynthesis.translation elongation.eEF2 mRNA-translocation factor activity.regulatory eEF2 diphthamide-modification.diphthamide biosynthesis protein *(DPH2)	0.343254	0.995911	0.0999277	-0.841836	-1.11339	1	Cre08.g376150
bin:19.2.6	Protein homeostasis.ubiquitin-proteasome system.DAR ubiquitin-dependent protease system	0.34331	0.995911	0.0928481	0.745132	1.10262	2	Cre26.g756897
bin:22.2.1.1	Vesicle trafficking.retrograde trafficking.Coat protein I (COPI) coatomer machinery.coat protein complex	0.343318	0.995911	0.10925	-0.751055	-1.15271	2	Cre02.g118500,Cre04.g217921
bin:13.3.5.2.3.1	Cell division.meiotic recombination.meiotic crossover.class-II/MUS81-dependent crossover pathway.RTR Holliday junction dissolution complex.helicase component *(RecQ4A)	0.343373	0.995911	0.100633	0.837781	1.10407	1	Cre04.g219750
bin:17.6.2.2.29	Protein biosynthesis.organellar translation machinery.plastidial ribosome biogenesis.large ribosomal subunit proteome.component *(bL34c)	0.343373	0.995911	0.100633	0.837051	1.10311	1	Cre01.g030050
bin:13.1	Cell division.DNA replication	0.344322	0.995911	0.0728939	0.356343	1.08781	38	Cre07.g316850,Cre02.g084800,Cre10.g424200,Cre01.g017450,Cre07.g351400,Cre17.g701350,Cre03.g179961,Cre03.g199400,Cre06.g295700,Cre07.g337150,Cre01.g019750,Cre01.g030150,Cre07.g314650,Cre03.g204900,Cre17.g718850,Cre16.g679950,Cre07.g338000
bin:6.2.4	Nucleotide metabolism.pyrimidines.catabolism	0.344633	0.995911	0.122679	-0.546505	-1.12858	5	Cre13.g570550
bin:50.3	Enzyme classification.EC_3 hydrolases	0.34472	0.995911	0.0646485	0.296781	1.06912	158	Cre06.g278202,Cre09.g393900,Cre03.g185550,Cre03.g168700,Cre07.g330600,Cre01.g026100,Cre03.g199983,Cre02.g114500,Cre03.g194250,Cre12.g488050,Cre10.g435300,Cre03.g174000,Cre02.g095087,Cre01.g022650,Cre16.g678213,Cre11.g480750,Cre01.g011300,Cre01.g037000,Cre16.g680678,Cre12.g500350,Cre10.g461250,Cre09.g399073,Cre07.g356150,Cre07.g333000,Cre06.g276450,Cre06.g271400,Cre03.g165000,Cre09.g390200,Cre12.g…
bin:14.6.2	DNA damage response.base excision repair (BER).oxoguanine DNA glycosylase *(OGG1)	0.34739	0.995911	0.0999277	0.836645	1.10257	1	Cre01.g063632
bin:50.6	Enzyme classification.EC_6 ligases	0.347719	0.995911	0.0728939	0.359724	1.08379	36	Cre16.g651750,Cre12.g530650,Cre03.g169850,Cre06.g258700,Cre07.g313700,Cre09.g416050,Cre12.g522350,Cre12.g510800,Cre14.g614900,Cre02.g087950,Cre06.g278177,Cre09.g406050,Cre06.g278098,Cre08.g373050,Cre02.g113200,Cre16.g689871,Cre01.g048050,Cre07.g350500,Cre01.g071662,Cre17.g708800,Cre13.g566000
bin:25.3.1	Nutrient uptake.phosphorus assimilation.phosphate signalling	0.349206	0.995911	0.0988903	-0.836483	-1.10631	1	Cre07.g325950
bin:25.3.1.2	Nutrient uptake.phosphorus assimilation.phosphate signalling.regulatory protein *(SPX)	0.349206	0.995911	0.0988903	-0.836483	-1.10631	1	Cre07.g325950
bin:22.1.3	Vesicle trafficking.anterograde trafficking.vesicle tethering	0.349246	0.995911	0.113787	-0.654175	-1.1385	3	Cre06.g289700
bin:22.1.3.1	Vesicle trafficking.anterograde trafficking.vesicle tethering.TRAPP-I tethering complex	0.349246	0.995911	0.113787	-0.654175	-1.1385	3	Cre06.g289700
bin:15.3.1	RNA biosynthesis.RNA polymerase II-dependent transcription.RNA polymerase-II assembly and nuclear import	0.349338	0.995911	0.0883594	0.692883	1.11836	3	Cre06.g267150
bin:13.1.3.3.1	Cell division.DNA replication.elongation.DNA polymerase epsilon complex.catalytic component *(POL2/POLE1)	0.349398	0.995911	0.0995791	0.836159	1.10193	1	Cre03.g179961
bin:22.5.2	Vesicle trafficking.clathrin coated vesicle (CCV) machinery.AP-1 trans-Golgi network cargo adaptor complex	0.349398	0.995911	0.0995791	0.835996	1.10172	1	Cre09.g394100
bin:22.5.2.4	Vesicle trafficking.clathrin coated vesicle (CCV) machinery.AP-1 trans-Golgi network cargo adaptor complex.small subunit sigma *(AP1S)	0.349398	0.995911	0.0995791	0.835996	1.10172	1	Cre09.g394100
bin:16.2.5.1.1.2	RNA processing.RNA modification.RNA pseudouridylation.stand-alone pseudouridine synthase activities.TruA-type tRNA pseudouridine synthase activities.tRNA pseudouridine synthase	0.35023	0.995911	0.107972	-0.738968	-1.13416	2	Cre03.g152950,Cre16.g691900
bin:10.2.2	Redox homeostasis.glutathione-based redox regulation.glutathione degradation	0.350993	0.995911	0.0880945	0.691694	1.11645	3	Cre14.g609030,Cre10.g452000
bin:12.4.2.1	Chromatin organisation.nucleosome remodeling.ISWI chromatin remodeling complexes.shared ATPase component *(CHR11/CHR17)	0.351406	0.995911	0.0992333	0.834942	1.10033	1	Cre12.g508150
bin:26.10.1	External stimuli response.pathogen.pattern-triggered immunity (PTI) machinery	0.351406	0.995911	0.0992333	0.83478	1.10011	1	Cre06.g278122
bin:26.10.1.1	External stimuli response.pathogen.pattern-triggered immunity (PTI) machinery.bacterial elicitor response	0.351406	0.995911	0.0992333	0.83478	1.10011	1	Cre06.g278122
bin:26.10.1.1.4	External stimuli response.pathogen.pattern-triggered immunity (PTI) machinery.bacterial elicitor response.lipopolysaccharide-binding protein *(LBR)	0.351406	0.995911	0.0992333	0.83478	1.10011	1	Cre06.g278122
bin:16.2.1.1	RNA processing.RNA modification.mRNA modification.RNA 5-end processing	0.351852	0.995911	0.0840746	0.597069	1.10203	5	Cre01.g026100
bin:50.2.8	Enzyme classification.EC_2 transferases.EC_2-8 transferase transferring sulfur-containing group	0.351852	0.995911	0.0840746	0.597105	1.1021	5	Cre06.g261150
bin:18.12.3.3	Protein modification.targeting peptide maturation.plastid.carboxy-terminal processing peptidase *(CtpA)	0.352113	0.995911	0.0913924	0.741318	1.09698	2	Cre06.g265850
bin:24.2.6.2	Solute transport.carrier-mediated transport.TOC superfamily.transport protein *(TSUP)	0.352649	0.995911	0.0878313	0.691166	1.11559	3	Cre14.g627251,Cre16.g658750,Cre14.g627350
bin:19.2.6.1	Protein homeostasis.ubiquitin-proteasome system.DAR ubiquitin-dependent protease system.ubiquitin-dependent protease *(DA1/DAR)	0.353175	0.995911	0.0982123	-0.833806	-1.10277	1	Cre10.g424350
bin:5.1.9.2	Lipid metabolism.fatty acid metabolism.fatty acid degradation.core beta-oxidation	0.353395	0.995911	0.0838361	0.596638	1.10124	5	Cre16.g695050,Cre05.g232002
bin:15	RNA biosynthesis	0.354077	0.995911	0.0650878	0.308538	1.07422	108	Cre02.g075600,Cre13.g576250,Cre06.g267150,Cre17.g709800,Cre12.g538400,Cre10.g454650,Cre16.g673250,Cre08.g358532,Cre07.g345050,Cre02.g089150,Cre12.g502650,Cre08.g364250,Cre04.g212700,Cre15.g636650,Cre11.g467577,Cre16.g687301,Cre09.g391541,Cre15.g640800,Cre13.g565550,Cre06.g253250,Cre02.g095950,Cre06.g275350,Cre06.g297150,Cre04.g218050,Cre02.g110150,Cre09.g388208,Cre12.g518107,Cre04.g212650,Cre03.g…
bin:22.6.5.5	Vesicle trafficking.vesicle tethering.RAB5-RAB7-dependent pathway.MON1-CCZ1 RAB7 nucleotide exchange factor complex	0.354839	0.995911	0.10714	-0.738699	-1.13374	2	Cre03.g154500
bin:26.6	External stimuli response.drought	0.354839	0.995911	0.10714	-0.738855	-1.13398	2	Cre03.g176550
bin:26.6.1	External stimuli response.drought.stomatal closure signalling	0.354839	0.995911	0.10714	-0.738855	-1.13398	2	Cre03.g176550
bin:1.1.4	Photosynthesis.photophosphorylation.photosystem I	0.35503	0.995911	0.123842	-0.504137	-1.09393	6	Cre11.g467573,Cre17.g724300,Cre12.g524300
bin:22.3.1.1	Vesicle trafficking.endocytic trafficking.ESCRT-mediated sorting.ESCRT-I complex	0.355422	0.995911	0.09855	0.83332	1.09819	1	Cre08.g362550
bin:22.3.1.1.3	Vesicle trafficking.endocytic trafficking.ESCRT-mediated sorting.ESCRT-I complex.component *(VPS37)	0.355422	0.995911	0.09855	0.83332	1.09819	1	Cre08.g362550
bin:14.11.2	DNA damage response.DNA-protein crosslink (DPC) repair.tyrosyl-DNA phosphodiesterase *(TDP2)	0.35596	0.995911	0.0873098	0.686885	1.10868	3	Cre12.g521600
bin:19.4.2.8	Protein homeostasis.proteolysis.serine peptidase activities.mitochondrion Clp-type protease complex	0.356481	0.995911	0.0833634	0.595849	1.09978	5	Cre02.g147850,Cre12.g510900
bin:16.2.1.1.1	RNA processing.RNA modification.mRNA modification.RNA 5-end processing.RNA 5-end capping	0.356784	0.995911	0.112379	-0.648171	-1.12805	3	Cre03.g204752,Cre07.g319150,Cre07.g338400
bin:14.6.11.2	DNA damage response.base excision repair (BER).apurinic/apyrimidinic (AP) endonuclease activities.AP-endonuclease *(APE2)	0.357394	0.995911	0.0905429	0.739212	1.09386	2	Cre12.g532750,Cre12.g534151
bin:16.3.3.1	RNA processing.RNA transport.TREX-2 ribonucleoparticle (RNP) trafficking complex.scaffold component *(GANP/SAC3)	0.357394	0.995911	0.0905429	0.739078	1.09366	2	Cre02.g143600
bin:4.6.7.8.1	Amino acid metabolism.amino acid degradation.branched-chain amino acids.acyl-CoA dehydrogenase oxidation.ETF electron transfer flavoprotein heterodimer	0.357394	0.995911	0.0905429	0.74041	1.09563	2	Cre16.g687950
bin:1.1.4.3.1	Photosynthesis.photophosphorylation.photosystem I.assembly and maintenance.assembly factor *(HCF101)	0.35743	0.995911	0.0982123	0.832671	1.09733	1	Cre01.g045902
bin:7.12.1.2.3	Coenzyme metabolism.iron-sulfur cluster assembly machinery.plastidial SUF system.transfer phase.scaffold protein *(HCF101)	0.35743	0.995911	0.0982123	0.832671	1.09733	1	Cre01.g045902
bin:14.4.7	DNA damage response.homologous recombination repair (HR).single-strand annealing (SSA) pathway	0.359127	0.995911	0.0972151	-0.832995	-1.1017	1	Cre03.g184651
bin:14.4.7.2	DNA damage response.homologous recombination repair (HR).single-strand annealing (SSA) pathway.protein factor *(RAD51D)	0.359127	0.995911	0.0972151	-0.832995	-1.1017	1	Cre03.g184651
bin:13.3.5.1	Cell division.meiotic recombination.meiotic crossover.class-I/ZMM crossover pathway	0.360317	0.995911	0.0843144	0.638178	1.10776	4	Cre07.g329800,Cre02.g117150,Cre01.g036050
bin:50.4.1	Enzyme classification.EC_4 lyases.EC_4-1 carbon-carbon lyase	0.360335	0.995911	0.0774768	0.462905	1.09717	13	Cre01.g006950,Cre13.g578150,Cre06.g282800,Cre01.g028423,Cre02.g145200
bin:14.4.5.2	DNA damage response.homologous recombination repair (HR).Smc5-Smc6 complex.NSE1-NSE3-NSE4 subcomplex	0.360915	0.995911	0.0899861	0.736086	1.08924	2	Cre04.g215650
bin:18.2.1.4	Protein modification.acetylation.NatA/NatE N-terminal acetylase complexes.shared regulatory component *(HYPK)	0.361111	0.995911	0.0968878	-0.831454	-1.09966	1	Cre01.g041000
bin:24.2.4.1.1	Solute transport.carrier-mediated transport.MOP superfamily.MATE family.metabolite transporter *(DTX)	0.361702	0.995911	0.0780892	0.490755	1.10601	10	Cre01.g014150,Cre01.g051211
bin:24.2.15	Solute transport.carrier-mediated transport.anion channel / anion:proton antiporter *(CLC)	0.361809	0.995911	0.111463	-0.646467	-1.12508	3	Cre09.g404100,Cre01.g037150,Cre01.g038700
bin:7.7	Coenzyme metabolism.pyridoxal-phosphate homeostasis	0.361809	0.995911	0.111463	-0.644239	-1.1212	3	Cre01.g025100,Cre03.g167051
bin:17.6.3	Protein biosynthesis.organellar translation machinery.translation initiation	0.362583	0.995911	0.0862866	0.684301	1.10451	3	Cre12.g560550
bin:12.3.2.3.1	Chromatin organisation.post-translational histone modification.histone acetylation.HD1-type histone deacetylase family.class-I histone deacetylase activities	0.362654	0.995911	0.0824344	0.591522	1.0918	5	Cre06.g264400,Cre17.g722050,Cre03.g182600
bin:26.1.2.1.2	External stimuli response.light.UV-A/blue light.cryptochrome-mediated photoperception.cryptochrome-DASH photoreceptor *(CRYD)	0.363095	0.995911	0.096563	-0.830562	-1.09848	1	Cre02.g078939
bin:12.4.4.4	Chromatin organisation.nucleosome remodeling.SWR1 chromatin remodeling complex.component *(ARP6)	0.363454	0.995911	0.0972151	0.829913	1.0937	1	Cre08.g382590
bin:13.1.1.1.2	Cell division.DNA replication.preinitiation.origin recognition complex.component *(ORC2)	0.363454	0.995911	0.0972151	0.829751	1.09349	1	Cre03.g199400
bin:14.11.3	DNA damage response.DNA-protein crosslink (DPC) repair.crosslink-repair peptidase *(WSS1a)	0.363454	0.995911	0.0972151	0.82894	1.09242	1	Cre07.g333850
bin:16.3.2.1.4	RNA processing.RNA transport.TREX/THO ribonucleoparticle (RNP) trafficking complex.THO subcomplex.component *(THOC5)	0.363454	0.995911	0.0972151	0.828453	1.09178	1	Cre17.g705550
bin:19.4.2.4.4	Protein homeostasis.proteolysis.serine peptidase activities.LON-type ATP-dependent protease activities.protease *(LON6)	0.363454	0.995911	0.0972151	0.829264	1.09284	1	Cre17.g716850
bin:4.2.2.8.5	Amino acid metabolism.aspartate group amino acid biosynthesis.aspartate-derived amino acids.isoleucine biosynthesis.dihydroxy-acid dehydratase	0.363454	0.995911	0.0972151	0.829994	1.09381	1	Cre03.g206600
bin:4.3.2.3	Amino acid metabolism.pyruvate group amino acid biosynthesis.pyruvate-derived amino acids.dihydroxy-acid dehydratase	0.363454	0.995911	0.0972151	0.829994	1.09381	1	Cre03.g206600
bin:20.2.2	Cytoskeleton organisation.microfilament network.actin polymerisation	0.363905	0.995911	0.122108	-0.500951	-1.08702	6	Cre16.g676050,Cre16.g687500,Cre16.g648100,Cre12.g555550
bin:13.2.4.1.1.3.1	Cell division.cell cycle organisation.metaphase to anaphase transition.Anaphase-Promoting Complex/Cyclosome (APC/C)-dependent ubiquitination.APC/C E3 ubiquitin ligase complex.catalytic core subcomplex.scaffold component *(APC2)	0.365079	0.995911	0.0962406	-0.82967	-1.0973	1	Cre10.g460532
bin:2.4.5.3.5	Cellular respiration.oxidative phosphorylation.cytochrome c oxidase complex.assembly.assembly factor *(COX16)	0.365079	0.995911	0.0962406	-0.828697	-1.09601	1	Cre03.g165400
bin:27.6.2.1.4	Multi-process regulation.phosphoinositide signalling.phosphoinositide homeostasis.phosphatidylinositol 4-kinase (PI4K-alpha) complex.component *(EFOP)	0.365079	0.995911	0.0962406	-0.829427	-1.09698	1	Cre01.g024950
bin:50.1.8	Enzyme classification.EC_1 oxidoreductases.EC_1-8 oxidoreductase acting on sulfur group of donor	0.365651	0.995911	0.0762797	0.452209	1.09306	14	Cre13.g570900
bin:19.2.2.11.4	Protein homeostasis.ubiquitin-proteasome system.ubiquitin-fold protein conjugation.RBR E3 ubiquitin ligase activities.plant-specific E3 ubiquitin ligase *(RSL/RFA)	0.365894	0.995911	0.0857844	0.681332	1.09972	3	Cre05.g238374
bin:15.5	RNA biosynthesis.DNA-binding transcriptional regulation	0.366029	0.995911	0.0687943	0.340923	1.06822	47	Cre16.g673250,Cre08.g358532,Cre07.g345050,Cre12.g502650,Cre04.g212700,Cre11.g467577,Cre06.g253250,Cre02.g095950,Cre06.g275350,Cre06.g297150,Cre04.g218050,Cre02.g110150,Cre03.g198800,Cre03.g177700
bin:13.3.4.4	Cell division.meiotic recombination.DNA strand exchange.HOP2-MND1 presynaptic filament stabilization complex	0.367063	0.995911	0.0959207	-0.826831	-1.09355	1	Cre06.g284400
bin:13.3.4.4.2	Cell division.meiotic recombination.DNA strand exchange.HOP2-MND1 presynaptic filament stabilization complex.component *(HOP2)	0.367063	0.995911	0.0959207	-0.826831	-1.09355	1	Cre06.g284400
bin:15.3.5.3	RNA biosynthesis.RNA polymerase II-dependent transcription.transcription elongation.SPT4-SPT5 transcription elongation complex	0.367063	0.995911	0.0959207	-0.82748	-1.09441	1	Cre01.g031050
bin:15.3.5.3.2	RNA biosynthesis.RNA polymerase II-dependent transcription.transcription elongation.SPT4-SPT5 transcription elongation complex.component *(SPT5)	0.367063	0.995911	0.0959207	-0.82748	-1.09441	1	Cre01.g031050
bin:18.8	Protein modification.S-nitrosylation	0.367063	0.995911	0.0959207	-0.827318	-1.09419	1	Cre12.g543400
bin:18.8.1	Protein modification.S-nitrosylation.S-nitrosoglutathione reductase *(GSNOR)	0.367063	0.995911	0.0959207	-0.827318	-1.09419	1	Cre12.g543400
bin:26.8.4	External stimuli response.toxic compounds.formaldehyde	0.367063	0.995911	0.0959207	-0.827318	-1.09419	1	Cre12.g543400
bin:26.8.4.1	External stimuli response.toxic compounds.formaldehyde.glutathione-dependent formaldehyde dehydrogenase *(FALDH)	0.367063	0.995911	0.0959207	-0.827318	-1.09419	1	Cre12.g543400
bin:16.3.1.2	RNA processing.RNA transport.receptor-mediated nuclear transport.mRNA export	0.36747	0.995911	0.096563	0.827237	1.09017	1	Cre01.g014050
bin:16.3.1.2.4	RNA processing.RNA transport.receptor-mediated nuclear transport.mRNA export.regulatory protein	0.36747	0.995911	0.096563	0.827237	1.09017	1	Cre01.g014050
bin:12.5.2.7	Chromatin organisation.epigenetic state regulation.RNA-independent DNA methylation.BAH-PHD-CPL chromatin silencing regulator complex	0.369048	0.995911	0.0956031	-0.824803	-1.09087	1	Cre06.g280500
bin:12.5.2.7.3	Chromatin organisation.epigenetic state regulation.RNA-independent DNA methylation.BAH-PHD-CPL chromatin silencing regulator complex.phosphatase component *(CPL)	0.369048	0.995911	0.0956031	-0.824803	-1.09087	1	Cre06.g280500
bin:15.3.2.2	RNA biosynthesis.RNA polymerase II-dependent transcription.RNA polymerase-II phosphorylation/dephosphorylation.group-I phosphatase	0.369048	0.995911	0.0956031	-0.824803	-1.09087	1	Cre06.g280500
bin:9.1.1.2	Secondary metabolism.terpenoids.mevalonate (MVA) pathway.3-hydroxy-3-methylglutaryl-CoA synthase *(HMGS)	0.369478	0.995911	0.0962406	0.827074	1.08996	1	Cre16.g678850
bin:18.14.2.8	Protein modification.protein folding.FKBP-type chaperone activities.peptidyl-prolyl cis-trans isomerase *(FKBP15-1/2)	0.370968	0.995911	0.104344	-0.731424	-1.12258	2	Cre11.g479050,Cre11.g478750
bin:27.6.1.3	Multi-process regulation.phosphoinositide signalling.inositol phosphate metabolism.inositol hexakisphosphate biosynthesis	0.370968	0.995911	0.104344	-0.731519	-1.12272	2	Cre09.g393395
bin:2.4.2.1.3	Cellular respiration.oxidative phosphorylation.alternative NAD(P)H dehydrogenase activities.type-II NAD(P)H dehydrogenase activities.NAD(P)H dehydrogenase *(NDC)	0.371032	0.995911	0.095288	-0.824317	-1.09022	1	Cre16.g671000
bin:7.16.9	Coenzyme metabolism.phylloquinone biosynthesis.NAD(P)H dehydrogenase *(NDC)	0.371032	0.995911	0.095288	-0.824317	-1.09022	1	Cre16.g671000
bin:50.1.3	Enzyme classification.EC_1 oxidoreductases.EC_1-3 oxidoreductase acting on CH-CH group of donor	0.371134	0.995911	0.0718276	0.401896	1.07974	21	Cre06.g297400,Cre03.g209393,Cre13.g567100,Cre02.g085450,Cre05.g232002,Cre14.g627950
bin:16.2.2.2.4	RNA processing.RNA modification.tRNA modification.N6-threonylcarbamoyladenosine modification.KEOPS/EKC threonylcarbamoyl-AMP synthase complex	0.371486	0.995911	0.0959207	0.826182	1.08878	1	Cre06.g306800
bin:16.2.2.2.4.2	RNA processing.RNA modification.tRNA modification.N6-threonylcarbamoyladenosine modification.KEOPS/EKC threonylcarbamoyl-AMP synthase complex.tRNA-binding component *(BUD32)	0.371486	0.995911	0.0959207	0.826182	1.08878	1	Cre06.g306800
bin:17.1.2.1.10	Protein biosynthesis.ribosome biogenesis.large ribosomal subunit (LSU).LSU proteome.component *(uL11)	0.371486	0.995911	0.0959207	0.825777	1.08825	1	Cre12.g528750
bin:17.2.9	Protein biosynthesis.aminoacyl-tRNA synthetase activities.glycine-tRNA ligase	0.371486	0.995911	0.0959207	0.826507	1.08921	1	Cre10.g433000
bin:22.1.1.1.3	Vesicle trafficking.anterograde trafficking.Coat protein II (COPII) coatomer machinery.coat protein complex.Sec23/24 cargo adaptor subcomplex	0.371486	0.995911	0.0959207	0.826588	1.08932	1	Cre01.g035850
bin:22.1.1.1.3.2	Vesicle trafficking.anterograde trafficking.Coat protein II (COPII) coatomer machinery.coat protein complex.Sec23/24 cargo adaptor subcomplex.component *(Sec24)	0.371486	0.995911	0.0959207	0.826588	1.08932	1	Cre01.g035850
bin:22.2.4.1.1	Vesicle trafficking.retrograde trafficking.protein retrieval and recycling.Retromer complex.component *(VPS35a/b/c)	0.371486	0.995911	0.0959207	0.826831	1.08964	1	Cre01.g029650
bin:22.3.1.4	Vesicle trafficking.endocytic trafficking.ESCRT-mediated sorting.VPS4-VTA1 ESCRT-disassembly complex	0.371486	0.995911	0.0959207	0.825696	1.08814	1	Cre03.g145227
bin:22.3.1.4.2	Vesicle trafficking.endocytic trafficking.ESCRT-mediated sorting.VPS4-VTA1 ESCRT-disassembly complex.regulatory component *(VTA1/LIP5)	0.371486	0.995911	0.0959207	0.825696	1.08814	1	Cre03.g145227
bin:23.1.3.7	Protein translocation.chloroplast.inner envelope TIC translocation system.TOC-TIC interconnecting protein *(Tic236)	0.371486	0.995911	0.0959207	0.82602	1.08857	1	Cre05.g243150
bin:5.2.5.6	Lipid metabolism.glycerolipid metabolism.phosphatidylcholine biosynthesis.acyl-CoA:lysophosphatidylcholine acyltransferase	0.371486	0.995911	0.0959207	0.826101	1.08868	1	Cre12.g537641
bin:13.2.1.1.7	Cell division.cell cycle organisation.cell cycle control.CYCLIN regulatory protein activities.regulatory protein *(CYCP/CYCU)	0.373016	0.995911	0.0949752	-0.822938	-1.0884	1	Cre02.g118050
bin:24.2.13	Solute transport.carrier-mediated transport.MTCC family	0.373016	0.995911	0.0824344	0.634734	1.10178	4	Cre06.g278750,Cre15.g641200
bin:4.6.8.4.4	Amino acid metabolism.amino acid degradation.aromatic amino acids.tyrosine degradation.fumarylacetoacetate hydrolase *(FAH)	0.373016	0.995911	0.0949752	-0.821721	-1.08679	1	Cre17.g732802
bin:13.1.6.1	Cell division.DNA replication.organelle machinery.DNA polymerase *(POP)	0.375	0.995911	0.0946646	-0.819126	-1.08336	1	Cre08.g363837
bin:13.2.2.1.4.1	Cell division.cell cycle organisation.chromatin condensation.condensin I/II complex.condensin-II-specific components.component *(CAP-D2B)	0.375	0.995911	0.0946646	-0.820423	-1.08507	1	Cre05.g241150
bin:18.2.3.1	Protein modification.acetylation.NatC N-terminal acetylase complex.catalytic component *(NAA30)	0.375	0.995911	0.0946646	-0.82018	-1.08475	1	Cre14.g623800
bin:24.3.12	Solute transport.channels.copper cation channel *(COPT)	0.375	0.995911	0.0946646	-0.820586	-1.08529	1	Cre13.g570600
bin:25.2.3	Nutrient uptake.sulfur assimilation.sulfite detoxification	0.375	0.995911	0.0946646	-0.819288	-1.08357	1	Cre04.g217929
bin:25.2.3.1	Nutrient uptake.sulfur assimilation.sulfite detoxification.sulfite oxidase *(SOX)	0.375	0.995911	0.0946646	-0.819288	-1.08357	1	Cre04.g217929
bin:25.5.1	Nutrient uptake.micronutrient homeostasis.copper	0.375	0.995911	0.0946646	-0.820586	-1.08529	1	Cre13.g570600
bin:25.5.1.4	Nutrient uptake.micronutrient homeostasis.copper.copper transporter *(COPT)	0.375	0.995911	0.0946646	-0.820586	-1.08529	1	Cre13.g570600
bin:50.1.1	Enzyme classification.EC_1 oxidoreductases.EC_1-1 oxidoreductase acting on CH-OH group of donor	0.375306	0.995911	0.0686326	0.350631	1.06446	37	Cre06.g278148,Cre06.g251400,Cre14.g628650,Cre02.g145800,Cre13.g577450,Cre14.g630859,Cre07.g357200,Cre16.g684350,Cre10.g442200,Cre01.g053150,Cre11.g467622,Cre06.g268750
bin:13.1.1.2.2	Cell division.DNA replication.preinitiation.MCM replicative DNA helicase complex.component *(MCM3)	0.375502	0.995911	0.095288	0.824398	1.08643	1	Cre06.g295700
bin:11.7	Phytohormone action.jasmonic acid	0.37619	0.995911	0.0819779	0.633932	1.10039	4	Cre03.g209393
bin:16.4.7.1	RNA processing.RNA homeostasis.NGD No-Go Decay.DOM34-HBS1 aberrant mRNA detection complex	0.376984	0.995911	0.0943564	-0.817422	-1.0811	1	Cre09.g388615
bin:16.4.7.1.1	RNA processing.RNA homeostasis.NGD No-Go Decay.DOM34-HBS1 aberrant mRNA detection complex.component *(DOM34/LML1)	0.376984	0.995911	0.0943564	-0.817422	-1.0811	1	Cre09.g388615
bin:14.1.2.1	DNA damage response.DNA damage sensing and signalling.ATR pathway.9-1-1 DNA damage sensor complex	0.377483	0.995911	0.0840746	0.67627	1.09155	3	Cre03.g162250,Cre12.g524350
bin:23.2	Protein translocation.mitochondrion	0.377778	0.995911	0.0817516	0.63111	1.09549	4	Cre03.g177900,Cre10.g424450
bin:16.2.5	RNA processing.RNA modification.RNA pseudouridylation	0.378289	0.995911	0.126876	-0.412345	-1.04247	9	Cre16.g689100,Cre02.g078750,Cre03.g152950
bin:16.2.5.1	RNA processing.RNA modification.RNA pseudouridylation.stand-alone pseudouridine synthase activities	0.378289	0.995911	0.126876	-0.412345	-1.04247	9	Cre16.g689100,Cre02.g078750,Cre03.g152950
bin:18.5.1.2.5	Protein modification.dephosphorylation.protein serine/threonine phosphatase families.PPM/PP2C Mn/Mg-dependent phosphatase families.clade E phosphatase	0.378968	0.995911	0.0940503	-0.816855	-1.08035	1	Cre01.g030200
bin:22.1.2.2	Vesicle trafficking.anterograde trafficking.protein cargo receptor activities.membrane protein cargo receptor *(CNIH)	0.378968	0.995911	0.0940503	-0.816936	-1.08046	1	Cre01.g036550
bin:17.6.2	Protein biosynthesis.organellar translation machinery.plastidial ribosome biogenesis	0.379501	0.995911	0.0743625	0.445196	1.07611	14	Cre02.g109050,Cre05.g248600,Cre03.g183750,Cre01.g030050,Cre03.g166650,Cre11.g467649,Cre05.g237450,Cre01.g033832,Cre02.g145000,Cre12.g500650
bin:11.2.2	Phytohormone action.auxin.perception and signal transduction	0.380184	0.995911	0.102822	-0.724	-1.11118	2	Cre07.g349250
bin:11.2.2.5	Phytohormone action.auxin.perception and signal transduction.receptor complex	0.380184	0.995911	0.102822	-0.724	-1.11118	2	Cre07.g349250
bin:11.2.2.5.1	Phytohormone action.auxin.perception and signal transduction.receptor complex.auxin-binding component *(ABP1)	0.380184	0.995911	0.102822	-0.724	-1.11118	2	Cre07.g349250
bin:12.3.2.1.4.2	Chromatin organisation.post-translational histone modification.histone acetylation.NuA4 histone acetyltransferase complex.module shared with SWR1 complexes.component *(YAF9)	0.380184	0.995911	0.102822	-0.723718	-1.11075	2	Cre01.g041583,Cre06.g284050
bin:12.4.4.7.2	Chromatin organisation.nucleosome remodeling.SWR1 chromatin remodeling complex.module shared with NuA4 complexes.component *(YAF9)	0.380184	0.995911	0.102822	-0.723718	-1.11075	2	Cre01.g041583,Cre06.g284050
bin:13.5.5	Cell division.plastid division.plastidic peptidoglycan system	0.380184	0.995911	0.102822	-0.723475	-1.11038	2	Cre12.g519900,Cre12.g527950
bin:15.3.4.2.9	RNA biosynthesis.RNA polymerase II-dependent transcription.transcription co-activation.TFIId complex.component *(TAF14)	0.380184	0.995911	0.102822	-0.723718	-1.11075	2	Cre01.g041583,Cre06.g284050
bin:15.7.3	RNA biosynthesis.organellar gene expression machinery.DNA-binding transcriptional regulation	0.380184	0.995911	0.102822	-0.723799	-1.11088	2	Cre03.g193400,Cre10.g445100
bin:13.2.1.9	Cell division.cell cycle organisation.cell cycle control.DREAM regulatory complex	0.380795	0.995911	0.0835991	0.675248	1.0899	3	Cre13.g572950
bin:19.2.2.2.4.1	Protein homeostasis.ubiquitin-proteasome system.ubiquitin-fold protein conjugation.SUMO conjugation (sumoylation).E3 SUMO ubiquitin ligase activities.E3 SUMO ubiquitin ligase *(SIZ1)	0.381526	0.995911	0.0943564	0.822208	1.08354	1	Cre12.g500900
bin:7.1.1.1	Coenzyme metabolism.molybdenum cofactor biosynthesis.precursor Z biosynthesis.cyclic pyranopterin monophosphate synthase *(CNX2)	0.381526	0.995911	0.0943564	0.823019	1.08461	1	Cre13.g602901
bin:15.5.3.1.4	RNA biosynthesis.DNA-binding transcriptional regulation.helix-turn-helix DNA-binding domain.HOMEO domain.TALE transcription factor family	0.382488	0.995911	0.102449	-0.718202	-1.10229	2	Cre08.g375400,Cre12.g508644
bin:16.1.6.13	RNA processing.pre-RNA splicing.spliceosome-associated non-snRNP factor activities.SMU1-SMU2 RNA splicing factor complex	0.382488	0.995911	0.102449	-0.719277	-1.10393	2	Cre01.g020400
bin:3.1.5	Carbohydrate metabolism.sucrose metabolism.regulation of sucrose/starch partitioning	0.382488	0.995911	0.102449	-0.717554	-1.10129	2	Cre16.g652150,Cre16.g691888
bin:3.1.5.1	Carbohydrate metabolism.sucrose metabolism.regulation of sucrose/starch partitioning.bifunctional 6-phosphofructo-2-kinase and fructose-2,6-bisphosphatase	0.382488	0.995911	0.102449	-0.717554	-1.10129	2	Cre16.g652150,Cre16.g691888
bin:6.1.5.9	Nucleotide metabolism.purines.catabolism.allantoate amidohydrolase *(AAH)	0.382488	0.995911	0.102449	-0.722621	-1.10907	2	Cre06.g276700
bin:7.8.3.6	Coenzyme metabolism.prenylquinone biosynthesis.ubiquinone biosynthesis.accessory protein activities	0.382937	0.995911	0.0934449	-0.816287	-1.0796	1	Cre10.g429800
bin:7.8.3.6.2	Coenzyme metabolism.prenylquinone biosynthesis.ubiquinone biosynthesis.accessory protein activities.ABC1-type kinase *(COQ8)	0.382937	0.995911	0.0934449	-0.816287	-1.0796	1	Cre10.g429800
bin:4.6	Amino acid metabolism.amino acid degradation	0.383166	0.995911	0.0689567	0.38675	1.07938	25	Cre06.g278148,Cre14.g630859,Cre01.g036850,Cre01.g028423,Cre16.g687950,Cre07.g342800,Cre06.g278098,Cre06.g296400
bin:16.4.2.6.1	RNA processing.RNA homeostasis.Exosome complex.associated co-factor activities.exoribonuclease *(RRP6L)	0.383803	0.995911	0.08654	0.72731	1.07625	2	Cre12.g512250
bin:5.2.4.3	Lipid metabolism.glycerolipid metabolism.phosphatidylethanolamine biosynthesis.mitochondrial phosphatidylserine decarboxylation pathway	0.383803	0.995911	0.08654	0.727287	1.07622	2	Cre14.g610351,Cre08.g358950
bin:5.2.4.3.2	Lipid metabolism.glycerolipid metabolism.phosphatidylethanolamine biosynthesis.mitochondrial phosphatidylserine decarboxylation pathway.membrane juxtaposition-dependent route	0.383803	0.995911	0.08654	0.727287	1.07622	2	Cre14.g610351,Cre08.g358950
bin:5.2.4.3.2.1	Lipid metabolism.glycerolipid metabolism.phosphatidylethanolamine biosynthesis.mitochondrial phosphatidylserine decarboxylation pathway.membrane juxtaposition-dependent route.MICOS complex	0.383803	0.995911	0.08654	0.727287	1.07622	2	Cre14.g610351,Cre08.g358950
bin:24.2.3.10	Solute transport.carrier-mediated transport.APC superfamily.metal cation transporter *(NRAMP)	0.384422	0.995911	0.107554	-0.623672	-1.08541	3	Cre05.g248300,Cre17.g707700,Cre07.g321951
bin:18	Protein modification	0.384852	0.995911	0.0588438	0.287186	1.04769	186	Cre07.g344350,Cre13.g580900,Cre06.g267250,Cre06.g292500,Cre08.g375000,Cre11.g467726,Cre01.g031900,Cre07.g321200,Cre03.g199983,Cre02.g114500,Cre06.g277700,Cre14.g633000,Cre08.g380600,Cre03.g164350,Cre16.g678213,Cre16.g675500,Cre12.g523300,Cre14.g628450,Cre12.g500350,Cre08.g369300,Cre01.g041300,Cre01.g032600,Cre06.g265850,Cre12.g499500,Cre02.g120250,Cre01.g042150,Cre09.g391541,Cre17.g705350,Cre06.g…
bin:13.2.3.6.1	Cell division.cell cycle organisation.chromosome segregation.outer kinetochore SKA complex.component *(SKA1)	0.384921	0.995911	0.0931455	-0.815395	-1.07842	1	Cre16.g672500
bin:18.1.1.6.2	Protein modification.glycosylation.N-linked glycosylation.complex N-glycan maturation.class-II glucosidase II heterodimer	0.384921	0.995911	0.0931455	-0.815476	-1.07853	1	Cre03.g190500
bin:18.1.1.6.2.1	Protein modification.glycosylation.N-linked glycosylation.complex N-glycan maturation.class-II glucosidase II heterodimer.subunit alpha	0.384921	0.995911	0.0931455	-0.815476	-1.07853	1	Cre03.g190500
bin:19.3.2.3	Protein homeostasis.autophagy.nucleation kinase complexes.auxiliary ATG6-stability component *(TRAF1)	0.385542	0.995911	0.0937465	0.82164	1.0828	1	Cre12.g494000
bin:28.1.1	Plant reproduction.gametogenesis.male gametophyt	0.385714	0.995911	0.0806388	0.626273	1.08709	4	Cre01.g018050
bin:27.14.7	Multi-process regulation.MAP kinase cascade signalling.MAP3K-WN protein kinase	0.385762	0.995911	0.0828962	0.672839	1.08601	3	Cre01.g040150,Cre17.g700166
bin:16.4	RNA processing.RNA homeostasis	0.385836	0.995911	0.0672065	0.346872	1.05889	38	Cre10.g441200,Cre06.g284750,Cre03.g160953,Cre01.g010650,Cre12.g517250,Cre12.g512250,Cre13.g587050,Cre07.g325715,Cre09.g396900
bin:1.1.1.5.3	Photosynthesis.photophosphorylation.photosystem II.photosynthetic acclimation.non-photochemical quenching (NPQ)	0.386095	0.995911	0.0768737	0.53236	1.09101	7	Cre01.g004450,Cre03.g181250,Cre11.g468400
bin:16.4.6.7	RNA processing.RNA homeostasis.NMD Nonsense-Mediated Decay.regulatory protein *(ELF9)	0.386905	0.995911	0.0928481	-0.815313	-1.07831	1	Cre17.g707050
bin:22.2.1.2.2.1	Vesicle trafficking.retrograde trafficking.Coat protein I (COPI) coatomer machinery.coat protein recruiting.ARF-GTPase guanyl-nucleotide exchange.ARF-GEF factor *(GBF)	0.386905	0.995911	0.0928481	-0.815151	-1.0781	1	Cre07.g334100
bin:11.2.3	Phytohormone action.auxin.conjugation and degradation	0.387097	0.995911	0.101714	-0.715658	-1.09838	2	Cre17.g728100
bin:11.2.3.3	Phytohormone action.auxin.conjugation and degradation.indole-3-acetic acid amidohydrolase *(ILR)	0.387097	0.995911	0.101714	-0.715658	-1.09838	2	Cre17.g728100
bin:18.1	Protein modification.glycosylation	0.388815	0.995911	0.0711327	0.416161	1.06847	18	Cre11.g467726,Cre06.g277700,Cre12.g523300,Cre01.g041300,Cre01.g032600
bin:15.5.3.1.4.1	RNA biosynthesis.DNA-binding transcriptional regulation.helix-turn-helix DNA-binding domain.HOMEO domain.TALE transcription factor family.KNOX class-I/II transcription factor	0.388889	0.995911	0.0925529	-0.814178	-1.07681	1	Cre08.g375400
bin:3.10.2.2	Carbohydrate metabolism.gluconeogenesis.pyruvate orthophosphate dikinase activity.regulatory pyruvate orthophosphate dikinase kinase	0.388889	0.995911	0.0925529	-0.814016	-1.0766	1	Cre12.g514600
bin:12.3.2.5	Chromatin organisation.post-translational histone modification.histone acetylation.SIRTUIN-type histone deacetylase *(SRT)	0.390845	0.995911	0.0855357	0.724124	1.07153	2	Cre10.g462200,Cre12.g524650
bin:13.2.1	Cell division.cell cycle organisation.cell cycle control	0.391061	0.995911	0.0732559	0.450874	1.06865	13	Cre13.g572950,Cre02.g089608,Cre06.g278142,Cre10.g465900,Cre13.g575650,Cre03.g149300
bin:16.2.4.2.22	RNA processing.RNA modification.rRNA modification.rRNA methylation.NSUN-group-III rRNA methyltransferase *(NOP2)	0.391566	0.995911	0.0928481	0.818558	1.07873	1	Cre06.g273413
bin:22.6.4.3.1	Vesicle trafficking.vesicle tethering.RAB-GTPase membrane association.RAB-GDI displacement factor (GDF) activities.A-class Rab-GDF protein	0.391566	0.995911	0.0928481	0.819045	1.07938	1	Cre06.g267900
bin:5.9.2	Lipid metabolism.plastoglobule-associated activities.Fibrillin plastoglobule core protein *(FBN4)	0.391566	0.995911	0.0928481	0.819693	1.08023	1	Cre02.g143667
bin:5.2.10.1.2.4	Lipid metabolism.glycerolipid metabolism.glycerolipid degradation.triacylglycerol lipase activities.diacyl-/triacylglycerol lipase activities.lipase *(ATGL)	0.391975	0.995911	0.0782955	0.581932	1.0741	5	Cre12.g530950,Cre10.g462000
bin:13.3.5.3	Cell division.meiotic recombination.meiotic crossover.MUS81-independent crossover	0.392606	0.995911	0.0852885	0.722297	1.06883	2	Cre16.g660350
bin:50.1.2	Enzyme classification.EC_1 oxidoreductases.EC_1-2 oxidoreductase acting on aldehyde or oxo group of donor	0.392638	0.995911	0.119348	-0.45128	-1.04307	7	Cre02.g099850,Cre07.g354200
bin:13.5.1.1	Cell division.plastid division.contractile complex.FtsZ prokaryotic-tubulin filaments	0.392857	0.995911	0.0919686	-0.811988	-1.07392	1	Cre02.g142186
bin:13.5.1.1.2	Cell division.plastid division.contractile complex.FtsZ prokaryotic-tubulin filaments.component *(FtsZ2)	0.392857	0.995911	0.0919686	-0.811988	-1.07392	1	Cre02.g142186
bin:27.6.2.9.2	Multi-process regulation.phosphoinositide signalling.phosphoinositide homeostasis.phosphatidylinositol 3,5-bisphosphate homeostasis.phosphatidylinositol 3,5-bisphosphate biosynthesis scaffold protein *(VAC14)	0.392857	0.995911	0.0919686	-0.812231	-1.07424	1	Cre16.g670261
bin:7.13.2.2	Coenzyme metabolism.tetrapyrrole biosynthesis.uroporphyrinogen III formation.porphobilinogen deaminase *(HemC)	0.392857	0.995911	0.0919686	-0.812394	-1.07445	1	Cre02.g113850
bin:24.3.8	Solute transport.channels.chloride anion channel *(VCCN)	0.394203	0.995911	0.0747385	0.502705	1.07462	8	Cre06.g277650,Cre01.g038100
bin:12.4.4.2	Chromatin organisation.nucleosome remodeling.SWR1 chromatin remodeling complex.component *(SWC2)	0.394841	0.995911	0.0916795	-0.811582	-1.07338	1	Cre17.g728200
bin:17.4.2.2.1	Protein biosynthesis.translation elongation.eEF2 mRNA-translocation factor activity.regulatory eEF2 diphthamide-modification.diphthamide biosynthesis protein *(DPH1)	0.395582	0.995911	0.0922597	0.816773	1.07638	1	Cre09.g408500
bin:27.6.1.1.2	Multi-process regulation.phosphoinositide signalling.inositol phosphate metabolism.light-independent inositol phosphate biosynthesis.myo-inositol-1-phosphate synthase *(MIPS)	0.395582	0.995911	0.0922597	0.817017	1.0767	1	Cre03.g180250
bin:50.5.5	Enzyme classification.EC_5 isomerases.EC_5-5 intramolecular lyase	0.395582	0.995911	0.0922597	0.817017	1.0767	1	Cre03.g180250
bin:1.1.1.5.3.1	Photosynthesis.photophosphorylation.photosystem II.photosynthetic acclimation.non-photochemical quenching (NPQ).qE/qZ-type quenching	0.396084	0.995911	0.0764767	0.551715	1.07374	6	Cre01.g004450
bin:16.1.4.4.1	RNA processing.pre-RNA splicing.spliceosome disassembly.lariat intronic RNA degradation.lariat intronic RNA degrading enzyme *(DBR1)	0.396825	0.995911	0.0913924	-0.80996	-1.07123	1	Cre02.g146950
bin:23.3.1.7.2	Protein translocation.endoplasmic reticulum.co-translational insertion system.EMC membrane protein insertion complex.component *(EMC2)	0.396825	0.995911	0.0913924	-0.810041	-1.07134	1	Cre13.g579950
bin:26.1.4.1.3.2	External stimuli response.light.multiple photoreceptor signalling.substrate adaptor module of CUL4-DDB1 ubiquitin ligase complex.regulation of COP1 activity.regulatory factor *(CSU2)	0.396825	0.995911	0.0913924	-0.810122	-1.07145	1	Cre10.g423350
bin:5.2.4	Lipid metabolism.glycerolipid metabolism.phosphatidylethanolamine biosynthesis	0.397929	0.995911	0.0753094	0.525987	1.07795	7	Cre14.g610351,Cre17.g707300,Cre08.g358950,Cre12.g539000
bin:24.3.17	Solute transport.channels.mechanosensitive ion channel *(Piezo)	0.399598	0.995911	0.0916795	0.816287	1.07574	1	Cre09.g402108
bin:5.2.7.4	Lipid metabolism.glycerolipid metabolism.phosphatidylglycerol biosynthesis.phosphatidylglycerophosphate phosphatase *(PGPP)	0.399598	0.995911	0.0916795	0.816125	1.07553	1	Cre04.g219900
bin:24.1.3.2	Solute transport.primary active transport.ABC superfamily.ABC2 family	0.399729	0.995911	0.0706196	0.428593	1.07274	16	Cre07.g327800,Cre02.g077951,Cre04.g224400,Cre14.g618400,Cre09.g395750,Cre12.g547300,Cre17.g721000,Cre04.g224500,Cre14.g613950,Cre12.g530900,Cre02.g096000,Cre16.g655450
bin:18.4	Protein modification.phosphorylation	0.400718	0.995911	0.0643583	0.33456	1.04828	47	Cre13.g580900,Cre01.g031900,Cre08.g380600,Cre12.g499500,Cre02.g120250,Cre17.g705350,Cre07.g323100,Cre14.g619166,Cre09.g407801,Cre07.g328900,Cre06.g281100,Cre10.g465900,Cre01.g009500,Cre13.g575650
bin:25.5.2.15.2	Nutrient uptake.micronutrient homeostasis.iron.vacuole iron homeostasis.metal cation transporter *(NRAMP3)	0.400794	0.995911	0.0908241	-0.80923	-1.07027	1	Cre05.g248300
bin:24.2.2.5	Solute transport.carrier-mediated transport.MFS superfamily.small solute transporter *(BT1)	0.401587	0.995911	0.0785029	0.620909	1.07778	4	Cre06.g311000,Cre01.g007737,Cre14.g615900
bin:19.2.2.9.2	Protein homeostasis.ubiquitin-proteasome system.ubiquitin-fold protein conjugation.HECT E3 ubiquitin ligase activities.E3 ubiquitin ligase *(UPL3)	0.401606	0.995911	0.0913924	0.815638	1.07489	1	Cre07.g312900
bin:2.2	Cellular respiration.pyruvate oxidation	0.403175	0.995911	0.0782955	0.619905	1.07604	4	Cre09.g386735
bin:2.2.1	Cellular respiration.pyruvate oxidation.mitochondrial pyruvate dehydrogenase complex	0.403175	0.995911	0.0782955	0.619905	1.07604	4	Cre09.g386735
bin:20.1.1.1	Cytoskeleton organisation.microtubular network.alpha-beta-Tubulin heterodimer.alpha-Tubulin component *(TUA)	0.403226	0.995911	0.0992333	-0.708225	-1.08697	2	Cre04.g216850,Cre03.g190950
bin:7.8.4	Coenzyme metabolism.prenylquinone biosynthesis.plastoquinone biosynthesis	0.403226	0.995911	0.0992333	-0.706845	-1.08485	2	Cre13.g581850
bin:23.3.1.7.3	Protein translocation.endoplasmic reticulum.co-translational insertion system.EMC membrane protein insertion complex.component *(EMC3)	0.404762	0.995911	0.0902635	-0.808338	-1.06909	1	Cre09.g400400
bin:12.3.1.1.9	Chromatin organisation.post-translational histone modification.histone methylation.lysine methylation.atypical SET1-type histone methyltransferase *(ATXR3)	0.405622	0.995911	0.0908241	0.814584	1.0735	1	Cre17.g742700
bin:14.5	DNA damage response.nonhomologous end-joining (NHEJ) repair	0.405622	0.995911	0.0908241	0.81434	1.07318	1	Cre13.g607500
bin:14.5.1	DNA damage response.nonhomologous end-joining (NHEJ) repair.Ku70-Ku80 helicase complex	0.405622	0.995911	0.0908241	0.81434	1.07318	1	Cre13.g607500
bin:14.5.1.1	DNA damage response.nonhomologous end-joining (NHEJ) repair.Ku70-Ku80 helicase complex.component *(KU70)	0.405622	0.995911	0.0908241	0.81434	1.07318	1	Cre13.g607500
bin:18.4.6	Protein modification.phosphorylation.NAK protein kinase families	0.405622	0.995911	0.0908241	0.813772	1.07243	1	Cre07.g323100
bin:18.4.6.2	Protein modification.phosphorylation.NAK protein kinase families.protein kinase *(AAK1)	0.405622	0.995911	0.0908241	0.813772	1.07243	1	Cre07.g323100
bin:22.2.2.3	Vesicle trafficking.retrograde trafficking.protein cargo receptor activities.cargo receptor *(PDI-C)	0.405622	0.995911	0.0908241	0.814908	1.07392	1	Cre02.g104350
bin:22.5.6.6	Vesicle trafficking.clathrin coated vesicle (CCV) machinery.CCV accessory factor activities.accessory protein *(AAK1)	0.405622	0.995911	0.0908241	0.813772	1.07243	1	Cre07.g323100
bin:12.2.4	Chromatin organisation.histone chaperone activities.histone chaperone *(ASF1)	0.406746	0.995911	0.0899861	-0.806473	-1.06662	1	Cre08.g376350
bin:12.3.1.4.9	Chromatin organisation.post-translational histone modification.histone methylation.JmjC-domain histone demethylase activities.histone demethylase *(PKDM12)	0.406746	0.995911	0.0899861	-0.80485	-1.06448	1	Cre09.g407110
bin:12.4.2.3.1	Chromatin organisation.nucleosome remodeling.ISWI chromatin remodeling complexes.ISWI-CRA complex.component *(RINGLET/RLT)	0.406746	0.995911	0.0899861	-0.804688	-1.06426	1	Cre03.g174500
bin:14.4.1.4	DNA damage response.homologous recombination repair (HR).BRCC regulatory holo-complex.component *(BRCC45)	0.406746	0.995911	0.0899861	-0.803634	-1.06287	1	Cre09.g401367
bin:19.2.2.2.2.1	Protein homeostasis.ubiquitin-proteasome system.ubiquitin-fold protein conjugation.SUMO conjugation (sumoylation).E1 SUMO ubiquitin-activating enzyme heterodimer.small subunit *(SAE1)	0.406746	0.995911	0.0899861	-0.804526	-1.06405	1	Cre09.g408550
bin:4.6.7.2	Amino acid metabolism.amino acid degradation.branched-chain amino acids.branched-chain alpha-keto acid dehydrogenase complex	0.406746	0.995911	0.0899861	-0.805094	-1.0648	1	Cre06.g311050
bin:4.6.7.2.1	Amino acid metabolism.amino acid degradation.branched-chain amino acids.branched-chain alpha-keto acid dehydrogenase complex.E1 2-oxoisovalerate dehydrogenase subcomplex	0.406746	0.995911	0.0899861	-0.805094	-1.0648	1	Cre06.g311050
bin:4.6.7.2.1.2	Amino acid metabolism.amino acid degradation.branched-chain amino acids.branched-chain alpha-keto acid dehydrogenase complex.E1 2-oxoisovalerate dehydrogenase subcomplex.subunit beta	0.406746	0.995911	0.0899861	-0.805094	-1.0648	1	Cre06.g311050
bin:7.14	Coenzyme metabolism.heme biosynthesis	0.40678	0.995911	0.111463	-0.505926	-1.04478	5	Cre13.g566850,Cre06.g299700
bin:7.14.2	Coenzyme metabolism.heme biosynthesis.heme oxygenase activities	0.40678	0.995911	0.111463	-0.505926	-1.04478	5	Cre13.g566850,Cre06.g299700
bin:4.1.2	Amino acid metabolism.glutamate group amino acid biosynthesis.histidine biosynthesis	0.408451	0.995911	0.0831291	0.714714	1.05761	2	Cre09.g394550,Cre09.g410650
bin:12.3.2.1.1	Chromatin organisation.post-translational histone modification.histone acetylation.NuA4 histone acetyltransferase complex.Piccolo module	0.40873	0.995911	0.0897105	-0.800957	-1.05933	1	Cre03.g196400
bin:12.3.2.1.1.1	Chromatin organisation.post-translational histone modification.histone acetylation.NuA4 histone acetyltransferase complex.Piccolo module.component *(EPL1)	0.40873	0.995911	0.0897105	-0.800957	-1.05933	1	Cre03.g196400
bin:13.1.3.2.3	Cell division.DNA replication.elongation.DNA polymerase delta complex.component *(POLD3)	0.40873	0.995911	0.0897105	-0.800389	-1.05858	1	Cre03.g202250
bin:16.4.2.1.9	RNA processing.RNA homeostasis.Exosome complex.EXO9 core complex.component *(MTR3/RRP41L)	0.40873	0.995911	0.0897105	-0.802093	-1.06083	1	Cre17.g697624
bin:18.3.4.5	Protein modification.lipidation.protein S-acylation.protein S-acyltransferase *(PAT17)	0.40873	0.995911	0.0897105	-0.799984	-1.05804	1	Cre02.g090100
bin:5.1.4.2.1	Lipid metabolism.fatty acid metabolism.plastidial fatty acid synthase (ptFAS) system.ketoacyl-ACP synthase (ptKAS) activities.ketoacyl-ACP synthase I	0.40873	0.995911	0.0897105	-0.8012	-1.05965	1	Cre11.g467723
bin:13.1.3.4.2.2	Cell division.DNA replication.elongation.DNA-tracking platform.PCNA sliding clamp loader complex.component *(RFC2)	0.409639	0.995911	0.0902635	0.812961	1.07136	1	Cre07.g337150
bin:18.2.6	Protein modification.acetylation.N-terminal acetylase *(NatG/NAA70)	0.409639	0.995911	0.0902635	0.81288	1.07125	1	Cre16.g662650
bin:6.2.2.2	Nucleotide metabolism.pyrimidines.salvage pathway.uracil phosphoribosyltransferase *(UPP)	0.409639	0.995911	0.0902635	0.812799	1.07115	1	Cre11.g467778
bin:7.12.3.2.1	Coenzyme metabolism.iron-sulfur cluster assembly machinery.cytosolic CIA system.transfer phase.assembly factor *(CIA1)	0.409639	0.995911	0.0902635	0.812637	1.07093	1	Cre08.g374400
bin:4.5.2	Amino acid metabolism.shikimate group amino acid biosynthesis.phenylalanine and tyrosine	0.410138	0.995911	0.0982123	-0.701806	-1.07712	2	Cre03.g155200
bin:19.2.1.2.2	Protein homeostasis.ubiquitin-proteasome system.N-degron pathways.Arg/N-degron pathway.Arg/N-recognin activities	0.410714	0.995911	0.0894367	-0.799173	-1.05697	1	Cre02.g098200
bin:19.2.1.2.2.2	Protein homeostasis.ubiquitin-proteasome system.N-degron pathways.Arg/N-degron pathway.Arg/N-recognin activities.type-II-residues E3 ubiquitin ligase *(PRT1)	0.410714	0.995911	0.0894367	-0.799173	-1.05697	1	Cre02.g098200
bin:19.4.2.2	Protein homeostasis.proteolysis.serine peptidase activities.SCPL-type carboxypeptidase activities	0.41129	0.995911	0.107554	-0.525831	-1.00805	4	Cre10.g422150,Cre13.g567650
bin:13.2.2.1.3.3	Cell division.cell cycle organisation.chromatin condensation.condensin I/II complex.condensin-I-specific components.regulatory Kleisin component *(CAP-H)	0.411647	0.995911	0.0899861	0.812069	1.07018	1	Cre13.g589300
bin:19.4.2.9	Protein homeostasis.proteolysis.serine peptidase activities.plastidial protease *(SppA)	0.411647	0.995911	0.0899861	0.81215	1.07029	1	Cre10.g444550
bin:12.4.4	Chromatin organisation.nucleosome remodeling.SWR1 chromatin remodeling complex	0.412651	0.995911	0.0743625	0.544703	1.0601	6	Cre03.g144907,Cre08.g382590,Cre09.g414050
bin:14.11	DNA damage response.DNA-protein crosslink (DPC) repair	0.412698	0.995911	0.0770737	0.613061	1.06416	4	Cre12.g521600,Cre07.g333850
bin:20.3.3.2	Cytoskeleton organisation.actin and tubulin folding.post-CCT Tubulin folding pathway.tubulin folding cofactor *(ARL2)	0.412698	0.995911	0.0891647	-0.798929	-1.05664	1	Cre04.g218250
bin:16.4.6.1.1	RNA processing.RNA homeostasis.NMD Nonsense-Mediated Decay.eRF1-eRF3 aberrant mRNA detection complex.component *(eRF1)	0.413655	0.995911	0.0897105	0.810204	1.06773	1	Cre13.g587050
bin:7.15.1.1.3	Coenzyme metabolism.chlorophyll metabolism.chlorophyll biosynthesis.magnesium-chelatase complex.component *(CHLI)	0.413655	0.995911	0.0897105	0.811258	1.06911	1	Cre12.g510800
bin:8.1.1.3	Polyamine metabolism.putrescine biosynthesis.arginine decarboxylation pathway.N-carbamoylputrescine amidohydrolase *(NLP1)	0.413732	0.995911	0.0824344	0.712443	1.05425	2	Cre12.g535750,Cre01.g035300
bin:13.3.3.1.2	Cell division.meiotic recombination.meiotic double strand break processing.MRE11-RAD50-NBS1 (MRN) complex.component *(RAD50)	0.414683	0.995911	0.0888945	-0.798362	-1.05589	1	Cre03.g192550
bin:14.1.1.1.2	DNA damage response.DNA damage sensing and signalling.ATM pathway.MRN damage sensor complex.component *(RAD50)	0.414683	0.995911	0.0888945	-0.798362	-1.05589	1	Cre03.g192550
bin:16.1.1.2.4.6	RNA processing.pre-RNA splicing.U2-type major spliceosome.U2 snRNP complex.RNA splicing factor 3B subcomplex.component *(SF3B6/SAP14a)	0.414683	0.995911	0.0888945	-0.79828	-1.05579	1	Cre03.g158950
bin:9.3	Secondary metabolism.betaines	0.414683	0.995911	0.0888945	-0.798524	-1.05611	1	Cre13.g605650
bin:9.3.1	Secondary metabolism.betaines.glycinebetaine biosynthesis	0.414683	0.995911	0.0888945	-0.798524	-1.05611	1	Cre13.g605650
bin:9.3.1.2	Secondary metabolism.betaines.glycinebetaine biosynthesis.betaine-aldehyde dehydrogenase	0.414683	0.995911	0.0888945	-0.798524	-1.05611	1	Cre13.g605650
bin:19.2.2.1	Protein homeostasis.ubiquitin-proteasome system.ubiquitin-fold protein conjugation.UBQ conjugation (ubiquitylation)	0.415123	0.995911	0.0753094	0.572415	1.05653	5	Cre10.g430050,Cre08.g372400
bin:15.3.4	RNA biosynthesis.RNA polymerase II-dependent transcription.transcription co-activation	0.416201	0.995911	0.0701132	0.445213	1.05524	13	Cre17.g709800,Cre02.g089150
bin:19.6	Protein homeostasis.protein repair	0.416667	0.995911	0.10673	-0.522155	-1.001	4	Cre03.g162100
bin:19.6.1	Protein homeostasis.protein repair.protein-L-isoaspartate methyltransferase	0.416667	0.995911	0.10673	-0.522155	-1.001	4	Cre03.g162100
bin:22.5	Vesicle trafficking.clathrin coated vesicle (CCV) machinery	0.416905	0.995911	0.0713053	0.483019	1.06006	9	Cre07.g318000,Cre12.g545150,Cre09.g394100,Cre07.g323100
bin:19.4.2.3.1	Protein homeostasis.proteolysis.serine peptidase activities.DEG-type protease activities.endopeptidase *(DEG1)	0.417219	0.995911	0.0787114	0.654349	1.05617	3	Cre02.g088400
bin:13.3.5.2.3	Cell division.meiotic recombination.meiotic crossover.class-II/MUS81-dependent crossover pathway.RTR Holliday junction dissolution complex	0.417254	0.995911	0.0819779	0.710496	1.05137	2	Cre04.g219750,Cre17.g712450
bin:19.4.6.8	Protein homeostasis.proteolysis.metallopeptidase activities.FtsH endopeptidase activities	0.417254	0.995911	0.0819779	0.710355	1.05116	2	Cre01.g019850
bin:19.4.6.8.1	Protein homeostasis.proteolysis.metallopeptidase activities.FtsH endopeptidase activities.FtsH mitochondrial protease complexes	0.417254	0.995911	0.0819779	0.710355	1.05116	2	Cre01.g019850
bin:13.5.3.5	Cell division.plastid division.thylakoid organisation.thylakoid membrane-remodeling GTPase *(FZL)	0.418651	0.995911	0.0883594	-0.797469	-1.05471	1	Cre14.g616600
bin:5.2.10.3.1	Lipid metabolism.glycerolipid metabolism.glycerolipid degradation.glycerol metabolism.glycerol-3-phosphatase	0.418651	0.995911	0.0883594	-0.797226	-1.05439	1	Cre09.g401330
bin:16.2.2.1	RNA processing.RNA modification.tRNA modification.tRNA maturation	0.418874	0.995911	0.0785029	0.653853	1.05537	3	Cre16.g680678,Cre01.g039900
bin:16.2.2.1.1	RNA processing.RNA modification.tRNA modification.tRNA maturation.endoribonuclease *(RNase Z)	0.418874	0.995911	0.0785029	0.653853	1.05537	3	Cre16.g680678,Cre01.g039900
bin:6.2.2.1	Nucleotide metabolism.pyrimidines.salvage pathway.uridine/cytidine kinase *(UCK)	0.419014	0.995911	0.0817516	0.71001	1.05065	2	Cre13.g573800,Cre16.g681850
bin:14.2.2	DNA damage response.DNA repair polymerase activities.DNA polymerase kappa *(POLK)	0.419679	0.995911	0.0888945	0.807851	1.06463	1	Cre02.g079850
bin:17.2.6	Protein biosynthesis.aminoacyl-tRNA synthetase activities.glutamine-tRNA ligase	0.419679	0.995911	0.0888945	0.807933	1.06473	1	Cre14.g614900
bin:19.4.6.8.1.2	Protein homeostasis.proteolysis.metallopeptidase activities.FtsH endopeptidase activities.FtsH mitochondrial protease complexes.m-AAA protease heterodimers	0.419679	0.995911	0.0888945	0.808338	1.06527	1	Cre01.g019850
bin:19.4.6.8.1.2.1	Protein homeostasis.proteolysis.metallopeptidase activities.FtsH endopeptidase activities.FtsH mitochondrial protease complexes.m-AAA protease heterodimers.component *(Fts3/10)	0.419679	0.995911	0.0888945	0.808338	1.06527	1	Cre01.g019850
bin:19.2.2.1.3.7	Protein homeostasis.ubiquitin-proteasome system.ubiquitin-fold protein conjugation.UBQ conjugation (ubiquitylation).E2 ubiquitin-conjugating enzyme activities.E2 ubiquitin-conjugating enzyme *(UBC33/34)	0.421687	0.995911	0.0886261	0.807365	1.06398	1	Cre08.g372400
bin:10.3.3.10	Redox homeostasis.thiol-based redox regulation.thioredoxin activities.nucleoredoxin *(NRX)	0.422185	0.995911	0.0780892	0.65159	1.05171	3	Cre02.g094100
bin:28.1.1.8	Plant reproduction.gametogenesis.male gametophyt.exine formation	0.422185	0.995911	0.0780892	0.651767	1.052	3	Cre01.g018050
bin:1.2.1.3.1	Photosynthesis.calvin cycle.ribulose-1,5-bisphosphat carboxylase/oxygenase (RuBisCo) activity.RuBisCo regulation.rbcL-mRNA stability factor *(MRL1)	0.422619	0.995911	0.0878313	-0.794631	-1.05096	1	Cre10.g437150
bin:12.3.1.2.3.2	Chromatin organisation.post-translational histone modification.histone methylation.arginine methylation.TDRD3-TOP3B methyl-arginine reader complex.topoisomerase component *(TOP3b)	0.422619	0.995911	0.0878313	-0.792522	-1.04817	1	Cre17.g725100
bin:15.3.6.2.2	RNA biosynthesis.RNA polymerase II-dependent transcription.transcription termination.R-loop removal.type-1A topoisomerase *(TOP3b)	0.422619	0.995911	0.0878313	-0.792522	-1.04817	1	Cre17.g725100
bin:16.2.2.6.10	RNA processing.RNA modification.tRNA modification.methylation.tRNA guanine-methyltransferase *(TRM10)	0.422619	0.995911	0.0878313	-0.794225	-1.05042	1	Cre10.g456851
bin:18.3.3.1	Protein modification.lipidation.Cys-linked prenylation.type-I protein prenyltransferase heterodimer	0.422619	0.995911	0.0878313	-0.791954	-1.04742	1	Cre14.g612500
bin:18.3.3.1.2	Protein modification.lipidation.Cys-linked prenylation.type-I protein prenyltransferase heterodimer.subunit beta	0.422619	0.995911	0.0878313	-0.791954	-1.04742	1	Cre14.g612500
bin:22.7.1.2.2	Vesicle trafficking.vesicle target membrane fusion.SNARE membrane fusion complexes.Qb-type SNARE components.Membrin-group component	0.422619	0.995911	0.0878313	-0.794793	-1.05117	1	Cre12.g554200
bin:5.1.7.2.2	Lipid metabolism.fatty acid metabolism.fatty acid desaturation.first desaturation.acyl-CoA desaturase *(ADS/FAD5)	0.422619	0.995911	0.0878313	-0.792765	-1.04849	1	Cre04.g217945
bin:7.10.5	Coenzyme metabolism.FMN/FAD biosynthesis.pyrimidine reductase *(PyrR)	0.422619	0.995911	0.0878313	-0.793171	-1.04903	1	Cre17.g728950
bin:7.4.5	Coenzyme metabolism.coenzyme A biosynthesis.phosphopantetheine adenylyl transferase	0.422619	0.995911	0.0878313	-0.793008	-1.04881	1	Cre13.g590550
bin:18.13.1.2	Protein modification.cysteine disulfide formation.endoplasmic reticulum.protein disulfide isomerase *(PDI-M)	0.423695	0.995911	0.0883594	0.806229	1.06249	1	Cre07.g328150
bin:2.4.1.5.3	Cellular respiration.oxidative phosphorylation.NADH dehydrogenase complex.assembly.assembly factor *(NDUFAF2)	0.423963	0.995911	0.0962406	-0.696626	-1.06917	2	Cre11.g467767,Cre09.g401150
bin:19.4.6.6	Protein homeostasis.proteolysis.metallopeptidase activities.aminopeptidase activities	0.424069	0.995911	0.0704501	0.481031	1.05569	9	Cre10.g435300,Cre05.g237000,Cre02.g076200
bin:12.3.1.1.2.1.1	Chromatin organisation.post-translational histone modification.histone methylation.lysine methylation.class-I histone methyltransferase activities.PRC2 histone methylation complex.VRN/FIS/EMF core subcomplexes	0.424296	0.995911	0.0810802	0.708872	1.04897	2	Cre16.g693750
bin:19.2.2.12.3.3.16	Protein homeostasis.ubiquitin-proteasome system.ubiquitin-fold protein conjugation.CULLIN-based E3 ubiquitin ligase activities.CUL1-based/SCF E3 ubiquitin ligase complexes.F-BOX substrate adaptor component activities.substrate adaptor *(SKIP16)	0.424623	0.995911	0.101351	-0.590458	-1.02761	3	Cre01.g005900
bin:19.2.4.2.2	Protein homeostasis.ubiquitin-proteasome system.membrane-associated protein degradation.ER-associated protein degradation (ERAD).substrate extraction	0.425703	0.995911	0.0880945	0.804931	1.06078	1	Cre15.g636400
bin:19.2.4.2.2.2	Protein homeostasis.ubiquitin-proteasome system.membrane-associated protein degradation.ER-associated protein degradation (ERAD).substrate extraction.membrane protein retrotranslocase *(DFM1)	0.425703	0.995911	0.0880945	0.804931	1.06078	1	Cre15.g636400
bin:22.6.8.1	Vesicle trafficking.vesicle tethering.GARP/EARP complexes.component *(VPS51/UNH)	0.425703	0.995911	0.0880945	0.805661	1.06174	1	Cre09.g404650
bin:17.6.2.2.16	Protein biosynthesis.organellar translation machinery.plastidial ribosome biogenesis.large ribosomal subunit proteome.component *(uL18c)	0.426587	0.995911	0.0873098	-0.791873	-1.04731	1	Cre01.g052100
bin:1.1.1.3.22	Photosynthesis.photophosphorylation.photosystem II.assembly.protein-folding catalyst *(FKBP20-2)	0.427711	0.995911	0.0878313	0.803471	1.05885	1	Cre13.g577850
bin:18.14.2.14	Protein modification.protein folding.FKBP-type chaperone activities.peptidyl-prolyl cis-trans isomerase *(FKBP20-2)	0.427711	0.995911	0.0878313	0.803471	1.05885	1	Cre13.g577850
bin:26.8.2.4	External stimuli response.toxic compounds.arsenic.vacuolar sequestration	0.427711	0.995911	0.0878313	0.804039	1.0596	1	Cre04.g228650
bin:26.8.2.4.1	External stimuli response.toxic compounds.arsenic.vacuolar sequestration.glutathione S-conjugate transporter	0.427711	0.995911	0.0878313	0.804039	1.0596	1	Cre04.g228650
bin:18.5.1.1.8	Protein modification.dephosphorylation.protein serine/threonine phosphatase families.PPP Fe-Zn-dependent phosphatase families.Shewanella-like phosphatase *(SLP)	0.427817	0.995911	0.0806388	0.708063	1.04777	2	Cre03.g185200,Cre17.g718800
bin:26.8.2.3	External stimuli response.toxic compounds.arsenic.glutathione-mediated detoxification	0.429577	0.995911	0.08042	0.707258	1.04658	2	Cre07.g319500
bin:26.8.2.3.1	External stimuli response.toxic compounds.arsenic.glutathione-mediated detoxification.phytochelatin synthase *(PCS)	0.429577	0.995911	0.08042	0.707258	1.04658	2	Cre07.g319500
bin:15.2	RNA biosynthesis.RNA polymerase I-dependent transcription	0.429648	0.995911	0.100633	-0.585828	-1.01955	3	Cre01.g070567,Cre14.g632176
bin:16.1.1.6	RNA processing.pre-RNA splicing.U2-type major spliceosome.U1/U2/U4/U5 snRNP-associated Sm accessory RNP complex	0.429719	0.995911	0.0875697	0.802498	1.05757	1	Cre10.g455300
bin:16.1.1.6.4	RNA processing.pre-RNA splicing.U2-type major spliceosome.U1/U2/U4/U5 snRNP-associated Sm accessory RNP complex.component *(Sm-D3)	0.429719	0.995911	0.0875697	0.802498	1.05757	1	Cre10.g455300
bin:19.2.4.2.3.1	Protein homeostasis.ubiquitin-proteasome system.membrane-associated protein degradation.ER-associated protein degradation (ERAD).substrate processing.ubiquitin-binding adaptor *(UFD3)	0.430556	0.995911	0.086795	-0.791143	-1.04635	1	Cre09.g389912
bin:17.1.1	Protein biosynthesis.ribosome biogenesis.rRNA maturation	0.431746	0.995911	0.0747385	0.602763	1.04629	4	Cre04.g218300,Cre01.g019200
bin:3.12.1	Carbohydrate metabolism.plastidial glycolysis.ATP-dependent phosphofructokinase *(PFK5)	0.43318	0.995911	0.0949752	-0.692164	-1.06232	2	Cre06.g262900,Cre12.g553250
bin:17.1.3	Protein biosynthesis.ribosome biogenesis.small ribosomal subunit (SSU)	0.433604	0.995911	0.0665892	0.420503	1.05249	16	Cre12.g502800,Cre05.g234637,Cre02.g146000,Cre10.g438700,Cre11.g478950
bin:17.6.2.1.6	Protein biosynthesis.organellar translation machinery.plastidial ribosome biogenesis.rRNA maturation.16S-rRNA maturation factor *(RAP)	0.433642	0.995911	0.0730744	0.567882	1.04816	5	Cre02.g109050,Cre03.g183750,Cre11.g467649
bin:10	Redox homeostasis	0.433875	0.995911	0.0590955	0.316615	1.02765	56	Cre06.g278202,Cre14.g609030,Cre09.g391900,Cre17.g743897,Cre13.g567100,Cre01.g013801,Cre02.g096150,Cre03.g157800,Cre02.g094100,Cre13.g586600,Cre09.g399030,Cre09.g398993,Cre10.g452000
bin:18.5.1.1	Protein modification.dephosphorylation.protein serine/threonine phosphatase families.PPP Fe-Zn-dependent phosphatase families	0.434097	0.995911	0.0692836	0.478263	1.04962	9	Cre03.g199983,Cre12.g500350,Cre13.g567800,Cre07.g326800,Cre03.g185200,Cre17.g718800
bin:16.4.2.1	RNA processing.RNA homeostasis.Exosome complex.EXO9 core complex	0.435484	0.995911	0.0946646	-0.691921	-1.06195	2	Cre17.g697624,Cre06.g284500
bin:13.4.3	Cell division.cytokinesis.phragmoplast microtubule organization	0.436508	0.995911	0.0860347	-0.790088	-1.04495	1	Cre17.g720500
bin:13.4.3.1	Cell division.cytokinesis.phragmoplast microtubule organization.microtubule plus-end-tracking protein *(EB1)	0.436508	0.995911	0.0860347	-0.790088	-1.04495	1	Cre17.g720500
bin:20.1.5.1.2	Cytoskeleton organisation.microtubular network.microtubule dynamics.microtubule plus-end control.microtubule plus-end-tracking protein *(EB1)	0.436508	0.995911	0.0860347	-0.790088	-1.04495	1	Cre17.g720500
bin:23.4.1.5	Protein translocation.peroxisome.importomer translocation system.receptor export system	0.436508	0.995911	0.0860347	-0.790332	-1.04527	1	Cre10.g446250
bin:23.4.1.5.1	Protein translocation.peroxisome.importomer translocation system.receptor export system.Pex1-Pex6 subcomplex	0.436508	0.995911	0.0860347	-0.790332	-1.04527	1	Cre10.g446250
bin:23.4.1.5.1.2	Protein translocation.peroxisome.importomer translocation system.receptor export system.Pex1-Pex6 subcomplex.component *(Pex6)	0.436508	0.995911	0.0860347	-0.790332	-1.04527	1	Cre10.g446250
bin:13.1.7.1.2	Cell division.DNA replication.endoreduplication.somatic DNA topoisomerase VI complex.component *(TOP6B)	0.437751	0.995911	0.08654	0.799659	1.05383	1	Cre01.g019750
bin:16.1.3.2.1	RNA processing.pre-RNA splicing.spliceosome assembly.snRNA transport.snRNA import adaptor *(Snurportin)	0.437751	0.995911	0.08654	0.799335	1.0534	1	Cre16.g666000
bin:18.11.1.2	Protein modification.methylation.lysine N-methyltransferase activities.PrmA-type lysine N-methyltransferase	0.437751	0.995911	0.08654	0.800065	1.05436	1	Cre09.g396735
bin:19.4.2.10	Protein homeostasis.proteolysis.serine peptidase activities.plastidial glutamyl peptidase *(CGEP)	0.437788	0.995911	0.0943564	-0.691677	-1.06158	2	Cre14.g629102,Cre07.g313122
bin:27.10.2	Multi-process regulation.TOR (Target Of Rapamycin) signalling.TOR kinase substrates	0.437788	0.995911	0.0943564	-0.691203	-1.06085	2	Cre09.g395621
bin:13.2.4.1.1.2	Cell division.cell cycle organisation.metaphase to anaphase transition.Anaphase-Promoting Complex/Cyclosome (APC/C)-dependent ubiquitination.APC/C E3 ubiquitin ligase complex.arc lamp subcomplex	0.440141	0.995911	0.0791317	0.704484	1.04247	2	Cre16.g681578
bin:13.1.2.1	Cell division.DNA replication.initiation.auxiliary factor *(CDC45)	0.440476	0.995911	0.0855357	-0.787493	-1.04152	1	Cre06.g270250
bin:13.2.2.1.3.2	Cell division.cell cycle organisation.chromatin condensation.condensin I/II complex.condensin-I-specific components.component *(CAP-G)	0.440476	0.995911	0.0855357	-0.786925	-1.04077	1	Cre08.g362500
bin:27.6.1.2	Multi-process regulation.phosphoinositide signalling.inositol phosphate metabolism.light-dependent inositol phosphate biosynthesis	0.440476	0.995911	0.0855357	-0.786276	-1.03991	1	Cre06.g270200
bin:27.6.1.2.1	Multi-process regulation.phosphoinositide signalling.inositol phosphate metabolism.light-dependent inositol phosphate biosynthesis.phosphatidylinositol phospholipase *(PI-PLC)	0.440476	0.995911	0.0855357	-0.786276	-1.03991	1	Cre06.g270200
bin:17.6.2.1	Protein biosynthesis.organellar translation machinery.plastidial ribosome biogenesis.rRNA maturation	0.44058	0.995911	0.0691198	0.483525	1.03362	8	Cre02.g109050,Cre03.g183750,Cre11.g467649,Cre01.g033832,Cre02.g145000,Cre12.g500650,Cre13.g588201,Cre09.g387450
bin:24.2.5.1.2	Solute transport.carrier-mediated transport.BART superfamily.BASS family.small solute transporter *(BASS)	0.440678	0.995911	0.106323	-0.480166	-0.991581	5	Cre09.g395700,Cre12.g521950
bin:13.1.6	Cell division.DNA replication.organelle machinery	0.440828	0.995911	0.10925	-0.46252	-1.00363	6	Cre07.g317908,Cre04.g218000,Cre10.g442850,Cre08.g363837
bin:15.3.3	RNA biosynthesis.RNA polymerase II-dependent transcription.transcription initiation	0.441358	0.995911	0.0721798	0.564815	1.0425	5	Cre15.g636650,Cre16.g687301
bin:12.1.4	Chromatin organisation.chromatin structure.structure modulation	0.441767	0.995911	0.0860347	0.797794	1.05137	1	Cre12.g513150
bin:12.1.4.2	Chromatin organisation.chromatin structure.structure modulation.chromatin architectural modulator *(DEK)	0.441767	0.995911	0.0860347	0.797794	1.05137	1	Cre12.g513150
bin:13.3.4.2	Cell division.meiotic recombination.DNA strand exchange.RAD51c-XRCC3 accessory DSB repair heterodimer	0.441767	0.995911	0.0860347	0.797956	1.05158	1	Cre02.g102500
bin:13.3.4.2.1	Cell division.meiotic recombination.DNA strand exchange.RAD51c-XRCC3 accessory DSB repair heterodimer.component *(RAD51C)	0.441767	0.995911	0.0860347	0.797956	1.05158	1	Cre02.g102500
bin:16.4.7.3	RNA processing.RNA homeostasis.NGD No-Go Decay.peptidyl-tRNA hydrolase *(VMS1)	0.441767	0.995911	0.0860347	0.799092	1.05308	1	Cre07.g325715
bin:24.2.2.13	Solute transport.carrier-mediated transport.MFS superfamily.iron-regulated metal cation transporter *(FPN)	0.441767	0.995911	0.0860347	0.798199	1.05191	1	Cre16.g687000
bin:2.1.2.3	Cellular respiration.glycolysis.methylglyoxal degradation.hydroxy-acyl-glutathione hydrolase *(GLX-II)	0.441901	0.995911	0.078921	0.703034	1.04033	2	Cre06.g276450,Cre12.g557700
bin:3.6	Carbohydrate metabolism.mannose metabolism	0.441901	0.995911	0.078921	0.703196	1.04057	2	Cre17.g711200,Cre03.g144707
bin:10.3.4.2	Redox homeostasis.thiol-based redox regulation.methionine sulfoxide reductase activities.methionine R-enantiomer sulfoxide reductase *(MsrB)	0.442211	0.995911	0.0988903	-0.569484	-0.991103	3	Cre01.g042050
bin:3.2.2.5	Carbohydrate metabolism.starch metabolism.biosynthesis.starch branching enzyme	0.442211	0.995911	0.0988903	-0.570131	-0.992229	3	Cre10.g444700,Cre06.g270100,Cre06.g289850
bin:1.1.1.2	Photosynthesis.photophosphorylation.photosystem II.PS-II complex	0.44246	0.995911	0.0852885	-0.785952	-1.03948	1	Cre06.g261000
bin:1.1.1.2.8	Photosynthesis.photophosphorylation.photosystem II.PS-II complex.component *(PsbR)	0.44246	0.995911	0.0852885	-0.785952	-1.03948	1	Cre06.g261000
bin:16.4.5	RNA processing.RNA homeostasis.Exon Junction complex (EJC)	0.442857	0.995911	0.0734381	0.597423	1.03702	4	Cre06.g279250,Cre09.g387300
bin:24.1.2.2.2	Solute transport.primary active transport.P-type ATPase superfamily.P2 family.P2B-type calcium cation-transporting ATPase *(ACA)	0.443548	0.995911	0.102822	-0.514189	-0.985733	4	Cre12.g505350,Cre16.g681750
bin:12.4.1.4	Chromatin organisation.nucleosome remodeling.SWI/SNF chromatin remodeling complexes.MINU-associated complex	0.443775	0.995911	0.0857844	0.796821	1.05009	1	Cre08.g364050
bin:12.4.1.4.2	Chromatin organisation.nucleosome remodeling.SWI/SNF chromatin remodeling complexes.MINU-associated complex.SMARCC component *(SWI3A/B)	0.443775	0.995911	0.0857844	0.796821	1.05009	1	Cre08.g364050
bin:20.1.3	Cytoskeleton organisation.microtubular network.Kinesin microtubule-based motor protein activities	0.444056	0.995911	0.119888	-0.342633	-1.00123	13	Cre12.g522550
bin:14.4.5.2.2	DNA damage response.homologous recombination repair (HR).Smc5-Smc6 complex.NSE1-NSE3-NSE4 subcomplex.E3 ubiquitin ligase component *(NSE1)	0.446429	0.995911	0.0847985	-0.783762	-1.03658	1	Cre03.g181650
bin:17.1.3.1.5	Protein biosynthesis.ribosome biogenesis.small ribosomal subunit (SSU).SSU proteome.component *(uS4)	0.446429	0.995911	0.0847985	-0.784167	-1.03712	1	Cre08.g359750
bin:50.4	Enzyme classification.EC_4 lyases	0.446675	0.995911	0.0614364	0.361634	1.02996	28	Cre01.g006950,Cre06.g306400,Cre12.g513200,Cre13.g578150,Cre02.g091050,Cre06.g282800,Cre03.g206600,Cre01.g028423,Cre02.g145200
bin:24.2.8.2	Solute transport.carrier-mediated transport.CPA superfamily.CPA-2 family	0.44702	0.995911	0.0751182	0.642573	1.03716	3	Cre04.g220200,Cre12.g493000,Cre16.g687450
bin:24.2.8.2.2	Solute transport.carrier-mediated transport.CPA superfamily.CPA-2 family.proton:potassium cation antiporter *(KEA)	0.44702	0.995911	0.0751182	0.642573	1.03716	3	Cre04.g220200,Cre12.g493000,Cre16.g687450
bin:13.1.4.1	Cell division.DNA replication.maturation.ribonuclease H2 complex	0.447183	0.995911	0.0782955	0.700564	1.03667	2	Cre17.g701350
bin:1.2	Photosynthesis.calvin cycle	0.448324	0.995911	0.0664364	0.435523	1.03227	13	Cre03.g185550,Cre12.g554800,Cre04.g229300
bin:20.2.2.1.1	Cytoskeleton organisation.microfilament network.actin polymerisation.Arp2/3 actin polymerization initiation complex.component *(Arp2)	0.448413	0.995911	0.0845557	-0.783681	-1.03648	1	Cre16.g687500
bin:19.2.2.2.2	Protein homeostasis.ubiquitin-proteasome system.ubiquitin-fold protein conjugation.SUMO conjugation (sumoylation).E1 SUMO ubiquitin-activating enzyme heterodimer	0.449309	0.995911	0.0928481	-0.685837	-1.05261	2	Cre09.g408550,Cre06.g296983
bin:13.4.5	Cell division.cytokinesis.endoplasmic reticulum (ER) reorganisation	0.451613	0.995911	0.101714	-0.509521	-0.976784	4	Cre02.g097300,Cre06.g308950
bin:5.5.1	Lipid metabolism.phytosterol metabolism.plant sterol pathway	0.451613	0.995911	0.101714	-0.507302	-0.97253	4	Cre02.g076800,Cre11.g467527
bin:27.6.1.4	Multi-process regulation.phosphoinositide signalling.inositol phosphate metabolism.inositol monophosphate phosphatase activities	0.451987	0.995911	0.0745501	0.642352	1.0368	3	Cre06.g278202
bin:16.1.3.2.2.1	RNA processing.pre-RNA splicing.spliceosome assembly.snRNA transport.snRNA export complex.export karyopherin *(XPO1)	0.452381	0.995911	0.0840746	-0.78214	-1.03444	1	Cre03.g146487
bin:16.2.2.6.15	RNA processing.RNA modification.tRNA modification.methylation.tRNA cytidine-methyltransferase *(DNMT)	0.452381	0.995911	0.0840746	-0.781815	-1.03401	1	Cre12.g484600
bin:17.1.2.1.4	Protein biosynthesis.ribosome biogenesis.large ribosomal subunit (LSU).LSU proteome.component *(uL4)	0.452381	0.995911	0.0840746	-0.782059	-1.03433	1	Cre09.g397697
bin:19.4.2.3.3	Protein homeostasis.proteolysis.serine peptidase activities.DEG-type protease activities.endopeptidase *(DEG7)	0.452381	0.995911	0.0840746	-0.783437	-1.03616	1	Cre03.g180650
bin:2.4.1.1	Cellular respiration.oxidative phosphorylation.NADH dehydrogenase complex.module N (electron input)	0.452381	0.995911	0.0840746	-0.782221	-1.03455	1	Cre12.g535950
bin:2.4.1.1.3	Cellular respiration.oxidative phosphorylation.NADH dehydrogenase complex.module N (electron input).component *(NQO3/75kDa)	0.452381	0.995911	0.0840746	-0.782221	-1.03455	1	Cre12.g535950
bin:23.5.2.1.7	Protein translocation.nucleus.nucleocytoplasmic transport.nuclear transport receptor activities.export karyopherin *(XPO1)	0.452381	0.995911	0.0840746	-0.78214	-1.03444	1	Cre03.g146487
bin:26.1.4.1.3.1	External stimuli response.light.multiple photoreceptor signalling.substrate adaptor module of CUL4-DDB1 ubiquitin ligase complex.regulation of COP1 activity.E3 ubiquitin ligase *(CSU1)	0.452381	0.995911	0.0840746	-0.781896	-1.03412	1	Cre02.g142086
bin:22.5.6.10	Vesicle trafficking.clathrin coated vesicle (CCV) machinery.CCV accessory factor activities.regulatory protein *(MTV1)	0.452465	0.995911	0.0776799	0.696239	1.03027	2	Cre12.g545150
bin:24.1.2.2	Solute transport.primary active transport.P-type ATPase superfamily.P2 family	0.452663	0.995911	0.0687943	0.504772	1.03447	7	Cre11.g467795,Cre06.g263950
bin:1.2.1.1	Photosynthesis.calvin cycle.ribulose-1,5-bisphosphat carboxylase/oxygenase (RuBisCo) activity.RuBisCo heterodimer	0.453815	0.995911	0.0845557	0.793738	1.04603	1	Cre02.g120100
bin:1.2.1.1.2	Photosynthesis.calvin cycle.ribulose-1,5-bisphosphat carboxylase/oxygenase (RuBisCo) activity.RuBisCo heterodimer.small subunit	0.453815	0.995911	0.0845557	0.793738	1.04603	1	Cre02.g120100
bin:19.1.1	Protein homeostasis.protein quality control.ER Quality Control (ERQC) machinery	0.453901	0.995911	0.0665892	0.456177	1.02809	10	Cre12.g518200,Cre07.g357900,Cre12.g517300,Cre01.g032500,Cre07.g323500
bin:14.8	DNA damage response.mismatch repair (MMR)	0.453968	0.995911	0.0721798	0.595327	1.03338	4	Cre01.g003463,Cre01.g036050,Cre05.g235750,Cre04.g227000
bin:21.2.3	Cell wall organisation.hemicellulose.heteromannan	0.455556	0.995911	0.0720033	0.592872	1.02912	4	Cre01.g048350
bin:21.2.3.2	Cell wall organisation.hemicellulose.heteromannan.modification and degradation	0.455556	0.995911	0.0720033	0.592872	1.02912	4	Cre01.g048350
bin:21.2.3.2.2	Cell wall organisation.hemicellulose.heteromannan.modification and degradation.endo-beta-1,4-mannanase *(MAN)	0.455556	0.995911	0.0720033	0.592872	1.02912	4	Cre01.g048350
bin:4.3	Amino acid metabolism.pyruvate group amino acid biosynthesis	0.455556	0.995911	0.0720033	0.593838	1.03079	4	Cre03.g206600
bin:22.6.2.6	Vesicle trafficking.vesicle tethering.activation of RAB-GTPase activities.Rab GTPase-activating protein *(RabGAP10)	0.455823	0.995911	0.0843144	0.793008	1.04506	1	Cre12.g546450
bin:4.2	Amino acid metabolism.aspartate group amino acid biosynthesis	0.456189	0.995911	0.0653834	0.440444	1.02019	11	Cre03.g162550,Cre05.g237400,Cre10.g458500,Cre03.g206600
bin:18.1.1.6.1	Protein modification.glycosylation.N-linked glycosylation.complex N-glycan maturation.class-I glucosidase I	0.456349	0.995911	0.0835991	-0.781329	-1.03337	1	Cre13.g579734
bin:26.10	External stimuli response.pathogen	0.45679	0.995911	0.0704501	0.557985	1.0299	5	Cre03.g164350,Cre01.g021450,Cre06.g278122
bin:17.1.2.2.2.1	Protein biosynthesis.ribosome biogenesis.large ribosomal subunit (LSU).LSU processome.pre-60S ribosomal subunit nuclear export.NOC export complexes	0.456954	0.995911	0.0739901	0.640711	1.03415	3	Cre10.g459600
bin:1.4.1.1	Photosynthesis.CAM/C4 photosynthesis.carbon dioxide-bicarbonate equilibrium.alpha-type carbonic anhydrase	0.457286	0.995911	0.0968878	-0.560864	-0.976102	3	Cre04.g223050,Cre04.g223100
bin:18.12.1.5	Protein modification.targeting peptide maturation.endomembrane system.gamma secretase complex	0.457286	0.995911	0.0968878	-0.561126	-0.976558	3	Cre13.g576300,Cre02.g078858,Cre06.g294400
bin:16.1.6.17	RNA processing.pre-RNA splicing.spliceosome-associated non-snRNP factor activities.RNA helicase *(RCF1)	0.457831	0.995911	0.0840746	0.790088	1.04122	1	Cre16.g676400
bin:16.6.1	RNA processing.organelle RNA processing machinery.pre-RNA splicing	0.457831	0.995911	0.0840746	0.792522	1.04442	1	Cre01.g027150
bin:16.6.1.1	RNA processing.organelle RNA processing machinery.pre-RNA splicing.plastidial RNA splicing	0.457831	0.995911	0.0840746	0.792522	1.04442	1	Cre01.g027150
bin:16.6.1.1.15	RNA processing.organelle RNA processing machinery.pre-RNA splicing.plastidial RNA splicing.group-II intron RNA splicing helicase *(ISE2)	0.457831	0.995911	0.0840746	0.792522	1.04442	1	Cre01.g027150
bin:2.1.1.4	Cellular respiration.glycolysis.cytosolic glycolysis.glyceraldehyde 3-phosphate dehydrogenase activities	0.457831	0.995911	0.0840746	0.792278	1.0441	1	Cre12.g556600
bin:2.1.1.4.2	Cellular respiration.glycolysis.cytosolic glycolysis.glyceraldehyde 3-phosphate dehydrogenase activities.NADP-dependent glyceraldehyde 3-phosphate dehydrogenase	0.457831	0.995911	0.0840746	0.792278	1.0441	1	Cre12.g556600
bin:5.2.4.4	Lipid metabolism.glycerolipid metabolism.phosphatidylethanolamine biosynthesis.lyso-phosphatidylethanolamine acyltransferase *(LPEAT)	0.457831	0.995911	0.0840746	0.792684	1.04464	1	Cre17.g707300
bin:6.3.2.4	Nucleotide metabolism.deoxynucleotides.salvage pathway.nucleoside diphosphate kinase	0.457831	0.995911	0.0840746	0.79017	1.04132	1	Cre16.g650550
bin:20.1.3.3	Cytoskeleton organisation.microtubular network.Kinesin microtubule-based motor protein activities.Kinesin-4-type motor protein	0.459507	0.995911	0.0768737	0.692894	1.02532	2	Cre03.g202000,Cre03.g168800
bin:13.2.1.2	Cell division.cell cycle organisation.cell cycle control.CYCLIN-dependent protein kinase complex	0.460265	0.995911	0.0736213	0.639495	1.03219	3	Cre10.g465900,Cre13.g575650
bin:18.4.3.1	Protein modification.phosphorylation.CMGC protein kinase families.CDK protein kinase families	0.460265	0.995911	0.0736213	0.639495	1.03219	3	Cre10.g465900,Cre13.g575650
bin:9.1.6.2.1	Secondary metabolism.terpenoids.carotenoid biosynthesis.xanthophylls.carotenoid hydroxylase activities	0.460317	0.995911	0.0714786	0.592501	1.02847	4	Cre08.g373100,Cre04.g215050
bin:13.5.1	Cell division.plastid division.contractile complex	0.460829	0.995911	0.0913924	-0.677169	-1.03931	2	Cre02.g142186
bin:14.10.2	DNA damage response.photoreactivation.class II photolyase *(PHR1)	0.460829	0.995911	0.0913924	-0.679267	-1.04253	2	Cre12.g533000,Cre02.g118000
bin:16.4.3.1.3	RNA processing.RNA homeostasis.mRNA deadenylation-dependent decay.mRNA deadenylation.PAN2-PAN3 complex	0.460829	0.995911	0.0913924	-0.676484	-1.03826	2	Cre06.g304550
bin:12.2	Chromatin organisation.histone chaperone activities	0.46142	0.995911	0.0699459	0.554789	1.024	5	Cre12.g540076,Cre06.g268450,Cre08.g363700,Cre12.g550152
bin:10.2.2.1	Redox homeostasis.glutathione-based redox regulation.glutathione degradation.gamma-glutamyl cyclotransferase *(GGCT1/2)	0.461847	0.995911	0.0835991	0.787736	1.03812	1	Cre10.g452000
bin:13.3.5.3.1	Cell division.meiotic recombination.meiotic crossover.MUS81-independent crossover.endonuclease *(FAN1)	0.461847	0.995911	0.0835991	0.788466	1.03908	1	Cre16.g660350
bin:16.1.3.2.2.3	RNA processing.pre-RNA splicing.spliceosome assembly.snRNA transport.snRNA export complex.RNA Cap-Binding Complex (CBC) subcomplex	0.461847	0.995911	0.0835991	0.789277	1.04015	1	Cre12.g524100
bin:16.1.3.2.2.3.1	RNA processing.pre-RNA splicing.spliceosome assembly.snRNA transport.snRNA export complex.RNA Cap-Binding Complex (CBC) subcomplex.component CBP80	0.461847	0.995911	0.0835991	0.789277	1.04015	1	Cre12.g524100
bin:26.12.1.2	External stimuli response.virus.virus infection.resistance factor *(BTR1)	0.461847	0.995911	0.0835991	0.78871	1.0394	1	Cre16.g672750
bin:24.2.7	Solute transport.carrier-mediated transport.IT superfamily	0.461921	0.995911	0.0734381	0.636181	1.02684	3	Cre09.g395288,Cre06.g260450
bin:15.3.5.2.3	RNA biosynthesis.RNA polymerase II-dependent transcription.transcription elongation.ELONGATOR transcription elongation complex.component *(ELP3)	0.462302	0.995911	0.0828962	-0.779787	-1.03133	1	Cre07.g354100
bin:19.2.3.3.1	Protein homeostasis.ubiquitin-proteasome system.ubiquitin-fold protein deconjugation.RUB deconjugation.COP9 signalosome complex	0.462963	0.995911	0.0697793	0.552824	1.02037	5	Cre11.g467647,Cre05.g234300,Cre11.g478240
bin:3.2.2.4	Carbohydrate metabolism.starch metabolism.biosynthesis.starch synthase activities	0.462963	0.995911	0.0697793	0.552745	1.02022	5	Cre09.g387100
bin:14.4.1.2	DNA damage response.homologous recombination repair (HR).BRCC regulatory holo-complex.BRCA1-A deubiquitination complex	0.464286	0.995911	0.0826646	-0.77922	-1.03058	1	Cre11.g475400
bin:14.4.1.2.1	DNA damage response.homologous recombination repair (HR).BRCC regulatory holo-complex.BRCA1-A deubiquitination complex.protease component *(BRCC36)	0.464286	0.995911	0.0826646	-0.77922	-1.03058	1	Cre11.g475400
bin:22.1.1.1.2	Vesicle trafficking.anterograde trafficking.Coat protein II (COPII) coatomer machinery.coat protein complex.scaffold component *(Sec31)	0.464286	0.995911	0.0826646	-0.778814	-1.03004	1	Cre12.g522450
bin:9.1.4.3	Secondary metabolism.terpenoids.terpene biosynthesis.triterpenoid synthase	0.464286	0.995911	0.0826646	-0.778895	-1.03015	1	Cre01.g011100
bin:35	No Mercator4 annotation	0.464535	0.995911	0.0489954	0.257224	1.00388	7487	Cre12.g489550,Cre03.g144444,Cre12.g508200,Cre13.g591450,Cre12.g487650,Cre01.g011750,Cre15.g635900,Cre16.g686550,Cre15.g639056,Cre12.g531050,Cre14.g616376,Cre01.g053550,Cre02.g141350,Cre17.g714950,Cre01.g044950,Cre12.g552402,Cre05.g234350,Cre17.g718400,Cre08.g361700,Cre17.g702500,Cre13.g568025,Cre08.g382560,Cre09.g390060,Cre07.g349300,Cre11.g482550,Cre24.g755647,Cre06.g278284,Cre12.g551552,Cre10.g…
bin:35.2	No Mercator4 annotation.no other annotation available	0.464535	0.995911	0.0489954	0.257224	1.00388	7487	Cre12.g489550,Cre03.g144444,Cre12.g508200,Cre13.g591450,Cre12.g487650,Cre01.g011750,Cre15.g635900,Cre16.g686550,Cre15.g639056,Cre12.g531050,Cre14.g616376,Cre01.g053550,Cre02.g141350,Cre17.g714950,Cre01.g044950,Cre12.g552402,Cre05.g234350,Cre17.g718400,Cre08.g361700,Cre17.g702500,Cre13.g568025,Cre08.g382560,Cre09.g390060,Cre07.g349300,Cre11.g482550,Cre24.g755647,Cre06.g278284,Cre12.g551552,Cre10.g…
bin:10.3.2.4	Redox homeostasis.thiol-based redox regulation.peroxiredoxin activities.type-2 peroxiredoxin *(PrxII)	0.465438	0.995911	0.0908241	-0.673426	-1.03356	2	Cre02.g080900,Cre01.g014350
bin:12.3.2.3.1.2.4	Chromatin organisation.post-translational histone modification.histone acetylation.HD1-type histone deacetylase family.class-I histone deacetylase activities.HDA19 histone deacetylase complex.associated component *(AFR)	0.465863	0.995911	0.0831291	0.782545	1.03128	1	Cre17.g722050
bin:16.2.4.2.19	RNA processing.RNA modification.rRNA modification.rRNA methylation.RlmM-type rRNA methyltransferase	0.465863	0.995911	0.0831291	0.782221	1.03085	1	Cre06.g273150
bin:18.5.1.1.2.3	Protein modification.dephosphorylation.protein serine/threonine phosphatase families.PPP Fe-Zn-dependent phosphatase families.PP2A-class phosphatase complexes.regulatory component B1	0.465863	0.995911	0.0831291	0.781734	1.03021	1	Cre13.g567800
bin:19.2.2.12.3.3.38	Protein homeostasis.ubiquitin-proteasome system.ubiquitin-fold protein conjugation.CULLIN-based E3 ubiquitin ligase activities.CUL1-based/SCF E3 ubiquitin ligase complexes.F-BOX substrate adaptor component activities.substrate adaptor *(FBX2)	0.465863	0.995911	0.0831291	0.782951	1.03181	1	Cre07.g355750
bin:19.4.4	Protein homeostasis.proteolysis.glutamic peptidase activities	0.465863	0.995911	0.0831291	0.783681	1.03277	1	Cre17.g712350
bin:19.4.4.3	Protein homeostasis.proteolysis.glutamic peptidase activities.glutamic peptidase *(SCO4)	0.465863	0.995911	0.0831291	0.783681	1.03277	1	Cre17.g712350
bin:19.4.6.3	Protein homeostasis.proteolysis.metallopeptidase activities.Matrixin-type metalloprotease	0.465863	0.995911	0.0831291	0.783437	1.03245	1	Cre14.g609202
bin:20.3.3.1.5	Cytoskeleton organisation.actin and tubulin folding.post-CCT Tubulin folding pathway.TFC tubulin folding cofactors.cofactor *(TFC-E)	0.465863	0.995911	0.0831291	0.784897	1.03438	1	Cre02.g095113
bin:6.1.6	Nucleotide metabolism.purines.extracellular ATP	0.465863	0.995911	0.0831291	0.781896	1.03042	1	Cre03.g184800
bin:6.1.6.2	Nucleotide metabolism.purines.extracellular ATP.apyrase *(APY)	0.465863	0.995911	0.0831291	0.781896	1.03042	1	Cre03.g184800
bin:7.12.2.3	Coenzyme metabolism.iron-sulfur cluster assembly machinery.mitochondrial ISC system.export machinery	0.466887	0.995911	0.0728939	0.634461	1.02407	3	Cre14.g633000,Cre10.g443000,Cre12.g561550
bin:18.13.1	Protein modification.cysteine disulfide formation.endoplasmic reticulum	0.467593	0.995911	0.0692836	0.551156	1.01729	5	Cre07.g328150,Cre16.g656551,Cre12.g518200,Cre17.g723150,Cre02.g088200
bin:10.2	Redox homeostasis.glutathione-based redox regulation	0.468254	0.995911	0.0706196	0.589405	1.0231	4	Cre14.g609030,Cre10.g452000
bin:10.3.3.1	Redox homeostasis.thiol-based redox regulation.thioredoxin activities.F-type thioredoxin *(Trx-F)	0.46831	0.995911	0.0758887	0.691353	1.02304	2	Cre05.g243050,Cre01.g066552
bin:13.2.1.10	Cell division.cell cycle organisation.cell cycle control.regulatory CDK-RNA methylthiotransferase *(CDK5RAP1)	0.46831	0.995911	0.0758887	0.691921	1.02388	2	Cre06.g278142,Cre03.g149300
bin:13.2.5.5	Cell division.cell cycle organisation.sister chromatid separation.spindle assembly checkpoint machinery	0.46831	0.995911	0.0758887	0.691286	1.02294	2	Cre04.g215750
bin:15.4.3	RNA biosynthesis.RNA polymerase III-dependent transcription.TFIIIb transcription factor complex	0.46831	0.995911	0.0758887	0.690271	1.02144	2	Cre15.g640800
bin:4.7	Amino acid metabolism.amino acid racemization	0.46831	0.995911	0.0758887	0.689718	1.02062	2	Cre06.g278261
bin:18.11.1.1	Protein modification.methylation.lysine N-methyltransferase activities.SETD-type lysine N-methyltransferase	0.469841	0.995911	0.0704501	0.586186	1.01751	4	Cre07.g321200
bin:23.1.7	Protein translocation.chloroplast.thylakoid membrane SRP insertion system	0.469841	0.995911	0.0704501	0.588176	1.02097	4	Cre05.g241450,Cre10.g458550,Cre11.g479750
bin:26.1.2	External stimuli response.light.UV-A/blue light	0.469841	0.995911	0.0704501	0.588008	1.02067	4	Cre06.g295200,Cre16.g686000
bin:12.4.8.3.1	Chromatin organisation.nucleosome remodeling.other chromatin remodeling activities.Rad5/16-like group.chromatin remodeling factor *(Rad5)	0.46988	0.995911	0.0826646	0.780517	1.0286	1	Cre14.g614400
bin:24.2.2.3.2	Solute transport.carrier-mediated transport.MFS superfamily.cation transporter OCT family.organic cation transporter *(OCT)	0.46988	0.995911	0.0826646	0.780274	1.02828	1	Cre09.g387060
bin:19.3	Protein homeostasis.autophagy	0.470833	0.995911	0.0637845	0.432218	1.01438	12	Cre09.g391245,Cre09.g391500,Cre12.g557000,Cre12.g494000
bin:13.3.5.2	Cell division.meiotic recombination.meiotic crossover.class-II/MUS81-dependent crossover pathway	0.471386	0.995911	0.067676	0.52352	1.01887	6	Cre04.g219750,Cre12.g555050,Cre17.g712450,Cre03.g208833
bin:24.1.3	Solute transport.primary active transport.ABC superfamily	0.471769	0.995911	0.0588438	0.354325	1.00914	28	Cre07.g327800,Cre04.g228650,Cre02.g077951,Cre04.g224400,Cre16.g692300,Cre14.g618400,Cre10.g443000,Cre09.g395750,Cre12.g561550,Cre12.g547300,Cre17.g721000,Cre04.g224500,Cre14.g613950,Cre12.g530900,Cre02.g096000,Cre01.g001350,Cre07.g325761,Cre03.g174050,Cre16.g655450
bin:21.1.1.2	Cell wall organisation.cellulose.cellulose synthase complex (CSC).CSC assembly	0.471831	0.995911	0.0755015	0.688027	1.01812	2	Cre18.g748697,Cre06.g260650
bin:21.1.1.2.1	Cell wall organisation.cellulose.cellulose synthase complex (CSC).CSC assembly.regulatory protein *(STELLO)	0.471831	0.995911	0.0755015	0.688027	1.01812	2	Cre18.g748697,Cre06.g260650
bin:15.7.3.6	RNA biosynthesis.organellar gene expression machinery.DNA-binding transcriptional regulation.Sigma transcription initiation factor *(SIG1)	0.472222	0.995911	0.0817516	-0.775732	-1.02596	1	Cre03.g193400
bin:16.1.5.2.1	RNA processing.pre-RNA splicing.MAC/NTC spliceosome-associated complex.associated components.component *(SYF2)	0.472222	0.995911	0.0817516	-0.775813	-1.02607	1	Cre01.g037400
bin:17.1.1.8	Protein biosynthesis.ribosome biogenesis.rRNA maturation.ITS2 rRNA removal	0.472222	0.995911	0.0817516	-0.776056	-1.02639	1	Cre01.g002201
bin:17.1.1.8.1	Protein biosynthesis.ribosome biogenesis.rRNA maturation.ITS2 rRNA removal.pre-rRNA cleavage factor *(LAS1)	0.472222	0.995911	0.0817516	-0.776056	-1.02639	1	Cre01.g002201
bin:16.3	RNA processing.RNA transport	0.4729	0.995911	0.0623861	0.406752	1.01807	16	Cre02.g143600,Cre10.g462250,Cre17.g719000,Cre12.g496200,Cre17.g705550,Cre01.g014050
bin:23.1.3	Protein translocation.chloroplast.inner envelope TIC translocation system	0.473118	0.995911	0.0988903	-0.501648	-0.961692	4	Cre17.g739752,Cre04.g225050
bin:17.6.2.4	Protein biosynthesis.organellar translation machinery.plastidial ribosome biogenesis.plastidial ribosome-associated proteins	0.47351	0.995911	0.0721798	0.630567	1.01778	3	Cre05.g248600,Cre03.g166650,Cre05.g237450
bin:21.2	Cell wall organisation.hemicellulose	0.473765	0.995911	0.0686326	0.54662	1.00892	5	Cre01.g048350
bin:50.3.4	Enzyme classification.EC_3 hydrolases.EC_3-4 hydrolase acting on peptide bond (peptidase)	0.476077	0.995911	0.0561767	0.316925	0.993026	47	Cre03.g194250,Cre10.g435300,Cre02.g095087,Cre11.g480750,Cre01.g011300,Cre01.g037000,Cre07.g356150,Cre07.g333000,Cre08.g381050,Cre17.g697300,Cre14.g609202,Cre05.g237000,Cre12.g498850,Cre02.g076200
bin:2.2.1.4	Cellular respiration.pyruvate oxidation.mitochondrial pyruvate dehydrogenase complex.regulation	0.47619	0.995911	0.0813027	-0.774515	-1.02436	1	Cre06.g278451
bin:2.2.1.4.1	Cellular respiration.pyruvate oxidation.mitochondrial pyruvate dehydrogenase complex.regulation.pyruvate dehydrogenase kinase	0.47619	0.995911	0.0813027	-0.774515	-1.02436	1	Cre06.g278451
bin:16.2.1.7.1.2.2	RNA processing.RNA modification.mRNA modification.mRNA methylation.adenosine N6-methylation.MACOM regulatory complex.regulatory component *(FIP37)	0.477912	0.995911	0.0817516	0.778084	1.0254	1	Cre07.g347250
bin:25.5.2.7	Nutrient uptake.micronutrient homeostasis.iron.Fe(III)-citrate translocation	0.478873	0.995911	0.0747385	0.684968	1.01359	2	Cre07.g331150
bin:25.5.2.7.1	Nutrient uptake.micronutrient homeostasis.iron.Fe(III)-citrate translocation.Fe(II)-Fe(III) ferroxidase *(LPR1)	0.478873	0.995911	0.0747385	0.684968	1.01359	2	Cre07.g331150
bin:50.5.3	Enzyme classification.EC_5 isomerases.EC_5-3 intramolecular oxidoreductase	0.478873	0.995911	0.0747385	0.685615	1.01455	2	Cre11.g467544
bin:6.2.1	Nucleotide metabolism.pyrimidines.de novo biosynthesis	0.478873	0.995911	0.0747385	0.686035	1.01517	2	Cre09.g406050
bin:12.3.2.3.2	Chromatin organisation.post-translational histone modification.histone acetylation.HD1-type histone deacetylase family.class-II histone deacetylase	0.479365	0.995911	0.0694481	0.581616	1.00958	4	Cre11.g469600,Cre06.g290400,Cre11.g467706,Cre11.g467785
bin:16.1.3.2	RNA processing.pre-RNA splicing.spliceosome assembly.snRNA transport	0.480132	0.995911	0.0714786	0.6278	1.01332	3	Cre16.g666000,Cre12.g524100
bin:19.2.4.2.1.4	Protein homeostasis.ubiquitin-proteasome system.membrane-associated protein degradation.ER-associated protein degradation (ERAD).HRD1 E3 ubiquitin ligase complex.substrate recruitment component *(EBS6/OS9)	0.480634	0.995911	0.0745501	0.682929	1.01058	2	Cre06.g257900
bin:19.4.2.2.1	Protein homeostasis.proteolysis.serine peptidase activities.SCPL-type carboxypeptidase activities.carboxypeptidase *(SCPL)	0.480634	0.995911	0.0745501	0.680373	1.00679	2	Cre01.g037000
bin:19.4.2.4	Protein homeostasis.proteolysis.serine peptidase activities.LON-type ATP-dependent protease activities	0.480952	0.995911	0.0692836	0.578923	1.0049	4	Cre16.g669450,Cre17.g716850
bin:20.2.2.1.3	Cytoskeleton organisation.microfilament network.actin polymerisation.Arp2/3 actin polymerization initiation complex.component *(ArpC1)	0.482143	0.995911	0.0806388	-0.772488	-1.02167	1	Cre16.g648100
bin:10.3.4	Redox homeostasis.thiol-based redox regulation.methionine sulfoxide reductase activities	0.482249	0.995911	0.103576	-0.443038	-0.961354	6	Cre01.g042050,Cre08.g380300,Cre03.g195850,Cre10.g464850,Cre01.g012150,Cre14.g615100
bin:12.3.2.1.5	Chromatin organisation.post-translational histone modification.histone acetylation.NuA4 histone acetyltransferase complex.helicase component *(RVB)	0.483936	0.995911	0.0810802	0.776219	1.02294	1	Cre09.g414050
bin:12.4.4.5	Chromatin organisation.nucleosome remodeling.SWR1 chromatin remodeling complex.helicase component *(RVB)	0.483936	0.995911	0.0810802	0.776219	1.02294	1	Cre09.g414050
bin:15.6.3	RNA biosynthesis.transcriptional co-regulation.PIRIN transcriptional co-regulator *(PRN1)	0.483936	0.995911	0.0810802	0.776624	1.02347	1	Cre09.g388208
bin:16.1.5.2.5	RNA processing.pre-RNA splicing.MAC/NTC spliceosome-associated complex.associated components.component *(CWC16)	0.483936	0.995911	0.0810802	0.775813	1.0224	1	Cre17.g741100
bin:26.8	External stimuli response.toxic compounds	0.484568	0.995911	0.0675189	0.544157	1.00437	5	Cre07.g319500,Cre04.g228650
bin:24.2.4.1	Solute transport.carrier-mediated transport.MOP superfamily.MATE family	0.484637	0.995911	0.0626618	0.423951	1.00484	13	Cre01.g014150,Cre01.g051211
bin:22.6.5	Vesicle trafficking.vesicle tethering.RAB5-RAB7-dependent pathway	0.484925	0.995911	0.0934449	-0.545879	-0.950022	3	Cre03.g154500
bin:22.6.9	Vesicle trafficking.vesicle tethering.HOPS/CORVET tethering complexes	0.485714	0.995911	0.0687943	0.57472	0.997609	4	Cre07.g328550,Cre02.g095074,Cre03.g199311,Cre03.g209281
bin:24.2.6.1	Solute transport.carrier-mediated transport.TOC superfamily.sugar efflux transporter *(SWEET)	0.485714	0.995911	0.0687943	0.57626	1.00028	4	Cre07.g340700,Cre06.g275000
bin:15.4.4.3	RNA biosynthesis.RNA polymerase III-dependent transcription.TFIIIc transcription factor complex.promotor-binding component *(TFC3)	0.485944	0.995911	0.0808589	0.77484	1.02112	1	Cre12.g518107
bin:2.4.1.4.2	Cellular respiration.oxidative phosphorylation.NADH dehydrogenase complex.non-core modules.beta subcomplex	0.485944	0.995911	0.0808589	0.774921	1.02123	1	Cre12.g555150
bin:2.4.1.4.2.9	Cellular respiration.oxidative phosphorylation.NADH dehydrogenase complex.non-core modules.beta subcomplex.component *(NDUFB10/PDSW)	0.485944	0.995911	0.0808589	0.774921	1.02123	1	Cre12.g555150
bin:7.12.3.2.4	Coenzyme metabolism.iron-sulfur cluster assembly machinery.cytosolic CIA system.transfer phase.assembly factor *(NAR1)	0.485944	0.995911	0.0808589	0.775002	1.02133	1	Cre03.g200550
bin:1.1.8.1.6.2.1	Photosynthesis.photophosphorylation.chlororespiration.NADH dehydrogenase-like (NDH) complex.assembly and maintenance.Cpn60 chaperonin heterodimer.subunit alpha	0.486111	0.995911	0.0802023	-0.77046	-1.01899	1	Cre04.g231222
bin:1.2.1.2.1.1	Photosynthesis.calvin cycle.ribulose-1,5-bisphosphat carboxylase/oxygenase (RuBisCo) activity.RuBisCo assembly.CPN60 chaperonin heterodimer.subunit alpha	0.486111	0.995911	0.0802023	-0.77046	-1.01899	1	Cre04.g231222
bin:25.1.3.2	Nutrient uptake.nitrogen assimilation.nitrate assimilation.nitrite reductase *(NIR1)	0.486111	0.995911	0.0802023	-0.770298	-1.01878	1	Cre09.g410750
bin:4.6.8.3	Amino acid metabolism.amino acid degradation.aromatic amino acids.aromatic amino acid decarboxylase	0.487952	0.995911	0.0806388	0.773866	1.01984	1	Cre01.g028423
bin:6	Nucleotide metabolism	0.488636	0.995911	0.149208	-0.253067	-0.966025	40	Cre13.g570550,Cre12.g531700,Cre14.g614300,Cre12.g503300,Cre08.g358900,Cre02.g095350,Cre02.g084950
bin:50.6.3	Enzyme classification.EC_6 ligases.EC_6-3 ligase forming carbon-nitrogen bond	0.488827	0.995911	0.062249	0.422528	1.00147	13	Cre12.g530650,Cre09.g416050,Cre09.g406050,Cre08.g373050,Cre02.g113200,Cre01.g048050,Cre17.g708800,Cre13.g566000
bin:19.2.2.12	Protein homeostasis.ubiquitin-proteasome system.ubiquitin-fold protein conjugation.CULLIN-based E3 ubiquitin ligase activities	0.489388	0.995911	0.0568864	0.345157	0.991589	29	Cre17.g724850,Cre03.g205800,Cre13.g571560,Cre02.g109400,Cre07.g319550,Cre07.g355750,Cre17.g738800,Cre02.g078150,Cre07.g324050,Cre02.g111350,Cre09.g387134
bin:17.1.2.2.1.7	Protein biosynthesis.ribosome biogenesis.large ribosomal subunit (LSU).LSU processome.pre-60S ribosomal subunit nuclear assembly.assembly factor	0.48996	0.995911	0.08042	0.773299	1.01909	1	Cre04.g218850
bin:2.4.1.5.6	Cellular respiration.oxidative phosphorylation.NADH dehydrogenase complex.assembly.assembly factor *(NDUFAF5)	0.491968	0.995911	0.0802023	0.772325	1.01781	1	Cre13.g584750
bin:11.8.4	Phytohormone action.salicylic acid.transport	0.492063	0.995911	0.0795565	-0.769892	-1.01824	1	Cre03.g177750
bin:11.8.4.1	Phytohormone action.salicylic acid.transport.salicylic acid transporter *(EDS5)	0.492063	0.995911	0.0795565	-0.769892	-1.01824	1	Cre03.g177750
bin:15.2.4	RNA biosynthesis.RNA polymerase I-dependent transcription.transcription termination factor *(TTF1)	0.492063	0.995911	0.0795565	-0.768757	-1.01674	1	Cre14.g632176
bin:15.3.4.3.3	RNA biosynthesis.RNA polymerase II-dependent transcription.transcription co-activation.SAGA histone acetyltransferase complex.SPT recruitment module	0.492063	0.995911	0.0795565	-0.769568	-1.01781	1	Cre10.g425501
bin:15.3.4.3.3.4	RNA biosynthesis.RNA polymerase II-dependent transcription.transcription co-activation.SAGA histone acetyltransferase complex.SPT recruitment module.component *(HAF/TAF1)	0.492063	0.995911	0.0795565	-0.769568	-1.01781	1	Cre10.g425501
bin:24.2.4.1.2	Solute transport.carrier-mediated transport.MOP superfamily.MATE family.metabolite transporter *(EDS5)	0.492063	0.995911	0.0795565	-0.769892	-1.01824	1	Cre03.g177750
bin:13.1.3.1	Cell division.DNA replication.elongation.DNA polymerase alpha complex	0.492958	0.995911	0.0732559	0.674166	0.997609	2	Cre01.g017450
bin:19.2.2.9.1	Protein homeostasis.ubiquitin-proteasome system.ubiquitin-fold protein conjugation.HECT E3 ubiquitin ligase activities.E3 ubiquitin ligase *(UPL1)	0.494048	0.995911	0.0793435	-0.768189	-1.01599	1	Cre01.g012450
bin:4.1.1.1.1	Amino acid metabolism.glutamate group amino acid biosynthesis.glutamate-derived amino acids.ornithine biosynthesis.N-acetylglutamate synthase *(NAGS)	0.494048	0.995911	0.0793435	-0.76827	-1.0161	1	Cre02.g144800
bin:50.5.4	Enzyme classification.EC_5 isomerases.EC_5-4 intramolecular transferase	0.494444	0.995911	0.0614364	0.42081	0.987607	12	Cre16.g659050,Cre09.g405150,Cre02.g086050
bin:50.2.3	Enzyme classification.EC_2 transferases.EC_2-3 acyltransferase	0.494819	0.995911	0.0580984	0.375012	0.99429	20	Cre09.g386735,Cre03.g144807,Cre17.g713850,Cre16.g675250,Cre16.g678850,Cre12.g537641
bin:50.5.1	Enzyme classification.EC_5 isomerases.EC_5-1 racemase or epimerase	0.495652	0.995911	0.0633597	0.469112	1.00281	8	Cre05.g237400,Cre16.g677450,Cre12.g543902,Cre07.g347100,Cre04.g214502
bin:18.12.1.5.4	Protein modification.targeting peptide maturation.endomembrane system.gamma secretase complex.component *(APH1)	0.496032	0.995911	0.0791317	-0.766729	-1.01406	1	Cre13.g576300
bin:19	Protein homeostasis	0.496957	0.995911	0.0466015	0.272096	1.00638	228	Cre17.g725050,Cre09.g391245,Cre03.g173900,Cre17.g724850,Cre05.g238374,Cre05.g248550,Cre26.g756897,Cre16.g664801,Cre03.g194250,Cre10.g435300,Cre01.g013300,Cre03.g205800,Cre02.g113700,Cre13.g571560,Cre10.g430050,Cre02.g147850,Cre16.g669450,Cre02.g097650,Cre01.g034100,Cre02.g109400,Cre14.g617600,Cre09.g391500,Cre01.g037000,Cre06.g257900,Cre07.g356150,Cre12.g510900,Cre12.g528400,Cre14.g625802,Cre12.g…
bin:12.3.1.2.3	Chromatin organisation.post-translational histone modification.histone methylation.arginine methylation.TDRD3-TOP3B methyl-arginine reader complex	0.497696	0.995911	0.0870516	-0.658282	-1.01032	2	Cre17.g725100
bin:17.1.1.4	Protein biosynthesis.ribosome biogenesis.rRNA maturation.rRNA processing factor *(RRP1)	0.497992	0.995911	0.0795565	0.769811	1.01449	1	Cre01.g019200
bin:18.5.1.1.4	Protein modification.dephosphorylation.protein serine/threonine phosphatase families.PPP Fe-Zn-dependent phosphatase families.PP5-class phosphatase	0.497992	0.995911	0.0795565	0.769649	1.01428	1	Cre07.g326800
bin:12.1.1.2.2	Chromatin organisation.chromatin structure.DNA wrapping.histone H3-H4 tetramer.histone *(H4)	0.498494	0.995911	0.0649408	0.509688	0.991949	6	Cre06.g276800,Cre12.g506350,Cre16.g649950
bin:22.4	Vesicle trafficking.exocytic trafficking	0.498494	0.995911	0.0649408	0.509411	0.99141	6	Cre12.g515250
bin:13.1.3.4	Cell division.DNA replication.elongation.DNA-tracking platform	0.5	0.995911	0.0694481	0.620264	1.00115	3	Cre07.g337150,Cre16.g679950,Cre06.g251800
bin:13.1.3.4.2	Cell division.DNA replication.elongation.DNA-tracking platform.PCNA sliding clamp loader complex	0.5	0.995911	0.0694481	0.620264	1.00115	3	Cre07.g337150,Cre16.g679950,Cre06.g251800
bin:16.6.3.1.4	RNA processing.organelle RNA processing machinery.RNA homeostasis.ribonuclease activities.phosphorolytic exoribonuclease *(PNP)	0.5	0.995911	0.0793435	0.768675	1.013	1	Cre04.g214501
bin:18.4.8.2.1	Protein modification.phosphorylation.ABC1K protein kinase families.ancestral clade.subgroup-9 protein kinase	0.5	0.995911	0.0793435	0.769081	1.01353	1	Cre09.g407801
bin:19.1.1.1	Protein homeostasis.protein quality control.ER Quality Control (ERQC) machinery.calnexin/calreticulin chaperone system	0.5	0.995911	0.0673624	0.571514	0.992044	4	Cre07.g357900,Cre12.g517300
bin:19.4.6.5.1	Protein homeostasis.proteolysis.metallopeptidase activities.M48-class metallopeptidase activities.zinc metalloprotease *(PGM48)	0.5	0.995911	0.0787114	-0.766161	-1.01331	1	Cre14.g620150
bin:2.4.5.3.1	Cellular respiration.oxidative phosphorylation.cytochrome c oxidase complex.assembly.copper insertion	0.5	0.995911	0.0725352	0.67044	0.992095	2	Cre05.g232850
bin:23.3.2.2	Protein translocation.endoplasmic reticulum.GET post-translational insertion system.component *(GET3)	0.5	0.995911	0.0787114	-0.766242	-1.01341	1	Cre03.g204800
bin:3.12	Carbohydrate metabolism.plastidial glycolysis	0.5	0.995911	0.0694481	0.618758	0.998721	3	Cre12.g513200
bin:4.6.7.5.1	Amino acid metabolism.amino acid degradation.branched-chain amino acids.leucine degradation.methylcrotonoyl-CoA carboxylase heterodimer	0.5	0.995911	0.0725352	0.67144	0.993575	2	Cre06.g278098
bin:5.4.5	Lipid metabolism.sphingolipid metabolism.sphingolipid phosphorylation	0.5	0.995911	0.0787114	-0.76608	-1.0132	1	Cre03.g155051
bin:5.4.5.3	Lipid metabolism.sphingolipid metabolism.sphingolipid phosphorylation.long-chain base phosphate metabolism	0.5	0.995911	0.0787114	-0.76608	-1.0132	1	Cre03.g155051
bin:5.4.5.3.4	Lipid metabolism.sphingolipid metabolism.sphingolipid phosphorylation.long-chain base phosphate metabolism.sphingosine-1-phosphate lyase *(DPL1)	0.5	0.995911	0.0787114	-0.76608	-1.0132	1	Cre03.g155051
bin:16.1.5.3	RNA processing.pre-RNA splicing.MAC/NTC spliceosome-associated complex.recruitment to spliceosome	0.501984	0.995911	0.0785029	-0.764782	-1.01148	1	Cre03.g176550
bin:16.1.5.3.1	RNA processing.pre-RNA splicing.MAC/NTC spliceosome-associated complex.recruitment to spliceosome.arginine methyltransferase *(PRMT5/CAU1)	0.501984	0.995911	0.0785029	-0.764782	-1.01148	1	Cre03.g176550
bin:16.4.3.1.3.1	RNA processing.RNA homeostasis.mRNA deadenylation-dependent decay.mRNA deadenylation.PAN2-PAN3 complex.catalytic exoribonuclease component *(PAN2)	0.501984	0.995911	0.0785029	-0.765107	-1.01191	1	Cre06.g304550
bin:19.2.2.1.3.1	Protein homeostasis.ubiquitin-proteasome system.ubiquitin-fold protein conjugation.UBQ conjugation (ubiquitylation).E2 ubiquitin-conjugating enzyme activities.E2 ubiquitin-conjugating enzyme *(UBC1/2/3)	0.501984	0.995911	0.0785029	-0.763971	-1.01041	1	Cre06.g294850
bin:2.2.1.1	Cellular respiration.pyruvate oxidation.mitochondrial pyruvate dehydrogenase complex.component E1 heterodimer	0.501984	0.995911	0.0785029	-0.764133	-1.01062	1	Cre07.g337650
bin:2.2.1.1.1	Cellular respiration.pyruvate oxidation.mitochondrial pyruvate dehydrogenase complex.component E1 heterodimer.subunit alpha	0.501984	0.995911	0.0785029	-0.764133	-1.01062	1	Cre07.g337650
bin:26.6.1.1	External stimuli response.drought.stomatal closure signalling.histone methylase *(CAU1/PRMT5)	0.501984	0.995911	0.0785029	-0.764782	-1.01148	1	Cre03.g176550
bin:16.5.2.1.10	RNA processing.mRNA silencing.miRNA pathway.miRNA biogenesis.regulatory protein *(AAR2)	0.502008	0.995911	0.0791317	0.768027	1.01214	1	Cre05.g244750
bin:2.3.9	Cellular respiration.tricarboxylic acid cycle.mitochondrial NAD-dependent malic enzyme	0.502008	0.995911	0.0791317	0.768351	1.01257	1	Cre06.g268750
bin:5.1.7.2.1	Lipid metabolism.fatty acid metabolism.fatty acid desaturation.first desaturation.delta-9 stearoyl-ACP desaturase *(AAD)	0.502008	0.995911	0.0791317	0.768189	1.01236	1	Cre10.g458183
bin:3.2	Carbohydrate metabolism.starch metabolism	0.50211	0.995911	0.124434	-0.309192	-0.979336	19	Cre03.g207713,Cre02.g095126,Cre12.g552200
bin:16.3.3	RNA processing.RNA transport.TREX-2 ribonucleoparticle (RNP) trafficking complex	0.503086	0.995911	0.0656814	0.535509	0.98841	5	Cre02.g143600
bin:18.11.1	Protein modification.methylation.lysine N-methyltransferase activities	0.503086	0.995911	0.0656814	0.53521	0.987859	5	Cre07.g321200,Cre09.g396735
bin:26.13	External stimuli response.multi-stress	0.503086	0.995911	0.0656814	0.534314	0.986205	5	Cre03.g155450,Cre12.g520650,Cre03.g175500
bin:5.1.7.2	Lipid metabolism.fatty acid metabolism.fatty acid desaturation.first desaturation	0.503311	0.995911	0.0691198	0.614217	0.991392	3	Cre16.g673001,Cre10.g458183
bin:16.1.5.1.15	RNA processing.pre-RNA splicing.MAC/NTC spliceosome-associated complex.core components.component *(PRPF8/SUS2/MAC16)	0.504016	0.995911	0.078921	0.76754	1.0115	1	Cre01.g016050
bin:14.4.1	DNA damage response.homologous recombination repair (HR).BRCC regulatory holo-complex	0.505917	0.995911	0.100633	-0.43516	-0.94426	6	Cre14.g622850,Cre06.g258200,Cre09.g401367,Cre11.g475400
bin:12.7.3	Chromatin organisation.organelle machinery.DNA homeostasis	0.505952	0.995911	0.0780892	-0.759105	-1.00397	1	Cre01.g021850
bin:12.7.3.1	Chromatin organisation.organelle machinery.DNA homeostasis.DNA exonuclease *(DPD1)	0.505952	0.995911	0.0780892	-0.759105	-1.00397	1	Cre01.g021850
bin:17.1.2.2.2.4	Protein biosynthesis.ribosome biogenesis.large ribosomal subunit (LSU).LSU processome.pre-60S ribosomal subunit nuclear export.ATP-dependent export factor *(MDN1)	0.505952	0.995911	0.0780892	-0.758537	-1.00322	1	Cre03.g161800
bin:18.3.3.2	Protein modification.lipidation.Cys-linked prenylation.farnesylcysteine recycling	0.505952	0.995911	0.0780892	-0.758699	-1.00344	1	Cre10.g425200
bin:18.3.3.2.1	Protein modification.lipidation.Cys-linked prenylation.farnesylcysteine recycling.farnesyl-L-cysteine lyase *(FLCY)	0.505952	0.995911	0.0780892	-0.758699	-1.00344	1	Cre10.g425200
bin:18.4.5.2	Protein modification.phosphorylation.AGC protein kinase families.AGC-VII protein kinase *(NDR1-8)	0.505952	0.995911	0.0780892	-0.760727	-1.00612	1	Cre01.g029850
bin:27.10.2.3	Multi-process regulation.TOR (Target Of Rapamycin) signalling.TOR kinase substrates.TOR-dependent regulatory protein *(TAP46) of protein phosphatase complex	0.505952	0.995911	0.0780892	-0.760402	-1.00569	1	Cre09.g395621
bin:27.12.1	Multi-process regulation.RAM (Regulation of Ace2 and Morphogenesis) signalling.protein kinase component *(NDR)	0.505952	0.995911	0.0780892	-0.760727	-1.00612	1	Cre01.g029850
bin:3.2.2.6	Carbohydrate metabolism.starch metabolism.biosynthesis.ISA1-ISA2 isoamylase-type starch debranching complex	0.505952	0.995911	0.0780892	-0.760889	-1.00633	1	Cre03.g155001
bin:3.2.2.6.1	Carbohydrate metabolism.starch metabolism.biosynthesis.ISA1-ISA2 isoamylase-type starch debranching complex.component *(ISA1)	0.505952	0.995911	0.0780892	-0.760889	-1.00633	1	Cre03.g155001
bin:5.1.2.2.1.2	Lipid metabolism.fatty acid metabolism.acetyl-CoA generation.plastidial pyruvate dehydrogenase complex.E1 pyruvate dehydrogenase subcomplex.subunit beta	0.505952	0.995911	0.0780892	-0.758375	-1.00301	1	Cre03.g194200
bin:5.2.10.2.2.2	Lipid metabolism.glycerolipid metabolism.glycerolipid degradation.phospholipase activities.phospholipase A2 activities.phospholipase-A2 *(pPLA2-I)	0.505952	0.995911	0.0780892	-0.758456	-1.00312	1	Cre10.g425100
bin:9.1.6.2.1.2	Secondary metabolism.terpenoids.carotenoid biosynthesis.xanthophylls.carotenoid hydroxylase activities.carotenoid beta-ring hydroxylase *(LUT5)	0.505952	0.995911	0.0780892	-0.761781	-1.00751	1	Cre02.g142266
bin:17.1.2.2.1.3.2	Protein biosynthesis.ribosome biogenesis.large ribosomal subunit (LSU).LSU processome.pre-60S ribosomal subunit nuclear assembly.PWP1 assembly complex.component *(NOP12)	0.506024	0.995911	0.0787114	0.767459	1.01139	1	Cre16.g659150
bin:13.2.2.1.3.1	Cell division.cell cycle organisation.chromatin condensation.condensin I/II complex.condensin-I-specific components.component *(CAP-D2A)	0.507937	0.995911	0.077884	-0.75805	-1.00258	1	Cre10.g432500
bin:15.3.5.2.2	RNA biosynthesis.RNA polymerase II-dependent transcription.transcription elongation.ELONGATOR transcription elongation complex.component *(ELP2)	0.507937	0.995911	0.077884	-0.757563	-1.00194	1	Cre10.g462750
bin:6.2.4.6	Nucleotide metabolism.pyrimidines.catabolism.alanine aminotransferase *(PYD4)	0.507937	0.995911	0.077884	-0.757969	-1.00247	1	Cre03.g182800
bin:5.1.6	Lipid metabolism.fatty acid metabolism.endoplasmic reticulum-localized fatty acid elongase (FAE) system	0.508876	0.995911	0.063079	0.483259	0.990382	7	Cre17.g722150,Cre09.g392430
bin:5.1.6.1	Lipid metabolism.fatty acid metabolism.endoplasmic reticulum-localized fatty acid elongase (FAE) system.fatty acid elongation complex	0.508876	0.995911	0.063079	0.483259	0.990382	7	Cre17.g722150,Cre09.g392430
bin:16.1.1.2	RNA processing.pre-RNA splicing.U2-type major spliceosome.U2 snRNP complex	0.509259	0.995911	0.0650878	0.531822	0.981606	5	Cre06.g254800
bin:27.6.2.8.2	Multi-process regulation.phosphoinositide signalling.phosphoinositide homeostasis.phosphatidylinositol 3-phosphate homeostasis.phosphatidylinositol 3-phosphate phosphatase *(PTEN)	0.51004	0.995911	0.0782955	0.766242	1.00979	1	Cre06.g308400
bin:19.3.3.3	Protein homeostasis.autophagy.phagophore expansion.ATG12-ATG5-ATG16 conjugation system	0.510563	0.995911	0.0714786	0.666588	0.986396	2	Cre12.g557000
bin:3.1.2.8	Carbohydrate metabolism.sucrose metabolism.biosynthesis.sucrose-phosphate phosphatase	0.511521	0.995911	0.0855357	-0.651843	-1.00044	2	Cre06.g283400
bin:7.5.7.2	Coenzyme metabolism.tetrahydrofolate metabolism.tetrahydrofolate (THF) interconversions.bifunctional 5,10-methylene-THF dehydrogenase and 5,10-methenyl-THF cyclohydrolase	0.511521	0.995911	0.0855357	-0.651738	-1.00028	2	Cre17.g698450
bin:7.5	Coenzyme metabolism.tetrahydrofolate metabolism	0.511785	0.995911	0.107972	-0.367865	-0.966434	10	Cre06.g275050,Cre17.g698450,Cre07.g315050
bin:25.5.2	Nutrient uptake.micronutrient homeostasis.iron	0.512821	0.995911	0.104733	-0.394157	-0.953842	8	Cre02.g107550,Cre10.g454734,Cre11.g467759,Cre13.g574500,Cre05.g248300
bin:25.1.3	Nutrient uptake.nitrogen assimilation.nitrate assimilation	0.513825	0.995911	0.0852885	-0.648767	-0.995717	2	Cre09.g410750,Cre09.g410950
bin:9.1.4	Secondary metabolism.terpenoids.terpene biosynthesis	0.513825	0.995911	0.0852885	-0.650937	-0.999047	2	Cre01.g011100
bin:18.4.8.1.6	Protein modification.phosphorylation.ABC1K protein kinase families.photosynthetic-specific clade.subgroup-8 protein kinase	0.513889	0.995911	0.0772747	-0.756266	-1.00022	1	Cre13.g570350
bin:19.3.3.3.3	Protein homeostasis.autophagy.phagophore expansion.ATG12-ATG5-ATG16 conjugation system.regulatory protein *(ATG16)	0.513889	0.995911	0.0772747	-0.75659	-1.00065	1	Cre02.g115250
bin:2.4.1.4.10	Cellular respiration.oxidative phosphorylation.NADH dehydrogenase complex.non-core modules.carbonic anhydrase module	0.513889	0.995911	0.0772747	-0.754319	-0.997644	1	Cre12.g516450
bin:2.4.1.4.10.1	Cellular respiration.oxidative phosphorylation.NADH dehydrogenase complex.non-core modules.carbonic anhydrase module.component *(CA)	0.513889	0.995911	0.0772747	-0.754319	-0.997644	1	Cre12.g516450
bin:2.4.1.4.10.2	Cellular respiration.oxidative phosphorylation.NADH dehydrogenase complex.non-core modules.carbonic anhydrase module.component *(CAL)	0.513889	0.995911	0.0772747	-0.754319	-0.997644	1	Cre12.g516450
bin:4.6.6.3	Amino acid metabolism.amino acid degradation.cysteine degradation.cysteine desulfhydrase	0.513889	0.995911	0.0772747	-0.754806	-0.998288	1	Cre07.g337000
bin:10.1	Redox homeostasis.reactive oxygen scavenging	0.514793	0.995911	0.0995791	-0.431935	-0.937261	6	Cre08.g358525
bin:24.3.5	Solute transport.channels.mechanosensitive ion channel *(MSL)	0.514793	0.995911	0.0995791	-0.430217	-0.933534	6	Cre10.g453400,Cre01.g035750,Cre07.g329300,Cre01.g035600,Cre12.g505800,Cre13.g591100
bin:21.8	Cell wall organisation.cutin and suberin	0.515873	0.995911	0.0770737	-0.753995	-0.997215	1	Cre03.g145547
bin:21.8.1	Cell wall organisation.cutin and suberin.cuticular lipid formation	0.515873	0.995911	0.0770737	-0.753995	-0.997215	1	Cre03.g145547
bin:21.8.1.7	Cell wall organisation.cutin and suberin.cuticular lipid formation.alkane-forming pathway	0.515873	0.995911	0.0770737	-0.753995	-0.997215	1	Cre03.g145547
bin:21.8.1.7.2	Cell wall organisation.cutin and suberin.cuticular lipid formation.alkane-forming pathway.electron supply module	0.515873	0.995911	0.0770737	-0.753995	-0.997215	1	Cre03.g145547
bin:21.8.1.7.2.1	Cell wall organisation.cutin and suberin.cuticular lipid formation.alkane-forming pathway.electron supply module.NADH:cytochrome-b5 reductase *(CBR)	0.515873	0.995911	0.0770737	-0.753995	-0.997215	1	Cre03.g145547
bin:22.2.3.2.2	Vesicle trafficking.retrograde trafficking.vesicle tethering.DSL1 tethering complex.component *(MIP1)	0.515873	0.995911	0.0770737	-0.753832	-0.997001	1	Cre07.g326300
bin:5.1.7.1	Lipid metabolism.fatty acid metabolism.fatty acid desaturation.electron supply	0.515873	0.995911	0.0770737	-0.753995	-0.997215	1	Cre03.g145547
bin:5.1.7.1.1	Lipid metabolism.fatty acid metabolism.fatty acid desaturation.electron supply.NADH:cytochrome-b5 reductase *(CBR1)	0.515873	0.995911	0.0770737	-0.753995	-0.997215	1	Cre03.g145547
bin:9.1.6.2.1.1	Secondary metabolism.terpenoids.carotenoid biosynthesis.xanthophylls.carotenoid hydroxylase activities.carotenoid beta-ring hydroxylase *(BCH)	0.516064	0.995911	0.0776799	0.76462	1.00765	1	Cre04.g215050
bin:17.6.4.1	Protein biosynthesis.organellar translation machinery.translation elongation.elongation factor *(EF-Tu)	0.517857	0.995911	0.0768737	-0.753021	-0.995928	1	Cre06.g259150
bin:13.1.1.2.7	Cell division.DNA replication.preinitiation.MCM replicative DNA helicase complex.associated component *(ETG1)	0.518072	0.995911	0.0774768	0.761295	1.00327	1	Cre01.g030150
bin:26.1.2.1.5	External stimuli response.light.UV-A/blue light.cryptochrome-mediated photoperception.regulatory protein *(CIS1) of cryptochrome signalling	0.518072	0.995911	0.0774768	0.761132	1.00306	1	Cre16.g686000
bin:29.4.1.5	Plant organogenesis.flower formation.photoperiodic pathway.regulatory protein *(SRR1)	0.518072	0.995911	0.0774768	0.76243	1.00477	1	Cre08.g375301
bin:50.6.5	Enzyme classification.EC_6 ligases.EC_6-5 ligase forming phosphoric ester bond	0.518072	0.995911	0.0774768	0.76097	1.00284	1	Cre06.g278177
bin:7.16.4	Coenzyme metabolism.phylloquinone biosynthesis.2-succinylbenzoate:CoA ligase *(MenE)	0.518072	0.995911	0.0774768	0.763971	1.0068	1	Cre01.g030900
bin:11.9	Phytohormone action.strigolactone	0.518433	0.995911	0.0847985	-0.643981	-0.988372	2	Cre02.g073900,Cre08.g365851
bin:11.9.1	Phytohormone action.strigolactone.biosynthesis	0.518433	0.995911	0.0847985	-0.643981	-0.988372	2	Cre02.g073900,Cre08.g365851
bin:11.9.1.3	Phytohormone action.strigolactone.biosynthesis.carotenoid cleavage dioxygenase *(CCD8)	0.518433	0.995911	0.0847985	-0.643981	-0.988372	2	Cre02.g073900,Cre08.g365851
bin:24.2.9.1	Solute transport.carrier-mediated transport.CDF superfamily.CaCA family	0.518519	0.995911	0.0642141	0.528339	0.975177	5	Cre09.g409750,Cre12.g519500
bin:14.7.1.1	DNA damage response.nucleotide excision repair (NER).global genome nucleotide excision repair (GG-NER).multifunctional centrin *(CEN1/2)	0.519841	0.995911	0.0766747	-0.752616	-0.995392	1	Cre11.g468450
bin:16.3.3.3	RNA processing.RNA transport.TREX-2 ribonucleoparticle (RNP) trafficking complex.centrin component *(CEN1/2)	0.519841	0.995911	0.0766747	-0.752616	-0.995392	1	Cre11.g468450
bin:20.1.3.10	Cytoskeleton organisation.microtubular network.Kinesin microtubule-based motor protein activities.Kinesin-12-type motor protein	0.519841	0.995911	0.0766747	-0.752535	-0.995284	1	Cre03.g164050
bin:27.8.2	Multi-process regulation.calcium-dependent signalling.calcium sensor *(CML)	0.519841	0.995911	0.0766747	-0.752616	-0.995392	1	Cre11.g468450
bin:12.2.1.3	Chromatin organisation.histone chaperone activities.CAF1 histone chaperone complex.component *(CAF1c/MSI)	0.52008	0.995911	0.0772747	0.759835	1.00135	1	Cre06.g268450
bin:29.4.2	Plant organogenesis.flower formation.autonomous floral-promotion pathway	0.52008	0.995911	0.0772747	0.759835	1.00135	1	Cre06.g268450
bin:29.4.2.3	Plant organogenesis.flower formation.autonomous floral-promotion pathway.component of histone deacetylase complex *(FVE)	0.52008	0.995911	0.0772747	0.759835	1.00135	1	Cre06.g268450
bin:4.3.2	Amino acid metabolism.pyruvate group amino acid biosynthesis.pyruvate-derived amino acids	0.521523	0.995911	0.0673624	0.610768	0.985824	3	Cre03.g206600
bin:13.2.3.5.2	Cell division.cell cycle organisation.chromosome segregation.outer kinetochore KNL1-Mis12-Ndc80 network.NDC80 complex	0.522088	0.995911	0.0770737	0.75878	0.999957	1	Cre01.g008450
bin:13.2.3.5.2.2	Cell division.cell cycle organisation.chromosome segregation.outer kinetochore KNL1-Mis12-Ndc80 network.NDC80 complex.component *(NUF2)	0.522088	0.995911	0.0770737	0.75878	0.999957	1	Cre01.g008450
bin:14.1.2.1.2	DNA damage response.DNA damage sensing and signalling.ATR pathway.9-1-1 DNA damage sensor complex.component *(RAD1-LIKE)	0.522088	0.995911	0.0770737	0.758375	0.999422	1	Cre03.g162250
bin:15.3.1.5	RNA biosynthesis.RNA polymerase II-dependent transcription.RNA polymerase-II assembly and nuclear import.nuclear import factor *(GPN3)	0.522088	0.995911	0.0770737	0.75951	1.00092	1	Cre04.g212650
bin:17.1.3.2.1.9	Protein biosynthesis.ribosome biogenesis.small ribosomal subunit (SSU).SSU processome.pre-40S ribosomal subunit nuclear assembly.assembly factor *(RRP5)	0.522088	0.995911	0.0770737	0.758212	0.999209	1	Cre10.g428750
bin:50.3.7	Enzyme classification.EC_3 hydrolases.EC_3.7 hydrolase acting on carbon-carbon bond	0.522088	0.995911	0.0770737	0.757482	0.998247	1	Cre12.g549450
bin:24.1.3.2.2	Solute transport.primary active transport.ABC superfamily.ABC2 family.subfamily ABCG transporter	0.522949	0.995911	0.0588438	0.413259	0.957228	11	Cre07.g327800,Cre04.g224400,Cre09.g395750,Cre12.g547300,Cre04.g224500,Cre12.g530900,Cre02.g096000,Cre16.g655450
bin:19.1.1.1.1	Protein homeostasis.protein quality control.ER Quality Control (ERQC) machinery.calnexin/calreticulin chaperone system.CNX-CRT cycle	0.523179	0.995911	0.0672065	0.60914	0.983196	3	Cre07.g357900,Cre12.g517300
bin:6.1	Nucleotide metabolism.purines	0.523605	0.995911	0.122679	-0.285781	-0.956065	23	Cre12.g531700,Cre14.g614300,Cre12.g503300,Cre08.g358900,Cre02.g084950
bin:13.1.5.1.3	Cell division.DNA replication.telomere replication.telomerase ribonucleoprotein complex.associated TERT:POT-interacting component *(ARM)	0.52381	0.995911	0.0762797	-0.751399	-0.993783	1	Cre07.g343850
bin:5.2.7.3	Lipid metabolism.glycerolipid metabolism.phosphatidylglycerol biosynthesis.phosphatidylglycerophosphate synthase *(PGPS)	0.52381	0.995911	0.0762797	-0.751724	-0.994212	1	Cre02.g095106
bin:17.1.1.2	Protein biosynthesis.ribosome biogenesis.rRNA maturation.rRNA processing factor *(APUM23)	0.525794	0.995911	0.0760837	-0.751075	-0.993354	1	Cre16.g649600
bin:22.2.1.1.4	Vesicle trafficking.retrograde trafficking.Coat protein I (COPI) coatomer machinery.coat protein complex.cargo adaptor F-subcomplex	0.525794	0.995911	0.0760837	-0.750994	-0.993246	1	Cre04.g217921
bin:22.2.1.1.4.1	Vesicle trafficking.retrograde trafficking.Coat protein I (COPI) coatomer machinery.coat protein complex.cargo adaptor F-subcomplex.subunit beta	0.525794	0.995911	0.0760837	-0.750994	-0.993246	1	Cre04.g217921
bin:9.1.6.2.1.4	Secondary metabolism.terpenoids.carotenoid biosynthesis.xanthophylls.carotenoid hydroxylase activities.carotenoid hydroxylase	0.525794	0.995911	0.0760837	-0.749777	-0.991637	1	Cre01.g027550
bin:17.1.2.2.2.5	Protein biosynthesis.ribosome biogenesis.large ribosomal subunit (LSU).LSU processome.pre-60S ribosomal subunit nuclear export.export factor *(NMD3)	0.526104	0.995911	0.0766747	0.755292	0.99536	1	Cre15.g640250
bin:16.2.2.6.13	RNA processing.RNA modification.tRNA modification.methylation.tRNA cytidine-methyltransferase *(TRM140)	0.526408	0.995911	0.0699459	0.6628	0.98079	2	Cre16.g668100,Cre05.g239050
bin:22.2.3	Vesicle trafficking.retrograde trafficking.vesicle tethering	0.526984	0.995911	0.0647943	0.562335	0.976111	4	Cre09.g415400,Cre13.g587750
bin:16.1.3.1	RNA processing.pre-RNA splicing.spliceosome assembly.Cajal body formation	0.52765	0.995911	0.0838361	-0.63837	-0.979759	2	Cre13.g592400
bin:16.1.3.1.1	RNA processing.pre-RNA splicing.spliceosome assembly.Cajal body formation.scaffold factor *(COILIN)	0.52765	0.995911	0.0838361	-0.63837	-0.979759	2	Cre13.g592400
bin:7.7.3	Coenzyme metabolism.pyridoxal-phosphate homeostasis.pyridoxal 5-phosphate phosphatase *(PLPP)	0.52765	0.995911	0.0838361	-0.637735	-0.978785	2	Cre01.g025100,Cre03.g193000
bin:13.1.2.5.4	Cell division.DNA replication.initiation.GINS DNA replication fork maintenance complex.component *(SLD5)	0.527778	0.995911	0.0758887	-0.747993	-0.989277	1	Cre09.g393600
bin:16.2.1.1.1.2	RNA processing.RNA modification.mRNA modification.RNA 5-end processing.RNA 5-end capping.mRNA cap methyltransferase *(RNMT1)	0.527778	0.995911	0.0758887	-0.749209	-0.990886	1	Cre03.g204752
bin:24.2.13.26	Solute transport.carrier-mediated transport.MTCC family.solute transporter	0.528112	0.995911	0.0764767	0.754644	0.994505	1	Cre15.g641200
bin:18.1.2.2	Protein modification.glycosylation.O-linked glycosylation.serine/threonine O-linked glycosylation	0.528169	0.995911	0.0697793	0.662395	0.98019	2	Cre12.g520450,Cre12.g552851
bin:18.4.3.8.1	Protein modification.phosphorylation.CMGC protein kinase families.CK-II protein kinase heterodimer.catalytic subunit alpha	0.52993	0.995911	0.0696133	0.661242	0.978484	2	Cre14.g619166
bin:4.6.7.8.1.1	Amino acid metabolism.amino acid degradation.branched-chain amino acids.acyl-CoA dehydrogenase oxidation.ETF electron transfer flavoprotein heterodimer.subunit alpha	0.53012	0.995911	0.0762797	0.753914	0.993543	1	Cre16.g687950
bin:16.4.10	RNA processing.RNA homeostasis.post-transcriptional regulation	0.532258	0.995911	0.0833634	-0.633765	-0.972692	2	Cre17.g741550
bin:19.2.4.1	Protein homeostasis.ubiquitin-proteasome system.membrane-associated protein degradation.CDC48-NPL4-UFD1 chaperone complex	0.532663	0.995911	0.0880945	-0.527821	-0.918595	3	Cre06.g269950
bin:12.4.8.2.3	Chromatin organisation.nucleosome remodeling.other chromatin remodeling activities.SSO1653-like group.chromatin remodeling factor *(ERCC6)	0.534137	0.995911	0.0758887	0.752291	0.991406	1	Cre06.g270850
bin:14.7.2	DNA damage response.nucleotide excision repair (NER).transcription-coupled nucleotide excision repair (TC-NER)	0.534137	0.995911	0.0758887	0.752291	0.991406	1	Cre06.g270850
bin:14.7.2.1	DNA damage response.nucleotide excision repair (NER).transcription-coupled nucleotide excision repair (TC-NER).DNA repair protein *(CSB/ERCC6)	0.534137	0.995911	0.0758887	0.752291	0.991406	1	Cre06.g270850
bin:15.5.10.9.2	RNA biosynthesis.DNA-binding transcriptional regulation.undefined DNA-binding domain.NIN family.NLP transcription factor	0.534137	0.995911	0.0758887	0.751642	0.99055	1	Cre03.g177700
bin:16.1.5.1.9	RNA processing.pre-RNA splicing.MAC/NTC spliceosome-associated complex.core components.component *(SYF1/MAC9)	0.534137	0.995911	0.0758887	0.750994	0.989695	1	Cre12.g513500
bin:18.14.2.3	Protein modification.protein folding.FKBP-type chaperone activities.peptidyl-prolyl cis-trans isomerase *(FKBP18)	0.534137	0.995911	0.0758887	0.750669	0.989268	1	Cre10.g466850
bin:19.1.1.2.2	Protein homeostasis.protein quality control.ER Quality Control (ERQC) machinery.BiP chaperone system.co-chaperone *(ERdj3a)	0.534137	0.995911	0.0758887	0.749209	0.987344	1	Cre12.g518200
bin:22.6.2.5	Vesicle trafficking.vesicle tethering.activation of RAB-GTPase activities.Rab GTPase-activating protein	0.534137	0.995911	0.0758887	0.751399	0.99023	1	Cre17.g727450
bin:23.5.2.1.5	Protein translocation.nucleus.nucleocytoplasmic transport.nuclear transport receptor activities.import karyopherin *(IMB5)	0.534137	0.995911	0.0758887	0.748804	0.986809	1	Cre08.g377450
bin:29.4.1.6	Plant organogenesis.flower formation.photoperiodic pathway.regulatory protein *(HDF1)	0.534137	0.995911	0.0758887	0.752697	0.99194	1	Cre14.g609300
bin:4.5.1.3	Amino acid metabolism.shikimate group amino acid biosynthesis.shikimate pathway.3-dehydroquinate dehydratase and shikimate dehydrogenase *(DHQ-SDH)	0.534137	0.995911	0.0758887	0.752778	0.992047	1	Cre08.g380201
bin:4.5.1.4	Amino acid metabolism.shikimate group amino acid biosynthesis.shikimate pathway.shikimate kinase *(SKL1)	0.534137	0.995911	0.0758887	0.750912	0.989588	1	Cre10.g436350
bin:4.6.4.3	Amino acid metabolism.amino acid degradation.lysine degradation.D-2-hydroxyglutarate synthase	0.534137	0.995911	0.0758887	0.751724	0.990657	1	Cre07.g342800
bin:5.1.2.4	Lipid metabolism.fatty acid metabolism.acetyl-CoA generation.malonyl-CoA decarboxylase	0.534137	0.995911	0.0758887	0.749615	0.987878	1	Cre02.g145200
bin:6.2.3	Nucleotide metabolism.pyrimidines.phosphotransfers	0.534137	0.995911	0.0758887	0.750182	0.988626	1	Cre08.g377350
bin:6.2.3.1	Nucleotide metabolism.pyrimidines.phosphotransfers.uridylate kinase *(UMK)	0.534137	0.995911	0.0758887	0.750182	0.988626	1	Cre08.g377350
bin:28.1	Plant reproduction.gametogenesis	0.534722	0.995911	0.0577309	0.407576	0.956548	12	Cre01.g018050,Cre06.g297150,Cre04.g218050,Cre03.g153050,Cre04.g214097
bin:16.4.5.2	RNA processing.RNA homeostasis.Exon Junction complex (EJC).peripheral components	0.534768	0.995911	0.0661326	0.606586	0.979075	3	Cre06.g279250,Cre09.g387300
bin:14.8.1	DNA damage response.mismatch repair (MMR).MSH2-x mismatch repair heterodimer components	0.535211	0.995911	0.0691198	0.659474	0.975868	2	Cre01.g003463,Cre05.g235750
bin:15.1.2.6	RNA biosynthesis.DNA-dependent RNA polymerase complexes.RNA polymerase II complex.component *(NRPB7)	0.535714	0.995911	0.0751182	-0.747019	-0.98799	1	Cre16.g667750
bin:15.3.4.5.1.8	RNA biosynthesis.RNA polymerase II-dependent transcription.transcription co-activation.MEDIATOR complex.head module.component *(MED22)	0.535714	0.995911	0.0751182	-0.746451	-0.987239	1	Cre07.g349450
bin:2.4.1.4.1	Cellular respiration.oxidative phosphorylation.NADH dehydrogenase complex.non-core modules.alpha subcomplex	0.535714	0.995911	0.0751182	-0.7471	-0.988097	1	Cre11.g467767
bin:2.4.1.4.1.10	Cellular respiration.oxidative phosphorylation.NADH dehydrogenase complex.non-core modules.alpha subcomplex.component *(NDUFA12/B17-2)	0.535714	0.995911	0.0751182	-0.7471	-0.988097	1	Cre11.g467767
bin:10.3.3.4	Redox homeostasis.thiol-based redox regulation.thioredoxin activities.X-type thioredoxin *(Trx-X)	0.536145	0.995911	0.0756946	0.748317	0.986168	1	Cre01.g052250
bin:1.1.2.9.1	Photosynthesis.photophosphorylation.cytochrome b6/f complex.assembly.CCB cytochrome b6 maturation system (system IV)	0.536972	0.995911	0.0689567	0.658771	0.974828	2	Cre08.g382300
bin:22.5.6	Vesicle trafficking.clathrin coated vesicle (CCV) machinery.CCV accessory factor activities	0.537651	0.995911	0.0613026	0.494881	0.963132	6	Cre07.g318000,Cre12.g545150,Cre07.g323100
bin:5.3.1	Lipid metabolism.galactolipid and sulfolipid biosynthesis.phosphatidate phosphatase	0.537698	0.995911	0.0749279	-0.744424	-0.984557	1	Cre12.g506600
bin:13.2.1.2.1	Cell division.cell cycle organisation.cell cycle control.CYCLIN-dependent protein kinase complex.catalytic component *(CDKA)	0.538153	0.995911	0.0755015	0.746857	0.984244	1	Cre10.g465900
bin:13.3.5.2.1.1	Cell division.meiotic recombination.meiotic crossover.class-II/MUS81-dependent crossover pathway.non-canonical Holliday junction resolution.MUS81-EME1 Holliday junction cleavage heterodimer	0.538153	0.995911	0.0755015	0.747911	0.985633	1	Cre12.g555050
bin:13.3.5.2.1.1.1	Cell division.meiotic recombination.meiotic crossover.class-II/MUS81-dependent crossover pathway.non-canonical Holliday junction resolution.MUS81-EME1 Holliday junction cleavage heterodimer.component *(MUS81)	0.538153	0.995911	0.0755015	0.747911	0.985633	1	Cre12.g555050
bin:18.4.3.1.1	Protein modification.phosphorylation.CMGC protein kinase families.CDK protein kinase families.CDKA protein kinase	0.538153	0.995911	0.0755015	0.746857	0.984244	1	Cre10.g465900
bin:18.3.3.3.4	Protein modification.lipidation.Cys-linked prenylation.postprenylation processing.isoprenylcysteine O-carboxy-methyltransferase *(STE14)	0.539171	0.995911	0.0826646	-0.631374	-0.969022	2	Cre03.g145427
bin:11.4.2	Phytohormone action.cytokinin.perception and signal transduction	0.539683	0.995911	0.0747385	-0.744099	-0.984128	1	Cre05.g243000
bin:11.4.2.5	Phytohormone action.cytokinin.perception and signal transduction.B-type ARR response activator	0.539683	0.995911	0.0747385	-0.744099	-0.984128	1	Cre05.g243000
bin:13.4.1.2.3.3	Cell division.cytokinesis.preprophase microtubule organization.TON1-TRM-PP2A (TTP) preprophase band formation complex.PP2A-phosphatase subcomplex.regulatory component *(TON2/FASS)	0.539683	0.995911	0.0747385	-0.74418	-0.984235	1	Cre01.g047900
bin:15.5.3.2.8	RNA biosynthesis.DNA-binding transcriptional regulation.helix-turn-helix DNA-binding domain.tryptophan-cluster structure.ARR-B-type transcription factor	0.539683	0.995911	0.0747385	-0.744099	-0.984128	1	Cre05.g243000
bin:18.5.1.1.2.4	Protein modification.dephosphorylation.protein serine/threonine phosphatase families.PPP Fe-Zn-dependent phosphatase families.PP2A-class phosphatase complexes.regulatory component B2	0.539683	0.995911	0.0747385	-0.74418	-0.984235	1	Cre01.g047900
bin:19.1.1.1.1.1	Protein homeostasis.protein quality control.ER Quality Control (ERQC) machinery.calnexin/calreticulin chaperone system.CNX-CRT cycle.membrane-anchored lectin chaperone *(CNX)	0.540161	0.995911	0.0753094	0.746451	0.983709	1	Cre07.g357900
bin:7.12.1.1.5	Coenzyme metabolism.iron-sulfur cluster assembly machinery.plastidial SUF system.assembly phase.redox-dependent maturation factor *(SUF-E1/BolA1)	0.541475	0.995911	0.0824344	-0.628082	-0.96397	2	Cre03.g180700,Cre06.g309717
bin:50.1.11	Enzyme classification.EC_1 oxidoreductases.EC_1-11 oxidoreductase acting on peroxide as acceptor	0.542088	0.995911	0.104344	-0.350817	-0.921647	10	Cre08.g358525,Cre06.g285150
bin:5.1.6.1.2	Lipid metabolism.fatty acid metabolism.endoplasmic reticulum-localized fatty acid elongase (FAE) system.fatty acid elongation complex.3-ketoacyl-CoA reductase *(KCR)	0.542169	0.995911	0.0751182	0.745154	0.981999	1	Cre09.g392430
bin:7.13.1	Coenzyme metabolism.tetrapyrrole biosynthesis.5-aminolevulinic acid formation	0.542714	0.995911	0.0870516	-0.524054	-0.912039	3	Cre03.g156600
bin:7.15.3.4.3	Coenzyme metabolism.chlorophyll metabolism.chlorophyll catabolism.phytol degradation.phytyl ester synthase *(PES)	0.542714	0.995911	0.0870516	-0.523647	-0.911331	3	Cre08.g365950,Cre01.g017100,Cre12.g521650
bin:1.1.1.1.1	Photosynthesis.photophosphorylation.photosystem II.LHC-II complex.component *(LHCb1/2/3)	0.542857	0.995911	0.0633597	0.555315	0.963924	4	Cre06.g283950,Cre06.g285250
bin:18.14.1.3	Protein modification.protein folding.Cyclophilin-type chaperone activities.peptidyl-prolyl cis-trans isomerase *(CYP26-2)	0.543651	0.995911	0.0743625	-0.742802	-0.982412	1	Cre03.g174750
bin:2.3.1	Cellular respiration.tricarboxylic acid cycle.citrate synthase *(CSY4/5)	0.543651	0.995911	0.0743625	-0.742883	-0.982519	1	Cre12.g514750
bin:19.2.2.12.3.3.31	Protein homeostasis.ubiquitin-proteasome system.ubiquitin-fold protein conjugation.CULLIN-based E3 ubiquitin ligase activities.CUL1-based/SCF E3 ubiquitin ligase complexes.F-BOX substrate adaptor component activities.substrate adaptor	0.544177	0.995911	0.0749279	0.744343	0.98093	1	Cre17.g738800
bin:6.2.1.6	Nucleotide metabolism.pyrimidines.de novo biosynthesis.CTP synthetase *(CTPS)	0.544177	0.995911	0.0749279	0.744505	0.981144	1	Cre09.g406050
bin:19.3.2.1	Protein homeostasis.autophagy.nucleation kinase complexes.phosphatidylinositol 3-kinase component *(VPS34/PI3K)	0.545635	0.995911	0.0741759	-0.737611	-0.975546	1	Cre01.g035500
bin:23.5.2.1.12	Protein translocation.nucleus.nucleocytoplasmic transport.nuclear transport receptor activities.export karyopherin *(XPO7)	0.545635	0.995911	0.0741759	-0.736718	-0.974366	1	Cre02.g141506
bin:27.6.2.8.1	Multi-process regulation.phosphoinositide signalling.phosphoinositide homeostasis.phosphatidylinositol 3-phosphate homeostasis.phosphatidylinositol 3-kinase *(VPS34)	0.545635	0.995911	0.0741759	-0.737611	-0.975546	1	Cre01.g035500
bin:7.8.4.3	Coenzyme metabolism.prenylquinone biosynthesis.plastoquinone biosynthesis.accessory protein activities	0.545635	0.995911	0.0741759	-0.736475	-0.974044	1	Cre13.g581850
bin:7.8.4.3.1	Coenzyme metabolism.prenylquinone biosynthesis.plastoquinone biosynthesis.accessory protein activities.regulatory protein *(PGR6) of plastoquinone homeostasis	0.545635	0.995911	0.0741759	-0.736475	-0.974044	1	Cre13.g581850
bin:26.5.3	External stimuli response.temperature.cold response	0.545775	0.995911	0.0681513	0.656612	0.971633	2	Cre16.g674739
bin:19.2.2.12.5.3.11	Protein homeostasis.ubiquitin-proteasome system.ubiquitin-fold protein conjugation.CULLIN-based E3 ubiquitin ligase activities.CUL4-based E3 ubiquitin ligase complexes.DCAF substrate adaptor component activities.substrate adaptor	0.546185	0.995911	0.0747385	0.743288	0.979541	1	Cre02.g078150
bin:27.7.2	Multi-process regulation.pyrophosphate homeostasis.plastidial pyrophosphatase	0.548193	0.995911	0.0745501	0.742558	0.978579	1	Cre10.g424100
bin:11.1.2	Phytohormone action.abscisic acid.perception and signalling	0.549296	0.995911	0.0678338	0.655235	0.969595	2	Cre16.g674739
bin:11.1.2.1	Phytohormone action.abscisic acid.perception and signalling.receptor activities	0.549296	0.995911	0.0678338	0.655235	0.969595	2	Cre16.g674739
bin:5.2.1.4	Lipid metabolism.glycerolipid metabolism.phosphatidate biosynthesis.diacylglycerol kinase	0.549296	0.995911	0.0678338	0.65477	0.968907	2	Cre07.g325550,Cre07.g312400
bin:25.2.2.2	Nutrient uptake.sulfur assimilation.sulfate assimilation.Fd-dependent sulfite reductase *(SIR)	0.549603	0.995911	0.0738053	-0.735826	-0.973186	1	Cre16.g693202
bin:12.5.2.6	Chromatin organisation.epigenetic state regulation.RNA-independent DNA methylation.BRAT1-BRP1 anti-silencing regulator complex	0.550201	0.995911	0.0743625	0.741423	0.977082	1	Cre01.g038151
bin:12.5.2.6.1	Chromatin organisation.epigenetic state regulation.RNA-independent DNA methylation.BRAT1-BRP1 anti-silencing regulator complex.component *(BRAT1)	0.550201	0.995911	0.0743625	0.741423	0.977082	1	Cre01.g038151
bin:19.4.6.6.3.3	Protein homeostasis.proteolysis.metallopeptidase activities.aminopeptidase activities.M1-class aminopeptidase activities.aminopeptidase *(APM1)	0.550201	0.995911	0.0743625	0.741585	0.977296	1	Cre02.g076200
bin:24.2.22	Solute transport.carrier-mediated transport.MPC pyruvate carrier complex	0.550201	0.995911	0.0743625	0.741179	0.976762	1	Cre02.g113100
bin:24.2.22.1	Solute transport.carrier-mediated transport.MPC pyruvate carrier complex.component *(MPC1)	0.550201	0.995911	0.0743625	0.741179	0.976762	1	Cre02.g113100
bin:5.1.1.5	Lipid metabolism.fatty acid metabolism.citrate shuttle.MPC pyruvate carrier complex	0.550201	0.995911	0.0743625	0.741179	0.976762	1	Cre02.g113100
bin:5.1.1.5.1	Lipid metabolism.fatty acid metabolism.citrate shuttle.MPC pyruvate carrier complex.component *(MPC1)	0.550201	0.995911	0.0743625	0.741179	0.976762	1	Cre02.g113100
bin:5.2.5	Lipid metabolism.glycerolipid metabolism.phosphatidylcholine biosynthesis	0.550296	0.995911	0.0593488	0.458304	0.939238	7	Cre02.g114500,Cre12.g537641,Cre16.g683900
bin:1.2.1.3.4	Photosynthesis.calvin cycle.ribulose-1,5-bisphosphat carboxylase/oxygenase (RuBisCo) activity.RuBisCo regulation.RuBisCo inhibitor dephosphorylation	0.550691	0.995911	0.0815265	-0.625308	-0.959712	2	Cre14.g623000
bin:17.1.3.2.1.3	Protein biosynthesis.ribosome biogenesis.small ribosomal subunit (SSU).SSU processome.pre-40S ribosomal subunit nuclear assembly.UtpB module	0.551056	0.995911	0.067676	0.652954	0.966219	2	Cre10.g438700
bin:13.5.5.2	Cell division.plastid division.plastidic peptidoglycan system.UDP-N-acetylmuramic acid pentapeptide formation	0.551587	0.995911	0.0736213	-0.733798	-0.970504	1	Cre12.g519900
bin:13.5.5.2.3	Cell division.plastid division.plastidic peptidoglycan system.UDP-N-acetylmuramic acid pentapeptide formation.catalytic protein *(MurE)	0.551587	0.995911	0.0736213	-0.733798	-0.970504	1	Cre12.g519900
bin:15.7.1.2	RNA biosynthesis.organellar gene expression machinery.plastid-encoded RNA polymerase (PEP) complex.essential co-factor components	0.551587	0.995911	0.0736213	-0.733798	-0.970504	1	Cre12.g519900
bin:15.7.1.2.11	RNA biosynthesis.organellar gene expression machinery.plastid-encoded RNA polymerase (PEP) complex.essential co-factor components.component *(PAP11/MURE)	0.551587	0.995911	0.0736213	-0.733798	-0.970504	1	Cre12.g519900
bin:19.2.5.1.1	Protein homeostasis.ubiquitin-proteasome system.26S proteasome.20S core particle.alpha-type components	0.551587	0.995911	0.0736213	-0.734772	-0.971792	1	Cre10.g418100
bin:19.2.5.1.1.3	Protein homeostasis.ubiquitin-proteasome system.26S proteasome.20S core particle.alpha-type components.alpha-type-3 component *(PAC)	0.551587	0.995911	0.0736213	-0.734772	-0.971792	1	Cre10.g418100
bin:12.2.1	Chromatin organisation.histone chaperone activities.CAF1 histone chaperone complex	0.552817	0.995911	0.0675189	0.652742	0.965906	2	Cre06.g268450,Cre12.g550152
bin:5.2.4.1.4	Lipid metabolism.glycerolipid metabolism.phosphatidylethanolamine biosynthesis.CDP-ethanolamine pathway.aminoalcohol phosphotransferase *(AAPT1/2)	0.553571	0.995911	0.0734381	-0.732582	-0.968895	1	Cre12.g538450
bin:5.2.5.4	Lipid metabolism.glycerolipid metabolism.phosphatidylcholine biosynthesis.aminoalcohol phosphotransferase	0.553571	0.995911	0.0734381	-0.732582	-0.968895	1	Cre12.g538450
bin:1.1.1.3.17	Photosynthesis.photophosphorylation.photosystem II.assembly.psbA-translation activator *(HCF173)	0.554217	0.995911	0.0739901	0.740449	0.9758	1	Cre13.g578650
bin:17.1.2.2.1.15	Protein biosynthesis.ribosome biogenesis.large ribosomal subunit (LSU).LSU processome.pre-60S ribosomal subunit nuclear assembly.regulatory GTPase *(NOG1)	0.554217	0.995911	0.0739901	0.74053	0.975907	1	Cre10.g459500
bin:50.3.6	Enzyme classification.EC_3 hydrolases.EC_3-6 hydrolase acting on acid anhydride	0.554417	0.995911	0.0522693	0.347555	0.958882	24	Cre07.g330600,Cre03.g174000,Cre10.g461250,Cre03.g165000,Cre09.g390200,Cre16.g686552,Cre03.g184800,Cre09.g396900,Cre10.g424100,Cre10.g451850,Cre05.g234661,Cre10.g427600,Cre06.g273000
bin:7.7.1	Coenzyme metabolism.pyridoxal-phosphate homeostasis.pyridoxal 5-phosphate synthase complex	0.555556	0.995911	0.0732559	-0.731284	-0.967179	1	Cre03.g167051
bin:7.7.1.2	Coenzyme metabolism.pyridoxal-phosphate homeostasis.pyridoxal 5-phosphate synthase complex.glutaminase component	0.555556	0.995911	0.0732559	-0.731284	-0.967179	1	Cre03.g167051
bin:16.4.6	RNA processing.RNA homeostasis.NMD Nonsense-Mediated Decay	0.557692	0.995911	0.0587186	0.453578	0.929553	7	Cre06.g284750,Cre13.g587050
bin:18.4.3	Protein modification.phosphorylation.CMGC protein kinase families	0.558659	0.995911	0.0559429	0.400887	0.950175	13	Cre08.g380600,Cre02.g120250,Cre14.g619166,Cre10.g465900,Cre13.g575650
bin:21.7	Cell wall organisation.callose	0.559172	0.995911	0.0585938	0.452855	0.928072	7	Cre03.g185000,Cre06.g302050
bin:21.7.1	Cell wall organisation.callose.callose synthase *(CalS)	0.559172	0.995911	0.0585938	0.452855	0.928072	7	Cre03.g185000,Cre06.g302050
bin:16.3.2.4	RNA processing.RNA transport.TREX/THO ribonucleoparticle (RNP) trafficking complex.regulatory protein *(MOS11) of helicase activity	0.559524	0.995911	0.0728939	-0.729824	-0.965248	1	Cre03.g176100
bin:1.1.7	Photosynthesis.photophosphorylation.pseudo-cyclic electron flow	0.559859	0.995911	0.0668966	0.651201	0.963625	2	Cre12.g531900,Cre16.g691800
bin:1.1.7.1	Photosynthesis.photophosphorylation.pseudo-cyclic electron flow.flavodiiron protein heterodimer	0.559859	0.995911	0.0668966	0.651201	0.963625	2	Cre12.g531900,Cre16.g691800
bin:1.1.7.1.1	Photosynthesis.photophosphorylation.pseudo-cyclic electron flow.flavodiiron protein heterodimer.component *(FLVa)	0.559859	0.995911	0.0668966	0.651201	0.963625	2	Cre12.g531900,Cre16.g691800
bin:1.1.7.1.2	Photosynthesis.photophosphorylation.pseudo-cyclic electron flow.flavodiiron protein heterodimer.component *(FLVb)	0.559859	0.995911	0.0668966	0.651201	0.963625	2	Cre12.g531900,Cre16.g691800
bin:13.1.1.1	Cell division.DNA replication.preinitiation.origin recognition complex	0.559859	0.995911	0.0668966	0.650401	0.962442	2	Cre03.g199400
bin:13.2.1.2.7	Cell division.cell cycle organisation.cell cycle control.CYCLIN-dependent protein kinase complex.catalytic component *(CDKG)	0.560241	0.995911	0.0734381	0.738746	0.973555	1	Cre13.g575650
bin:15.4.5	RNA biosynthesis.RNA polymerase III-dependent transcription.TFIIIe transcription factor complex	0.560241	0.995911	0.0734381	0.738908	0.973769	1	Cre16.g673900
bin:15.4.5.1	RNA biosynthesis.RNA polymerase III-dependent transcription.TFIIIe transcription factor complex.component *(NRPC13/RPC82)	0.560241	0.995911	0.0734381	0.738908	0.973769	1	Cre16.g673900
bin:18.4.3.1.7	Protein modification.phosphorylation.CMGC protein kinase families.CDK protein kinase families.CDKG protein kinase	0.560241	0.995911	0.0734381	0.738746	0.973555	1	Cre13.g575650
bin:20.1.5.1	Cytoskeleton organisation.microtubular network.microtubule dynamics.microtubule plus-end control	0.560302	0.995911	0.0852885	-0.515778	-0.897637	3	Cre17.g720500,Cre09.g394065,Cre11.g467576
bin:14.10.1	DNA damage response.photoreactivation.6-4-type photolyase *(UVR3)	0.561508	0.995911	0.0727141	-0.72877	-0.963853	1	Cre06.g278251
bin:7.12.2.2	Coenzyme metabolism.iron-sulfur cluster assembly machinery.mitochondrial ISC system.transfer phase	0.562212	0.995911	0.08042	-0.616764	-0.946599	2	Cre07.g349600
bin:17.1.2.2.1.11	Protein biosynthesis.ribosome biogenesis.large ribosomal subunit (LSU).LSU processome.pre-60S ribosomal subunit nuclear assembly.regulatory GTPase *(NUG1/NSN1)	0.562249	0.995911	0.0732559	0.736232	0.970241	1	Cre12.g533050
bin:22.4.2.3	Vesicle trafficking.exocytic trafficking.exocytosis regulation.regulatory protein *(NERD1)	0.562249	0.995911	0.0732559	0.736556	0.970669	1	Cre07.g336050
bin:22.6.10.2	Vesicle trafficking.vesicle tethering.Golgin-mediated tethering.Golgin-type membrane tethering protein *(CASP)	0.562249	0.995911	0.0732559	0.736313	0.970348	1	Cre08.g382650
bin:19.2.4.2.4.2	Protein homeostasis.ubiquitin-proteasome system.membrane-associated protein degradation.ER-associated protein degradation (ERAD).delivery to proteasome.ubiquitin-proteasome shuttle factor *(DDI1)	0.564257	0.995911	0.0730744	0.735664	0.969493	1	Cre10.g447300
bin:3.9.1.2	Carbohydrate metabolism.oxidative pentose phosphate pathway.oxidative phase.6-phosphogluconolactonase	0.564257	0.995911	0.0730744	0.735502	0.969279	1	Cre08.g370650
bin:12.4.1	Chromatin organisation.nucleosome remodeling.SWI/SNF chromatin remodeling complexes	0.564417	0.995911	0.0962406	-0.391853	-0.905709	7	Cre07.g325700,Cre17.g715100
bin:22.7.1.4	Vesicle trafficking.vesicle target membrane fusion.SNARE membrane fusion complexes.Qc-type SNARE components	0.565327	0.995911	0.0847985	-0.514893	-0.896095	3	Cre17.g709350
bin:4.4.1.3	Amino acid metabolism.serine group amino acid biosynthesis.non-photorespiratory serine.phosphoserine phosphatase	0.565327	0.995911	0.0847985	-0.514624	-0.895628	3	Cre01.g053000,Cre10.g421700
bin:18.1.1.1.2	Protein modification.glycosylation.N-linked glycosylation.dolichol-phosphate biosynthesis.dehydro-dolichyl diphosphate synthase *(DPS)	0.565476	0.995911	0.0723571	-0.72731	-0.961922	1	Cre17.g738250
bin:7.16	Coenzyme metabolism.phylloquinone biosynthesis	0.566667	0.995911	0.0613026	0.549644	0.954081	4	Cre16.g659050,Cre01.g030900,Cre02.g084300
bin:13.1.2.5	Cell division.DNA replication.initiation.GINS DNA replication fork maintenance complex	0.56682	0.995911	0.0799859	-0.612481	-0.940026	2	Cre09.g393600
bin:19.2.2.10	Protein homeostasis.ubiquitin-proteasome system.ubiquitin-fold protein conjugation.U-Box E3 ubiquitin ligase activities	0.56682	0.995911	0.0799859	-0.609515	-0.935473	2	Cre10.g457000
bin:5.1.2.3	Lipid metabolism.fatty acid metabolism.acetyl-CoA generation.plastidial acetyl-CoA synthetase	0.56682	0.995911	0.0799859	-0.606359	-0.930629	2	Cre01.g055408
bin:5.7.3.2	Lipid metabolism.lipid trafficking.endoplasmic reticulum-plastid lipid transfer.TGD lipid importer complex	0.56682	0.995911	0.0799859	-0.610882	-0.937571	2	Cre16.g694400
bin:5.7.3.2.2	Lipid metabolism.lipid trafficking.endoplasmic reticulum-plastid lipid transfer.TGD lipid importer complex.substrate binding component *(TGD2)	0.56682	0.995911	0.0799859	-0.610882	-0.937571	2	Cre16.g694400
bin:24.2.5.1	Solute transport.carrier-mediated transport.BART superfamily.BASS family	0.567485	0.995911	0.0959207	-0.389903	-0.901203	7	Cre09.g395700,Cre12.g521950
bin:5.1.6.1.1	Lipid metabolism.fatty acid metabolism.endoplasmic reticulum-localized fatty acid elongase (FAE) system.fatty acid elongation complex.condensing enzyme activities	0.567901	0.995911	0.0598603	0.515649	0.951754	5	Cre17.g722150
bin:5.1.6.1.1.1	Lipid metabolism.fatty acid metabolism.endoplasmic reticulum-localized fatty acid elongase (FAE) system.fatty acid elongation complex.condensing enzyme activities.3-ketoacyl-CoA synthase *(KCS)	0.567901	0.995911	0.0598603	0.515649	0.951754	5	Cre17.g722150
bin:16.1.1.2.8	RNA processing.pre-RNA splicing.U2-type major spliceosome.U2 snRNP complex.snRNP-associated protein *(SR140)	0.568273	0.995911	0.0727141	0.733961	0.967248	1	Cre03.g158150
bin:1.2.1.3.2	Photosynthesis.calvin cycle.ribulose-1,5-bisphosphat carboxylase/oxygenase (RuBisCo) activity.RuBisCo regulation.lysine N-methyltransferase *(RbcMT)	0.569444	0.995911	0.0720033	-0.723011	-0.956237	1	Cre16.g661350
bin:13.5.5.3	Cell division.plastid division.plastidic peptidoglycan system.GlcNAc:UDP-N-acetylmuramic acid pentapeptide-PP-undecaprenol formation	0.569444	0.995911	0.0720033	-0.723416	-0.956773	1	Cre12.g527950
bin:13.5.5.3.2	Cell division.plastid division.plastidic peptidoglycan system.GlcNAc:UDP-N-acetylmuramic acid pentapeptide-PP-undecaprenol formation.catalytic protein *(MurG)	0.569444	0.995911	0.0720033	-0.723416	-0.956773	1	Cre12.g527950
bin:15.4.3.1	RNA biosynthesis.RNA polymerase III-dependent transcription.TFIIIb transcription factor complex.component *(BRF)	0.569444	0.995911	0.0720033	-0.721794	-0.954628	1	Cre06.g256420
bin:15.7.1.3.3	RNA biosynthesis.organellar gene expression machinery.plastid-encoded RNA polymerase (PEP) complex.regulatory co-factor components.component *(NusG)	0.569444	0.995911	0.0720033	-0.726661	-0.961064	1	Cre06.g284550
bin:15.7.3.4	RNA biosynthesis.organellar gene expression machinery.DNA-binding transcriptional regulation.regulatory factor *(mTERF12)	0.569444	0.995911	0.0720033	-0.723741	-0.957202	1	Cre10.g445100
bin:17.1.3.2.1.13	Protein biosynthesis.ribosome biogenesis.small ribosomal subunit (SSU).SSU processome.pre-40S ribosomal subunit nuclear assembly.assembly factor *(NOC4)	0.569444	0.995911	0.0720033	-0.723254	-0.956559	1	Cre01.g068377
bin:19.2.5.1.2.1	Protein homeostasis.ubiquitin-proteasome system.26S proteasome.20S core particle.beta-type components.beta-type-1 component *(PBA)	0.569444	0.995911	0.0720033	-0.724065	-0.957631	1	Cre12.g531100
bin:20.2.2.5	Cytoskeleton organisation.microfilament network.actin polymerisation.villin actin-crosslinking factor	0.569444	0.995911	0.0720033	-0.720983	-0.953555	1	Cre12.g555550
bin:24.2.25	Solute transport.carrier-mediated transport.choline transporter *(CHER/CTL1)	0.569444	0.995911	0.0720033	-0.723579	-0.956988	1	Cre01.g021500
bin:27.10.1.2	Multi-process regulation.TOR (Target Of Rapamycin) signalling.TORC complex.regulatory component *(RAPTOR)	0.569444	0.995911	0.0720033	-0.726336	-0.960635	1	Cre08.g371957
bin:29.3	Plant organogenesis.vascular system formation	0.569444	0.995911	0.0720033	-0.723579	-0.956988	1	Cre01.g021500
bin:29.3.3	Plant organogenesis.vascular system formation.phloem differentiation	0.569444	0.995911	0.0720033	-0.723579	-0.956988	1	Cre01.g021500
bin:29.3.3.2	Plant organogenesis.vascular system formation.phloem differentiation.sieve element formation	0.569444	0.995911	0.0720033	-0.723579	-0.956988	1	Cre01.g021500
bin:29.3.3.2.2	Plant organogenesis.vascular system formation.phloem differentiation.sieve element formation.sieve plate pore formation	0.569444	0.995911	0.0720033	-0.723579	-0.956988	1	Cre01.g021500
bin:29.3.3.2.2.3	Plant organogenesis.vascular system formation.phloem differentiation.sieve element formation.sieve plate pore formation.choline transporter *(CHER/CTL1)	0.569444	0.995911	0.0720033	-0.723579	-0.956988	1	Cre01.g021500
bin:5.3.5	Lipid metabolism.galactolipid and sulfolipid biosynthesis.plastidial UDP-glucose pyrophosphorylase *(UGP)	0.569444	0.995911	0.0720033	-0.725201	-0.959133	1	Cre12.g554250
bin:16.2.4.2.20	RNA processing.RNA modification.rRNA modification.rRNA methylation.RlmN-type rRNA methyltransferase	0.569841	0.995911	0.0610364	0.547475	0.950316	4	Cre01.g028450,Cre02.g109250
bin:22.2.4.1.4	Vesicle trafficking.retrograde trafficking.protein retrieval and recycling.Retromer complex.regulatory subcomplex	0.569841	0.995911	0.0610364	0.547149	0.94975	4	Cre06.g281050,Cre02.g095102
bin:28	Plant reproduction	0.571229	0.995911	0.0549074	0.398145	0.943675	13	Cre01.g018050,Cre06.g297150,Cre04.g218050,Cre03.g153050,Cre04.g214097
bin:15.5.3.1.4.3	RNA biosynthesis.DNA-binding transcriptional regulation.helix-turn-helix DNA-binding domain.HOMEO domain.TALE transcription factor family.BEL transcription factor	0.571429	0.995911	0.0718276	-0.718144	-0.9498	1	Cre12.g508644
bin:16.2.2.6.7	RNA processing.RNA modification.tRNA modification.methylation.TRM7-TRM732/TRM734 tRNA cytidine/guanine-methyltransferase complex	0.571429	0.995911	0.0718276	-0.718955	-0.950873	1	Cre03.g145907
bin:16.2.2.6.7.1	RNA processing.RNA modification.tRNA modification.methylation.TRM7-TRM732/TRM734 tRNA cytidine/guanine-methyltransferase complex.component *(TRM7)	0.571429	0.995911	0.0718276	-0.718955	-0.950873	1	Cre03.g145907
bin:17.1.2.2.3.5	Protein biosynthesis.ribosome biogenesis.large ribosomal subunit (LSU).LSU processome.60S ribosomal subunit cytoplasmic maturation.maturation factor *(Sdo1)	0.571429	0.995911	0.0718276	-0.718063	-0.949693	1	Cre01.g017500
bin:27.6.1.3.3	Multi-process regulation.phosphoinositide signalling.inositol phosphate metabolism.inositol hexakisphosphate biosynthesis.phytase activities	0.571429	0.995911	0.0718276	-0.718631	-0.950444	1	Cre13.g568600
bin:27.6.1.3.3.2	Multi-process regulation.phosphoinositide signalling.inositol phosphate metabolism.inositol hexakisphosphate biosynthesis.phytase activities.HAP-type phytase *(PHY2)	0.571429	0.995911	0.0718276	-0.718631	-0.950444	1	Cre13.g568600
bin:1.1.1.4.5	Photosynthesis.photophosphorylation.photosystem II.repair and reassembly cycle.photoprotective factor *(MPH1)	0.572183	0.995911	0.0658312	0.645205	0.954754	2	Cre03.g164300
bin:12.3.2.3.1.2	Chromatin organisation.post-translational histone modification.histone acetylation.HD1-type histone deacetylase family.class-I histone deacetylase activities.HDA19 histone deacetylase complex	0.572183	0.995911	0.0658312	0.646739	0.957023	2	Cre17.g722050,Cre03.g182600
bin:13.1.6.8.1	Cell division.DNA replication.organelle machinery.genome stability maintenance.recombinase *(RecA)	0.572289	0.995911	0.0723571	0.731608	0.964149	1	Cre07.g314650
bin:25.2.4.4.1	Nutrient uptake.sulfur assimilation.sulfate homeostasis.plastidial sulfate import complex.ABC-type transporter component *(SulP)	0.573944	0.995911	0.0656814	0.643627	0.952419	2	Cre07.g348600
bin:25.2.4.4.2	Nutrient uptake.sulfur assimilation.sulfate homeostasis.plastidial sulfate import complex.ABC-type transporter component *(SulP2)	0.573944	0.995911	0.0656814	0.643627	0.952419	2	Cre07.g348600
bin:16.5.2.1.5	RNA processing.mRNA silencing.miRNA pathway.miRNA biogenesis.regulatory protein *(DDL1) of pri-miRNA-DCL1 association	0.574297	0.995911	0.0721798	0.731284	0.963721	1	Cre09.g390430
bin:16.2.1.1.1.1	RNA processing.RNA modification.mRNA modification.RNA 5-end processing.RNA 5-end capping.mRNA capping enzyme	0.575397	0.995911	0.0714786	-0.717414	-0.948835	1	Cre07.g319150
bin:16.5.2.3	RNA processing.mRNA silencing.miRNA pathway.miRNA degradation	0.575397	0.995911	0.0714786	-0.716846	-0.948084	1	Cre10.g455700
bin:16.5.2.3.2	RNA processing.mRNA silencing.miRNA pathway.miRNA degradation.uridylyltransferase *(URT1)	0.575397	0.995911	0.0714786	-0.716846	-0.948084	1	Cre10.g455700
bin:19.1.1.1.1.3.1	Protein homeostasis.protein quality control.ER Quality Control (ERQC) machinery.calnexin/calreticulin chaperone system.CNX-CRT cycle.POD1-SUN-CRT3 ER luminal chaperone complex.component *(POD1)	0.575397	0.995911	0.0714786	-0.71709	-0.948406	1	Cre02.g091000
bin:3.13.3.1	Carbohydrate metabolism.nucleotide sugar biosynthesis.UDP-D-glucuronic acid biosynthesis.UDP-D-glucose 6-dehydrogenase	0.575704	0.995911	0.0655321	0.640135	0.947251	2	Cre07.g357200
bin:22.7.1.1.1	Vesicle trafficking.vesicle target membrane fusion.SNARE membrane fusion complexes.Qa-type SNARE components.SYP1-group component	0.577381	0.995911	0.0713053	-0.715954	-0.946904	1	Cre13.g588550
bin:19.2.2.8.4	Protein homeostasis.ubiquitin-proteasome system.ubiquitin-fold protein conjugation.RING E3 ubiquitin ligase activities.RING-v-class	0.577815	0.995911	0.0623861	0.589032	0.950741	3	Cre12.g517800,Cre12.g517850,Cre09.g400738
bin:19.2.2.8.4.1	Protein homeostasis.ubiquitin-proteasome system.ubiquitin-fold protein conjugation.RING E3 ubiquitin ligase activities.RING-v-class.E3 ubiquitin ligase	0.577815	0.995911	0.0623861	0.589032	0.950741	3	Cre12.g517800,Cre12.g517850,Cre09.g400738
bin:14.7.1	DNA damage response.nucleotide excision repair (NER).global genome nucleotide excision repair (GG-NER)	0.578341	0.995911	0.078921	-0.601923	-0.923821	2	Cre11.g468450
bin:17.3.1.2.4	Protein biosynthesis.translation initiation.Pre-Initiation Complex (PIC) module.eIF2 Met-tRNA binding factor activity.eIF2B GDP recycling complex	0.578341	0.995911	0.078921	-0.602491	-0.924693	2	Cre03.g207825
bin:19.2.4.1.1	Protein homeostasis.ubiquitin-proteasome system.membrane-associated protein degradation.CDC48-NPL4-UFD1 chaperone complex.platform ATPase component *(CDC48)	0.578341	0.995911	0.078921	-0.600392	-0.921471	2	Cre06.g269950
bin:3.3	Carbohydrate metabolism.trehalose metabolism	0.578341	0.995911	0.078921	-0.600909	-0.922264	2	Cre16.g686200,Cre03.g195600
bin:6.1.1	Nucleotide metabolism.purines.ribonucleotide (RN) anabolism	0.578704	0.995911	0.0589694	0.512052	0.945115	5	Cre13.g565321,Cre12.g537581
bin:16.5.2	RNA processing.mRNA silencing.miRNA pathway	0.578797	0.995911	0.0554793	0.422402	0.927024	9	Cre03.g191200,Cre13.g592150,Cre05.g244750,Cre09.g390430,Cre12.g552650
bin:13.3.4.1	Cell division.meiotic recombination.DNA strand exchange.recombinase activity	0.580321	0.995911	0.0716527	0.729986	0.962011	1	Cre13.g566900
bin:13.3.4.1.2	Cell division.meiotic recombination.DNA strand exchange.recombinase activity.DMC1-recruitment protein *(BRCA2)	0.580321	0.995911	0.0716527	0.729986	0.962011	1	Cre13.g566900
bin:13.3.5.1.10	Cell division.meiotic recombination.meiotic crossover.class-I/ZMM crossover pathway.pachytene checkpoint protein *(PCH2/CRC1)	0.580321	0.995911	0.0716527	0.726498	0.957415	1	Cre02.g117150
bin:14.4.1.3	DNA damage response.homologous recombination repair (HR).BRCC regulatory holo-complex.component *(BRCA2)	0.580321	0.995911	0.0716527	0.729986	0.962011	1	Cre13.g566900
bin:16.2.5.1.1.6	RNA processing.RNA modification.RNA pseudouridylation.stand-alone pseudouridine synthase activities.TruA-type tRNA pseudouridine synthase activities.tRNA pseudouridine synthase	0.580321	0.995911	0.0716527	0.72877	0.960407	1	Cre13.g591501
bin:18.13.4	Protein modification.cysteine disulfide formation.apoplast	0.580321	0.995911	0.0716527	0.729337	0.961156	1	Cre04.g230928
bin:18.13.4.1	Protein modification.cysteine disulfide formation.apoplast.atypical quiescin sulfhydryl oxidase *(QSOX)	0.580321	0.995911	0.0716527	0.729337	0.961156	1	Cre04.g230928
bin:19.1.1.1.1.3.2	Protein homeostasis.protein quality control.ER Quality Control (ERQC) machinery.calnexin/calreticulin chaperone system.CNX-CRT cycle.POD1-SUN-CRT3 ER luminal chaperone complex.regulatory component *(SUN3/4/5)	0.580321	0.995911	0.0716527	0.729175	0.960942	1	Cre12.g517300
bin:24.1.1.2.3	Solute transport.primary active transport.V-type ATPase complex.peripheral V1 subcomplex.subunit C	0.580321	0.995911	0.0716527	0.727066	0.958163	1	Cre06.g250250
bin:4.6.7.5.1.1	Amino acid metabolism.amino acid degradation.branched-chain amino acids.leucine degradation.methylcrotonoyl-CoA carboxylase heterodimer.subunit alpha	0.580321	0.995911	0.0716527	0.72658	0.957521	1	Cre06.g278098
bin:5.2.4.3.2.1.1	Lipid metabolism.glycerolipid metabolism.phosphatidylethanolamine biosynthesis.mitochondrial phosphatidylserine decarboxylation pathway.membrane juxtaposition-dependent route.MICOS complex.component *(Mic60)	0.580321	0.995911	0.0716527	0.727228	0.958377	1	Cre08.g358950
bin:25.1.5	Nutrient uptake.nitrogen assimilation.glutamate deamination	0.580645	0.995911	0.0787114	-0.600112	-0.921042	2	Cre05.g232150
bin:25.1.5.1	Nutrient uptake.nitrogen assimilation.glutamate deamination.glutamate dehydrogenase *(GDH)	0.580645	0.995911	0.0787114	-0.600112	-0.921042	2	Cre05.g232150
bin:26.1.2.1	External stimuli response.light.UV-A/blue light.cryptochrome-mediated photoperception	0.581126	0.995911	0.0621124	0.588337	0.949619	3	Cre06.g295200,Cre16.g686000
bin:24.2.2.2	Solute transport.carrier-mediated transport.MFS superfamily.DHA-1 family	0.582329	0.995911	0.0714786	0.726012	0.956773	1	Cre16.g656150
bin:24.2.2.2.2	Solute transport.carrier-mediated transport.MFS superfamily.DHA-1 family.metal chelator transporter *(TCR)	0.582329	0.995911	0.0714786	0.726012	0.956773	1	Cre16.g656150
bin:5.1.3.1	Lipid metabolism.fatty acid metabolism.acetyl-CoA carboxylation.monomeric acetyl-CoA carboxylase *(ACC)	0.582329	0.995911	0.0714786	0.724876	0.955277	1	Cre08.g373050
bin:9.2	Secondary metabolism.phenolics	0.582329	0.995911	0.0714786	0.724876	0.955277	1	Cre08.g373050
bin:9.2.2	Secondary metabolism.phenolics.flavonoid biosynthesis	0.582329	0.995911	0.0714786	0.724876	0.955277	1	Cre08.g373050
bin:9.2.2.1	Secondary metabolism.phenolics.flavonoid biosynthesis.polyketide/acetate pathway	0.582329	0.995911	0.0714786	0.724876	0.955277	1	Cre08.g373050
bin:9.2.2.1.4	Secondary metabolism.phenolics.flavonoid biosynthesis.polyketide/acetate pathway.acetyl-CoA carboxylase *(ACC)	0.582329	0.995911	0.0714786	0.724876	0.955277	1	Cre08.g373050
bin:24.4	Solute transport.porins	0.582746	0.995911	0.0649408	0.637816	0.94382	2	Cre17.g720550,Cre09.g416800
bin:50.2.6	Enzyme classification.EC_2 transferases.EC_2-6 transferase transferring nitrogenous group	0.583039	0.995911	0.102822	-0.339492	-0.922235	11	Cre06.g257950,Cre10.g451950,Cre16.g650650,Cre03.g182800,Cre09.g387726
bin:9.1.6.2	Secondary metabolism.terpenoids.carotenoid biosynthesis.xanthophylls	0.584058	0.995911	0.0555947	0.433333	0.926328	8	Cre08.g373100,Cre04.g215050,Cre03.g207000
bin:13.3.3	Cell division.meiotic recombination.meiotic double strand break processing	0.585253	0.995911	0.0782955	-0.598868	-0.919132	2	Cre03.g192550
bin:13.3.3.1	Cell division.meiotic recombination.meiotic double strand break processing.MRE11-RAD50-NBS1 (MRN) complex	0.585253	0.995911	0.0782955	-0.598868	-0.919132	2	Cre03.g192550
bin:14.1.1.1	DNA damage response.DNA damage sensing and signalling.ATM pathway.MRN damage sensor complex	0.585253	0.995911	0.0782955	-0.598868	-0.919132	2	Cre03.g192550
bin:19.3.2.5	Protein homeostasis.autophagy.nucleation kinase complexes.complex-I component *(ATG14)	0.586345	0.995911	0.0711327	0.722443	0.95207	1	Cre08.g377600
bin:20.3.3.1.1	Cytoskeleton organisation.actin and tubulin folding.post-CCT Tubulin folding pathway.TFC tubulin folding cofactors.cofactor *(TFC-A)	0.586345	0.995911	0.0711327	0.723092	0.952925	1	Cre16.g670800
bin:22.7.1.5.1	Vesicle trafficking.vesicle target membrane fusion.SNARE membrane fusion complexes.R-type SNARE longin components.VAMP7-group component	0.587963	0.995911	0.0582216	0.509631	0.940646	5	Cre04.g225900,Cre06.g278173
bin:15.5.3.2.7	RNA biosynthesis.DNA-binding transcriptional regulation.helix-turn-helix DNA-binding domain.tryptophan-cluster structure.MYBR-R-type transcription factor	0.588028	0.995911	0.0645031	0.6366	0.942019	2	Cre03.g198800,Cre10.g430750
bin:6.2.4.3	Nucleotide metabolism.pyrimidines.catabolism.dihydropyrimidine dehydrogenase *(PYD1)	0.589286	0.995911	0.0702813	-0.71417	-0.944544	1	Cre13.g578750
bin:27.2	Multi-process regulation.Programmed Cell Death (PCD) system	0.590258	0.995911	0.0545681	0.419357	0.920341	9	Cre12.g557800,Cre12.g517350,Cre13.g590300,Cre03.g170150,Cre12.g517451,Cre01.g061807,Cre12.g483550,Cre03.g170200
bin:13.1.3	Cell division.DNA replication.elongation	0.590278	0.995911	0.0531298	0.393322	0.923095	12	Cre10.g424200,Cre01.g017450,Cre03.g179961,Cre07.g337150
bin:12.5.2.3	Chromatin organisation.epigenetic state regulation.RNA-independent DNA methylation.regulatory E3 ubiquitin ligase *(ORTH/VIM)	0.590361	0.995911	0.0707899	0.721307	0.950574	1	Cre03.g163850
bin:18.1.1.5	Protein modification.glycosylation.N-linked glycosylation.oligosaccharyl transferase (OST) complex	0.590476	0.995911	0.0593488	0.539371	0.93625	4	Cre12.g523300,Cre09.g387245
bin:19.2.1.3	Protein homeostasis.ubiquitin-proteasome system.N-degron pathways.Pro/N-degron pathway	0.591716	0.995911	0.0913924	-0.406736	-0.882582	6	Cre11.g467574
bin:19.2.1.3.1	Protein homeostasis.ubiquitin-proteasome system.N-degron pathways.Pro/N-degron pathway.GID ubiquitination complex	0.591716	0.995911	0.0913924	-0.406736	-0.882582	6	Cre11.g467574
bin:22.2	Vesicle trafficking.retrograde trafficking	0.592275	0.995911	0.114267	-0.273345	-0.914459	23	Cre17.g715350,Cre12.g535900,Cre12.g487850,Cre02.g118500,Cre10.g462300,Cre01.g051400,Cre09.g390319
bin:16.1.1.2.5	RNA processing.pre-RNA splicing.U2-type major spliceosome.U2 snRNP complex.pre-mRNA splicing factor *(SPF31)	0.592369	0.995911	0.0706196	0.721064	0.950253	1	Cre12.g557950
bin:13.4.2	Cell division.cytokinesis.cell-plate formation	0.592715	0.995911	0.0611693	0.584517	0.943454	3	Cre04.g225900,Cre04.g220700
bin:15.4	RNA biosynthesis.RNA polymerase III-dependent transcription	0.593123	0.995911	0.0543434	0.415277	0.911388	9	Cre13.g576250,Cre10.g454650,Cre08.g364250,Cre15.g640800
bin:19.1.1.2	Protein homeostasis.protein quality control.ER Quality Control (ERQC) machinery.BiP chaperone system	0.593373	0.995911	0.0566484	0.471593	0.917809	6	Cre12.g518200,Cre01.g032500,Cre07.g323500
bin:50.2.4	Enzyme classification.EC_2 transferases.EC_2-4 glycosyltransferase	0.593596	0.995911	0.0473534	0.308303	0.918279	34	Cre02.g141200,Cre16.g659550,Cre17.g708100,Cre16.g659500,Cre11.g467778,Cre03.g185000,Cre13.g573800,Cre06.g302050,Cre16.g652850,Cre09.g410650,Cre16.g681850
bin:50.1.5	Enzyme classification.EC_1 oxidoreductases.EC_1-5 oxidoreductase acting on CH-NH group of donor	0.594086	0.995911	0.0857844	-0.45905	-0.880028	4	Cre12.g493500
bin:7.12.2.3.1	Coenzyme metabolism.iron-sulfur cluster assembly machinery.mitochondrial ISC system.export machinery.transport protein *(ATM)	0.59507	0.995911	0.0639272	0.634409	0.938778	2	Cre10.g443000,Cre12.g561550
bin:19.4.6.6.4.1	Protein homeostasis.proteolysis.metallopeptidase activities.aminopeptidase activities.M24-class aminopeptidase activities.aminopeptidase *(APP)	0.595238	0.995911	0.0697793	-0.712629	-0.942506	1	Cre09.g408851
bin:20.3.1.8	Cytoskeleton organisation.actin and tubulin folding.TRiC/CCT chaperonin folding complex.subunit theta *(CCT8)	0.595238	0.995911	0.0697793	-0.712385	-0.942184	1	Cre03.g168450
bin:24.2.1.1	Solute transport.carrier-mediated transport.DMT superfamily.NST-TPT group	0.596369	0.995911	0.052913	0.391596	0.928153	13	Cre08.g379350,Cre09.g415900,Cre12.g490050
bin:17.2.21	Protein biosynthesis.aminoacyl-tRNA synthetase activities.organellar tryptophan-tRNA ligase	0.596386	0.995911	0.0702813	0.718388	0.946726	1	Cre05.g238322
bin:4.4.1.1	Amino acid metabolism.serine group amino acid biosynthesis.non-photorespiratory serine.phosphoglycerate dehydrogenase	0.596386	0.995911	0.0702813	0.718144	0.946405	1	Cre07.g344600
bin:25.1.4	Nutrient uptake.nitrogen assimilation.ammonium assimilation	0.596774	0.995911	0.0772747	-0.585877	-0.899195	2	Cre13.g592200
bin:25.1.4.2	Nutrient uptake.nitrogen assimilation.ammonium assimilation.glutamate synthase activities	0.596774	0.995911	0.0772747	-0.585877	-0.899195	2	Cre13.g592200
bin:13.3.5.2.1.2	Cell division.meiotic recombination.meiotic crossover.class-II/MUS81-dependent crossover pathway.non-canonical Holliday junction resolution.non-canonical Holliday junction resolvase *(HIGL)	0.597222	0.995911	0.0696133	-0.710682	-0.939931	1	Cre07.g351500
bin:14.6.6	DNA damage response.base excision repair (BER).DNA phosphatase *(ZDP)	0.597222	0.995911	0.0696133	-0.711088	-0.940468	1	Cre09.g388726
bin:17.6.3.3	Protein biosynthesis.organellar translation machinery.translation initiation.initiation factor *(IF-2)	0.597222	0.995911	0.0696133	-0.709871	-0.938859	1	Cre07.g341850
bin:18.1.1.3	Protein modification.glycosylation.N-linked glycosylation.dolichol-phosphate-glucose synthase *(ALG5)	0.598394	0.995911	0.0701132	0.717495	0.94555	1	Cre16.g652850
bin:19.2.5.2.3	Protein homeostasis.ubiquitin-proteasome system.26S proteasome.19S regulatory particle.assembly	0.598394	0.995911	0.0701132	0.71709	0.945015	1	Cre04.g226950
bin:19.2.5.2.3.1	Protein homeostasis.ubiquitin-proteasome system.26S proteasome.19S regulatory particle.assembly.chaperone *(NAS2)	0.598394	0.995911	0.0701132	0.71709	0.945015	1	Cre04.g226950
bin:23.5.1.5	Protein translocation.nucleus.nuclear pore complex (NPC).nuclear basket	0.598394	0.995911	0.0701132	0.716846	0.944695	1	Cre15.g641000
bin:23.5.1.5.1	Protein translocation.nucleus.nuclear pore complex (NPC).nuclear basket.nucleoporin *(NUP50)	0.598394	0.995911	0.0701132	0.716846	0.944695	1	Cre15.g641000
bin:50.6.4	Enzyme classification.EC_6 ligases.EC_6-4 ligase forming carbon-carbon bond	0.598765	0.995911	0.0573667	0.506295	0.93449	5	Cre06.g258700,Cre06.g278098,Cre08.g373050
bin:14.6.1	DNA damage response.base excision repair (BER).formamidopyrimidine-DNA glycosylase *(FPG1)	0.599206	0.995911	0.0694481	-0.707519	-0.935748	1	Cre10.g428433
bin:17.1.3.1.6	Protein biosynthesis.ribosome biogenesis.small ribosomal subunit (SSU).SSU proteome.component *(uS5)	0.599206	0.995911	0.0694481	-0.707357	-0.935533	1	Cre01.g039250
bin:19.2.2.12.3.4	Protein homeostasis.ubiquitin-proteasome system.ubiquitin-fold protein conjugation.CULLIN-based E3 ubiquitin ligase activities.CUL1-based/SCF E3 ubiquitin ligase complexes.adaptor protein exchange factor *(CAND1)	0.599206	0.995911	0.0694481	-0.707924	-0.936284	1	Cre03.g177053
bin:27.2.13.3	Multi-process regulation.Programmed Cell Death (PCD) system.vacuole-mediated cell death.metacaspase-like regulator *(MCP2)	0.599206	0.995911	0.0694481	-0.708654	-0.937249	1	Cre03.g184700
bin:3.13.3.2.3	Carbohydrate metabolism.nucleotide sugar biosynthesis.UDP-D-glucuronic acid biosynthesis.myo-inositol oxidation pathway (MIOP).multifunctional UDP-monosaccharide pyrophosphorylase	0.599206	0.995911	0.0694481	-0.708573	-0.937142	1	Cre14.g621751
bin:5.2.10.3	Lipid metabolism.glycerolipid metabolism.glycerolipid degradation.glycerol metabolism	0.599338	0.995911	0.0606404	0.579646	0.935591	3	Cre13.g577450
bin:13.3.1	Cell division.meiotic recombination.meiotic initiation	0.600402	0.995911	0.0699459	0.71636	0.944053	1	Cre10.g452550
bin:13.3.1.3	Cell division.meiotic recombination.meiotic initiation.homolog pairing factor *(ASY1)	0.600402	0.995911	0.0699459	0.71636	0.944053	1	Cre10.g452550
bin:5.2	Lipid metabolism.glycerolipid metabolism	0.600967	0.995911	0.0459538	0.294725	0.914032	43	Cre12.g498750,Cre02.g114500,Cre13.g577450,Cre12.g530950,Cre14.g610351,Cre17.g698600,Cre05.g248200,Cre12.g537641,Cre16.g683900,Cre04.g219900,Cre17.g707300,Cre05.g240000,Cre08.g358950,Cre12.g539000,Cre10.g462000,Cre07.g325550,Cre03.g205050
bin:19.4.2.5	Protein homeostasis.proteolysis.serine peptidase activities.prolyl aminopeptidase activities	0.60119	0.995911	0.0692836	-0.705491	-0.933066	1	Cre03.g193700
bin:19.4.2.5.2	Protein homeostasis.proteolysis.serine peptidase activities.prolyl aminopeptidase activities.prolyl aminopeptidase *(PAP2)	0.60119	0.995911	0.0692836	-0.705491	-0.933066	1	Cre03.g193700
bin:50.4.4	Enzyme classification.EC_4 lyases.EC_4-4 carbon-sulfur lyase	0.602649	0.995911	0.0603786	0.578848	0.934302	3	Cre06.g306400
bin:20.1.3.8	Cytoskeleton organisation.microtubular network.Kinesin microtubule-based motor protein activities.Kinesin-9-type motor protein	0.603015	0.995911	0.0813027	-0.503204	-0.875753	3	Cre01.g036800,Cre10.g427750,Cre02.g073750
bin:15.6.4	RNA biosynthesis.transcriptional co-regulation.transcriptional co-regulator *(MBF1)	0.603175	0.995911	0.0691198	-0.703788	-0.930813	1	Cre02.g108450
bin:23.5.2.1.6	Protein translocation.nucleus.nucleocytoplasmic transport.nuclear transport receptor activities.import karyopherin *(KA120)	0.603175	0.995911	0.0691198	-0.704356	-0.931564	1	Cre02.g078885
bin:7.5.2	Coenzyme metabolism.tetrahydrofolate metabolism.pterin biosynthesis	0.603175	0.995911	0.0691198	-0.705086	-0.932529	1	Cre03.g184400
bin:7.5.2.2	Coenzyme metabolism.tetrahydrofolate metabolism.pterin biosynthesis.Nudix-type hydrolase	0.603175	0.995911	0.0691198	-0.705086	-0.932529	1	Cre03.g184400
bin:1.1.5.2	Photosynthesis.photophosphorylation.linear electron flow.ferredoxin-NADP reductase (FNR) activity	0.603873	0.995911	0.0632191	0.63189	0.93505	2	Cre07.g349700
bin:1.1.5.2.2	Photosynthesis.photophosphorylation.linear electron flow.ferredoxin-NADP reductase (FNR) activity.FNR membrane-tethering	0.603873	0.995911	0.0632191	0.63189	0.93505	2	Cre07.g349700
bin:1.1.5.2.2.2	Photosynthesis.photophosphorylation.linear electron flow.ferredoxin-NADP reductase (FNR) activity.FNR membrane-tethering.FNR-interacting protein *(TIC62)	0.603873	0.995911	0.0632191	0.63189	0.93505	2	Cre07.g349700
bin:16.2.4.2.17	RNA processing.RNA modification.rRNA modification.rRNA methylation.RlmI-type rRNA methyltransferase	0.603873	0.995911	0.0632191	0.632666	0.936198	2	Cre16.g649400
bin:13.1.4	Cell division.DNA replication.maturation	0.604305	0.995911	0.0602484	0.578297	0.933413	3	Cre17.g701350
bin:16.4.5.2.3	RNA processing.RNA homeostasis.Exon Junction complex (EJC).peripheral components.component *(PYM)	0.604418	0.995911	0.0696133	0.715711	0.943198	1	Cre06.g279250
bin:22.6.10.1	Vesicle trafficking.vesicle tethering.Golgin-mediated tethering.Golgin-type membrane tethering protein *(GRIP)	0.604418	0.995911	0.0696133	0.71271	0.939243	1	Cre09.g398808
bin:4.1.2.2	Amino acid metabolism.glutamate group amino acid biosynthesis.histidine biosynthesis.ATP phosphoribosyl transferase	0.604418	0.995911	0.0696133	0.714657	0.941809	1	Cre09.g410650
bin:4.6.7.3	Amino acid metabolism.amino acid degradation.branched-chain amino acids.isovaleryl-CoA-dehydrogenase *(IVDH)	0.604418	0.995911	0.0696133	0.715224	0.942557	1	Cre06.g296400
bin:18.5.1.2	Protein modification.dephosphorylation.protein serine/threonine phosphatase families.PPM/PP2C Mn/Mg-dependent phosphatase families	0.60452	0.995911	0.0875697	-0.413144	-0.853175	5	Cre01.g030200,Cre03.g211073,Cre03.g201400,Cre10.g454450,Cre12.g529150
bin:16.4.3	RNA processing.RNA homeostasis.mRNA deadenylation-dependent decay	0.604938	0.995911	0.0568864	0.504	0.930254	5	Cre10.g441200
bin:19.2.2.2.4	Protein homeostasis.ubiquitin-proteasome system.ubiquitin-fold protein conjugation.SUMO conjugation (sumoylation).E3 SUMO ubiquitin ligase activities	0.605634	0.995911	0.063079	0.631408	0.934337	2	Cre12.g500900,Cre17.g698200
bin:16.2.2.7	RNA processing.RNA modification.tRNA modification.thiolation CTU1-URM1 pathway	0.60596	0.995911	0.0601186	0.57536	0.928672	3	Cre09.g402034,Cre13.g607050
bin:16.1.6.16	RNA processing.pre-RNA splicing.spliceosome-associated non-snRNP factor activities.regulatory RES spliceosome activation complex	0.605991	0.995911	0.0764767	-0.583544	-0.895613	2	Cre06.g280550
bin:15.3.4.5.1.1	RNA biosynthesis.RNA polymerase II-dependent transcription.transcription co-activation.MEDIATOR complex.head module.component *(MED6)	0.607143	0.995911	0.0687943	-0.702896	-0.929633	1	Cre11.g467659
bin:9	Secondary metabolism	0.607742	0.995911	0.0484088	0.339467	0.918317	22	Cre08.g373100,Cre11.g467544,Cre16.g678850,Cre04.g215050,Cre08.g373050,Cre03.g207000,Cre03.g175250,Cre09.g402515,Cre03.g207700,Cre01.g000650,Cre02.g082550
bin:13.1.6.8.3	Cell division.DNA replication.organelle machinery.genome stability maintenance.RecA-activity modulator *(RecX)	0.608434	0.995911	0.0692836	0.710763	0.936678	1	Cre03.g204900
bin:13.3.5.2.3.3	Cell division.meiotic recombination.meiotic crossover.class-II/MUS81-dependent crossover pathway.RTR Holliday junction dissolution complex.non-catalytic component *(RMI1)	0.608434	0.995911	0.0692836	0.710439	0.93625	1	Cre17.g712450
bin:14.1.2.1.3	DNA damage response.DNA damage sensing and signalling.ATR pathway.9-1-1 DNA damage sensor complex.component *(HUS1)	0.608434	0.995911	0.0692836	0.711331	0.937426	1	Cre12.g524350
bin:24.2.7.3	Solute transport.carrier-mediated transport.IT superfamily.proton:sodium cation antiporter *(NHD)	0.608434	0.995911	0.0692836	0.710114	0.935823	1	Cre09.g395288
bin:5.2.4.1.3	Lipid metabolism.glycerolipid metabolism.phosphatidylethanolamine biosynthesis.CDP-ethanolamine pathway.CTP:phosphorylethanolamine cytidylyltransferase *(PECT1)	0.608434	0.995911	0.0692836	0.71052	0.936357	1	Cre12.g539000
bin:16.2.5.1.11	RNA processing.RNA modification.RNA pseudouridylation.stand-alone pseudouridine synthase activities.plastidial rRNA pseudouridine synthase *(SVR1)	0.609127	0.995911	0.0686326	-0.702733	-0.929418	1	Cre02.g095121
bin:2.4.2.1.2	Cellular respiration.oxidative phosphorylation.alternative NAD(P)H dehydrogenase activities.type-II NAD(P)H dehydrogenase activities.NAD(P)H dehydrogenase *(NDB)	0.609127	0.995911	0.0686326	-0.702815	-0.929526	1	Cre19.g750547
bin:18.12.1.4	Protein modification.targeting peptide maturation.endomembrane system.signal peptidase *(SPP)	0.610442	0.995911	0.0691198	0.709303	0.934754	1	Cre07.g332550
bin:18.4.3.8	Protein modification.phosphorylation.CMGC protein kinase families.CK-II protein kinase heterodimer	0.610927	0.995911	0.0597318	0.573588	0.925813	3	Cre14.g619166
bin:12.1.1.1	Chromatin organisation.chromatin structure.DNA wrapping.histone H2A-H2B dimer	0.611111	0.995911	0.0564118	0.501904	0.926385	5	Cre06.g264800,Cre13.g590800
bin:22.2.3.1.6	Vesicle trafficking.retrograde trafficking.vesicle tethering.COG tethering complex.component *(COG6)	0.61245	0.995911	0.0689567	0.708411	0.933578	1	Cre13.g587750
bin:10.4.8.2	Redox homeostasis.ascorbate-based redox regulation.ascorbate metabolism.L-gulose and D-gluconorate biosynthesis pathways	0.613095	0.995911	0.0683111	-0.701436	-0.927702	1	Cre03.g177600
bin:10.4.8.2.1	Redox homeostasis.ascorbate-based redox regulation.ascorbate metabolism.L-gulose and D-gluconorate biosynthesis pathways.L-gulono-1,4-lactone oxidase *(GULLO)	0.613095	0.995911	0.0683111	-0.701436	-0.927702	1	Cre03.g177600
bin:26.12.2.1	External stimuli response.virus.virus replication.tobamovirus multiplication	0.613095	0.995911	0.0683111	-0.701192	-0.92738	1	Cre17.g708250
bin:26.12.2.1.4	External stimuli response.virus.virus replication.tobamovirus multiplication.small GTPase *(ARL8)	0.613095	0.995911	0.0683111	-0.701192	-0.92738	1	Cre17.g708250
bin:15.5.2.4	RNA biosynthesis.DNA-binding transcriptional regulation.zinc-coordinating DNA-binding domain.SBP transcription factor	0.613848	0.995911	0.049391	0.35722	0.917146	18	Cre16.g673250,Cre07.g345050,Cre04.g212700
bin:16.5	RNA processing.mRNA silencing	0.614743	0.995911	0.0513223	0.390562	0.904654	11	Cre03.g191200,Cre13.g592150,Cre05.g244750,Cre09.g390430,Cre12.g552650
bin:3.2.2	Carbohydrate metabolism.starch metabolism.biosynthesis	0.614743	0.995911	0.0513223	0.390532	0.904585	11	Cre09.g387100
bin:16.2.4.2.23	RNA processing.RNA modification.rRNA modification.rRNA methylation.NSUN-group-IV rRNA methyltransferase	0.615207	0.995911	0.0756946	-0.57852	-0.887904	2	Cre13.g606200,Cre11.g476450
bin:15.3.4.3	RNA biosynthesis.RNA polymerase II-dependent transcription.transcription co-activation.SAGA histone acetyltransferase complex	0.615894	0.995911	0.0593488	0.570355	0.920594	3	Cre02.g089150
bin:18.4.8.3.4	Protein modification.phosphorylation.ABC1K protein kinase families.mitochondrial clade.subgroup-15 protein kinase	0.616466	0.995911	0.0686326	0.70614	0.930585	1	Cre10.g428150
bin:15.3	RNA biosynthesis.RNA polymerase II-dependent transcription	0.616811	0.995911	0.0457704	0.306324	0.905225	33	Cre06.g267150,Cre17.g709800,Cre02.g089150,Cre15.g636650,Cre16.g687301,Cre09.g391541
bin:24.2.17	Solute transport.carrier-mediated transport.phosphate transporter *(PHT2)	0.617021	0.995911	0.052057	0.401172	0.904121	10	Cre02.g144750,Cre12.g491600,Cre16.g676757
bin:22.5.6.8	Vesicle trafficking.clathrin coated vesicle (CCV) machinery.CCV accessory factor activities.accessory protein *(NECAP)	0.617958	0.995911	0.0621124	0.622849	0.921672	2	Cre07.g318000
bin:17.6.4	Protein biosynthesis.organellar translation machinery.translation elongation	0.618827	0.995911	0.0558265	0.500244	0.923321	5	Cre12.g519180
bin:20.1.5.3	Cytoskeleton organisation.microtubular network.microtubule dynamics.cortical microtubule organisation	0.618911	0.995911	0.0523759	0.405873	0.890747	9	Cre02.g107800,Cre05.g232750,Cre07.g339100,Cre12.g560350
bin:20.1.5.3.4	Cytoskeleton organisation.microtubular network.microtubule dynamics.cortical microtubule organisation.beta-Tubulin kinase *(NEK)	0.618911	0.995911	0.0523759	0.405873	0.890747	9	Cre02.g107800,Cre05.g232750,Cre07.g339100,Cre12.g560350
bin:1.2.12	Photosynthesis.calvin cycle.NADPH-dependent malate dehydrogenase *(NADP-MDH)	0.619048	0.995911	0.0678338	-0.69884	-0.924269	1	Cre09.g410700
bin:16.2.2.7.3	RNA processing.RNA modification.tRNA modification.thiolation CTU1-URM1 pathway.adenylyltransferase *(CNX5)	0.620482	0.995911	0.0683111	0.705329	0.929516	1	Cre09.g402034
bin:7.1.2	Coenzyme metabolism.molybdenum cofactor biosynthesis.molybdopterin biosynthesis	0.620482	0.995911	0.0683111	0.705329	0.929516	1	Cre09.g402034
bin:7.1.2.1	Coenzyme metabolism.molybdenum cofactor biosynthesis.molybdopterin biosynthesis.sulphurylase *(CNX5)	0.620482	0.995911	0.0683111	0.705329	0.929516	1	Cre09.g402034
bin:18.5.1	Protein modification.dephosphorylation.protein serine/threonine phosphatase families	0.620499	0.995911	0.0507028	0.373286	0.902295	14	Cre03.g199983,Cre12.g500350,Cre13.g567800,Cre07.g326800,Cre03.g185200,Cre17.g718800
bin:13.2.1.2.5	Cell division.cell cycle organisation.cell cycle control.CYCLIN-dependent protein kinase complex.catalytic component *(CDKE)	0.621032	0.995911	0.067676	-0.698191	-0.923411	1	Cre04.g213904
bin:15.3.4.5.4	RNA biosynthesis.RNA polymerase II-dependent transcription.transcription co-activation.MEDIATOR complex.regulatory kinase module	0.621032	0.995911	0.067676	-0.698191	-0.923411	1	Cre04.g213904
bin:15.3.4.5.4.3	RNA biosynthesis.RNA polymerase II-dependent transcription.transcription co-activation.MEDIATOR complex.regulatory kinase module.component *(CDK8)	0.621032	0.995911	0.067676	-0.698191	-0.923411	1	Cre04.g213904
bin:18.4.3.1.5	Protein modification.phosphorylation.CMGC protein kinase families.CDK protein kinase families.CDKE/CDK8 protein kinase	0.621032	0.995911	0.067676	-0.698191	-0.923411	1	Cre04.g213904
bin:24.2.6	Solute transport.carrier-mediated transport.TOC superfamily	0.621302	0.995911	0.053677	0.430357	0.881964	7	Cre07.g340700,Cre06.g275000,Cre14.g627251,Cre16.g658750,Cre14.g627350
bin:17.1.2.2.2.1.2	Protein biosynthesis.ribosome biogenesis.large ribosomal subunit (LSU).LSU processome.pre-60S ribosomal subunit nuclear export.NOC export complexes.component *(NOC2)	0.623016	0.995911	0.0675189	-0.697542	-0.922553	1	Cre09.g391652
bin:16.1.4.4	RNA processing.pre-RNA splicing.spliceosome disassembly.lariat intronic RNA degradation	0.623239	0.995911	0.0617054	0.620142	0.917666	2	Cre12.g518300
bin:13.2.1.1	Cell division.cell cycle organisation.cell cycle control.CYCLIN regulatory protein activities	0.623656	0.995911	0.0831291	-0.448726	-0.860237	4	Cre02.g118050,Cre03.g207900,Cre07.g321650,Cre14.g613900
bin:15.3.5.4	RNA biosynthesis.RNA polymerase II-dependent transcription.transcription elongation.SPT6-IWS1 transcription elongation complex	0.624498	0.995911	0.0679923	0.702815	0.926203	1	Cre09.g403182
bin:15.3.5.4.1	RNA biosynthesis.RNA polymerase II-dependent transcription.transcription elongation.SPT6-IWS1 transcription elongation complex.component *(SPT6)	0.624498	0.995911	0.0679923	0.702815	0.926203	1	Cre09.g403182
bin:28.1.1.8.2	Plant reproduction.gametogenesis.male gametophyt.exine formation.exine patterning factor *(DEX1)	0.624498	0.995911	0.0679923	0.703626	0.927272	1	Cre04.g214097
bin:3.6.2	Carbohydrate metabolism.mannose metabolism.phosphomannomutase	0.624498	0.995911	0.0679923	0.703139	0.92663	1	Cre03.g144707
bin:23.2.2	Protein translocation.mitochondrion.inner mitochondrion membrane TIM translocation system	0.625	0.995911	0.0615707	0.619403	0.916572	2	Cre16.g660800,Cre09.g393200
bin:23.2.2.6	Protein translocation.mitochondrion.inner mitochondrion membrane TIM translocation system.accessory PAM module	0.625	0.995911	0.0615707	0.619403	0.916572	2	Cre16.g660800,Cre09.g393200
bin:5.1.5.4	Lipid metabolism.fatty acid metabolism.mitochondrial fatty acid synthase (mtFAS) system.malonyl-CoA:ACP transacylase *(MCAT)	0.625	0.995911	0.0673624	-0.69519	-0.919442	1	Cre02.g088250
bin:18.14.1	Protein modification.protein folding.Cyclophilin-type chaperone activities	0.625442	0.995911	0.09855	-0.321151	-0.872413	11	Cre12.g561000,Cre06.g303300,Cre06.g307800
bin:23.2.2.6.1	Protein translocation.mitochondrion.inner mitochondrion membrane TIM translocation system.accessory PAM module.membrane anchor component *(Tim44)	0.626506	0.995911	0.0678338	0.701679	0.924706	1	Cre16.g660800
[truncated: 1,214 more rows]

## Sheet: GO
Supplemental table 7.2: Gene set enrichment analysis results of Gene Ontology annotations (Diuron treatment)
pathway	description	pval	padj	log2err	ES	NES	size	leadingEdge
GO:0016758	hexosyltransferase activity	4.18827e-05	0.262026	0.557332	-0.496487	-2.08491	53	Cre09.g388134,Cre02.g085279,Cre18.g749697,Cre13.g588150,Cre02.g116150,Cre04.g215150,Cre06.g271050,Cre02.g095126,Cre12.g552200,Cre06.g278221,Cre13.g583600,Cre13.g579582,Cre06.g257050
GO:0090548	response to nitrate starvation	0.000222118	0.262026	0.518848	1	1.3251	1	Cre09.g392542
GO:1902584	positive regulation of response to water deprivation	0.00025066	0.262026	0.498493	0.992985	1.45363	2	Cre06.g270900
GO:0034645	cellular macromolecule biosynthetic process	0.000262025	0.262026	0.498493	0.356013	1.35655	547	Cre02.g075600,Cre17.g702500,Cre08.g382560,Cre13.g576250,Cre07.g316850,Cre06.g254800,Cre12.g556950,Cre12.g538400,Cre10.g454650,Cre13.g576500,Cre08.g383000,Cre02.g077925,Cre13.g564450,Cre16.g651750,Cre13.g572950,Cre09.g393900,Cre09.g405200,Cre08.g358532,Cre03.g185550,Cre12.g561050,Cre09.g416200,Cre04.g218300,Cre12.g510200,Cre06.g264400,Cre11.g467581,Cre05.g234637,Cre10.g424200,Cre16.g675100,Cre13.g…
GO:0015276	ligand-gated ion channel activity	0.000422003	0.262026	0.498493	0.769831	1.86248	14	Cre13.g591450,Cre17.g707200,Cre12.g542569,Cre06.g311650,Cre17.g706200,Cre16.g685650,Cre01.g012850
GO:0022834	ligand-gated channel activity	0.000422003	0.262026	0.498493	0.769831	1.86248	14	Cre13.g591450,Cre17.g707200,Cre12.g542569,Cre06.g311650,Cre17.g706200,Cre16.g685650,Cre01.g012850
GO:1903426	regulation of reactive oxygen species biosynthetic process	0.000439359	0.262026	0.498493	-0.97338	-1.67782	3	Cre03.g145207,Cre13.g562850
GO:0004661	protein geranylgeranyltransferase activity	0.000455307	0.262026	0.498493	-0.999919	-1.34793	1	Cre07.g339350
GO:0004663	Rab geranylgeranyltransferase activity	0.000455307	0.262026	0.498493	-0.999919	-1.34793	1	Cre07.g339350
GO:0005968	Rab-protein geranylgeranyltransferase complex	0.000455307	0.262026	0.498493	-0.999919	-1.34793	1	Cre07.g339350
GO:0018344	protein geranylgeranylation	0.000455307	0.262026	0.498493	-0.999919	-1.34793	1	Cre07.g339350
GO:0010207	photosystem II assembly	0.000544227	0.262026	0.477271	-0.715977	-2.10847	14	Cre02.g073850,Cre13.g562850,Cre05.g243800,Cre01.g031100,Cre03.g184550
GO:0003866	3-phosphoshikimate 1-carboxyvinyltransferase activity	0.000667428	0.262026	0.477271	0.999838	1.32489	1	Cre03.g181300
GO:0009423	chorismate biosynthetic process	0.000667428	0.262026	0.477271	0.999838	1.32489	1	Cre03.g181300
GO:0018920	glyphosate metabolic process	0.000667428	0.262026	0.477271	0.999838	1.32489	1	Cre03.g181300
GO:0044090	positive regulation of vacuole organization	0.000722495	0.262026	0.477271	0.988563	1.44716	2	Cre01.g024300,Cre12.g515250
GO:0048438	floral whorl development	0.000745857	0.262026	0.477271	0.555999	1.72316	46	Cre09.g392542,Cre02.g075600,Cre07.g330600,Cre02.g082877,Cre03.g209393,Cre09.g396250,Cre12.g556650,Cre12.g488050,Cre06.g275000,Cre07.g313700,Cre08.g365825,Cre17.g719000,Cre01.g010150,Cre09.g406200,Cre12.g500900,Cre17.g742700,Cre14.g614900,Cre06.g263650
GO:0048440	carpel development	0.000780634	0.262026	0.477271	0.652797	1.78159	23	Cre09.g392542,Cre02.g075600,Cre02.g082877,Cre09.g396250,Cre12.g556650,Cre12.g488050,Cre07.g313700,Cre01.g010150,Cre09.g406200,Cre12.g500900,Cre17.g742700,Cre14.g614900
GO:0048467	gynoecium development	0.000780634	0.262026	0.477271	0.652797	1.78159	23	Cre09.g392542,Cre02.g075600,Cre02.g082877,Cre09.g396250,Cre12.g556650,Cre12.g488050,Cre07.g313700,Cre01.g010150,Cre09.g406200,Cre12.g500900,Cre17.g742700,Cre14.g614900
GO:0035670	plant-type ovary development	0.00080497	0.262026	0.477271	0.679763	1.77411	19	Cre09.g392542,Cre02.g075600,Cre02.g082877,Cre12.g556650,Cre12.g488050,Cre07.g313700,Cre01.g010150,Cre09.g406200,Cre12.g500900,Cre14.g614900
GO:0048481	plant ovule development	0.00080497	0.262026	0.477271	0.679763	1.77411	19	Cre09.g392542,Cre02.g075600,Cre02.g082877,Cre12.g556650,Cre12.g488050,Cre07.g313700,Cre01.g010150,Cre09.g406200,Cre12.g500900,Cre14.g614900
GO:0009059	macromolecule biosynthetic process	0.000902146	0.262026	0.477271	0.351634	1.34057	558	Cre02.g075600,Cre17.g702500,Cre08.g382560,Cre13.g576250,Cre07.g316850,Cre06.g254800,Cre12.g556950,Cre12.g538400,Cre10.g454650,Cre13.g576500,Cre08.g383000,Cre02.g077925,Cre13.g564450,Cre16.g651750,Cre13.g572950,Cre09.g393900,Cre09.g405200,Cre08.g358532,Cre03.g185550,Cre12.g561050,Cre09.g416200,Cre04.g218300,Cre12.g510200,Cre06.g264400,Cre11.g467581,Cre05.g234637,Cre10.g424200,Cre16.g675100,Cre13.g…
GO:0048437	floral organ development	0.000913704	0.262026	0.477271	0.517424	1.68327	60	Cre09.g392542,Cre02.g075600,Cre08.g358532,Cre07.g330600,Cre02.g082877,Cre03.g209393,Cre09.g396250,Cre12.g556650,Cre12.g488050,Cre06.g275000,Cre03.g191200,Cre07.g313700,Cre08.g365825,Cre17.g719000,Cre01.g010150,Cre09.g406200,Cre02.g096150,Cre12.g500900,Cre17.g742700,Cre14.g614900,Cre06.g263650
GO:0033043	regulation of organelle organization	0.000916802	0.262026	0.477271	0.566999	1.73797	43	Cre09.g392542,Cre01.g024300,Cre16.g681578,Cre12.g515250,Cre06.g264400,Cre08.g378000,Cre12.g556650,Cre12.g497350,Cre01.g003463,Cre04.g215750,Cre01.g029200,Cre12.g512250,Cre12.g513200
GO:0010363	regulation of plant-type hypersensitive response	0.000926412	0.262026	0.477271	0.856954	1.73586	7	Cre09.g392542,Cre24.g755647
GO:0003676	nucleic acid binding	0.0011137	0.302884	0.45506	0.329628	1.2692	786	Cre12.g508200,Cre02.g075600,Cre12.g529500,Cre17.g702500,Cre07.g349300,Cre07.g316850,Cre24.g755647,Cre06.g254800,Cre01.g013800,Cre12.g556950,Cre13.g576500,Cre08.g383000,Cre16.g683793,Cre12.g533300,Cre16.g651750,Cre13.g606652,Cre10.g441200,Cre16.g673250,Cre07.g315200,Cre09.g405200,Cre08.g358532,Cre07.g313000,Cre09.g416200,Cre01.g006950,Cre04.g218300,Cre01.g042750,Cre01.g024251,Cre10.g428400,Cre07.g…
GO:0008194	UDP-glycosyltransferase activity	0.00156722	0.404096	0.45506	-0.479861	-1.85172	35	Cre02.g085279,Cre13.g588150,Cre04.g215150,Cre06.g271050,Cre06.g278221,Cre13.g583600,Cre13.g579582,Cre06.g257050,Cre02.g080500,Cre13.g579598,Cre04.g214650,Cre06.g282000
GO:0006766	vitamin metabolic process	0.00162783	0.404096	0.45506	0.565948	1.70828	39	Cre06.g278202,Cre09.g393900,Cre06.g261150,Cre05.g236150,Cre09.g396250,Cre06.g277200,Cre13.g567100,Cre17.g715700,Cre01.g040050,Cre03.g189200,Cre06.g311600,Cre01.g013801,Cre09.g411900,Cre13.g586600,Cre09.g399030,Cre09.g414000,Cre09.g398993
GO:0008417	fucosyltransferase activity	0.0016573	0.404096	0.45506	-0.954725	-1.64567	3	Cre09.g388134,Cre18.g749697
GO:0009939	positive regulation of gibberellic acid mediated signaling pathway	0.00171962	0.405314	0.45506	0.983093	1.43915	2	Cre06.g270900
GO:0036065	fucosylation	0.00189721	0.432747	0.45506	-0.983696	-1.53491	2	Cre09.g388134,Cre18.g749697
GO:0009908	flower development	0.0021034	0.464785	0.431708	0.429707	1.52258	127	Cre09.g392542,Cre02.g075600,Cre08.g358532,Cre06.g264400,Cre07.g330600,Cre16.g675100,Cre02.g082877,Cre03.g209393,Cre10.g444250,Cre09.g396250,Cre13.g571200,Cre12.g556650,Cre12.g488050,Cre06.g275000,Cre16.g693750,Cre06.g295200,Cre09.g389838,Cre03.g191200,Cre07.g313700,Cre08.g365825,Cre17.g719000,Cre01.g010150,Cre11.g467544,Cre09.g406200,Cre16.g695050,Cre03.g169950,Cre02.g096150,Cre03.g194800,Cre10.g…
GO:0090567	reproductive shoot system development	0.00252514	0.490632	0.431708	0.422016	1.49858	132	Cre09.g392542,Cre02.g075600,Cre08.g358532,Cre06.g264400,Cre07.g330600,Cre16.g675100,Cre02.g082877,Cre03.g209393,Cre10.g444250,Cre09.g396250,Cre13.g571200,Cre12.g556650,Cre12.g488050,Cre06.g275000,Cre16.g693750,Cre06.g295200,Cre09.g389838,Cre03.g191200,Cre07.g313700,Cre08.g365825,Cre17.g719000,Cre01.g010150,Cre11.g467544,Cre09.g406200,Cre16.g695050,Cre03.g169950,Cre02.g096150,Cre03.g194800,Cre10.g…
GO:1901566	organonitrogen compound biosynthetic process	0.00253946	0.490632	0.431708	0.352257	1.33271	383	Cre03.g181300,Cre02.g141200,Cre17.g702500,Cre08.g382560,Cre17.g731950,Cre13.g564450,Cre16.g651750,Cre12.g560600,Cre09.g393900,Cre09.g405200,Cre12.g561050,Cre03.g162550,Cre09.g416200,Cre05.g234637,Cre07.g322950,Cre13.g585150,Cre12.g530650,Cre11.g467702,Cre02.g082877,Cre13.g565321,Cre11.g467726,Cre07.g332500,Cre10.g444250,Cre06.g261150,Cre05.g236150,Cre08.g378000,Cre02.g082150,Cre05.g237400,Cre03.g…
GO:0140575	transmembrane monodehydroascorbate reductase activity	0.00262294	0.490632	0.431708	-0.981066	-1.53081	2	Cre01.g004700
GO:0031399	regulation of protein modification process	0.00266561	0.490632	0.431708	0.610572	1.72175	27	Cre09.g392542,Cre02.g077925,Cre09.g399911,Cre06.g264400,Cre02.g089150,Cre04.g217450,Cre12.g512250,Cre03.g167924,Cre10.g446850
GO:0048766	root hair initiation	0.00286732	0.490632	0.431708	0.911416	1.58053	4	Cre09.g400478,Cre13.g576500
GO:0046507	UDPsulfoquinovose synthase activity	0.00290048	0.490632	0.431708	-0.998621	-1.34618	1	Cre16.g656400
GO:0046508	hydrolase activity, acting on carbon-sulfur bonds	0.00290048	0.490632	0.431708	-0.998621	-1.34618	1	Cre16.g656400
[truncated: 7,032 more rows]

## Sheet: localization
Supplemental table 7.3: Gene set enrichment analysis results of protein localization set (Diuron treatment)
pathway	description	pval	padj	log2err	ES	NES	size	leadingEdge
[truncated: 6 more rows]

## Sheet: KEGG pathways
Supplemental table 7.4: Gene set enrichment analysis results of KEGG modules (Diuron treatment)
[truncated: 136 more rows]

## Sheet: other sets
Supplemental table 7.5: Gene set enrichment analysis results of Flagellar and Greencut2 protein sets (Diuron treatment)
[truncated: 5 more rows]
