# Supplementary material for: Functional Genomics Screening in Chlamydomonas reinhardtii Maps the Genetic Landscape of Tolerance to Paraquat and Diuron
Source: Environ Sci Technol. 2026 May 27;60(22):15570–85. doi: 10.1021/acs.est.5c17308 (PMC13262031; doi:10.1021/acs.est.5c17308)
Supplement: Supplementary file 4 [file es5c17308_si_004.xlsx]

## Sheet: Sheet1
Supplementary table 8: Raw growth data for Chlamydomonas reinhardtii wild-type (WT) and mutant strains (LMJ.RY0402.155567, Cre02.g093700; LMJ.RY0402.062151, Cre08.g373050)
time	concentration	replicate	genotype	counts
d0	0	R1	WT	66600
d0	50	R1	WT	67600
d0	100	R1	WT	43600
d0	200	R1	WT	47800
d0	400	R1	WT	59600
d0	800	R1	WT	73800
d0	1600	R1	WT	57800
d0	3200	R1	WT	51100
d0	0	R2	WT	61100
d0	50	R2	WT	63700
d0	100	R2	WT	35500
d0	200	R2	WT	37300
d0	400	R2	WT	53600
d0	800	R2	WT	61400
d0	1600	R2	WT	45500
d0	3200	R2	WT	37700
d0	0	R3	WT	63100
d0	50	R3	WT	68800
d0	100	R3	WT	34000
d0	200	R3	WT	37200
d0	400	R3	WT	57500
d0	800	R3	WT	70200
d0	1600	R3	WT	48500
d0	3200	R3	WT	62400
d0	0	R1	Cre08.g373050	112000
d0	50	R1	Cre08.g373051	94000
d0	100	R1	Cre08.g373052	119000
d0	200	R1	Cre08.g373053	101000
d0	400	R1	Cre08.g373054	164000
d0	800	R1	Cre08.g373055	130000
d0	1600	R1	Cre08.g373056	104000
d0	3200	R1	Cre08.g373057	97600
d0	0	R2	Cre08.g373058	122000
d0	50	R2	Cre08.g373059	98700
d0	100	R2	Cre08.g373060	118000
d0	200	R2	Cre08.g373061	76900
d0	400	R2	Cre08.g373062	153000
d0	800	R2	Cre08.g373063	131000
d0	1600	R2	Cre08.g373064	99100
d0	3200	R2	Cre08.g373065	82100
d0	0	R3	Cre08.g373066	112000
d0	50	R3	Cre08.g373067	120000
d0	100	R3	Cre08.g373068	91700
d0	200	R3	Cre08.g373069	88300
d0	400	R3	Cre08.g373070	152000
d0	800	R3	Cre08.g373071	154000
d0	1600	R3	Cre08.g373072	99700
d0	3200	R3	Cre08.g373073	87400
d0	0	R1	Cre02.g093700	240000
d0	50	R1	Cre02.g093701	214000
d0	100	R1	Cre02.g093702	212000
d0	200	R1	Cre02.g093703	230000
d0	400	R1	Cre02.g093704	279000
d0	800	R1	Cre02.g093705	216000
d0	1600	R1	Cre02.g093706	219000
d0	3200	R1	Cre02.g093707	225000
d0	0	R2	Cre02.g093708	288000
d0	50	R2	Cre02.g093709	181000
d0	100	R2	Cre02.g093710	189000
d0	200	R2	Cre02.g093711	200000
d0	400	R2	Cre02.g093712	269000
d0	800	R2	Cre02.g093713	236000
d0	1600	R2	Cre02.g093714	166000
d0	3200	R2	Cre02.g093715	168000
d0	0	R3	Cre02.g093716	273000
d0	50	R3	Cre02.g093717	200000
d0	100	R3	Cre02.g093718	145000
d0	200	R3	Cre02.g093719	190000
d0	400	R3	Cre02.g093720	171000
d0	800	R3	Cre02.g093721	198000
d0	1600	R3	Cre02.g093722	239000
d0	3200	R3	Cre02.g093723	158000
d2	0	R1	WT	2920000
d2	50	R1	WT	2920000
d2	100	R1	WT	2690000
d2	200	R1	WT	3920000
d2	400	R1	WT	2110000
d2	800	R1	WT	2270000
d2	1600	R1	WT	1880000
d2	3200	R1	WT	1440000
d2	0	R2	WT	2080000
d2	50	R2	WT	2740000
d2	100	R2	WT	2120000
d2	200	R2	WT	3620000
d2	400	R2	WT	2110000
d2	800	R2	WT	2300000
d2	1600	R2	WT	1850000
d2	3200	R2	WT	1450000
d2	0	R3	WT	1950000
d2	50	R3	WT	2840000
d2	100	R3	WT	2340000
d2	200	R3	WT	3650000
d2	400	R3	WT	2210000
d2	800	R3	WT	2310000
d2	1600	R3	WT	1970000
d2	3200	R3	WT	1530000
d2	0	R1	Cre08.g373050	2480000
d2	50	R1	Cre08.g373051	2830000
d2	100	R1	Cre08.g373052	3260000
d2	200	R1	Cre08.g373053	3150000
d2	400	R1	Cre08.g373054	3170000
d2	800	R1	Cre08.g373055	3130000
d2	1600	R1	Cre08.g373056	2420000
d2	3200	R1	Cre08.g373057	2120000
d2	0	R2	Cre08.g373058	1840000
d2	50	R2	Cre08.g373059	2300000
d2	100	R2	Cre08.g373060	2630000
d2	200	R2	Cre08.g373061	2680000
d2	400	R2	Cre08.g373062	3120000
d2	800	R2	Cre08.g373063	3160000
d2	1600	R2	Cre08.g373064	2400000
d2	3200	R2	Cre08.g373065	2230000
d2	0	R3	Cre08.g373066	1610000
d2	50	R3	Cre08.g373067	2310000
d2	100	R3	Cre08.g373068	2660000
d2	200	R3	Cre08.g373069	2480000
d2	400	R3	Cre08.g373070	3170000
d2	800	R3	Cre08.g373071	3190000
d2	1600	R3	Cre08.g373072	2510000
d2	3200	R3	Cre08.g373073	2200000
d2	0	R1	Cre02.g093700	1270000
d2	50	R1	Cre02.g093701	1420000
d2	100	R1	Cre02.g093702	1350000
d2	200	R1	Cre02.g093703	1750000
d2	400	R1	Cre02.g093704	968000
d2	800	R1	Cre02.g093705	742000
d2	1600	R1	Cre02.g093706	656000
d2	3200	R1	Cre02.g093707	502000
d2	0	R2	Cre02.g093708	1440000
d2	50	R2	Cre02.g093709	1830000
d2	100	R2	Cre02.g093710	1320000
d2	200	R2	Cre02.g093711	1670000
d2	400	R2	Cre02.g093712	969000
d2	800	R2	Cre02.g093713	773000
d2	1600	R2	Cre02.g093714	570000
d2	3200	R2	Cre02.g093715	374000
d2	0	R3	Cre02.g093716	1680000
d2	50	R3	Cre02.g093717	2030000
d2	100	R3	Cre02.g093718	1340000
d2	200	R3	Cre02.g093719	1640000
d2	400	R3	Cre02.g093720	921000
d2	800	R3	Cre02.g093721	643000
d2	1600	R3	Cre02.g093722	537000
d2	3200	R3	Cre02.g093723	377000
d3	0	R1	WT	6720000
d3	50	R1	WT	7350000
d3	100	R1	WT	5810000
d3	200	R1	WT	7220000
d3	400	R1	WT	2800000
d3	800	R1	WT	2250000
d3	1600	R1	WT	1680000
d3	3200	R1	WT	1350000
d3	0	R2	WT	6280000
d3	50	R2	WT	7250000
d3	100	R2	WT	5810000
d3	200	R2	WT	7320000
d3	400	R2	WT	2710000
d3	800	R2	WT	2350000
d3	1600	R2	WT	1880000
d3	3200	R2	WT	1430000
d3	0	R3	WT	6090000
d3	50	R3	WT	7610000
d3	100	R3	WT	6350000
d3	200	R3	WT	7780000
d3	400	R3	WT	2740000
d3	800	R3	WT	2380000
d3	1600	R3	WT	1680000
d3	3200	R3	WT	1470000
d3	0	R1	Cre08.g373050	3700000
d3	50	R1	Cre08.g373051	4580000
d3	100	R1	Cre08.g373052	4350000
d3	200	R1	Cre08.g373053	4260000
d3	400	R1	Cre08.g373054	4620000
d3	800	R1	Cre08.g373055	3510000
d3	1600	R1	Cre08.g373056	2890000
d3	3200	R1	Cre08.g373057	2020000
d3	0	R2	Cre08.g373058	3350000
d3	50	R2	Cre08.g373059	4240000
d3	100	R2	Cre08.g373060	4650000
d3	200	R2	Cre08.g373061	3950000
d3	400	R2	Cre08.g373062	4620000
d3	800	R2	Cre08.g373063	3770000
d3	1600	R2	Cre08.g373064	2920000
d3	3200	R2	Cre08.g373065	2140000
d3	0	R3	Cre08.g373066	3310000
d3	50	R3	Cre08.g373067	4180000
d3	100	R3	Cre08.g373068	4770000
d3	200	R3	Cre08.g373069	4320000
d3	400	R3	Cre08.g373070	4620000
d3	800	R3	Cre08.g373071	3830000
d3	1600	R3	Cre08.g373072	3000000
d3	3200	R3	Cre08.g373073	2080000
d3	0	R1	Cre02.g093700	5240000
d3	50	R1	Cre02.g093701	6020000
d3	100	R1	Cre02.g093702	4770000
d3	200	R1	Cre02.g093703	5090000
d3	400	R1	Cre02.g093704	2400000
d3	800	R1	Cre02.g093705	1200000
d3	1600	R1	Cre02.g093706	666000
d3	3200	R1	Cre02.g093707	449000
d3	0	R2	Cre02.g093708	5410000
d3	50	R2	Cre02.g093709	5980000
d3	100	R2	Cre02.g093710	4360000
d3	200	R2	Cre02.g093711	4780000
d3	400	R2	Cre02.g093712	2240000
d3	800	R2	Cre02.g093713	1040000
d3	1600	R2	Cre02.g093714	640000
d3	3200	R2	Cre02.g093715	399000
d3	0	R3	Cre02.g093716	5650000
d3	50	R3	Cre02.g093717	5660000
d3	100	R3	Cre02.g093718	4500000
d3	200	R3	Cre02.g093719	5030000
d3	400	R3	Cre02.g093720	2320000
d3	800	R3	Cre02.g093721	1120000
d3	1600	R3	Cre02.g093722	676000
d3	3200	R3	Cre02.g093723	456000
