# Supplementary material for: Functional Genomics Screening in Chlamydomonas reinhardtii Maps the Genetic Landscape of Tolerance to Paraquat and Diuron
Source: Environ Sci Technol. 2026 May 27;60(22):15570–85. doi: 10.1021/acs.est.5c17308 (PMC13262031; doi:10.1021/acs.est.5c17308)
Supplement: Supplementary file 5 [file es5c17308_si_005.xlsx]

## Sheet: Table 1
Supplementary table 1: Mutant raw and normalised counts with metadata
mutant_ID	Diuron_1_raw	Diuron_1_norm	Diuron_2_raw	Diuron_2_norm	Paraquat_1_raw	Paraquat_1_norm	Paraquat_2_raw	Paraquat_2_norm	Control_raw	Control_norm	plate_rearrayed	well_rearrayed	plate_original	well_original	side	chromosome	strand	min_position	full_position	gene	orientation	feature	gene_end_distances	total_reads	if_both_sides	confidence_level	if_fixed_position	LEAPseq_distance	LEAPseq_percent_confirming	LEAPseq_N_confirming	LEAPseq_N_nonconf	LEAPseq_N_unique_pos	flanking_seq	flankseq_aln_errors	flankseq_readcount	flankseq_percent	flankseq_percent_unaligned	flankseq_percent_other	IB	plate_errors	well_errors	plate_rpm	well_rpm	gene_name	defline	description	synonyms	PFAM	Panther
LMJ.RY0402.038401	412	47.7255	358	42.131	158	35.0168	205	41.2338	1426	47.8227	C178	A01	plate101	A01	3prime	chromosome_10	-	2321389	2321389-?	Cre10.g434800	sense	intron	857,1844	1459	-	3	no	684	96.4696	1175	43	14	AGGTGCAGTGGTGACCAGCCACACGCATTG	0	1179	80.81	11.03	8.16	AGAGTGGACCCACGAGCGGCGA	0	0	7.4435	4.57892	-	-	-	g10723.t1	PF00515	PTHR23083,PTHR23083:SF65
LMJ.RY0402.038403	48	7.0823	44	9.29412	21	3.35922	40	6.4849	238	9.1514	C178	A02	plate101	A03	5prime	chromosome_4	+	1999366	1999366-?	Cre04.g218800	antisense	3'UTR	4556,196	958	deletion	1	no	846	99.5526	890	4	7	CCTGATGGCGTTGGGGCTAAGGACTGAGGA	0	839	87.58	8.35	4.07	ATGGTTGTCCCTTCACGTCAGG	0	0	11.2818	11.4564	-	Truncated hemoglobin	Truncated hemoglobin, plastid-located. Orthologous to C. eugametos LI637 and LI410 [PMID: 8177215, PMID: 10563822]; Truncated hemoglobins (trHbs) are a family of oxygen-binding heme proteins found in cyanobacteria, other eubacteria and unicellular eukaryo	g4769.t1,THB3	PF01152	-
LMJ.RY0402.038403	38	4.40187	49	5.76653	24	5.31901	19	3.82167	186	6.3974	C178	A02	plate101	A03	3prime	chromosome_4	+	1999541	?-1999542	Cre04.g218800	antisense	3'UTR	4381,371	2350	deletion	1	no	1010	99.3573	2319	15	13	CCGTTCCCAAGACCGCCCCCGCCACCGTTT	0	2129	90.6	3.19	6.21	GGCCGACGAGTTTGAGCTAACT	0	0	7.86585	7.56349	-	Truncated hemoglobin	Truncated hemoglobin, plastid-located. Orthologous to C. eugametos LI637 and LI410 [PMID: 8177215, PMID: 10563822]; Truncated hemoglobins (trHbs) are a family of oxygen-binding heme proteins found in cyanobacteria, other eubacteria and unicellular eukaryo	g4769.t1,THB3	PF01152	-
LMJ.RY0402.038404	35	5.16417	30	6.3369	26	4.15904	39	6.32278	161	6.32247	C178	A03	plate101	A04	5prime	chromosome_13	+	4625016	4625016-?	Cre13.g604050	sense	CDS	27182,2385	7643	-	3	no	742	99.5885	7502	31	12	CCCGCCAGGAGGGGCCGGCGGCGCAGCGCG	0	6264	81.96	4.29	13.75	GTACCTCCTTTATGCCTAGCTT	0	0	16.5907	4.04283	-	-	-	g14575.t1,Cre13.g604050.t1.1	-	PTHR23244,PTHR23244:SF105
LMJ.RY0402.038407	65	7.52951	102	12.0038	76	16.8435	73	14.6833	205	6.76945	C178	A04	plate101	A07	3prime	chromosome_17	-	3682103	3682103-?	Cre17.g726850	antisense	intron	413,3219	982	deletion	1	no	847	83.3693	772	154	9	TGCTTGTTGCATAGATAACGCTAACCGTAC	0	855	87.07	7.84	5.09	GAACGTTGCTTCGCCCACCCAG	0	0	6.05163	4.80802	-	-	-	g17574.t1,Cre17.g726850.t1.1	PF05731	PTHR14202
LMJ.RY0402.038407	60	6.95032	58	6.82569	63	13.9624	66	13.2753	209	7.20522	C178	A04	plate101	A07	3prime	chromosome_17	+	3682106	?-3682107	Cre17.g726850	sense	intron	416,3216	1271	deletion	1	no	520	99.3204	1023	7	4	TTTCGCAAGCGGATGCCTGGTCTGGCCTGG	0	1085	85.37	3.54	11.09	GGGAACGGCTCTCATCCCACTG	0	0	4.34463	3.39842	-	-	-	g17574.t1,Cre17.g726850.t1.1	PF05731	PTHR14202
LMJ.RY0402.038407	228	33.6409	149	31.4733	312	49.9084	243	39.3958	688	27.2097	C178	A04	plate101	A07	5prime	UNALIGNED	?	?	?	gene_unknown	-	-	-	11	-	10	no	0	0	0	6	0	AGATCGGAAGAGCGTCGTGTAGGGAAAGAG	-	7	63.64	100	-63.64	CCCCTCGGCACCGGTCGAACTG	0	0	12.2076	21.1376	-	-	-	-	-	-
LMJ.RY0402.038412	9	1.32793	22	4.64706	14	2.23948	8	1.29698	75	2.89985	C178	A05	plate101	A12	5prime	chromosome_1	+	3954555	3954555-?	Cre01.g025750	antisense	intron	1406,4716	2795	deletion	1	no	758	80.5535	2183	527	8	TTGGCGCCCGTGTGCAGCCTTGCAAAGCTA	0	2432	87.01	7.33	5.65	TAATCCTTCAGGCATCGCGTTC	0	1	21.9725	25.8786	-	-	-	g591.t1	PF01551	-
LMJ.RY0402.038412	29	3.35932	29	3.41285	6	1.32975	22	4.42509	222	7.19743	C178	A05	plate101	A12	3prime	chromosome_1	+	3954577	?-3954578	Cre01.g025750	antisense	intron	1384,4738	5621	deletion	1	no	985	99.4321	5253	30	50	CGTGCTGCTTGCATGCTGATTGACGTAGTG	0	4907	87.3	4.68	8.02	GGTGAGTTTCCACCATGGATTA	0	1	43.3872	59.8186	-	-	-	g591.t1	PF01551	-
LMJ.RY0402.038416	366	42.3969	463	54.4878	225	49.8658	295	59.3365	1953	66.3093	C178	A06	plate101	A16	3prime	chromosome_2	+	6219861	?-6219862	Cre02.g114001	antisense	CDS	3393,3408	1939	-	5	yes_nearest_distal_-230	0	96.5066	221	8	1	CTGGTGTCGCGGGGCTACTGATGAAGCGCA	0	215	NA	NA	NA	GAATTACAGAGCCTACCGGGAG	0	2	17.0482	4.05034	-	-	-	-	-	-
LMJ.RY0402.038416	386	56.9535	383	80.9011	335	53.5876	339	54.9595	2138	84.7943	C178	A06	plate101	A16	5prime	insertion_cassette_CIB1	+	2223	2223-?	unknown_chrom	-	-	-	8491	-	10	no	2134	99.8688	8373	11	9	GTTGGACTCAGGAGCAACTAGTCTGCCAGA	0	8091	95.29	2.19	2.52	TGCGCGCTGGTTTCCCGGGCTG	0	2	21.2899	9.03478	-	-	-	-	-	-
LMJ.RY0402.038421	175	25.8209	153	32.3182	291	46.5492	230	37.2882	753	29.6304	C178	A07	plate101	A21	5prime	chromosome_10	+	5081300	5081300-?	Cre10.g455950	antisense	3'UTR	3275,521	6440	-	3	no	494	99.7131	6257	18	3	CTCGCACTTATTCGTATGTGCCGCCGCGGC	1	3635	56.44	43.28	0.28	TTACGAAGTCATGCAATTTATG	0	0	12.3044	25.0331	-	-	-	g11188.t1	PF03358	-
LMJ.RY0402.038422	298	34.5199	276	32.4809	75	16.6219	87	17.4992	604	20.0748	C178	A08	plate101	A22	3prime	chromosome_16	+	148020	?-148021	Cre16.g695200	antisense	intron	1575,2401	6344	duplication	1	no	307	34.6004	2130	4026	10	GTACAGGATCGTGTAGGGGCAAGTGTCACA	0	5468	86.19	6.34	7.47	GACAAGGGAGTGCTTACGCGCG	0	1	8.35125	22.2629	-	-	-	g15565.t1	-	-
LMJ.RY0402.038422	275	40.5757	193	40.7674	138	22.0749	159	25.7775	858	34.0912	C178	A08	plate101	A22	5prime	chromosome_16	+	148025	148025-?	Cre16.g695200	antisense	intron	1570,2406	171	duplication	1	no	73	96.875	93	3	1	TGTACGGACTGTGCTTCCCCTCGCCTTGCC	0	89	52.05	43.86	4.09	CGATTTTGTCCTCCCTGTGCAA	0	1	11.1613	28.6046	-	-	-	g15565.t1	-	-
LMJ.RY0402.038422	368	42.6286	386	45.4261	102	22.6058	128	25.746	1140	38.0138	C178	A08	plate101	A22	3prime	chromosome_16	+	3946253	?-3946254	Cre16.g690509	sense	3'UTR	3036,806	8245	-	3	no	363	99.1037	5860	53	33	CTCCCTGATTCAGGGCCGTACGGAGATACA	0	7511	91.1	3.2	5.7	ATGGGGGAGTAGATCTTGTCCC	0	1	9.63267	25.8326	-	-	-	g16214.t1	-	-
LMJ.RY0402.038423	138	20.3616	151	31.8957	149	23.8345	168	27.2366	662	26.2751	C178	A09	plate101	A23	5prime	chromosome_9	-	2142911	?-2142912	Cre09.g393450	sense	CDS	2454,5393	4070	duplication	1	no	473	99.7449	3910	10	2	CGTTCCAGTCGGCGGACTGCGAGTTGCAGA	1	36	0.88	98.99	0.12	CGGACGTTTAAATCCGGCGTCA	0	0	6.77636	14.6993	FAP233	Flagellar Associated Protein	Flagellar Associated Protein, found in the flagellar proteome [PMID: 15998802]	g9420.t1	PF02469	-
LMJ.RY0402.038423	140	16.2174	182	21.4185	69	15.2922	83	16.6947	501	16.4539	C178	A09	plate101	A23	3prime	chromosome_9	-	2142912	2142912-?	Cre09.g393450	sense	CDS	2453,5394	3650	duplication	1	no	760	98.5204	3529	53	15	CAGCTGTGGGCGGGCGTGTACGGCGAGGGC	0	3177	87.04	5.29	7.67	TTACCTGTGCACGGCGGTTCGT	0	0	5.28291	10.9083	FAP233	Flagellar Associated Protein	Flagellar Associated Protein, found in the flagellar proteome [PMID: 15998802]	g9420.t1	PF02469	-
LMJ.RY0402.038424	63	7.29783	49	5.76653	46	10.1948	41	8.24677	141	4.53245	C178	A10	plate101	A24	3prime	chromosome_3	-	7306113	7306113-?	Cre03.g206900	sense	intron	4320,3226	6871	with-junk	2	no	382	97.2561	4785	135	31	ACTGGGTAGAACAATACCGCACGGTGGACA	0	6247	90.92	2.81	6.27	CAACTGAATCGAACGGGGAAGG	0	1	7.13377	11.2749	-	-	-	g4173.t1	-	PTHR12984:SF5,PTHR12984
LMJ.RY0402.038424	63	9.29551	48	10.139	73	11.6773	43	6.97127	166	6.47295	C178	A10	plate101	A24	5prime	chromosome_3	-	7306168	?-7306169	Cre03.g206900	sense	intron	4265,3281	882	with-junk	2	yes_nearest_distal	451	99.3056	715	5	5	CCGTGCCTCACATCATCCCCTGGCCCGCCA	0	7	NA	NA	NA	TCTAGATCGCATTTCCTTGCGC	0	1	7.39655	15.8287	-	-	-	-	-	-
LMJ.RY0402.038431	10	1.15839	12	1.41221	5	1.10813	6	1.20684	11	0.370927	C178	A11	plate101	B07	3prime	chromosome_8	-	4982255	4982255-?	Cre08.g385800	sense	CDS	2140,3697	262	-	5	yes_nearest_distal_+230	0	66.6667	28	14	1	AGTGAGAGCGGCGGTGGCAGTGGCGGCAGC	0	28	NA	NA	NA	CCCTCCTGGTCCGCCGCAACCA	2	3	0.228047	1.12259	-	-	-	-	-	-
LMJ.RY0402.038431	352	51.9368	215	45.4145	165	26.3939	198	32.1003	719	28.0778	C178	A11	plate101	B07	5prime	UNALIGNED	?	?	?	gene_unknown	-	-	-	10	-	10	no	nan	nan	0	0	0	AGGGAAAGAGTGTAGATCTCGGTGGTCGCC	-	2	20	100	-20	ACTGCTCGCCGCACATTGTTCC	0	3	3.95848	9.88448	-	-	-	-	-	-
LMJ.RY0402.038434	87	12.8367	62	13.0963	57	9.11788	68	11.0243	211	8.16795	C178	A12	plate101	B10	5prime	chromosome_8	+	4852381	4852381-?	Cre08.g384628	antisense	5'UTR	145,4831	2112	deletion	1	no	793	99.403	1998	12	7	CGAAAGGAAGCTCGGCACACAGCAGCTGTA	0	1937	91.71	4.02	4.26	GACTACCATTATCCGGAACGGT	0	1	24.7278	12.047	-	-	-	g9051.t1	PF01753	PTHR13244
LMJ.RY0402.038434	76	8.80373	91	10.7093	36	7.97852	44	8.85019	192	6.62265	C178	A12	plate101	B10	3prime	chromosome_8	+	4852389	?-4852390	Cre08.g384628	antisense	5'UTR	137,4839	7085	deletion	1	no	843	98.7692	6741	84	47	GTAGGGTTGCGACCGCGACGCATTTTGCAG	0	6298	88.89	5.76	5.35	GGGGTGTTTTTACGACGCGATA	0	1	19.5829	10.365	-	-	-	g9051.t1	PF01753	PTHR13244
LMJ.RY0402.038444	95	11.0047	82	9.65011	7	1.55138	21	4.22395	200	7.00469	C178	A15	plate101	B20	3prime	chromosome_12	+	6516940	?-6516941	Cre12.g538750	antisense	3'UTR	947,461	3829	-	3	no	912	99.3466	3801	25	14	AACCTTACTGCAGGTGTACTGAAGCCAGGC	0	3566	93.13	1.75	5.12	GGAGGGCAGGAGGCGCGCACGT	0	0	4.28042	1.41363	-	U6 snRNA-associated Sm-like protein LSm1	U6 snRNA-associated Sm-like protein LSm1, RNA cap binding; (SMP6d)	g13246.t1,Cre12.g538750.t1.1,LSM1	PF01423	PTHR15588,PTHR15588:SF5
LMJ.RY0402.038445	642	94.7257	438	92.5188	739	118.213	710	115.107	3131	123.942	C178	A16	plate101	B21	5prime	chromosome_10	+	881539	881539-?	Cre10.g424000	antisense	intron	331,2825	127	-	3	no	194	100	123	0	1	TGCATGCCGTGATGCTATCGCAGGCCAAAG	0	120	94.49	3.15	2.36	ACATTGATCATTGGGAGCTGGT	0	0	4.54913	2.13821	-	-	-	g10485.t1	-	-
LMJ.RY0402.038447	450	52.1274	496	58.3714	300	66.4877	316	63.5605	1939	63.721	C178	A17	plate101	B23	3prime	chromosome_3	-	1220231	1220231-?	Cre03.g149700	sense	3'UTR	5038,98	2836	deletion	1	no	894	99.643	2791	10	17	AACACGTGGGATTCGTACGGTTTCCACTTG	0	2603	91.78	2.75	5.47	CCCTCTGGTGGGCGGTGATTTA	0	1	7.18349	7.55312	-	-	-	g3045.t1,Cre03.g149700.t1.1	-	-
LMJ.RY0402.038447	480	70.823	359	75.8316	487	77.9019	469	76.0354	1871	74.2731	C178	A17	plate101	B23	5prime	chromosome_3	-	1220238	?-1220239	Cre03.g149700	sense	3'UTR	5031,105	248	deletion	1	no	50	83.7607	196	38	1	TTCTGTCTGTGGCACCCTTCTTCAAAGGCA	0	229	92.34	5.24	2.42	GACCTGACCGGCACGCATTCTG	0	1	8.73432	9.42352	-	-	-	g3045.t1,Cre03.g149700.t1.1	-	-
LMJ.RY0402.038447	432	50.0423	437	51.428	220	48.7576	296	59.5376	1860	62.0673	C178	A17	plate101	B23	3prime	chromosome_9	-	6541203	6541203-?	Cre09.g407801	antisense	3'UTR	9326,106	3403	deletion	1	no	947	99.7292	3314	9	17	CTAGTGTCGCTACGGCCTGCTACTCCCTTA	1	3117	91.6	7.96	0.44	GCAGCTGCTTCGAAAAGCCTGG	0	1	6.81561	4.81912	AKC1	-	-	g10109.t1,Cre09.g407800.t1.3	PF03109	PTHR10566,PTHR10566:SF10
LMJ.RY0402.038447	467	68.9048	369	77.9439	478	76.4623	438	71.0096	2061	82.4513	C178	A17	plate101	B23	5prime	chromosome_9	-	6541211	?-6541212	Cre09.g407801	antisense	3'UTR	9334,98	388	deletion	1	no	221	97.832	361	8	1	GAGTGGCACACGCGCGGACGCGCGATTGGG	0	359	92.53	4.12	3.35	GTCAGCCCGATGATCTACCCAA	0	1	8.75259	6.50625	AKC1	-	-	g10109.t1,Cre09.g407800.t1.3	PF03109	PTHR10566,PTHR10566:SF10
LMJ.RY0402.038449	251	29.0755	227	26.7143	65	14.4057	70	14.0798	691	23.1691	C178	A19	plate101	C01	3prime	chromosome_10	+	2920914	?-2920915	Cre10.g440250	sense	3'UTR	2476,468	2150	duplication	1	no	526	99.627	2137	8	7	GTCTTAGGCAGCGGATGGTCAGCTGGGCGG	1	1854	86.23	13.53	0.23	CACGCAGCGGTAGTGCGGCCCG	0	2	2.16931	3.82324	-	-	-	g10837.t1,PGM19	PF00300	PTHR11931
LMJ.RY0402.038449	369	54.4452	235	49.6391	189	30.233	248	40.2064	1300	51.6207	C178	A19	plate101	C01	5prime	chromosome_10	+	2920915	2920915-?	Cre10.g440250	sense	3'UTR	2477,467	165	duplication	1	no	322	99.3939	164	1	2	ATAAAGCGCATTGCGCAAATCGGCATCCAC	0	155	93.94	0.61	5.45	TTGGCCATTATGATTTCGCCTA	0	2	3.39668	8.03299	-	-	-	g10837.t1,PGM19	PF00300	PTHR11931
LMJ.RY0402.038451	79	9.15125	91	10.7093	65	14.4057	57	11.465	389	13.2747	C197	A24	plate101	C03	3prime	chromosome_1	+	5201767	?-5201768	Cre01.g036200	sense	intron	4175,1327	7032	-	3	no	922	93.9124	6001	389	51	ATGCCGAGCGTCTGATGTCACACTTGTGTT	0	5977	85	8.67	6.33	GCTTGCCTGTTGGCAGGTAGAC	0	0	15.3106	5.15128	-	-	-	g814.t1,Cre01.g036200.t1.1	PF07228,PF01477	PTHR12320
LMJ.RY0402.038453	260	30.118	250	29.4211	113	25.0437	143	28.7631	1095	36.3213	C178	A20	plate101	C05	3prime	chromosome_16	+	6542101	?-6542102	Cre16.g672602	antisense	3'UTR	5077,685	4802	-	3	no	752	97.4654	4153	108	18	TCACCAGCCGCCTGTAGACACCATGGGCAC	0	4287	89.28	4.77	5.96	GGGATACATACGTCGCGTGTGA	0	0	15.8743	19.4913	-	-	-	g16674.t1	PF00069	PTHR24349:SF110,PTHR24349
LMJ.RY0402.038454	20	2.95096	20	4.2246	28	4.47896	23	3.72882	72	2.85317	C178	A21	plate101	C06	5prime	chromosome_12	-	7852134	?-7852135	Cre12.g552950	antisense	5'UTR_intron	180,4053	145	-	5	yes_nearest_distal_-249	0	90	9	1	1	TACAACGGCCAAAGTTTGGGGGTCGGTCGT	0	9	NA	NA	NA	TTTTTACGACCTCGATCCGATC	0	0	1.76139	2.70837	-	-	-	-	-	-
LMJ.RY0402.038454	0	0	1	0.117684	0	0	0	0	1	0.027624	C178	A21	plate101	C06	3prime	insertion_cassette_CIB1	-	915	915-?	unknown_chrom	-	-	-	1	-	10	no	359	100	1	0	1	CCTTCACAAACAGTTCACGACCACCACCAC	0	1	100	0	0	GGCGAGTAAAATGGCCTGCGGC	0	1	1.13057	1.3162	-	-	-	-	-	-
LMJ.RY0402.038454	50	5.79193	31	3.64821	12	2.65951	22	4.42509	95	3.12688	C178	A21	plate101	C06	3prime	insertion_cassette_CIB1	-	1413	1413-?	unknown_chrom	-	-	-	277	-	10	no	198	99.2126	252	2	1	CCACGCGGCCAACATCGATCAGACCAGTCA	0	237	85.56	8.66	5.78	CGTGGTTAGGGGGTCCGAGTCG	0	0	1.99541	2.42786	-	-	-	-	-	-
LMJ.RY0402.038456	19	2.20093	33	3.88358	9	1.99463	13	2.61483	90	3.20624	C178	A22	plate101	C08	3prime	chromosome_12	-	1213830	1213830-?	Cre12.g489500	antisense	CDS	531,3511	3490	-	3	no	914	97.415	3354	89	20	GGGCGGTGACGTGCGGCACCCGGTGGGCCG	0	3018	86.48	7.08	6.45	TGCATGCCGTGATATAGGGTTT	0	0	8.50984	6.98289	-	-	-	g12195.t1	-	-
LMJ.RY0402.038456	32	3.70684	24	2.82442	6	1.32975	18	3.62053	59	2.01644	C178	A22	plate101	C08	3prime	insertion_cassette_CIB1	+	3	?-4	unknown_chrom	-	-	-	2264	-	10	no	815	99.1566	1881	16	25	GGACTCACTAGTCACACGAGCCCTCGTCAG	0	1978	87.37	8.08	4.55	TGGGTATCCCGACCTCGCGGGG	0	0	6.2066	6.03451	-	-	-	-	-	-
LMJ.RY0402.038456	0	0	1	0.21123	0	0	0	0	1	0.0495035	C178	A22	plate101	C08	5prime	insertion_cassette_CIB1	+	2222	2222-?	unknown_chrom	-	-	-	10186	-	10	no	1713	99.7656	9788	23	14	TTGGACTCAGGAGCAACTAGTCTGCCAGAA	0	9088	89.22	3.67	7.11	GCATATGAGTCTCGTAGTGAA	0	0	20.337	42.0959	-	-	-	-	-	-
LMJ.RY0402.038457	99	14.6072	68	14.3636	91	14.5566	65	10.538	257	10.0118	C178	A23	plate101	C09	5prime	chromosome_9	+	1287117	1287117-?	Cre09.g399150	antisense	3'UTR	5304,111	13106	deletion	1	no	948	99.5385	12295	57	14	TACAGCACCCCCTTTCATGAGATGAAGACC	0	11855	90.45	2.59	6.95	CCGGCCGACCGAATCTTATTTG	0	0	12.5786	6.60751	-	-	-	g9292.t1,Cre09.g399150.t1.1	-	-
LMJ.RY0402.038457	89	13.1318	88	18.5882	86	13.7568	53	8.59249	245	9.53529	C178	A23	plate101	C09	5prime	chromosome_9	-	1287133	?-1287134	Cre09.g399150	sense	3'UTR	5288,127	690	deletion	1	no	297	99.8384	618	1	4	CAATGGGGCTCCCCGGAGTCAATACTACAC	0	593	85.94	10.58	3.48	AGTCAGAAAGGGTCCCCGGTTC	0	0	11.164	4.53523	-	-	-	g9292.t1,Cre09.g399150.t1.1	-	-
LMJ.RY0402.038457	2	0.231677	1	0.117684	1	0.221626	0	0	1	0.046231	C178	A23	plate101	C09	3prime	UNALIGNED	?	?	?	gene_unknown	-	-	-	97	-	10	no	0	0	0	45	0	TCGGAAGAGCGTCGTGTAGGGAAAGAGTGT	-	48	49.48	100	-49.48	TGATCCGGCGGTGAGGGGCGGA	0	2	0.456095	0.420204	-	-	-	-	-	-
LMJ.RY0402.038457	2	0.231677	2	0.235369	1	0.221626	0	0	1	0.0301113	C178	A23	plate101	C09	3prime	UNALIGNED	?	?	?	gene_unknown	-	-	-	144	-	10	no	0	0	0	27	0	AGATCGGAAGAGCGTCGTGTAGGGAAAGAG	-	77	53.47	100	-53.47	GTAAGGATGCCGCGGGGGGTAT	0	3	0.459383	0.500819	-	-	-	-	-	-
LMJ.RY0402.038458	191	28.1816	105	22.1792	141	22.5548	138	22.3729	800	31.4523	C178	A24	plate101	C10	5prime	chromosome_16	+	5412009	5412009-?	Cre16.g681352	sense	5'UTR	438,2945	1112	-	5	no	681	50	1	1	1	TCGCGTGTGAAACCGGCCATGCATTCGGGA	0	1	0.09	99.91	0	GTGTACCAGGAAGGGCGTCCGA	0	1	14.4533	4.96545	-	-	-	g16477.t1	-	-
LMJ.RY0402.038464	87	12.8367	64	13.5187	175	27.9935	206	33.3972	366	14.517	C215	A01	plate101	C16	5prime	chromosome_3	+	1902457	1902457-?	Cre03.g155051	antisense	CDS	173,5745	2464	-	3	no	270	99.4709	2444	13	2	GCAAACGCGTACACGGTGGCCGAGCCCCAT	0	2344	95.13	0.97	3.9	GCCGAACCTAGCAACTAAGTTT	0	2	13.6629	19.036	-	-	-	g3161.t1,SPA1	PF00282	PTHR11999,PTHR11999:SF5
LMJ.RY0402.038464	104	12.0472	133	15.652	118	26.1518	88	17.7004	365	12.5405	C215	A01	plate101	C16	3prime	chromosome_3	-	4558364	4558364-?	Cre03.g176833	sense	CDS	1525,2019	1065	-	4	yes_nearest_distal_+101	19	45.929	220	259	3	GTGGCAGGGCGGCAGCGAGGGCGGTGGGGG	0	131	NA	NA	NA	TTTGGTCCAAGATGTCTGATTT	0	2	12.0707	13.2936	-	-	-	-	-	-
LMJ.RY0402.038464	30	3.47516	30	3.53053	30	6.64877	34	6.83878	91	3.05885	C215	A01	plate101	C16	3prime	chromosome_6	-	6509099	6509099-?	Cre06.g293150	sense	3'UTR	4557,249	8316	with-junk	2	no	399	93.6951	1813	122	12	GTTTTTTCGGCAAACAGACGAAGACAGTTT	0	7616	91.58	2.42	6	CGTCCCTACCTGCGCATGGGTG	0	2	5.89939	2.55642	-	-	-	g6790.t1,Cre06.g293150.t1.1,PGM12	PF00300	-
LMJ.RY0402.038464	11	1.27422	25	2.94211	19	4.21089	37	7.4422	80	2.62685	C215	A01	plate101	C16	3prime	chromosome_6	+	6509112	?-6509113	Cre06.g293150	antisense	3'UTR	4544,262	599	with-junk	2	yes_nearest_distal	455	99.6503	570	2	6	CGCGTTTTGGCCGAAATTTCAAGTCAAGAT	0	43	NA	NA	NA	GCGCGAGCCGGCGATGGGTGCA	0	2	5.26318	2.59884	-	-	-	-	-	-
LMJ.RY0402.038465	13	1.5059	20	2.35369	6	1.32975	15	3.01711	44	1.4569	C178	B01	plate101	C17	3prime	chromosome_16	-	2320697	2320697-?	Cre16.g659450	sense	intron	2381,1341	795	deletion	1	no	517	99.7283	734	2	6	GCGGGAGAAGGGAAACGCGAATCCGTGTGT	0	664	83.52	9.43	7.04	GCTCCTCATTGTACGGGACGCC	0	0	4.77373	1.42629	-	-	-	g15930.t1,Cre16.g659450.t1.1	PF04488	PTHR12042,PTHR12042:SF4
LMJ.RY0402.038465	7	1.03283	9	1.90107	2	0.319926	14	2.26971	46	1.81338	C178	B01	plate101	C17	5prime	chromosome_16	-	2321455	?-2321456	Cre16.g659450	sense	intron	1623,2099	6951	deletion	1	no	365	99.3424	6647	44	2	ATCTTTGCAACCCCTCCCCCGCGCCCCCCC	0	6436	92.59	2.89	4.52	CTCTCTCCCGACTGAAAGCTCG	0	0	7.1047	1.13717	-	-	-	g15930.t1,Cre16.g659450.t1.1	PF04488	PTHR12042,PTHR12042:SF4
LMJ.RY0402.038466	12	1.77057	36	7.60428	18	2.87933	11	1.78335	96	3.6589	C178	B02	plate101	C18	5prime	chromosome_4	-	2037015	?-2037016	Cre04.g219000	sense	CDS	10500,5436	19305	-	3	no	324	99.4611	12182	66	6	AAGATGGTAAACAGCTCCTCATCGCTGTAG	0	17146	88.82	6.66	4.53	TAGTGTGGCCCCGTGCACTATC	0	0	15.317	16.7579	-	-	-	g4773.t1,Cre04.g219000.t1.1	PF00004	PTHR10887:SF165,PTHR10887
LMJ.RY0402.038466	18	2.08509	32	3.7659	15	3.32438	4	0.804563	62	2.30896	C178	B02	plate101	C18	3prime	chromosome_10	-	4111897	4111897-?	Cre10.g449750	sense	CDS	65688,17295	263	deletion	1	no	358	78.0899	139	39	6	TGGTGCTGTTGGGCCGCACCGGCAGGACGG	0	126	47.91	48.67	3.42	ATTGGGTCCGAACGGAGCGGGG	0	0	11.2804	9.69443	-	-	-	g11056.t1,PKS1	PF00501,PF00109,PF02801,PF08659,PF00107,PF00550	PTHR11712,PTHR11712:SF58
LMJ.RY0402.038466	7	1.03283	17	3.59091	18	2.87933	23	3.72882	59	2.26941	C178	B02	plate101	C18	5prime	chromosome_10	-	4111907	?-4111908	Cre10.g449750	sense	CDS	65678,17305	1013	deletion	1	no	378	90.4954	895	94	3	ACCCGCCTCCGCCGCGAGCCACTTGGTCAC	0	841	83.02	10.37	6.61	CCAGGACGTAAGTCCTCCAGGT	0	0	14.6738	13.3389	-	-	-	g11056.t1,PKS1	PF00501,PF00109,PF02801,PF08659,PF00107,PF00550	PTHR11712,PTHR11712:SF58
LMJ.RY0402.038466	17	1.96926	22	2.58905	9	1.99463	12	2.41369	59	2.08009	C178	B02	plate101	C18	3prime	UNALIGNED	?	?	?	gene_unknown	-	-	-	101	-	10	no	0	0	0	14	0	CTCATCGACAACGACCCGTCAGTGCAGATC	-	52	51.49	100	-51.49	TAGCTCGCGCTCGTTAGGCATC	0	0	11.1955	9.92123	-	-	-	-	-	-
LMJ.RY0402.038469	102	11.8155	156	18.3588	95	21.0544	130	26.1483	834	28.3045	C178	B03	plate101	C21	3prime	chromosome_8	-	4620299	4620299-?	Cre08.g383400	sense	CDS	365,9681	8880	-	3	no	534	99.7602	8736	21	31	CTGACCGTGCGTGGAAGGTGGCGACTGTCG	0	8195	92.29	2.45	5.26	GGGCACCGTGGTCCTTGCTCTG	0	1	25.3705	21.6869	-	-	-	g9026.t1	PF00530	PTHR19331,PTHR19331:SF367
LMJ.RY0402.038472	11	1.62303	18	3.80214	15	2.39944	23	3.72882	121	4.7595	C178	B04	plate101	C24	5prime	chromosome_1	-	1494675	?-1494676	Cre01.g007700	sense	intron	5278,3435	2561	-	5	yes_nearest_distal_-249	0	25	1	3	1	ACCTGTTGTGTGGCGGTTGGTGGCGGTTGG	0	1	NA	NA	NA	GCGGTACAGCCGTCCCAGCGCG	0	2	3.41918	2.28277	-	-	-	-	-	-
LMJ.RY0402.038472	59	6.83448	85	10.0032	24	5.31901	42	8.44791	296	9.76023	C178	B04	plate101	C24	3prime	chromosome_2	-	4517265	4517265-?	Cre02.g100500	antisense	3'UTR	17565,367	1867	-	3	no	354	98.3065	1219	21	11	ATTCCACGGTACGATCGTGGATAAACAAGT	1	1707	91.43	8.09	0.48	AGAGAGGTCTGCCGGACACTCC	0	2	8.44422	4.64457	CYG22	Adenylate/guanylate cyclase	Similar to guanylate cyclase 1 (GCYB2) from Homo sapiens	g2046.t2, g2046.t1	PF00211	PTHR11920
LMJ.RY0402.038472	52	6.02361	46	5.41348	25	5.54064	39	7.84449	392	13.0618	C178	B04	plate101	C24	3prime	chromosome_4	+	3764118	?-3764119	Cre04.g229494	sense	3'UTR	6472,323	925	-	5	no	212	0.117371	1	851	1	GGAGAGGGGGAAACAGAGGGGGAGCTCATG	1	1	0.11	99.89	0	ACCGATATGTACAGAGTCGCAA	0	2	8.61773	5.888	-	-	-	g5026.t1	PF00481	PTHR13832
LMJ.RY0402.038472	40	5.90191	44	9.29412	36	5.75866	37	5.99853	357	14.0643	C178	B04	plate101	C24	5prime	chromosome_16	+	2596108	2596108-?	Cre16.g661626	sense	3'UTR	2274,1718	10999	deletion	1	no	849	99.4941	10621	54	13	TCCGGCTAACATGCAAGAAGCCCTTTCCAA	1	9936	90.34	9.56	0.1	GCTTGGTTACCTTTATTGCAGC	0	2	11.9478	10.524	-	-	-	g15976.t1,Cre16.g661626.t1.1,Cre16.g661631.t1.2	-	-
LMJ.RY0402.038472	10	1.47548	6	1.26738	10	1.59963	15	2.43184	105	4.06079	C178	B04	plate101	C24	5prime	chromosome_16	-	2596113	?-2596114	Cre16.g661626	antisense	3'UTR	2279,1713	72	deletion	1	no	1052	100	72	0	4	TGGGTTGCTCTCTGTTGTGCTGCTATGGCC	0	65	90.28	2.78	6.94	TTAACTCATCCTCAACAGCGTC	0	2	5.23087	2.97902	-	-	-	g15976.t1,Cre16.g661626.t1.1,Cre16.g661631.t1.2	-	-
LMJ.RY0402.038472	67	7.76119	74	8.70864	30	6.64877	35	7.03992	429	14.5812	C178	B04	plate101	C24	3prime	insertion_cassette_CIB1	+	7	?-8	unknown_chrom	-	-	-	1412	-	10	no	2214	99.5595	1356	6	17	TCACTAGTTACACGAGCCCTCGTCAGAAAC	1	1228	86.97	12.68	0.35	GGGGGTTTCTGCGACCAGGCAA	0	2	9.36341	6.11091	-	-	-	-	-	-
LMJ.RY0402.038472	30	4.42644	21	4.43583	21	3.35922	21	3.40457	130	5.11095	C178	B04	plate101	C24	5prime	insertion_cassette_CIB1	+	2221	2221-?	unknown_chrom	-	-	-	77	-	10	no	629	100	73	0	1	TGGACTCAGGAGCAACTAGTCTGCCAGAAG	0	67	87.01	3.9	9.09	AGCATGACCCCAGAGTTTGTTG	0	2	5.91731	2.48273	-	-	-	-	-	-
LMJ.RY0402.038473	183	27.0013	119	25.1364	162	25.914	186	30.1548	697	27.5652	C178	B05	plate101	D01	5prime	chromosome_14	+	1494083	1494083-?	Cre14.g618300	sense	CDS	3515,656	58	deletion	1	no	115	100	58	0	1	TCCTCATCCTACACAGAGGGGGTGGCGGGG	0	57	98.28	0	1.72	TCAATTCTAGCTAGAGCGTCTC	0	0	13.5087	3.06986	-	-	-	g14895.t1	-	-
LMJ.RY0402.038473	197	22.8202	180	21.1832	89	19.7247	115	23.1312	531	18.0857	C178	B05	plate101	D01	3prime	chromosome_14	+	1494724	?-1494725	Cre14.g618300	sense	3'UTR	4156,15	2854	deletion	1	no	629	98.579	2775	40	13	TAAGCTTTGTAAGCTACGCAAAAACGTCAG	0	2617	91.7	3.61	4.7	CGTTGATGTGAGCAGGCCAGCT	0	0	9.54426	2.25634	-	-	-	g14895.t1	-	-
LMJ.RY0402.038474	72	8.34038	98	11.5331	239	52.9685	353	71.0027	254	8.72915	C178	B06	plate101	D02	3prime	chromosome_17	-	3204227	3204227-?	Cre17.g722150	sense	intron	2720,2806	4879	deletion	1	no	987	98.8023	4702	57	36	GGCGGCGGTACGAGGCGGTACGACGGCGGC	0	2880	59.03	23.59	17.38	TTGTACGTGCGGCTATTTCCCG	0	1	17.2561	2.70473	-	Type III polyketide synthase	Similar to chalcone and stilbene synthases; plant-specific polyketide synthases (PKS) and related enzymes, also called type III PKSs. PKS generate an array of different products, dependent on the nature of the starter molecule. They share a common chemica	g17470.t1,Cre17.g722150.t1.1,PKS3	PF02797,PF08392	-
LMJ.RY0402.038474	80	11.8038	71	14.9973	350	55.987	556	90.1401	224	8.90238	C178	B06	plate101	D02	5prime	chromosome_17	-	3204229	?-3204230	Cre17.g722150	sense	intron	2718,2808	1112	deletion	1	no	964	99.8192	1104	2	8	CATACCCTACTCATTCCCCACAACAGCATC	0	1013	91.1	2.79	6.12	TTCTCGTGTTGATAACAGGCA	0	1	21.3557	3.80007	-	Type III polyketide synthase	Similar to chalcone and stilbene synthases; plant-specific polyketide synthases (PKS) and related enzymes, also called type III PKSs. PKS generate an array of different products, dependent on the nature of the starter molecule. They share a common chemica	g17470.t1,Cre17.g722150.t1.1,PKS3	PF02797,PF08392	-
LMJ.RY0402.038476	437	50.6215	550	64.7264	240	53.1901	341	68.589	2372	82.2435	C178	B07	plate101	D04	3prime	chromosome_7	-	4824427	4824427-?	Cre07.g345900	antisense	intron	11922,13360	489	with-junk	2	no	404	98.8235	336	4	20	TTCTAGTTATGCAAAACAACAACCATGGCC	0	318	65.03	31.7	3.27	AGTATGTGGCTGATGGTCCGGC	0	0	33.6154	4.22362	-	Dicer-like protein	Dicer-like protein presumably involved in posttranscriptional gene silencing/RNA interference	g8048.t1,DCL3	PF00636,PF03368,PF00271,PF00270	PTHR14950,PTHR14950:SF8
LMJ.RY0402.038476	326	48.1006	277	58.5107	314	50.2283	294	47.664	1400	55.4146	C178	B07	plate101	D04	5prime	chromosome_7	-	4824484	?-4824485	Cre07.g345900	antisense	intron	11979,13303	3817	with-junk	2	yes_nearest_distal	3	11.68	422	3191	2	CGCGAGCCCCGCACTTACGCAAAACTTATC	0	99	NA	NA	NA	GATGTGTGGTTGGTGAAGTCGT	0	0	23.5514	1.27345	-	-	-	-	-	-
LMJ.RY0402.038476	441	51.0848	570	67.0801	274	60.7254	393	79.0483	2816	97.6701	C178	B07	plate101	D04	3prime	insertion_cassette_CIB1	+	0	?-1	unknown_chrom	-	-	-	4471	-	10	no	2140	99.545	4157	19	42	GTTGGACTCACTAGTCACACGAGCCCTCGT	0	3986	89.15	4.36	6.49	GCGAGTTAAGGAACGGCCGGGT	0	0	41.7876	3.66047	-	-	-	-	-	-
LMJ.RY0402.038476	352	51.9368	350	73.9305	271	43.3499	345	55.9323	1693	67.017	C178	B07	plate101	D04	5prime	insertion_cassette_CIB1	+	2223	2223-?	unknown_chrom	-	-	-	17652	-	10	no	2219	99.7574	17273	42	40	GTTGGACTCAGGAGCAACTAGTCTGCCAGA	0	15451	87.53	5.98	6.49	GAGGGTTGTTGGCCCCGCGGAC	0	0	23.5341	1.58068	-	-	-	-	-	-
LMJ.RY0402.038480	87	12.8367	30	6.3369	85	13.5968	120	19.4547	216	8.47414	C215	A02	plate101	D08	5prime	chromosome_16	-	3554816	?-3554817	Cre16.g679876	sense	intron	3899,666	5926	-	4	yes_nearest_distal_-114	403	99.6377	3850	14	4	CGTCTGGGCTGAACCGCAGCCGCAGGGTCT	0	97	NA	NA	NA	GTCAGAGGCCGGAAATTCCTCG	0	2	29.2319	1.59516	-	-	-	-	-	-
LMJ.RY0402.038483	171	19.8084	186	21.8893	57	12.6327	82	16.4935	508	17.3739	C215	A03	plate101	D11	3prime	chromosome_16	-	1282410	1282410-?	Cre16.g651400	antisense	intron	8403,4449	635	deletion	1	no	633	99.2537	399	3	12	TGCGTATGCGATTCACATAGCCTCCCTCCC	0	455	71.65	21.42	6.93	AGGAGCATGAAAAATTGGCGGG	0	1	5.75463	12.9829	-	-	-	g15757.t2,Cre16.g651400.t1.1, g15757.t1	PF00097	PTHR22764
LMJ.RY0402.038483	118	17.4106	78	16.4759	89	14.2367	126	20.4274	506	19.9193	C215	A03	plate101	D11	5prime	chromosome_16	-	1282417	?-1282418	Cre16.g651400	antisense	intron	8410,4442	6796	deletion	1	no	386	98.5941	6452	92	4	GGTATTGCCAGAGCTTTCCGTGCCAGGTGC	0	6329	93.13	2.27	4.61	CCGGTGCAATGAGTGTCGTTCC	0	1	5.80224	14.4722	-	-	-	g15757.t2,Cre16.g651400.t1.1, g15757.t1	PF00097	PTHR22764
LMJ.RY0402.038486	221	32.6081	161	34.008	186	29.7531	203	32.9109	1064	41.7767	C178	B08	plate101	D14	5prime	chromosome_8	-	2522529	?-2522530	Cre08.g372100 & Cre08.g372150	upstream & upstream	intergenic	452 & 1288	1243	-	4	yes_nearest_distal_-114	295	80	4	1	4	GTCACTGCACTGGGAGCCGGCCTGGTTGGC	0	1	NA	NA	NA	CCGGGGTGTATTTAGCGAGGTG	0	2	16.2828	3.27592	- & -	- & -	- & -	- & -	- & -	- & -
LMJ.RY0402.038486	2	0.231677	1	0.117684	1	0.221626	1	0.201141	9	0.288317	C178	B08	plate101	D14	3prime	chromosome_12	+	8311646	?-8311647	Cre12.g549800	antisense	CDS	3049,2027	190	-	5	yes_nearest_distal_-230	0	100	1	0	1	TCAACACGGCACGATTGCTTTGACACACTC	0	1	NA	NA	NA	AGCCCTTGAGCAATTTGTCCCC	0	1	0.531865	0.422227	-	-	-	-	-	-
LMJ.RY0402.038486	2	0.231677	3	0.353053	2	0.443251	3	0.603422	20	0.680801	C178	B08	plate101	D14	3prime	UNALIGNED	?	?	?	gene_unknown	-	-	-	56	-	10	no	0	0	0	31	0	GTAGATCGGAAGAGCGTCGTGTAGGGAAAG	-	29	51.79	100	-51.79	GGCGCAAAGAGTACATCGGAAA	0	3	0.741154	0.78345	-	-	-	-	-	-
LMJ.RY0402.038492	178	20.6193	117	13.7691	281	62.2768	266	53.5034	711	23.5032	C178	B11	plate101	D20	3prime	chromosome_17	+	4284515	?-4284516	Cre17.g730750	antisense	intron	2595,3631	8042	-	3	no	976	67.5236	4439	2135	30	GTCAGCAGGCAGCCCTCATGCCACGTGTGG	0	7439	92.5	1.9	5.6	AATTAAAGTGTCATTCAGACGC	0	0	16.0007	11.4554	-	-	-	g17659.t1	PF07648	-
LMJ.RY0402.038496	44	5.0969	47	5.53116	26	5.76226	32	6.4365	138	4.94294	C178	B12	plate101	D24	3prime	chromosome_9	-	6899990	6899990-?	Cre09.g410250	antisense	intron	503,1936	3387	deletion	1	no	883	99.7627	3363	8	20	GGACCGGCCTCGGGGGAATTTCAAGCGCTC	0	3064	90.46	2.63	6.91	ATGGTGACTGCAAGGGGTAGGG	0	1	8.32854	4.36561	-	-	-	g10164.t1	-	-
LMJ.RY0402.038496	36	5.31172	33	6.97059	46	7.35829	38	6.16065	159	6.00836	C178	B12	plate101	D24	5prime	chromosome_9	-	6900003	?-6900004	Cre09.g410250	antisense	intron	516,1923	380	deletion	1	no	0	0	0	16	0	AAGCCCCGGCCCATCGCCCGGACCCACTGC	0	369	97.11	2.37	0.53	GGTTAGTTTCTGCCGTGTCAC	0	1	10.2023	7.65003	-	-	-	g10164.t1	-	-
LMJ.RY0402.038499	14	1.62174	8	0.941475	5	1.10813	21	4.22395	29	0.898007	C178	B13	plate101	E03	3prime	chromosome_13	+	3741461	?-3741462	Cre13.g589450	sense	CDS	148,4823	7676	-	4	no	150	30.1578	2083	4824	8	GTTGGCGACTGGCTCTCCAAGCCCTCTACC	0	7054	91.9	2.79	5.32	ACAAAATGGACACGACCGAGCA	0	0	17.0738	10.7092	-	-	-	g14461.t1,Cre13.g589450.t1.1	PF00092,PF08487	PTHR10338,PTHR10338:SF8
LMJ.RY0402.038499	4	0.590191	3	0.63369	6	0.959777	7	1.13486	13	0.519093	C178	B13	plate101	E03	5prime	chromosome_16	-	2276608	?-2276609	Cre16.g659050	sense	CDS	13370,2386	247	-	3	no	541	100	215	0	4	CTGGCGACCCCTCTGCTGAGGTGGAGGCTG	0	198	80.16	14.98	4.86	GAGTCTCGGCAGGGATGCCTCC	0	0	10.8832	5.05896	-	-	-	g15922.t1	PF02776,PF00561,PF01188,PF00425	PTHR11236
LMJ.RY0402.038499	9	1.32793	3	0.63369	4	0.639852	7	1.13486	8	0.336334	C178	B13	plate101	E03	5prime	UNALIGNED	?	?	?	gene_unknown	-	-	-	77	-	10	no	nan	nan	0	0	0	AGGGAAAGAGTGTAGATCTCGGTGGTCGCC	-	62	80.52	100	-80.52	GGACCGTGTACCGTGGGAGTTA	0	0	9.7048	4.48229	-	-	-	-	-	-
LMJ.RY0402.038500	54	7.96758	65	13.73	78	12.4771	72	11.6728	288	11.4569	C178	B14	plate101	E04	5prime	chromosome_3	-	3777228	?-3777229	Cre03.g170100	antisense	CDS	2252,170	2326	-	3	no	666	98.8215	2264	27	11	GGACGAGGACTAAGATGAATGTGTGAACTG	1	1946	83.66	16.17	0.17	CGACGAAACCCAGATTTCACTT	0	0	27.563	12.5845	-	-	-	g3502.t1,Cre03.g170100.t1.1	PF09747	-
LMJ.RY0402.038500	68	7.87702	61	7.17874	30	6.64877	30	6.03422	192	6.69395	C178	B14	plate101	E04	3prime	UNALIGNED	?	?	?	gene_unknown	-	-	-	2	-	10	no	nan	nan	0	0	0	GATCTTGCTCTATCGAGTCCGCGTCCCGCG	-	1	50	100	-50	GCGGCGGGCGGATTACTGGTAG	0	0	19.0881	8.26514	-	-	-	-	-	-
LMJ.RY0402.038504	9	1.04255	14	1.64758	6	1.32975	4	0.804563	11	0.40519	C178	B15	plate101	E08	3prime	chromosome_10	-	3433494	3433494-?	Cre10.g444600	antisense	3'UTR	7312,52	132	perfect	1	no	615	99.2366	130	1	19	CACTACCGTACGCGGGTCCAATACACAACC	0	5	3.79	90.91	5.3	CACCGTCCAGTGGCGGGGAGGT	0	0	6.5974	2.72622	-	-	-	g10931.t1	-	-
LMJ.RY0402.038504	12	1.77057	10	2.1123	13	2.07952	10	1.62122	15	0.566692	C178	B15	plate101	E08	5prime	chromosome_10	-	3433494	?-3433495	Cre10.g444600	antisense	3'UTR	7312,52	99	perfect	1	no	1216	98.8889	89	1	3	GTTTGTAGGCTGCGCTGGCAGTTTCAAATG	0	89	89.9	2.02	8.08	CGATCAGCGTTAATTAAGTAAA	0	0	12.4876	4.68162	-	-	-	g10931.t1	-	-
LMJ.RY0402.038506	0	0	0	0	1	0.221626	0	0	1	0.0301113	C178	B16	plate101	E10	3prime	chromosome_10	+	1671301	?-1671302	Cre10.g429880	sense	3'UTR|intron|outside_mRNA	4810,2252	234	-	5	yes_nearest_distal_-230	0	100	1	0	1	CGTTTCGGTTGCGTGTGATGGTTTGGTAAG	0	1	NA	NA	NA	CTTGGTAACGAGCCGTAGAGCT	0	1	0.631605	0.337405	-	-	-	-	-	-
LMJ.RY0402.038506	42	4.86522	40	4.70737	17	3.76763	5	1.0057	115	3.90718	C178	B16	plate101	E10	3prime	chromosome_10	-	6456274	6456274-?	Cre10.g466200	antisense	intron	802,3670	221	-	5	no	342	25	1	3	1	GTCCGGGCAGGTGGCTCGGACGTGAATCGC	1	1	0.45	99.55	0	CAGGGGCTAGACGGGCAGGGGC	0	0	24.9334	16.7355	CYCAB1	A/B-type cyclin	Cyclin A/B homolog; A/B-type cyclin homolog. Novel A/B cyclin subfamily according to Bisova et al. (2005).	g11427.t1	PF00134,PF02984	PTHR10177
LMJ.RY0402.038506	0	0	1	0.117684	0	0	0	0	2	0.0635393	C178	B16	plate101	E10	3prime	UNALIGNED	?	?	?	gene_unknown	-	-	-	72	-	10	no	0	0	0	22	0	TCGGAAGAGCGTCGTGTAGGGAAAGAGTGT	-	47	65.28	100	-65.28	CTAACGGGGGCAAGTAGCTTTC	0	0	0.867557	1.06005	-	-	-	-	-	-
LMJ.RY0402.038509	17	1.96926	16	1.88295	11	2.43788	27	5.4308	54	1.87288	C178	B17	plate101	E13	3prime	chromosome_14	+	1927869	?-1927870	Cre14.g621000	sense	3'UTR	9255,206	25861	-	3	no	1026	99.4554	25021	137	110	GCAGCAGTGGTGTGTGTACTACTGTCCGCG	0	23827	92.13	3.03	4.84	AGTGCACATCCAATGCCCATGT	0	0	31.2039	115.346	-	-	-	g14965.t1,Cre14.g621000.t1.1,SPL27	PF02184	PTHR11246:SF3,PTHR11246
LMJ.RY0402.038511	11	1.62303	11	2.32353	3	0.479889	6	0.972735	29	1.17393	C178	B18	plate101	E15	5prime	chromosome_1	+	76948	76948-?	Cre01.g000500	sense	3'UTR	6703,287	6567	-	4	yes_nearest_distal_+99	385	99.7084	5129	15	8	GGACGCCGATGGATGCACGCACGCACAGGC	0	78	NA	NA	NA	GAGGTCCTGGATGCTCCCCGAA	0	0	8.98938	1.30026	-	-	-	-	-	-
LMJ.RY0402.038511	0	0	0	0	0	0	2	0.402281	0	0	C178	B18	plate101	E15	3prime	UNALIGNED	?	?	?	gene_unknown	-	-	-	41	-	10	no	0	0	0	40	0	ATCGGAAGAGCGTCGTGTAGGGAAAGAGTG	-	34	82.93	100	-82.93	ATACGTTTCCCATGTCAAGCGG	2	1	0.114024	0.393639	-	-	-	-	-	-
LMJ.RY0402.038518	28	3.24348	23	2.70674	9	1.99463	12	2.41369	66	2.28636	C178	B19	plate101	E22	3prime	chromosome_12	+	5724671	?-5724672	Cre12.g532850	sense	CDS	2467,1901	11686	-	3	no	924	99.2312	6970	54	33	ATCCTAACCGCTAACGACCTGGCCGGTCGC	0	10764	92.11	2.73	5.16	AGTTCGACGTCGCGCGGGCTAA	0	0	14.8331	25.5639	-	-	-	g13109.t1,PHR3	PF00060,PF00497	PTHR18966:SF42,PTHR18966
LMJ.RY0402.038520	45	5.21274	36	4.23664	18	3.98926	31	6.23536	95	3.19229	C178	B20	plate101	E24	3prime	chromosome_16	-	2350163	2350163-?	Cre16.g659667	sense	CDS|intron	675,931	1002	-	4	yes_nearest_distal_+119	179	99.3151	435	3	2	CGTTCCGTACCCTTCTCGCCCTCCATGCTG	0	365	NA	NA	NA	CGGGCACTCAAGAGTCCGTTGC	0	2	11.6304	10.5044	-	-	-	-	-	-
LMJ.RY0402.038528	10	1.15839	11	1.29453	3	0.664877	13	2.61483	60	2.08947	C178	B22	plate101	F08	3prime	chromosome_6	+	6465627	?-6465628	Cre06.g292850 & Cre06.g292900	downstream & upstream	intergenic	399 & 299	4753	-	3	no	814	98.237	4625	83	28	GCTTCGACGGCGCGCGTTACCGGCGCGTCG	0	3883	81.7	8.12	10.18	ACCGGCTCGCCTTGTTGATGCA	0	1	10.701	0.301923	CDC6 & -	Pre-initiation complex, subunit CDC6 & -	Homologous to eukaryotic CDC6; AAA+ superfamily ATPase & -	g6784.t1,Cre06.g292850.t1.1 & g6785.t1	- & -	PTHR10763 & PTHR12270,PTHR12270:SF15
LMJ.RY0402.038528	32	4.72153	25	5.28075	29	4.63892	42	6.80914	195	7.55343	C178	B22	plate101	F08	5prime	chromosome_17	+	2705829	2705829-?	Cre17.g718000	sense	intron	3519,2263	9342	-	3	no	315	99.0459	9135	88	17	CCCATAGATACTGCCTTGACACCCACGTGA	0	8882	95.08	1.63	3.3	CTCTGCGCGTCTCAAAATACAT	0	1	22.6124	0.403695	-	Cell wall protein pherophorin-C7	Pherophorin-C7 (PHC7) [PMID: 16367971]; very similar to extracellular matrix protein (cell wall protein) pherophorin-C1 [Genbank entry DQ196107], which belongs to the large pherophorin-family, a family of glycoproteins with a central hydroxyproline-rich (	g17377.t1,PHC7	PF12499	-
LMJ.RY0402.038528	41	4.74938	41	4.82506	12	2.65951	42	8.44791	165	5.35405	C178	B22	plate101	F08	3prime	chromosome_17	-	2706381	2706381-?	Cre17.g718000	antisense	CDS	4071,1711	64809	-	3	no	414	95.9225	60623	2577	94	CGCAGCAAACGGCGTAGCCAGCTCGGCCGT	0	58135	89.7	3.66	6.64	GTTACCCTAGGGCGCGTCCCCC	0	1	16.431	0.469291	-	Cell wall protein pherophorin-C7	Pherophorin-C7 (PHC7) [PMID: 16367971]; very similar to extracellular matrix protein (cell wall protein) pherophorin-C1 [Genbank entry DQ196107], which belongs to the large pherophorin-family, a family of glycoproteins with a central hydroxyproline-rich (	g17377.t1,PHC7	PF12499	-
LMJ.RY0402.038528	5	0.579193	7	0.82379	1	0.221626	0	0	16	0.492464	C178	B22	plate101	F08	3prime	insertion_cassette_CIB1	+	368	?-369	unknown_chrom	-	-	-	823	-	10	no	1130	99.6283	804	3	11	GCTTGCATGCCGGGCGCGCCAGAAGGAGCG	0	739	89.79	3.89	6.32	GGTCGAGCTTTATGACAGAGC	0	2	3.70158	0.103856	-	-	-	-	-	-
LMJ.RY0402.038528	18	2.08509	11	1.29453	7	1.55138	11	2.21255	65	2.22464	C178	B22	plate101	F08	3prime	insertion_cassette_CIB1	-	1732	1732-?	unknown_chrom	-	-	-	1757	-	10	no	1083	99.1726	1678	14	22	CCCTGGTCACCACTGCCCTTCGCCTAGCCC	0	1554	88.45	5.86	5.69	GCGTTGGGCGAACGTCCGGGCA	0	1	10.0637	0.337532	-	-	-	-	-	-
LMJ.RY0402.038539	148	21.8371	103	21.7567	128	20.4752	144	23.3456	706	27.5757	C178	B23	plate101	F19	5prime	chromosome_1	-	4814611	?-4814612	Cre01.g033350	sense	3'UTR	7438,8	16852	duplication	1	no	1262	99.6041	16353	65	16	ATTACCGCTCCCCAAGCACACGCACGGGTC	0	14599	86.63	3.31	10.06	ACGAGGCTCCGCTCGTCGTATC	0	0	23.8281	43.3541	-	-	-	g753.t1,Cre01.g033350.t1.1,ALD2	PF00171	PTHR11699:SF25,PTHR11699
LMJ.RY0402.038539	173	20.0401	167	19.6533	77	17.0652	111	22.3266	625	20.916	C178	B23	plate101	F19	3prime	chromosome_1	-	4814612	4814612-?	Cre01.g033350	sense	3'UTR	7437,9	2396	duplication	1	no	1008	99.4863	2324	12	25	TGGCATTGAAGGAAGAAGTGTTCTTACACG	0	2154	89.9	4.47	5.63	AGCCGATCTATGGATAAAGACG	0	0	19.0021	27.4422	-	-	-	g753.t1,Cre01.g033350.t1.1,ALD2	PF00171	PTHR11699:SF25,PTHR11699
LMJ.RY0402.038546	355	41.1227	433	50.9573	216	47.8711	178	35.803	1635	55.0614	C215	A04	plate101	G02	3prime	chromosome_9	+	7035629	?-7035630	Cre09.g411200	antisense	CDS	75,3423	3421	perfect	1	no	735	96.6433	3167	110	53	TGCTGCTGAGTCTGGAGGGCCTGCATTTTC	1	2903	84.86	14.91	0.23	GGTCAATCCAAGAGGGCGGTAG	0	0	25.2562	3.5325	TEF5	Rieske [2Fe-2S] domain containing protein	Rieske [2Fe-2S] domain containing protein; putative, chloroplast location proposed; Present in thylakoid-enriched fraction based on mass spectrometric peptide identification [PMID: 17078018]. Acclimation to changing CO2 concentrations and light intensitie	g10182.t1,Cre09.g411200.t1.1	-	PTHR21496
LMJ.RY0402.038546	324	47.8055	292	61.6792	337	53.9075	309	50.0958	1823	72.0157	C215	A04	plate101	G02	5prime	chromosome_9	+	7035629	7035629-?	Cre09.g411200	antisense	CDS	75,3423	18153	perfect	1	no	849	99.7194	17772	50	29	GGTTGCGAAGTCGTCGCAGGCGCGCGTGCT	0	15368	84.66	8.05	7.29	TTAACGTTGCCCCATGTCAAGC	0	0	33.1778	5.89395	TEF5	Rieske [2Fe-2S] domain containing protein	Rieske [2Fe-2S] domain containing protein; putative, chloroplast location proposed; Present in thylakoid-enriched fraction based on mass spectrometric peptide identification [PMID: 17078018]. Acclimation to changing CO2 concentrations and light intensitie	g10182.t1,Cre09.g411200.t1.1	-	PTHR21496
LMJ.RY0402.038554	242	35.7066	167	35.2754	217	34.7119	183	29.6684	861	33.9493	C178	B24	plate101	G10	5prime	chromosome_7	-	3571547	?-3571548	Cre07.g336500	antisense	3'UTR	7306,216	2989	-	3	no	845	99.406	2845	17	7	CGTGTCGTTGTTGGTTTCACTTGAATTACT	1	2753	92.1	7.8	0.1	CCCTATCCATCTGTGACTCTTC	0	0	31.7122	101.379	OPR114	-	-	g7831.t1	-	-
LMJ.RY0402.038554	234	34.5262	164	34.6417	204	32.6324	225	36.4776	793	31.0116	C178	B24	plate101	G10	5prime	chromosome_8	-	2522525	?-2522526	Cre08.g372100 & Cre08.g372150	upstream & upstream	intergenic	448 & 1292	4503	-	4	yes_nearest_distal_-158	83	11.1111	2	16	2	ATCAGACCGCATGAGACCATGTGTGTGTTG	0	1	NA	NA	NA	GGACAGTTTGAGGTCATGCCAC	0	0	31.5339	103.001	- & -	- & -	- & -	- & -	- & -	- & -
LMJ.RY0402.038561	5	0.737739	7	1.47861	18	2.87933	17	2.75608	65	2.51592	C178	C01	plate101	G17	5prime	chromosome_1	-	4311280	?-4311281	Cre01.g029150	sense	CDS	712,1864	83130	-	3	no	1174	99.1352	82538	720	79	GTGGTTGTGCGTGGCGATGAGCGTTCGCAG	0	74889	90.09	4.15	5.77	TTATCTCGTATCACTTAATTAT	0	0	22.8604	18.2026	DAU1	Outer row dynein assembly protein, predominantly cytoplasmic	Outer row dynein assembly protein, ODA7 [PMID: 17194703], predominantly cytoplasmic. Identified by comparative genomics as being present only in organisms having motile (MOT) cilia. Ortholog of human LRRC50, mutations in which can result in primary cil	g664.t1,Cre01.g029150.t1.1,ODA7	PF00560	PTHR10588:SF7,PTHR10588
LMJ.RY0402.038561	0	0	0	0	1	0.221626	0	0	1	0.027624	C178	C01	plate101	G17	3prime	chromosome_7	-	4558178	4558178-?	Cre07.g343900	sense	intron	3384,1302	1	-	3	no	41	100	1	0	1	TCTGCAAGGCTGTGCAACGTTGGGCTTTGA	1	1	100	0	0	GGGCAGGCGGCTGTCGGATAG	0	0	25.6218	16.9326	-	-	-	g8001.t1,Cre07.g343900.t1.1	-	-
LMJ.RY0402.038568	79	9.15125	110	12.9453	72	15.957	55	11.0627	229	7.9186	C178	C02	plate101	G24	3prime	chromosome_3	-	7817434	7817434-?	Cre03.g202900	antisense	intron	1235,7727	959	perfect	1	no	234	99.5619	909	4	3	GTTCGACCCCTAACCACCCCGGCCCATCCA	0	860	89.68	5.32	5.01	CTACCTAGCATGAGGAGCCCGC	0	1	3.63098	5.56572	-	-	-	g4261.t1	-	-
LMJ.RY0402.038568	74	10.9185	59	12.4626	92	14.7166	83	13.4562	208	8.13376	C178	C02	plate101	G24	5prime	chromosome_3	-	7817434	?-7817435	Cre03.g202900	antisense	intron	1235,7727	181	perfect	1	no	298	86.6667	156	24	1	GTTCTTACCGTATGCATACTTACGCCCAGT	0	152	83.98	13.81	2.21	TTTTGCTAGTCAGGAACGAAGT	0	1	4.05317	8.47866	-	-	-	g4261.t1	-	-
LMJ.RY0402.038577	66	7.64535	64	7.5318	41	9.08665	44	8.85019	205	6.77038	C178	C03	plate101	H09	3prime	chromosome_3	-	8176239	8176239-?	Cre03.g200351	antisense	CDS	2994,2636	3014	deletion	1	no	285	0.167997	4	2377	3	AGCCGCGTCAGCCCCGTCAGAGCCACCATG	0	2445	81.12	13.64	5.24	TGAGAACAGCCTAGAGGTGGCA	0	1	20.3882	2.70025	-	-	-	g4321.t1	-	-
LMJ.RY0402.038577	60	6.95032	67	7.88485	55	12.1894	29	5.83308	211	7.25327	C178	C03	plate101	H09	3prime	chromosome_3	+	8176241	?-8176242	Cre03.g200351	sense	CDS	2996,2634	3717	deletion	1	no	362	97.5105	3486	89	19	TGGCCAATGAGGCGTCGCTGGCGGCGGTGG	0	3067	82.51	7.24	10.25	GGGCCCTTACGGGATGAGGGAG	0	0	17.0197	2.67429	-	-	-	g4321.t1	-	-
LMJ.RY0402.038577	67	9.88571	58	12.2513	76	12.1572	82	13.294	305	11.792	C178	C03	plate101	H09	5prime	chromosome_8	-	2522523	?-2522524	Cre08.g372100 & Cre08.g372150	upstream & upstream	intergenic	446 & 1294	572	-	4	yes_nearest_distal_-158	111	66.6667	2	1	2	CCATCAGACCGCATGAGACCATGTGTGTGT	0	1	NA	NA	NA	CCTCTTTTACGGCTATTTGCAT	0	0	22.2752	6.17654	- & -	- & -	- & -	- & -	- & -	- & -
LMJ.RY0402.038577	4	0.590191	3	0.63369	3	0.479889	5	0.810612	15	0.584248	C178	C03	plate101	H09	5prime	insertion_cassette_CIB1	-	570	?-571	unknown_chrom	-	-	-	107	-	10	no	30	17.3913	4	19	1	GAGAAGTCACTCAACATCTTAAAATGGCCA	0	4	3.74	96.26	0	AATATTTACCCGTAACGGAGTA	0	0	0.952671	0.504619	-	-	-	-	-	-
LMJ.RY0402.038581	62	9.14797	40	8.4492	111	17.7559	87	14.1047	247	9.8555	C178	C04	plate101	H13	5prime	chromosome_6	+	881643	881643-?	Cre06.g254917	sense	intron	4325,14037	3888	deletion	1	no	830	73.5279	2847	1025	6	AGCCCCAAGCACGCACCCTGGTCATGTTCC	0	3060	78.7	2.8	18.49	CGTGCTAAATTCTGGTACTGG	0	0	16.1808	3.08277	-	-	-	g5732.t2, g5732.t1	-	PTHR24420:SF490,PTHR24420
LMJ.RY0402.038581	67	7.76119	69	8.12022	50	11.0813	43	8.64905	261	8.73506	C178	C04	plate101	H13	3prime	chromosome_6	+	881645	?-881646	Cre06.g254917	sense	intron	4327,14035	3380	deletion	1	no	461	99.7305	3331	9	17	TAGTGCAGCTGGGCACTGAATGAGAGCCGA	0	3094	91.54	2.84	5.62	CGCCCGCATCCAGCGCCAAGGT	0	0	14.3424	2.50704	-	-	-	g5732.t2, g5732.t1	-	PTHR24420:SF490,PTHR24420
LMJ.RY0402.038586	16	1.85342	18	2.11832	11	2.43788	21	4.22395	78	2.5927	C178	C05	plate101	H18	3prime	chromosome_8	+	4265813	?-4265814	Cre08.g380950	sense	3'UTR	2794,601	15008	duplication	1	no	816	98.5402	14581	216	90	TGTTCCTAATCTACCTAAATTTGTTGGGAG	0	13772	91.76	3.28	4.95	GTACCTCGCTTGCGGGGTGGGA	0	0	25.7123	6.23136	-	-	-	g8964.t1,Cre08.g380950.t1.1	-	-
LMJ.RY0402.038586	33	4.86908	17	3.59091	29	4.63892	25	4.05306	83	3.17836	C178	C05	plate101	H18	5prime	chromosome_8	+	4265814	4265814-?	Cre08.g380950	sense	3'UTR	2795,600	3478	duplication	1	no	815	98.8492	3350	39	17	ATCAAGCAAGAGCACAAACACAGACGCTGT	0	3253	93.53	2.9	3.57	TCCAGGCGTCGTCACTCTGGAC	0	0	34.3194	8.33845	-	-	-	g8964.t1,Cre08.g380950.t1.1	-	-
LMJ.RY0402.038589	159	18.4183	93	10.9446	83	18.3949	79	15.8901	632	21.1855	C178	C07	plate101	H21	3prime	chromosome_9	-	6478718	6478718-?	Cre09.g407300	sense	intron	6840,1526	3599	-	3	no	472	64.0604	1868	1048	15	GCTCCTGGCCCCAGCTCGAGCTCCAGCTCC	0	3287	91.33	3.11	5.56	CCGTATCGACTCCGTACAATCT	0	1	18.397	19.6538	-	-	-	g10098.t1	PF00561	PTHR10992
LMJ.RY0402.038594	0	0	0	0	1	0.221626	0	0	0	0	C178	C08	plate101	I02	3prime	chromosome_5	+	2056368	?-2056369	Cre05.g234500	sense	intron	7703,4141	120	-	5	yes_nearest_distal_-230	0	100	1	0	1	CACCCTGAACAGCCCAACACCGAACACGGA	0	1	NA	NA	NA	GCGGCTTGAATTTCGCGGTCAA	1	2	0.638033	1.22016	-	-	-	-	-	-
LMJ.RY0402.038594	2	0.231677	2	0.235369	0	0	1	0.201141	7	0.230216	C178	C08	plate101	I02	3prime	chromosome_7	-	2329921	2329921-?	Cre07.g328000	sense	3'UTR	3530,1022	124	-	5	yes_nearest_distal_+230	0	100	1	0	1	TAGTTTGCCTCGTTTCGCTGCGGTAATGTA	0	1	NA	NA	NA	GTGGGATGAATCTCCGGCGGCT	0	0	0.909588	0.869022	-	-	-	-	-	-
LMJ.RY0402.038594	85	12.5416	70	14.7861	56	8.95792	49	7.944	208	8.08626	C178	C08	plate101	I02	5prime	chromosome_8	-	2522188	?-2522189	Cre08.g372100 & Cre08.g372150	upstream & upstream	intergenic	111 & 1629	1918	-	4	yes_nearest_distal_-99	500	66.6667	6	3	6	TTTGCGATCTCCAATCGCGCGCACGCCAGA	0	1	NA	NA	NA	ACCGCCGGCCAGACACCAAGGG	0	0	11.3689	7.35682	- & -	- & -	- & -	- & -	- & -	- & -
LMJ.RY0402.038594	0	0	1	0.117684	0	0	0	0	1	0.027624	C178	C08	plate101	I02	3prime	chromosome_10	-	1046254	1046254-?	Cre10.g425251	sense	3'UTR	24541,56	89	-	5	yes_nearest_distal_+230	0	50	1	1	1	TACCCACCTATCCCGCCCCAGCACTTCTGC	0	1	NA	NA	NA	AGGCAGCACGCTCAACCAGCCG	0	1	0.354577	1.08101	-	-	-	-	-	-
LMJ.RY0402.038594	82	12.0989	69	14.5749	53	8.47803	32	5.18792	190	7.38911	C178	C08	plate101	I02	5prime	chromosome_10	+	3834777	3834777-?	Cre10.g447300	antisense	intron	3005,2557	5037	-	5	yes_nearest_distal_+249	0	9.09091	1	10	1	CAGTTATGCATGATGGCTCACATGGATAGG	0	1	NA	NA	NA	AGGTAAGTCCCAGCAATTCTCT	0	0	11.7081	6.21424	-	-	-	-	-	-
LMJ.RY0402.038594	10	1.15839	6	0.706106	2	0.443251	4	0.804563	19	0.651153	C178	C08	plate101	I02	3prime	chromosome_12	-	2972629	2972629-?	Cre12.g501351	antisense	CDS	533,1540	530	-	5	yes_nearest_distal_+230	0	50	1	1	1	GCCTCTCTTCCACAACTCAATGCGTGCCAG	0	1	NA	NA	NA	GTCCAAGTAGCGGTAGACAAG	0	0	2.09186	2.25429	-	-	-	-	-	-
LMJ.RY0402.038594	35	5.16417	21	4.43583	12	1.91955	26	4.21518	90	3.50589	C178	C08	plate101	I02	5prime	chromosome_13	+	2254714	2254714-?	Cre13.g578750	antisense	3'UTR	5126,416	9477	-	3	no	1084	99.4092	8245	49	13	GTATGTCCTCGGACCGCCTGGAGACAAGAC	1	8503	89.72	10.22	0.05	GGTGTATCTGGAATGTTTTGC	0	0	8.79108	5.40682	-	PsbA translation factor	Translation factor for chloroplast-encoded psbA gene; mutant has defect in translation of D1, PSII reaction center protein; chloroplast targeted; related to dehydrogenases	g14218.t1,Cre13.g578750.t1.1,TBA1	PF01180	PTHR11938:SF15,PTHR11938
LMJ.RY0402.038594	0	0	0	0	0	0	1	0.201141	0	0	C178	C08	plate101	I02	3prime	UNALIGNED	?	?	?	gene_unknown	-	-	-	16	-	10	no	nan	nan	0	0	0	AGATCGGAAGAGCGTCGTGTAGGGAAAGAG	-	16	100	100	-100	GAATACGGCAGAGAAATCACTC	0	0	0.694045	1.73804	-	-	-	-	-	-
LMJ.RY0402.038594	54	7.96758	59	12.4626	20	3.19926	22	3.56669	148	5.8016	C178	C08	plate101	I02	5prime	insertion_cassette_CIB1	+	721	721-?	unknown_chrom	-	-	-	2052	-	10	no	1175	99.6084	2035	8	8	GTTAGATGCTGCTTGAGACAGCGACAGAGG	0	1952	95.13	1.9	2.97	CTCTCCGCACCACGGGCGCGAG	0	0	10.5166	6.54432	-	-	-	-	-	-
LMJ.RY0402.038595	110	16.2303	59	12.4626	57	9.11788	68	11.0243	360	14.0813	C178	C09	plate101	I03	5prime	chromosome_3	-	346504	?-346505	Cre03.g144747	antisense	intron	4799,2307	228	-	5	yes_nearest_distal_-249	0	100	7	0	1	ATGGCCCCGCCGCACCACCCGCACGCCCAC	0	7	NA	NA	NA	TTGAGAGCGTTTTGCCAGATAC	0	0	7.42819	4.04945	-	-	-	-	-	-
LMJ.RY0402.038595	438	50.7373	435	51.1927	128	28.3681	167	33.5905	1451	48.7249	C178	C09	plate101	I03	3prime	chromosome_17	-	1475950	1475950-?	Cre17.g706950	antisense	intron	650,3982	12738	-	3	no	898	99.3065	10597	74	93	ATCCATGTCTGCTTCGGCCTCCCCCCTCGC	0	11534	90.55	3.41	6.04	TGAGGAAAATGGTATACGATTA	0	0	29.9094	13.2398	-	-	-	g17129.t1,Cre17.g706950.t1.1	-	-
LMJ.RY0402.038595	5	0.579193	2	0.235369	0	0	1	0.201141	1	0.027624	C178	C09	plate101	I03	3prime	chromosome_17	-	5260569	5260569-?	Cre17.g736100	sense	intron	20580,3846	206	-	5	yes_nearest_distal_+230	0	100	1	0	1	TGTCATGTTTGCGGCGGCAGATGCCTTCCT	0	1	NA	NA	NA	AGGTTGGCGGTGTCGCGGGTCA	1	1	0.40486	0.519527	-	-	-	-	-	-
LMJ.RY0402.038595	7	0.81087	1	0.117684	0	0	1	0.201141	3	0.0878467	C178	C09	plate101	I03	3prime	UNALIGNED	?	?	?	gene_unknown	-	-	-	136	-	10	no	nan	nan	0	0	0	AGATCGGAAGAGCGTCGTGTAGGGAAAGAG	-	53	38.97	100	-38.97	GTGTCTAAGGGGGGTGCGTGCC	0	1	0.513106	0.841143	-	-	-	-	-	-
LMJ.RY0402.038600	47	5.44441	37	4.35432	14	3.10276	15	3.01711	132	4.32253	C178	C11	plate101	I08	3prime	chromosome_9	-	4986335	4986335-?	Cre09.g397993	sense	intron	3205,3691	22403	-	3	no	257	99.0375	21917	213	49	TGGGGGGTGCGGAGGGGTTAGAAGCGATTG	0	19320	86.24	4.33	9.44	AGTCGTCTGATCCAAGGGGCGG	0	1	24.7927	22.1791	-	Similar to Flagellar Associated Protein FAP201	Similar to Flagellar Associated Protein FAP201 that is found in the flagellar proteome [PMID: 15998802]. This gene models overlaps with FAP201 from v3	g9879.t1,Cre02.g135050.t2.1, g9879.t2,Cre02.g135050.t1.1	-	PTHR24111,PTHR24111:SF37
LMJ.RY0402.038607	147	17.0283	189	22.2423	274	60.7254	249	50.084	489	16.6195	C178	C13	plate101	I15	3prime	chromosome_2	-	3911335	3911335-?	Cre02.g096300	sense	intron	2948,3638	15410	-	3	no	920	96.6037	14222	500	127	GGATCCGGGCCTTGGGTGCCGGAGCTGGTG	0	13749	89.22	4.08	6.7	CTCGGTAGTGCACGGTGGAGAA	0	0	30.8951	23.9907	-	Regulator of CO2-responsive genes	Master regulator of CO2-responsive genes including low-CO2 inducible genes necessary for carbon-concentrating mechanism; CCM1-A and CCM1-B, are generated by an alternative splicing between 3rd and 4th exons, CCM1B=CIA5=698aa, CCM1A=699aa, Zn-finger domain	g1955.t2,CCM1, g1955.t1,CCM1	-	-
LMJ.RY0402.038614	479	70.6754	371	78.3663	379	60.6259	323	52.3656	1959	77.1936	C178	C14	plate101	I22	5prime	chromosome_10	+	9417	9417-?	Cre10.g417450	antisense	CDS	2228,768	8935	-	5	yes_nearest_distal_+249	0	6.66667	1	14	1	AGCAGGGCAAGGTTTGTGGGGTTTTATGCC	0	1	NA	NA	NA	TCACCGTCGACCGTGGCAACTC	0	0	15.3746	12.4865	-	-	-	-	-	-
LMJ.RY0402.038614	404	59.6093	295	62.3129	377	60.306	331	53.6625	1876	73.7952	C178	C14	plate101	I22	5prime	chromosome_12	-	1278700	?-1278701	Cre12.g489200	sense	intron	433,3935	647	-	5	no	404	20	1	4	1	GGGGACGGCCATGTTATGCTCTGTTGACGT	0	1	0.15	99.85	0	GGGGACAATATCCATAGTACCC	0	0	14.3648	12.6288	-	-	-	g12201.t1	-	PTHR10794
LMJ.RY0402.038614	438	50.7373	441	51.8988	272	60.2822	406	81.6631	2464	86.0246	C178	C14	plate101	I22	3prime	chromosome_15	-	987221	987221-?	Cre15.g639050	antisense	CDS	2812,3650	6903	-	3	no	491	77.829	3377	962	15	CGGCAGCCCCGCTCCAGCACCCGCAGCAGC	0	5863	84.93	4.78	10.29	TTCCCCAGAGTGAACATACGGT	0	0	20.5431	18.4901	-	-	-	g15430.t1	PF01753	PTHR13244
LMJ.RY0402.038614	485	56.1817	540	63.5495	285	63.1633	404	81.2608	2527	86.158	C178	C14	plate101	I22	3prime	scaffold_43	+	1868	?-1869	Cre43.g760497	antisense	intron	1157,1496	4966	-	4	no	161	29.0989	859	2093	3	GGCCACCCCCTGCCCCTGCCGCGCAGGCCA	0	4163	83.83	7.21	8.96	GTGATGGGACCATCGGACCACA	0	0	16.0007	13.3478	-	-	-	g18388.t1	PF02861	PTHR11638:SF19,PTHR11638
LMJ.RY0402.038616	19	2.20093	18	2.11832	7	1.55138	10	2.01141	72	2.50958	C178	C15	plate101	I24	3prime	chromosome_1	-	2257316	2257316-?	Cre01.g012350	antisense	3'UTR	7739,213	2119	-	5	no	52	0.0473709	1	2110	1	AATCCCATCCATACATCTACCCTACACTCA	0	1	0.05	99.95	0	GATGACAGTGACGGGCAGGACA	0	2	1.14981	1.43869	-	-	-	g307.t1,Cre01.g012350.t1.1	PF04931	PTHR13213
LMJ.RY0402.038616	183	27.0013	132	27.8824	159	25.4341	120	19.4547	824	32.4632	C178	C15	plate101	I24	5prime	chromosome_11	-	2102984	?-2102985	Cre11.g469187 & Cre11.g469224	downstream & upstream	intergenic	534 & 181	1456	-	3	no	184	99.2795	1378	10	3	GACTGGTAGCTCCGTGCACGGCAGCAGCAC	1	1382	94.92	5.08	0	CGGGTCTTTTGCATAGTACATT	0	2	6.95468	3.37292	- & -	- & -	- & -	g11778.t1 & g11779.t2,Cre11.g469250.t1.2, g11779.t1,Cre11.g469250.t2.1	- & -	- & -
LMJ.RY0402.038616	197	22.8202	187	22.007	86	19.0598	83	16.6947	816	27.3563	C178	C15	plate101	I24	3prime	insertion_cassette_CIB1	-	456	456-?	unknown_chrom	-	-	-	1425	-	10	no	325	99.696	1312	4	8	TCCGGATAAGGGTTGCAAGTGCTCAAATAC	0	1006	70.6	7.65	21.75	CGGACGTATCCCGGCGCACAGC	0	1	6.2051	3.00346	-	-	-	-	-	-
LMJ.RY0402.038616	5	0.579193	9	1.05916	6	1.32975	4	0.804563	61	2.05225	C178	C15	plate101	I24	3prime	insertion_cassette_CIB1	-	1598	1598-?	unknown_chrom	-	-	-	345	-	10	no	299	100	333	0	4	TCTAGATTAAAAAAATTCGTCCAGCAGGCG	0	322	93.33	4.35	2.32	GCGCATGAGGAAAGTGCAAGTT	0	2	1.54392	1.50173	-	-	-	-	-	-
LMJ.RY0402.038618	23	3.3936	12	2.53476	13	2.07952	35	5.67429	66	2.52822	C178	C16	plate101	J02	5prime	chromosome_17	+	1710675	1710675-?	Cre17.g708800	antisense	intron	2909,4877	6244	deletion	1	no	643	99.7411	6164	16	12	GTCGCCCAAGCGCCGTGCCATCTAGCACGT	0	6007	96.2	1.01	2.79	GTGGCGGCACAATGCGCCGGTA	0	1	16.1604	1.95709	-	Glutathione synthetase	Catalyzes the addition of glycine to gamma-glutamylcysteine, forming glutathione (GSH synthetase) [EC:6.3.2.3]; higher plant enzyme is predicted chloroplastic, but found in the cytosol (PMID: 16328783)	g17171.t1,GSH2	PF03199,PF03917	PTHR11130
LMJ.RY0402.038618	5	0.579193	15	1.76526	6	1.32975	5	1.0057	24	0.793785	C178	C16	plate101	J02	3prime	chromosome_17	+	1710676	?-1710677	Cre17.g708800	antisense	intron	2908,4878	3744	deletion	1	no	796	97.8165	3539	79	22	TGGTCGTGAGGCAAAACCCAAACCCGTCCT	0	3276	87.5	6.94	5.56	GCCCTGGTCTGCCATAAAGGTT	0	1	6.17266	0.581319	-	Glutathione synthetase	Catalyzes the addition of glycine to gamma-glutamylcysteine, forming glutathione (GSH synthetase) [EC:6.3.2.3]; higher plant enzyme is predicted chloroplastic, but found in the cytosol (PMID: 16328783)	g17171.t1,GSH2	PF03199,PF03917	PTHR11130
LMJ.RY0402.038621	65	7.52951	63	7.41411	18	3.98926	36	7.24106	127	4.21258	C178	C17	plate101	J05	3prime	chromosome_9	-	5603006	5603006-?	Cre09.g400886	sense	CDS	3486,7110	3982	deletion	1	no	410	40.1803	1248	1858	21	GGGATCTTTACATGCTCCTTTCAGCAGCGG	0	3082	77.4	18.83	3.77	ACACGCCCCCGGTCGAACTGGA	0	1	18.0246	3.18033	-	-	-	g9976.t1,Cre02.g138400.t1.1	PF00069,PF07714	PTHR23257:SF355,PTHR23257
LMJ.RY0402.038621	84	12.394	53	11.1952	55	8.79796	59	9.56523	224	8.95337	C178	C17	plate101	J05	5prime	chromosome_9	-	5603007	?-5603008	Cre09.g400886	sense	CDS	3485,7111	75	deletion	1	no	129	87.8049	36	5	2	CGATGGCCGCTCCGCACCTTGCATCCACCG	0	34	45.33	53.33	1.33	ACCAGGGTCCTGCGTGTCTATG	0	1	21.4036	3.48828	-	-	-	g9976.t1,Cre02.g138400.t1.1	PF00069,PF07714	PTHR23257:SF355,PTHR23257
LMJ.RY0402.038627	139	20.5091	81	17.1096	90	14.3967	89	14.4289	503	19.8004	C178	C18	plate101	J11	5prime	chromosome_13	+	121879	121879-?	Cre13.g562800	sense	intron	5554,5548	794	deletion	1	no	377	98.7109	536	7	9	ACTTCAGCGGCTCACATACCGGACCTCCAA	1	311	39.17	27.2	33.63	GATGGTTCCTCTTCGCAACTT	0	0	58.4108	6.67561	-	-	-	g13850.t1	PF00400,PF11715	PTHR22847
LMJ.RY0402.038627	90	10.4255	82	9.65011	39	8.6434	21	4.22395	199	6.79743	C178	C18	plate101	J11	3prime	chromosome_13	+	121956	?-121957	Cre13.g562800	sense	intron	5631,5471	1749	deletion	1	no	64	99.6662	1493	5	17	CTCCACACGCGTCCCACTCCCCAATACCGA	0	1425	81.48	14.81	3.72	GCGGGACGGGACTCGGTGGGGT	0	0	23.7715	4.10528	-	-	-	g13850.t1	PF00400,PF11715	PTHR22847
LMJ.RY0402.038630	57	6.6028	53	6.23727	31	6.87039	21	4.22395	302	10.1838	C178	C19	plate101	J14	3prime	chromosome_9	-	5660410	5660410-?	Cre09.g401256	antisense	3'UTR	4038,86	53	-	5	yes_nearest_distal_+230	0	100	1	0	1	GCACACGTACTCTATCGCCGCCTCCTGCTT	0	1	NA	NA	NA	GGATTCCGCTCGAAAGACTGCT	0	0	18.5414	4.04378	-	-	-	-	-	-
LMJ.RY0402.038630	0	0	0	0	0	0	2	0.324245	1	0.0375647	C178	C19	plate101	J14	5prime	chromosome_10	-	4525209	?-4525210	Cre10.g452150	sense	intron	2028,1978	1	-	3	no	178	100	1	0	1	ACCGCTTTCTTCGCGGCCTTGCGCGCAGCC	0	1	100	0	0	GCGCAATCTCCTTATACTACT	0	0	16.3542	2.42128	-	-	-	g11107.t1,Cre10.g452150.t1.1	-	-
LMJ.RY0402.038634	271	31.3923	185	21.7716	87	19.2814	109	21.9243	920	30.5336	C178	C20	plate101	J18	3prime	chromosome_6	+	1826916	?-1826917	Cre06.g262750	sense	5'UTR	528,5354	14060	-	3	no	138	93.7102	1326	89	8	GTGTCGGTAGCCTGGCCAGCGCCGGGGTTC	0	11592	82.45	6.85	10.7	GTACGCGGCGAGCGTTGGGGGG	0	0	17.8076	12.091	-	-	-	g5902.t1	-	-
LMJ.RY0402.038639	24	2.78013	7	0.82379	16	3.54601	3	0.603422	51	1.75684	C178	C21	plate101	J23	3prime	chromosome_9	+	6865267	?-6865268	Cre09.g410050	antisense	intron	7737,3399	1280	-	3	no	845	97.416	1131	30	9	ATAACCAACAGCGGTCTAGAGACAGGCTGT	0	972	75.94	11.8	12.27	ACGAAAATCGGGGTGCGAAAGA	0	0	6.11466	1.67557	-	-	-	g10159.t1,Cre09.g410050.t1.1	PF00689,PF00702,PF00690,PF00122	PTHR24093,PTHR24093:SF176
LMJ.RY0402.038640	127	18.7386	114	24.0802	52	8.31807	102	16.5365	468	18.4071	C178	C22	plate101	J24	5prime	chromosome_1	+	6980097	6980097-?	Cre01.g050451	antisense	3'UTR	8120,546	668	deletion	1	no	607	99.8476	655	1	5	ATTATGGGTTCTGTTTCTGATGTATGTGAT	0	588	88.02	9.13	2.84	AGGCTGGGAGCACAACCCTGAT	0	0	8.10634	8.04011	-	-	-	g1115.t1,Cre01.g050450.t1.3,TTL6	PF03133	PTHR12241,PTHR12241:SF11
LMJ.RY0402.038640	115	13.3214	127	14.9459	15	3.32438	38	7.64335	375	12.31	C178	C22	plate101	J24	3prime	chromosome_1	+	6980109	?-6980110	Cre01.g050451	antisense	3'UTR	8108,558	3128	deletion	1	no	818	98.8997	3056	34	11	TTTGCTCTCTGTTTAGGTTTGCCTGTATCC	0	2857	91.34	3.1	5.56	GCGCAGGGCAATGTGTGAAGGG	0	0	5.79284	7.21624	-	-	-	g1115.t1,Cre01.g050450.t1.3,TTL6	PF03133	PTHR12241,PTHR12241:SF11
LMJ.RY0402.038646	40	4.63354	34	4.00127	17	3.76763	20	4.02281	96	3.09803	C178	C23	plate101	K06	3prime	chromosome_2	+	5612523	?-5612524	Cre02.g109150	sense	3'UTR	1025,537	8481	duplication	1	no	902	98.9528	8032	85	42	TCTTGACTAGCGAGCCCGCTGTCTCTGAAG	0	7773	91.65	4.36	3.99	TACGTGCGAGGAGGCCTTTCCC	0	2	17.7551	4.12976	-	-	-	g2238.t1	PF00400	PTHR14205
LMJ.RY0402.038646	47	6.93475	30	6.3369	43	6.8784	40	6.4849	88	3.51463	C178	C23	plate101	K06	5prime	chromosome_2	+	5612527	5612527-?	Cre02.g109150	sense	3'UTR	1029,533	951	duplication	1	no	253	99.8911	917	1	3	AAGACACATGCCCTGCAACTACCGAACACC	0	887	93.27	2.21	4.52	CCCACCAGGCCCATGCCCTGGC	0	2	17.9539	6.05893	-	-	-	g2238.t1	PF00400	PTHR14205
LMJ.RY0402.038649	45	6.63965	32	6.75936	36	5.75866	33	5.35004	146	5.74443	C178	C24	plate101	K09	5prime	chromosome_2	+	5173600	5173600-?	Cre02.g105500	antisense	CDS	4105,2164	11043	perfect	1	no	767	99.2808	10077	73	15	CCTGCGCTCCTACGCGGATGACCTCAACAG	1	9849	89.19	10.7	0.11	TTACCGAGCTGCTCGACTCTTA	0	0	19.1402	8.56442	-	Acetylornithine deacetylase	Putative acetylornithine deacetylase (EC 3.5.1.16); arginine biosynthesis pathway; Target-P predicts no organelle targeting	g2163.t1,Cre02.g105500.t1.1,AOD1	PF07687,PF01546	PTHR11014:SF7,PTHR11014
LMJ.RY0402.038649	46	6.7872	35	7.39305	39	6.23855	24	3.89094	134	5.26031	C178	C24	plate101	K09	5prime	chromosome_2	-	5173600	?-5173601	Cre02.g105500	sense	CDS	4105,2164	4178	perfect	1	no	1106	98.9833	3310	34	19	TTGTCCATCACCTGGAGGGGGTTACATTCA	0	3713	88.87	5.03	6.1	AGTTTTTCCTTTCAGTAATAAC	0	0	20.3267	9.41555	-	Acetylornithine deacetylase	Putative acetylornithine deacetylase (EC 3.5.1.16); arginine biosynthesis pathway; Target-P predicts no organelle targeting	g2163.t1,Cre02.g105500.t1.1,AOD1	PF07687,PF01546	PTHR11014:SF7,PTHR11014
LMJ.RY0402.038649	0	0	0	0	0	0	1	0.201141	3	0.106454	C178	C24	plate101	K09	3prime	UNALIGNED	?	?	?	gene_unknown	-	-	-	100	-	10	no	nan	nan	0	0	0	TCGGAAGAGCGTCGTGTAGGGAAAGAGTGT	-	39	39	100	-39	TGTATCCACCGCGCGGTATCAG	0	0	0.342071	0.920181	-	-	-	-	-	-
LMJ.RY0402.038649	1	0.115839	1	0.117684	0	0	1	0.201141	0	0	C178	C24	plate101	K09	3prime	UNALIGNED	?	?	?	gene_unknown	-	-	-	73	-	10	no	0	0	0	48	0	TAGATCGGAAGAGCGTCGTGTAGGGAAAGA	-	45	61.64	100	-61.64	TTTTCTCGAACAGCGGCGGAAC	1	1	0.771962	0.84916	-	-	-	-	-	-
LMJ.RY0402.038651	126	14.5957	117	13.7691	57	12.6327	58	11.6662	510	17.2702	C178	D01	plate101	K11	3prime	chromosome_14	+	2814406	?-2814407	Cre14.g627411	antisense	CDS	3522,1912	14235	-	3	no	775	93.8654	12256	801	53	ATCCGCCACTGCCGGGGCCAATGCCTCTAA	0	12945	90.94	3.14	5.92	GCTTACCATCCACCGGGCGAGG	0	0	23.8748	15.5214	-	-	-	g15108.t1,Cre14.g627450.t1.3	PF01753	PTHR13146
LMJ.RY0402.038651	125	14.4798	158	18.5941	33	7.31364	59	11.8673	500	16.4838	C178	D01	plate101	K11	3prime	insertion_cassette_CIB1	+	67	?-68	unknown_chrom	-	-	-	5481	-	10	no	2079	99.4329	5260	30	43	GGCAAGCTAGAGAACCATCCATCAGGCAGC	0	4836	88.23	5.86	5.91	GGCGCCAAGGGTTATTGGATGG	0	0	20.8663	14.1041	-	-	-	-	-	-
LMJ.RY0402.038654	164	18.9975	188	22.1247	122	27.0383	96	19.3095	634	21.4326	C197	B01	plate101	K14	3prime	chromosome_16	-	5067943	5067943-?	Cre16.g684250	antisense	3'UTR	5538,234	1727	perfect	1	no	613	99.7038	1683	5	7	ACCTCCGAGCCGCGTCTCATGCTCCAAATC	0	1534	88.82	3.13	8.05	TGGAAACGGGAGGAGTGTCAGA	0	1	8.79653	0.452884	-	-	-	g16413.t1	-	-
LMJ.RY0402.038654	162	23.9027	127	26.8262	223	35.6717	184	29.8305	714	28.4411	C197	B01	plate101	K14	5prime	chromosome_16	-	5067943	?-5067944	Cre16.g684250	antisense	3'UTR	5538,234	5798	perfect	1	no	398	99.6993	5637	17	4	ATCATTGCATCATGGCAAGCGTACGCTAAC	0	5069	87.43	5.57	7	TTGTCGTATTTCTTCACTCAGC	0	1	10.2834	1.32874	-	-	-	g16413.t1	-	-
LMJ.RY0402.038660	21	2.43261	10	1.17684	10	2.21626	11	2.21255	73	2.50431	C178	D03	plate101	K20	3prime	chromosome_1	+	4144148	?-4144149	Cre01.g027350	antisense	intron	14077,2329	6882	-	5	yes_nearest_distal_-230	0	65.5172	76	40	1	GGCGTGTGTGCACGCGTGTGTGTTAAAGAG	0	73	NA	NA	NA	CCAGGGCGCTCCACGGAAAAGG	0	0	25.3249	29.0136	-	-	-	-	-	-
LMJ.RY0402.038661	89	10.3096	84	9.88548	48	10.638	60	12.0684	380	13.2844	C197	B02	plate101	K21	3prime	chromosome_2	-	1401506	1401506-?	Cre02.g083354	sense	CDS	4074,7690	11409	-	3	no	630	99.5718	10000	43	45	CTGAACGTGATGCTGCGCAGTGCCACCCAG	0	10298	90.26	3.82	5.92	GCGGGGGCCTGAACGAATCAGA	0	0	12.4975	17.3291	-	-	-	g1534.t2,Cre02.g083354.t1.1, g1534.t1	PF00664,PF00005	PTHR24221,PTHR24221:SF119
LMJ.RY0402.038661	101	14.9023	63	13.3075	92	14.7166	112	18.1577	458	17.921	C197	B02	plate101	K21	5prime	UNALIGNED	?	?	?	gene_unknown	-	-	-	29	-	10	no	nan	nan	0	0	0	AGATCGGAAGAGCGTCGTGTAGGGAAAGAG	-	21	72.41	100	-72.41	AGCTCGCCTTCCGGTACCTGGT	0	0	16.6414	24.99	-	-	-	-	-	-
LMJ.RY0402.038665	162	18.7659	146	17.1819	85	18.8382	86	17.2981	455	15.4953	C178	D05	plate101	L01	3prime	chromosome_16	+	5373678	?-5373679	Cre16.g681600	antisense	intron	803,6962	9184	-	3	no	1042	99.6872	8924	28	36	GCAGCGGCACCCACGTCGTGCAGTCGGCCC	0	8175	89.01	4.94	6.04	CGCTCAAGGGCCACAAAGGCGG	0	1	14.887	9.44733	NUOS4B	-	-	g16471.t1,Cre16.g681700.t2.1	-	-
LMJ.RY0402.038670	17	1.96926	27	3.17748	17	3.76763	13	2.61483	106	3.60806	C178	D06	plate101	L06	3prime	chromosome_16	+	4290969	?-4290970	Cre16.g668000	sense	3'UTR_intron	2124,1108	304	-	3	no	225	99.5935	245	1	1	GCTCGAAAATCTCCGTGGCGGGCGTCCCGA	0	162	53.29	30.59	16.12	GGCGTGCGGGACTTCGTCCTGC	0	1	1.33136	0.170976	-	-	-	g16278.t1,Cre16.g668000.t1.1	-	-
LMJ.RY0402.038678	335	38.8059	326	38.3651	264	58.5091	262	52.6989	2152	73.686	C178	D08	plate101	L14	3prime	chromosome_2	-	5379485	5379485-?	Cre02.g107300	sense	3'UTR	2042,1114	7358	-	3	no	822	99.4693	7123	38	46	CTGTAGCGACGTGCGTGTAGAAGGCTCTTG	0	6567	89.25	5	5.75	ACGGAGTCCAAAGCGCCTCGGG	0	0	23.0116	12.4229	-	Dihydrodipicolinate synthase	Dihydrodipicolinate synthase (DHDPS) (EC:4.2.1.520); predicted organelle (mitochondria) targeting by Target-P; expected to be plastidic based on homology	g2200.t1,Cre02.g107300.t1.1,DPS1	PF00701	PTHR12128
LMJ.RY0402.038678	530	61.3945	395	46.4853	280	62.0552	334	67.181	2190	73.6086	C178	D08	plate101	L14	3prime	insertion_cassette_CIB1	+	0	?-1	unknown_chrom	-	-	-	8330	-	10	no	2219	99.0988	7917	72	53	GTTGGACTCACTAGTCACACGAGCCCTCGT	0	7491	89.93	4.63	5.44	CTTGTAGATCGTTGCGCGTCTC	0	0	23.5958	10.4979	-	-	-	-	-	-
LMJ.RY0402.038678	507	74.8068	391	82.5909	599	95.8178	456	73.9279	2488	98.482	C178	D08	plate101	L14	5prime	insertion_cassette_CIB1	+	2223	2223-?	unknown_chrom	-	-	-	10656	-	10	no	2222	99.7954	10242	21	29	GTTGGACTCAGGAGCAACTAGTCTGCCAGA	0	9813	92.09	3.64	4.27	GCGCACTGGTGCTGCACATCGA	0	0	28.5281	12.2635	-	-	-	-	-	-
LMJ.RY0402.038680	341	50.3138	180	38.0214	245	39.1909	244	39.5579	1060	41.5796	C178	D09	plate101	L16	5prime	chromosome_1	-	4325225	?-4325226	Cre01.g029250	sense	5'UTR	137,3930	5005	-	3	no	966	99.5747	4683	20	12	CGGCTTCCTGCGAGAGCGCTTGAGACACCT	0	4513	90.17	4.92	4.92	ACAGTTATTAATCTGAGCTCTT	0	1	36.5651	6.06759	-	Aromatic amino acid hydroxylase-related protein	Related to phenylalanine hydroxylase and tryptophan monooxygenase, not usually found in angiosperms	g666.t1,Cre01.g029250.t1.1,AAH1	PF00351	PTHR11473
LMJ.RY0402.038680	2	0.295096	1	0.21123	1	0.159963	1	0.162122	3	0.120704	C178	D09	plate101	L16	5prime	MULTIPLE	?	?	?	gene_unknown	-	-	-	176	-	10	no	0	0	0	44	0	ACACGAGCCCTCGTCAGAAACACGTCTCCA	-	56	31.82	100	-31.82	TATGCAGGAACTCAAGACTGGC	0	0	0.273258	0.464293	-	-	-	-	-	-
LMJ.RY0402.038680	0	0	1	0.117684	0	0	4	0.804563	4	0.123762	C178	D09	plate101	L16	3prime	UNALIGNED	?	?	?	gene_unknown	-	-	-	31	-	10	no	nan	nan	0	0	0	TCGGAAGAGCGTCGTGTAGGGAAAGAGTGT	-	28	90.32	100	-90.32	ACACCTGCGTTAAGGTACCGAA	1	2	0.462697	0.309288	-	-	-	-	-	-
LMJ.RY0402.038684	104	15.345	62	13.0963	128	20.4752	111	17.9956	228	9.0381	C215	A05	plate101	L20	5prime	chromosome_10	+	3776839	3776839-?	Cre10.g446800	sense	5'UTR	187,3735	1541	-	3	no	1095	99.6717	1518	5	7	GAAGCTGGCCTTCCCAAGTAGGTTTGAGGC	0	1474	95.65	1.43	2.92	GTCAAAGAATCTCAGATCTCTT	0	0	19.3551	8.26531	-	-	-	g10991.t1,Cre10.g446800.t1.1	PF02431	-
LMJ.RY0402.038686	139	16.1016	127	14.9459	80	17.73	78	15.689	520	17.8589	C197	B03	plate101	L22	3prime	chromosome_3	-	5072141	5072141-?	Cre03.g181100	sense	intron	4714,2172	2150	-	3	no	850	99.4658	2048	11	13	CTCACCTAGGCACCTTCTCCGAAGCTCAAC	0	1878	87.35	4.84	7.81	AGGCGCGAGCGGACCCGGTAAG	0	0	9.83231	6.31975	-	-	-	g3753.t1	-	-
LMJ.RY0402.038686	154	22.7224	116	24.5027	171	27.3537	137	22.2108	664	26.0867	C197	B03	plate101	L22	5prime	UNALIGNED	?	?	?	gene_unknown	-	-	-	156	-	10	no	0	0	0	1	0	AGATCGGAAGAGCGTCGTGTAGGGAAAGAG	-	85	54.49	100	-54.49	CTTTCCGACTTACCGCCCAATT	0	0	15.4899	5.94017	-	-	-	-	-	-
LMJ.RY0402.038691	106	12.2789	102	12.0038	36	7.97852	27	5.4308	421	14.0435	C178	D10	plate101	M03	3prime	chromosome_9	+	4986229	?-4986230	Cre09.g397993	antisense	intron	3311,3585	7467	duplication	1	no	535	99.5244	6905	33	21	AACGGGTGGAAAGCGAGTGGATGGTAGGGC	0	6692	89.62	4.46	5.92	TCAAGCCGCCGATTTAAAGACG	0	1	24.8877	28.6575	-	Similar to Flagellar Associated Protein FAP201	Similar to Flagellar Associated Protein FAP201 that is found in the flagellar proteome [PMID: 15998802]. This gene models overlaps with FAP201 from v3	g9879.t1,Cre02.g135050.t2.1, g9879.t2,Cre02.g135050.t1.1	-	PTHR24111,PTHR24111:SF37
LMJ.RY0402.038691	98	14.4597	86	18.1658	41	6.55848	53	8.59249	481	18.7484	C178	D10	plate101	M03	5prime	chromosome_9	+	4986232	4986232-?	Cre09.g397993	antisense	intron	3308,3588	4345	duplication	1	no	233	99.179	4228	35	17	GTTTGGGTTCTCGGTCTCGGGTTACAATGA	0	3958	91.09	3.54	5.36	CAGCCCGGGGATCTGCATCGGC	0	1	34.658	32.1834	-	Similar to Flagellar Associated Protein FAP201	Similar to Flagellar Associated Protein FAP201 that is found in the flagellar proteome [PMID: 15998802]. This gene models overlaps with FAP201 from v3	g9879.t1,Cre02.g135050.t2.1, g9879.t2,Cre02.g135050.t1.1	-	PTHR24111,PTHR24111:SF37
LMJ.RY0402.038692	1	0.147548	1	0.21123	1	0.159963	2	0.324245	2	0.0751294	C178	D11	plate101	M04	5prime	chromosome_6	+	980401	980401-?	Cre06.g255750	antisense	intron	1411,2122	143	-	5	yes_nearest_distal_+249	0	50	1	1	1	ACACGCACCCAGTACTTGCGTCACTTGAAC	0	1	NA	NA	NA	TTGGACTTCAGATTTTTGTCGC	0	2	0.207223	0.718851	-	-	-	-	-	-
LMJ.RY0402.038692	306	35.4466	333	39.1889	161	35.6817	130	26.1483	1225	41.0366	C178	D11	plate101	M04	3prime	chromosome_10	+	2815264	?-2815265	Cre10.g439350 & Cre10.g439400	downstream & upstream	intergenic	28 & 41	4951	-	4	yes_nearest_distal_-101	41	56.1404	32	25	3	GCCACGTCCTAGCCCTAGGCCCTCTATAGT	0	23	NA	NA	NA	GCGATAGCTCGTTGACAGGGCA	0	2	26.057	12.1747	- & -	- & -	- & -	- & -	- & -	- & -
LMJ.RY0402.038692	298	43.9693	221	46.6818	270	43.19	220	35.6669	1208	47.7149	C178	D11	plate101	M04	5prime	insertion_cassette_CIB1	+	732	732-?	unknown_chrom	-	-	-	17324	-	10	no	1366	99.7751	16858	38	45	GGCGACGCAGGGTTAGATGCTGCTTGAGAC	0	15190	87.68	5.35	6.97	CCCCGGCTGACATGTGGAATTC	0	2	29.6748	12.7136	-	-	-	-	-	-
LMJ.RY0402.038692	297	43.8217	240	50.6952	267	42.7101	255	41.3412	1305	51.3634	C178	D11	plate101	M04	5prime	insertion_cassette_CIB1	+	2223	2223-?	unknown_chrom	-	-	-	29909	-	10	no	2148	99.6799	28962	93	77	GTTGGACTCAGGAGCAACTAGTCTGCCAGA	0	28052	93.79	2.44	3.76	GAGACGGAGTGACGTTCAAGCT	0	2	32.9963	12.6605	-	-	-	-	-	-
LMJ.RY0402.038698	0	0	1	0.117684	0	0	0	0	7	0.229021	C178	D12	plate101	M10	3prime	chromosome_7	-	1011458	1011458-?	Cre07.g319350	sense	intron	4777,8179	3721	deletion	1	no	848	85.1934	3084	536	19	GCTGCAGACGAAGCCGCCGCGCCTCTTGTG	0	3228	86.75	6.13	7.12	TGCGTCACGGGCAAACGAAGTA	0	1	10.7114	30.6215	-	-	-	g7387.t1, g7387.t2	PF07714	PTHR23257:SF317,PTHR23257
LMJ.RY0402.038698	0	0	0	0	0	0	5	0.810612	4	0.186352	C178	D12	plate101	M10	5prime	chromosome_7	-	1011491	?-1011492	Cre07.g319350	sense	intron	4744,8212	544	deletion	1	no	187	99.3939	328	2	3	CGCCAGCGTCAGCCGCTATTGCGGCAGCAA	0	277	50.92	43.93	5.15	CAGTGTCAAAAGCCAGTGAAGT	0	1	10.3429	26.7516	-	-	-	g7387.t1, g7387.t2	PF07714	PTHR23257:SF317,PTHR23257
LMJ.RY0402.038699	1871	216.734	1798	211.596	447	99.0666	534	107.409	5009	168.179	C178	D13	plate101	M11	3prime	chromosome_5	-	2057212	2057212-?	Cre05.g234500	antisense	intron	8547,3297	1207319	-	3	no	851	80.9296	692081	163083	136	GAGTTGAACTGCGGCACGGACTGCCGACAT	1	1116669	92.49	7.31	0.2	ACATAGGCACTGGGTAGCGTGC	0	0	24.3415	9.17384	-	-	-	g5351.t1	PF00400	PTHR19847
LMJ.RY0402.038702	15	1.73758	16	1.88295	2	0.443251	6	1.20684	46	1.55176	C178	D14	plate101	M14	3prime	chromosome_3	-	8177695	8177695-?	Cre03.g200351	antisense	CDS	4450,1180	7845	-	3	no	422	95.1977	6958	351	28	TCCTGGGCAGCGCATGGGGACATACAAACA	0	7313	93.22	2.26	4.53	AGGTTATGGGTGGGTCAACAAG	0	1	23.9703	8.35338	-	-	-	g4321.t1	-	-
LMJ.RY0402.038702	0	0	0	0	3	0.479889	0	0	0	0	C178	D14	plate101	M14	5prime	UNALIGNED	?	?	?	gene_unknown	-	-	-	130	-	10	no	nan	nan	0	0	0	AGGGAAAGAGTGTAGATCTCGGTGGTCGCC	-	115	88.46	100	-88.46	ACGTGCTATTGTAAGGGAGAAC	2	2	0.396946	0.320731	-	-	-	-	-	-
LMJ.RY0402.038704	2	0.231677	0	0	0	0	1	0.201141	2	0.0924619	C178	D15	plate101	M16	3prime	chromosome_2	+	6128994	?-6128995	Cre02.g113376 & Cre02.g113400	upstream & upstream	intergenic	499 & 27	9996	-	3	no	998	97.924	9434	200	84	TGCCTCTTGTGATTCCTCACTTAACCTATC	0	8596	85.99	7.46	6.54	GTCGGCGCATTCGCGTGCGTTC	0	2	15.6739	23.376	- & -	- & -	- & -	g2335.t1 & g2336.t1,Cre02.g113400.t1.1,BUG21	- & PF10274	- & PTHR21207
LMJ.RY0402.038704	1	0.147548	0	0	11	1.75959	2	0.324245	12	0.441105	C178	D15	plate101	M16	5prime	chromosome_3	-	1830366	?-1830367	Cre03.g154500	antisense	intron	1895,3197	1448	-	3	no	491	99.3502	1376	9	7	ACCTTGCCCTCGCCTCTCCTAATCAGCACT	0	1327	91.64	5.87	2.49	TCGCCGGGCAACCCACTTGTCG	0	2	13.5486	17.0481	-	-	-	g3148.t1,Cre03.g154500.t1.1	PF03164	PTHR13027
LMJ.RY0402.038708	119	13.7848	80	9.41475	37	8.20015	32	6.4365	316	10.4174	C178	D16	plate101	M20	3prime	chromosome_13	-	3460986	3460986-?	Cre13.g587550	antisense	intron	10726,6506	2213	with-junk	2	no	78	78.1609	204	57	3	TTACTGGTGCTCCATGCTGATTTCCCGCTG	0	2026	91.55	4.93	3.52	ACATGCGGCGCTTCGTGGGGGC	0	2	6.54376	9.68457	-	-	-	g14414.t2, g14414.t1	PF00989	PTHR10919:SF179,PTHR10919
LMJ.RY0402.038708	75	8.6879	72	8.47327	25	5.54064	29	5.83308	296	9.51493	C178	D16	plate101	M20	3prime	chromosome_13	+	3461000	?-3461001	Cre13.g587550	sense	intron	10740,6492	423	with-junk	2	yes_nearest_distal	39	99.6988	331	1	8	GTGCGAAGGGCCCACCAGCGAACTTCGGGT	0	38	NA	NA	NA	CGGGATCGGTACAGGCTCGCCG	0	2	6.00739	10.3361	-	-	-	-	-	-
LMJ.RY0402.038712	25	2.89597	10	1.17684	4	0.886502	4	0.804563	54	1.83842	C178	D18	plate101	M24	3prime	chromosome_7	-	2761362	2761362-?	Cre07.g331401	sense	3'UTR	12436,227	450	-	3	no	748	98.4375	441	7	6	CCGACTCGATTCGTGCCAGGCGTACACGTC	0	379	84.22	5.11	10.67	AGAACGGCTTCGCGTTCGGCAA	0	1	4.37311	3.05068	-	-	-	g7710.t1	-	-
LMJ.RY0402.038712	25	3.6887	4	0.84492	15	2.39944	13	2.10759	79	3.05029	C178	D18	plate101	M24	5prime	UNALIGNED	?	?	?	gene_unknown	-	-	-	9	-	10	no	nan	nan	0	0	0	AGATCGGAAGAGCGTCGTGTAGGGAAAGAG	-	5	55.56	100	-55.56	TTCCCGCCTTATGCCTCGATTC	0	1	6.59932	4.80398	-	-	-	-	-	-
LMJ.RY0402.038712	39	5.75437	7	1.47861	10	1.59963	20	3.24245	85	3.27464	C178	D18	plate101	M24	5prime	UNALIGNED	?	?	?	gene_unknown	-	-	-	14	-	10	no	nan	nan	0	0	0	AGATCGGAAGAGCGTCGTGTAGGGAAAGAG	-	8	57.14	100	-57.14	TCACCTTACTGCCCAGAACCCA	0	1	6.00485	4.28345	-	-	-	-	-	-
LMJ.RY0402.038712	1	0.115839	0	0	0	0	0	0	3	0.0828721	C178	D18	plate101	M24	3prime	insertion_cassette_CIB1	+	1	?-2	unknown_chrom	-	-	-	395	-	10	no	2145	99.3711	316	2	8	GTGGACTCACTAGTCACACGAGCCCTCGTC	1	331	83.8	16.2	0	TCATAATTCTGTTGTGACCGGT	0	1	0.798165	0.88061	-	-	-	-	-	-
LMJ.RY0402.038713	22	2.54845	22	2.58905	19	4.21089	20	4.02281	129	4.25743	C178	D19	plate101	N01	3prime	chromosome_16	-	5827931	5827931-?	Cre16.g677920	sense	intron	1139,2067	8628	deletion	1	no	981	98.797	4517	55	33	TGAAACCCCCTTCTCTCACACTCCACACAC	0	7399	85.76	3.49	10.76	ACGAATAGATGTGCGCTGGTGG	0	0	14.9848	12.7224	-	-	-	g16557.t1, g16557.t2,Cre16.g677920.t1.1	-	-
LMJ.RY0402.038713	25	3.6887	9	1.90107	28	4.47896	31	5.0258	113	4.51747	C178	D19	plate101	N01	5prime	chromosome_16	-	5827940	?-5827941	Cre16.g677920	sense	intron	1130,2076	20047	deletion	1	no	1016	99.3836	9190	57	8	TCAGACAGGGGGATAAGCACAGCGGGAGAG	0	18561	92.59	2.45	4.96	GGTGCAATTTTCTTCCATTATC	0	0	18.63	22.0871	-	-	-	g16557.t1, g16557.t2,Cre16.g677920.t1.1	-	-
LMJ.RY0402.038717	30	3.47516	37	4.35432	51	11.3029	61	12.2696	160	5.5422	C178	D20	plate101	N05	3prime	chromosome_1	+	6936632	?-6936633	Cre01.g049950	sense	3'UTR	8007,190	10419	deletion	1	no	949	98.8477	5061	59	26	ACCGTATATGTGGCTCTGTACGACATCTCG	0	9532	91.49	4.77	3.74	CGAAAATAGCACCTTTCATGCT	0	0	39.1658	8.80011	-	-	-	g1105.t1,SPO,VLE1	PF00082	PTHR10795,PTHR10795:SF75
LMJ.RY0402.038717	23	2.66429	18	2.11832	20	4.43251	40	8.04563	95	3.15461	C178	D20	plate101	N05	3prime	insertion_cassette_CIB1	+	7	?-8	unknown_chrom	-	-	-	6583	-	10	no	2208	90.9848	5682	563	66	TCACTAGTCACACGAGCCCTCGTCAGAAAC	0	5857	88.97	5.8	5.23	CGCTGAGGGGTTAAGACAGCGG	0	0	24.0773	5.13943	-	-	-	-	-	-
LMJ.RY0402.038717	22	3.24605	15	3.16845	26	4.15904	67	10.8622	121	4.73046	C178	D20	plate101	N05	5prime	insertion_cassette_CIB1	+	2221	2221-?	unknown_chrom	-	-	-	16667	-	10	no	2207	99.7631	16001	38	39	TGGACTCAGGAGCAACTAGTCTGCCAGAAG	0	15601	93.6	2.88	3.52	CTGGGCTATAGGTACCACTTCT	0	0	31.9535	6.43662	-	-	-	-	-	-
LMJ.RY0402.038719	49	5.67609	43	5.06043	11	2.43788	13	2.61483	88	2.8436	C178	D21	plate101	N07	3prime	chromosome_7	+	4486715	?-4486716	Cre07.g343400	antisense	intron	6289,6181	2770	-	3	no	246	99.5985	2729	11	23	CTCTGCCCCCACACTTCACACACACGCGCC	0	2606	94.08	1.55	4.37	GAGTGCGGATTCGGAACGACAA	0	1	18.9745	5.00061	-	-	-	g7987.t1	PF00027	-
LMJ.RY0402.038719	60	8.85287	38	8.02674	14	2.23948	18	2.9182	67	2.55148	C178	D21	plate101	N07	5prime	chromosome_13	-	3783308	?-3783309	Cre13.g589750	sense	CDS	735,2383	4360	-	3	no	359	99.5115	4278	21	4	TGGTCCCTGCGCCTGCTGTACCATGTGCCC	0	3830	87.84	6.15	6.01	GCTTCCGATGTCGTGAGTCGGT	0	1	19.2122	4.48102	-	-	-	g14467.t1	-	-
LMJ.RY0402.038723	13	1.5059	17	2.00063	6	1.32975	9	1.81027	107	3.66748	C178	D22	plate101	N11	3prime	chromosome_17	-	4114535	4114535-?	Cre17.g729550	sense	intron	3130,2499	8446	deletion	1	no	437	99.5472	8134	37	33	CACCCCAACCCACACCTAACTCCACTCACC	0	7842	92.85	2.96	4.19	TCGAGATTGTGCACGGGTGGAA	0	1	22.2059	4.11387	-	-	-	g17632.t1	PF01753	-
LMJ.RY0402.038723	15	2.21322	5	1.05615	16	2.55941	30	4.86367	94	3.81221	C178	D22	plate101	N11	5prime	chromosome_17	-	4114538	?-4114539	Cre17.g729550	sense	intron	3127,2502	28861	deletion	1	no	677	90.0884	20887	2298	32	GTCCATGGTAACTGCAACGTCACACACACA	0	25975	90	4.28	5.72	AAGCGACGATCGCGTCTAATGC	0	1	28.9511	3.65031	-	-	-	g17632.t1	PF01753	-
LMJ.RY0402.038724	2	0.231677	1	0.117684	4	0.886502	2	0.402281	5	0.148069	C178	D23	plate101	N12	3prime	chromosome_12	+	1081074	?-1081075	Cre12.g490850	sense	CDS	10339,591	1429	-	3	no	816	85.5994	1064	179	50	GGCGGCGCAGTACCCCGGACCCATGGGGCC	0	946	66.2	16.66	17.14	CATTGATGTTCTTCAAAAGGAT	0	0	10.8155	2.54447	-	-	-	g12168.t1	PF03810,PF02985	PTHR10527,PTHR10527:SF6
LMJ.RY0402.038727	21	2.43261	15	1.76526	6	1.32975	4	0.804563	46	1.56068	C178	D24	plate101	N15	3prime	chromosome_11	+	397511	?-397512	Cre11.g467580	antisense	CDS	5460,5902	432	-	3	no	282	97.5207	118	3	4	TCTCCTGCAGCCCAGTCGACAGCTCCTCGA	1	292	67.59	32.18	0.23	GGGGGATAGATTTCTCTAAGGT	0	2	5.43685	0.724398	-	-	-	g11510.t1,Cre18.g749400.t1.1	-	-
LMJ.RY0402.038729	40	4.63354	60	7.06106	35	7.75689	55	11.0627	140	4.52213	C178	E01	plate101	N17	3prime	chromosome_1	-	3271234	3271234-?	Cre01.g020650	sense	CDS	3272,3035	1560	-	5	yes_nearest_distal_+230	0	14.2857	1	6	1	CGGCTTCTGCCGCCGTGTGGGCAACCGTGC	0	1	NA	NA	NA	TCGGGTGCGTCACCAGGCCGTT	0	1	5.44647	2.99886	-	-	-	-	-	-
LMJ.RY0402.038729	150	22.1322	133	28.0936	240	38.3911	249	40.3685	556	21.6715	C178	E01	plate101	N17	5prime	insertion_cassette_CIB1	-	1472	?-1473	unknown_chrom	-	-	-	3556	-	10	no	512	99.4349	3519	20	12	GATCCCTGGTTTGGTCCCGAGTGCTCCGCC	0	3179	89.4	3.77	6.83	TCTTTTCGAAGTTAAAGGCCAT	0	1	19.1402	13.5093	-	-	-	-	-	-
LMJ.RY0402.038732	3	0.442644	6	1.26738	19	3.03929	19	3.08033	23	0.886756	C178	E02	plate101	N20	5prime	chromosome_6	+	6365830	6365830-?	Cre06.g292150	sense	intron	424,6638	507	with-junk	2	yes_nearest_distal	351	5.55556	24	408	3	TAAGCAAGGGTCTTGCCGACCAGTCACATA	0	10	NA	NA	NA	GCGTCTTCTCGGGCCACCGTCC	0	0	12.3044	5.49651	-	-	-	-	-	-
LMJ.RY0402.038732	4	0.463354	18	2.11832	6	1.32975	16	3.21825	26	0.917656	C178	E02	plate101	N20	3prime	chromosome_6	+	6365951	?-6365952	Cre06.g292150	sense	intron	545,6517	2979	with-junk	2	no	289	97.4255	2649	70	10	TGTGTCCGGTCGCGCTTTGGCCCGTCGCAC	0	2659	89.26	5.94	4.8	CAGACGACTTATTGGCAACGAA	0	0	9.97655	5.44914	-	-	-	g6768.t2, g6768.t1	-	PTHR10891
LMJ.RY0402.038732	0	0	5	1.05615	22	3.51918	13	2.10759	17	0.652072	C178	E02	plate101	N20	5prime	insertion_cassette_CIB1	-	534	?-535	unknown_chrom	-	-	-	306	-	10	no	33	97.2763	250	7	1	CCGGCCAGGGGGCCTATGTTCTTTACTTTT	0	288	94.12	3.27	2.61	GGTAATGCTATTTGGCTTCGGG	0	0	12.7442	5.58422	-	-	-	-	-	-
LMJ.RY0402.038734	341	50.3138	227	47.9492	165	26.3939	194	31.4518	1417	56.0554	C178	E03	plate101	N22	5prime	chromosome_16	+	337958	337958-?	Cre16.g694000	antisense	5'UTR	153,3192	4247	deletion	1	no	1245	99.6128	4116	16	7	TTTGACTGCTCATTCAGCAAACGCTGAGCA	0	3987	93.88	2	4.12	CAACGGTTCATAGCAATCCGAT	0	0	20.1384	27.2359	-	-	-	g15597.t1,Cre16.g694000.t1.1	-	-
LMJ.RY0402.038734	50	5.79193	66	7.76716	34	7.53527	27	5.4308	381	12.768	C178	E03	plate101	N22	3prime	chromosome_16	+	337966	?-337967	Cre16.g694000	antisense	5'UTR	145,3200	4781	deletion	1	no	580	97.1968	3710	107	21	ATAGCAAACATGTGCGCGACTTCTCAATGC	0	4308	90.11	4.39	5.5	CCAATTCACCAGACGGGGTCAA	0	0	7.18349	8.08229	-	-	-	g15597.t1,Cre16.g694000.t1.1	-	-
LMJ.RY0402.038738	26	3.83624	2	0.42246	23	3.67915	11	1.78335	55	2.14008	C178	E04	plate101	O02	5prime	chromosome_13	-	2804698	?-2804699	Cre13.g583000	sense	CDS	745,4011	19234	-	3	no	1131	99.369	18581	118	25	TCAGACCTGCAGCCAGTGTGTGTAAGGGCG	0	17612	91.57	3.53	4.9	TTGCATTGCGGTGCCGGCTTTC	0	2	33.0526	25.5136	-	-	-	g14313.t2, g14313.t1	-	-
LMJ.RY0402.038738	23	2.66429	14	1.64758	1	0.221626	12	2.41369	49	1.68382	C178	E04	plate101	O02	3prime	chromosome_13	-	2804716	2804716-?	Cre13.g583000	sense	intron	727,4029	577	-	4	yes_nearest_distal_+42	478	99.5851	240	1	22	GCCCGCGCAGCAGCAGCCTGGCGCTAAGGC	0	55	NA	NA	NA	GAACTGTGCCCAACTGCCACGC	0	2	28.0224	19.0669	-	-	-	-	-	-
LMJ.RY0402.038739	112	16.5254	63	13.3075	53	8.47803	62	10.0516	269	10.451	C178	E05	plate101	O03	5prime	chromosome_10	+	2692118	2692118-?	Cre10.g437950	antisense	CDS	3103,7313	2645	-	5	yes_nearest_distal_+249	0	10	1	9	1	CATAGACACAGTCTCTGCGCTTTTTTTCCT	0	1	NA	NA	NA	ATCGTCTCTTTATACTTATAAT	0	0	22.5395	13.5036	-	-	-	-	-	-
LMJ.RY0402.038741	157	18.1867	157	18.4764	88	19.503	116	23.3323	460	15.7193	C178	E06	plate101	O05	3prime	chromosome_3	+	7293413	?-7293414	Cre03.g206950	antisense	CDS	8500,1116	1295	-	5	yes_nearest_distal_-230	0	63.9147	689	389	1	CCCTAAGACTCCCACCAGCGAGCTACTACA	0	666	NA	NA	NA	CATCGTGCTCCGCGGTACGGAG	0	0	11.8782	4.79471	-	-	-	-	-	-
LMJ.RY0402.038754	258	29.8864	261	30.7156	148	32.8006	178	35.803	1009	33.8955	C178	E07	plate101	O18	3prime	chromosome_2	-	4868405	4868405-?	Cre02.g103250	sense	CDS	3051,12315	7423	-	3	no	440	97.3854	7077	190	19	CCGTGTCCAACATCGCCGTACGGGCCACAC	0	6757	91.03	3.53	5.44	AGCACAATCTGGTGGCCGCAAC	0	1	18.4569	15.1991	-	ABC transporter, multidrug resistance associated protein	Putative ABC transporter, MRP subfamily, membrane protein PMID: 15710683	g2109.t1,MRP5	PF00664,PF00005	PTHR24223,PTHR24223:SF197
LMJ.RY0402.038755	144	16.6808	116	13.6514	46	10.1948	35	7.03992	575	19.7375	C178	E08	plate101	O19	3prime	chromosome_12	-	1757420	1757420-?	Cre12.g512450	antisense	3'UTR	5862,42	4330	deletion	1	no	1038	98.818	4180	50	30	AGAGGTGTTTTCTGTTTTTTGCATGGCGAC	0	3831	88.48	4.53	7	AGGTCGCAAGTGGTGGTATCGC	0	0	10.7577	6.77548	-	-	-	g12297.t2, g12297.t1	PF04749	-
LMJ.RY0402.038755	149	21.9846	81	17.1096	58	9.27785	58	9.4031	665	25.9706	C178	E08	plate101	O19	5prime	chromosome_12	-	1757427	?-1757428	Cre12.g512450	antisense	3'UTR	5869,35	1811	deletion	1	no	608	99.6061	1770	7	5	GGTGTGATGGTACACGCGTGTAAGGTTTGG	0	1325	73.16	16.73	10.1	GACCGGCCATCGTCCGTTCGTC	0	0	14.2217	10.4425	-	-	-	g12297.t2, g12297.t1	PF04749	-
LMJ.RY0402.038759	626	92.3649	420	88.7166	1187	189.876	846	137.156	2631	104.642	C178	E11	plate101	O23	5prime	chromosome_12	-	5373865	?-5373866	Cre12.g529700	antisense	intron	2750,3054	506	-	3	no	301	99.004	497	5	3	GAGGGTTCGTAAATAAGGCTGTCCGGGAAG	0	483	95.45	1.38	3.16	GATACTCGAAACGCTTGTGAGT	0	0	13.7047	25.2512	-	-	-	g13041.t1,Cre12.g529700.t1.1	PF05517	-
LMJ.RY0402.038760	10	1.47548	11	2.32353	6	0.959777	8	1.29698	69	2.65175	C178	E12	plate101	O24	5prime	chromosome_7	+	1046863	1046863-?	Cre07.g319600	sense	CDS	5378,1381	7045	-	3	no	419	99.7297	7010	19	3	ATGTCGCGAAGGGCCTGTGCGTGGATATAC	0	4651	66.02	16.08	17.9	ATGGGCTTGAATTGTGGGTGAG	0	0	3.76761	13.3219	-	-	-	g7392.t1,Cre07.g319600.t1.1,FAE3	PF08392,PF08541	-
LMJ.RY0402.038761	33	3.82267	21	2.47137	98	21.7193	99	19.9129	127	4.19499	C178	E13	plate101	P01	3prime	chromosome_5	-	369108	369108-?	Cre05.g233100	antisense	intron	736,5336	7810	-	3	no	767	99.049	7603	73	23	CCCAATTCCAGCTCAAGGACTCACGCCGCG	0	7218	92.42	2.52	5.06	GTCACGGAACACCGTGCGGACT	0	1	16.3081	2.96229	-	-	-	g5111.t1,Cre05.g233100.t1.1,KIN14-6,KIN14B-1, g5111.t2,KIN14-6,KIN14B-1	PF00225,PF00307	PTHR24115:SF135,PTHR24115
LMJ.RY0402.038764	0	0	0	0	1	0.159963	1	0.162122	0	0	C178	E14	plate101	P04	5prime	chromosome_3	+	5086447	5086447-?	Cre03.g181300	antisense	3'UTR	4678,173	3689	-	3	no	808	99.3337	3280	22	9	GATAGTGTGTATATGGGGGGGGCAGCGAGA	0	3206	86.91	8.78	4.31	AGGTATTGCGTCGGGTTGCGCG	0	1	0.408091	0.157273	-	5-enolpyruvylshikimate-3-phosphate synthase	5-enolpyruvylshikimate-3-phosphate (EPSP) synthase (EC 2.5.1.19); predicted as mitochondrial by Target-P, but expected to be plastidic by homology. Catalyzes the sixth and penultimate step of the shikimate pathway (PMID: 12242393; PMID: 16963634). This	g3757.t1,Cre03.g181300.t1.1,SHK6,SHKG1	PF00275	PTHR21090,PTHR21090:SF3
LMJ.RY0402.038766	341	39.501	301	35.423	104	23.0491	107	21.5221	620	21.1056	C178	E15	plate101	P06	3prime	chromosome_2	-	1747028	1747028-?	Cre02.g086400	antisense	3'UTR	3746,74	8897	-	4	yes_nearest_distal_+42	738	99.542	8477	39	40	CAGTGATGCACACCCTAGGCGCCTTGCCAA	0	103	NA	NA	NA	ACAGGACTCCGGCTCACCACCG	0	0	19.5468	7.22768	-	-	-	-	-	-
LMJ.RY0402.038768	27	3.98379	30	6.3369	25	3.99907	20	3.24245	140	5.53784	C178	E16	plate101	P08	5prime	chromosome_16	+	5616609	5616609-?	Cre16.g679750	sense	intron	2045,966	1286	deletion	1	no	312	99.0593	1053	10	2	CTGGTGTCATGTGACTCGGGCGCCCCCACC	0	1029	80.02	18.04	1.94	TTTAATTTGTCGTGGTATGGTT	0	0	18.0214	5.71206	-	-	-	g16515.t1,Cre16.g679750.t1.1	PF01738	PTHR17630,PTHR17630:SF19
LMJ.RY0402.038768	35	4.05435	26	3.05979	17	3.76763	11	2.21255	150	5.2854	C178	E16	plate101	P08	3prime	chromosome_16	+	5616625	?-5616626	Cre16.g679750	sense	intron	2061,950	15290	deletion	1	no	639	97.1143	12822	381	47	AGTGAATGCTTGGGATGAGCAAATTACAGC	0	14113	92.3	2.25	5.45	AGTTGACGTGTTAGTCGCTCCG	0	0	14.6558	7.04988	-	-	-	g16515.t1,Cre16.g679750.t1.1	PF01738	PTHR17630,PTHR17630:SF19
LMJ.RY0402.038772	41	6.04946	30	6.3369	35	5.5987	30	4.86367	64	2.39426	C178	E17	plate101	P12	5prime	chromosome_6	-	7222564	?-7222565	Cre06.g298000	sense	CDS	2236,1060	5520	-	3	no	404	99.8472	5226	8	1	GTCTAGCTCGGGCAGGTGCCGCGGCGCTGG	0	5070	91.85	3.44	4.71	TTGGGTCTGCCGGGCCCGACCC	0	0	13.0177	2.77625	-	-	-	g6893.t1	-	PTHR22870
LMJ.RY0402.038773	25	2.89597	14	1.64758	11	2.43788	7	1.40798	40	1.32797	C178	E18	plate101	P13	3prime	chromosome_10	+	746722	?-746723	Cre10.g422800	antisense	3'UTR	5828,149	1734	with-junk	2	no	725	98.4061	1667	27	17	AACGTACACCAGCGTCCCAAAGTCTTCAAA	0	1509	87.02	5.94	7.04	GGACAAACCCGGTCTGTCGGAG	0	2	10.701	2.31611	-	-	-	g10460.t1,HER1	PF00570,PF00226	-
LMJ.RY0402.038773	27	3.98379	9	1.90107	23	3.67915	14	2.26971	25	0.941757	C178	E18	plate101	P13	5prime	chromosome_10	+	746722	746722-?	Cre10.g422800	antisense	3'UTR	5828,149	2586	with-junk	2	yes_nearest_distal	1139	99.7675	2575	6	7	TTGGGGTCACAGGCGTGGGCGGTTAGGCCC	0	6	NA	NA	NA	AGCCCTTGCTGACTGTCTGGTT	0	2	14.266	4.52139	-	-	-	-	-	-
LMJ.RY0402.038774	45	6.63965	36	7.60428	56	8.95792	46	7.45763	250	9.72672	C178	E19	plate101	P14	5prime	chromosome_8	-	625514	?-625515	Cre08.g359900	antisense	intron	2212,9069	13507	-	3	no	543	99.6729	11275	37	7	AGTGGGGCTTGGCTGACTCGAGACCAACAC	0	11386	84.3	4.68	11.02	ATGCTCGGTACACTCTCGCTGA	0	0	22.7378	16.6616	-	-	-	g8429.t1	PF00069	PTHR24349,PTHR24349:SF102
LMJ.RY0402.038777	18	2.08509	37	4.35432	8	1.773	7	1.40798	40	1.36897	C178	E21	plate101	P17	3prime	chromosome_7	+	1117355	?-1117356	Cre07.g320200	antisense	CDS	7670,726	4130	-	4	yes_nearest_distal_-60	541	98.0299	3732	75	16	TTTGGGGGTGATTGATGCACACACGTGGAG	0	60	NA	NA	NA	CTCGGGCTGGACGATCTGCACA	0	1	12.9505	3.55509	-	-	-	-	-	-
LMJ.RY0402.038779	1	0.115839	0	0	1	0.221626	0	0	1	0.027624	C178	E22	plate101	P19	3prime	chromosome_9	+	2222802	?-2222803	Cre09.g392900	sense	CDS	13372,1960	165	-	5	yes_nearest_distal_-230	0	96.5517	84	3	1	GATGCGGCGGCTCGGCGGCGGCGTGGGTGC	0	78	NA	NA	NA	CGATTAGGGTAATATTGCTGGAT	0	3	3.86189	0.933357	-	-	-	-	-	-
LMJ.RY0402.038779	4	0.463354	1	0.117684	0	0	0	0	4	0.13159	C178	E22	plate101	P19	3prime	chromosome_14	-	3942387	3942387-?	Cre14.g633050	sense	CDS	2086,2700	317	-	4	yes_nearest_distal_+119	13	100	193	0	2	GCAGGGGCGGCTTGCGCCTCCGCCCTCCCA	0	87	NA	NA	NA	AAGTCTTGGCATCCACCGGGTT	0	2	3.79887	0.548193	-	-	-	-	-	-
LMJ.RY0402.038779	1	0.147548	2	0.42246	1	0.159963	0	0	1	0.0375647	C178	E22	plate101	P19	5prime	UNALIGNED	?	?	?	gene_unknown	-	-	-	13	-	10	no	nan	nan	0	0	0	AGGGAAAGAGTGTAGATCTCGGTGGTCGCC	-	4	30.77	100	-30.77	GCCACGATGTACCCCCGGGCG	0	2	2.70174	0.425601	-	-	-	-	-	-
LMJ.RY0402.038780	3	0.347516	5	0.588422	3	0.664877	10	2.01141	10	0.294481	C178	E23	plate101	P20	3prime	chromosome_9	-	7175428	7175428-?	Cre09.g412150	antisense	intron	7193,3909	78	-	3	no	61	100	78	0	1	CTGATGGGGGCTACGGCTACAAACATGAAG	0	78	100	0	0	TCCTACACGTCGGAGGTGCATG	0	0	4.59924	1.87829	PPR11	-	-	g10204.t1	-	-
LMJ.RY0402.038780	0	0	2	0.235369	0	0	4	0.804563	4	0.158489	C178	E23	plate101	P20	3prime	chromosome_16	+	2170394	?-2170395	Cre16.g658200	sense	intron	24099,6446	2096	-	3	no	224	94.8647	1718	93	14	GTCACAATGACGGATGGCTGCCCACATCAC	0	1864	88.93	5.68	5.39	CCTGAAGGCGTCGTGGCGGAAA	0	1	2.25277	1.04581	-	-	-	g15903.t1	-	PTHR25719:SF5,PTHR25719
LMJ.RY0402.038782	340	39.3851	332	39.0712	185	41.0007	201	40.4293	923	31.5701	C178	E24	plate101	P22	3prime	chromosome_1	-	6275190	6275190-?	Cre01.g044850	sense	intron	26083,7303	2819	deletion	1	no	297	91.6636	2474	225	10	CCTTGCCCATGTGGTTGTACGACCTCCGCC	0	2476	87.83	6.67	5.5	GCAAACTGCGACGTTCCGGCGA	0	0	7.91888	1.62473	-	-	-	g1002.t1,Cre01.g044850.t1.1	-	PTHR15600:SF1,PTHR15600
LMJ.RY0402.038782	346	51.0516	236	49.8503	390	62.3855	422	68.4157	1529	61.0814	C178	E24	plate101	P22	5prime	chromosome_1	-	6275195	?-6275196	Cre01.g044850	sense	intron	26078,7308	9572	deletion	1	no	223	99.7865	9348	20	3	CGGCGACGTCCCGGCTCATTCGCGAGCATG	1	9100	95.07	4.83	0.1	AGTTTTCTACGCGTCCCGGCTC	0	0	8.54794	2.28049	-	-	-	g1002.t1,Cre01.g044850.t1.1	-	PTHR15600:SF1,PTHR15600
LMJ.RY0402.038786	212	24.5578	221	26.0082	80	17.73	79	15.8901	488	15.8443	C178	F02	plate102	A02	3prime	chromosome_1	-	1013731	1013731-?	Cre01.g005813	sense	intron	7584,1708	366	-	5	yes_nearest_distal_+230	0	50	1	1	1	CAACGAGCGCCACATCGAGGAGTTGCACGC	0	1	NA	NA	NA	GTGGGTGGAAGTAAGATTGGTG	0	3	1.56065	10.9348	-	-	-	-	-	-
LMJ.RY0402.038787	389	45.0612	428	50.3689	222	49.2009	222	44.6532	1686	55.7758	C178	F03	plate102	A03	3prime	chromosome_8	-	2433248	2433248-?	Cre08.g371500	sense	3'UTR	1569,87	158	with-junk	2	yes_nearest_distal	78	99.3631	156	1	3	CCAGACCACCTGGCTGGCACCCCCGGTAGT	0	4	NA	NA	NA	GGGCTCGATCAGAACTATGTGC	0	0	1.97106	15.4745	-	-	-	-	-	-
LMJ.RY0402.038787	438	64.626	347	73.2968	370	59.1863	382	61.9308	1903	75.557	C178	F03	plate102	A03	5prime	chromosome_8	-	2433319	?-2433320	Cre08.g371500	sense	3'UTR	1498,158	5	with-junk	2	no	789	100	5	0	1	GATAGCTTGTCAGTTGACTCAGTTCAGCCG	0	5	100	0	0	ACTGCAGAGTTTTCTCCTCAAC	0	0	2.95118	22.5822	-	-	-	g8701.t1	-	-
LMJ.RY0402.038788	41	4.74938	37	4.35432	15	3.32438	3	0.603422	83	2.74601	C178	F04	plate102	A04	3prime	chromosome_10	-	1676876	1676876-?	Cre10.g430050	antisense	intron	725,1521	742	-	3	no	679	99.1837	729	6	3	TCCCCCCAGTGCACATGCAGTGTCTATGGT	0	666	89.76	2.83	7.41	CAGCGCAAAGAGACACTCTTGA	0	0	2.37348	7.29401	-	-	-	g10621.t1,Cre10.g430050.t1.1,UBC20	PF00179	PTHR24067,PTHR24067:SF24
LMJ.RY0402.038789	211	24.4419	195	22.9484	88	19.503	121	24.338	715	24.2433	C178	F05	plate102	A05	3prime	chromosome_3	+	5069153	?-5069154	Cre03.g181050	antisense	CDS	762,4384	1693	-	3	no	790	99.2899	1678	12	10	GGTATGCGACTGCAGCAGCGTGTGGCACGC	0	1543	91.14	2.66	6.2	GGGGAATTGCATCTCGGCGAT	0	1	4.29618	34.0915	-	-	-	g3752.t1	-	-
LMJ.RY0402.038789	188	27.739	157	33.1631	149	23.8345	165	26.7502	888	35.0793	C178	F05	plate102	A05	5prime	chromosome_12	-	6197977	?-6197978	Cre12.g536600	sense	3'UTR	12131,195	899	-	3	no	725	99.8885	896	1	5	CACCTAACCCTCCCTCCAGGTACCAGCCCC	1	1	0.11	99.89	0	TGATTTTATGCCGCAGACCGGT	0	1	5.63165	38.1693	FAP78	Flagellar Associated Protein	Flagellar Associated Protein, found in the flagellar proteome [PMID: 15998802]	g13195.t1	-	PTHR11584:SF273,PTHR11584
LMJ.RY0402.038794	25	3.6887	14	2.95722	12	1.91955	22	3.56669	115	4.44825	C178	F06	plate102	A10	5prime	chromosome_2	-	6754962	?-6754963	Cre02.g118500	sense	CDS	5560,826	6633	perfect	1	no	703	99.3735	6345	40	4	TGGTGGACGCCGCGATGGCGGCCGCCTCCA	0	5595	84.35	8.91	6.74	CCGGGCCGAATGGGTGGACACT	0	0	6.34993	25.9785	-	Beta\' subunit of COP-I complex	Expressed Protein. Beta\'-COP (Beta-prime). Subunit of COP-I complex involved in vesicle trafficking.	g2459.t1,COPB2	PF00400,PF04053	PTHR19876:SF2,PTHR19876
LMJ.RY0402.038794	0	0	0	0	1	0.221626	5	1.0057	0	0	C178	F06	plate102	A10	3prime	UNALIGNED	?	?	?	gene_unknown	-	-	-	146	-	10	no	0	0	0	79	0	AGATCGGAAGAGCGTCGTGTAGGGAAAGAG	-	74	50.68	100	-50.68	GTTCCCTCCCGACCTCCAATTC	0	0	0.350892	4.27611	-	-	-	-	-	-
LMJ.RY0402.038794	10	1.47548	8	1.68984	8	1.2797	7	1.13486	41	1.64435	C178	F06	plate102	A10	5prime	UNALIGNED	?	?	?	gene_unknown	-	-	-	195	-	10	no	nan	nan	0	0	0	TGATGGATGGTTCTCTAGCTTTGCCTCTAT	-	162	83.08	100	-83.08	CGAGGCGATATGTGGTAGCTTT	0	0	3.66353	17.3359	-	-	-	-	-	-
LMJ.RY0402.038797	73	10.771	56	11.8289	73	11.6773	148	23.9941	248	9.93965	C178	F07	plate102	A13	5prime	chromosome_16	-	1833231	?-1833232	Cre16.g655450	sense	CDS	9905,2418	140	-	3	no	224	99.2857	139	1	2	ATTTCGGCCAGGCCCTGGATGAGCACGTAG	1	111	79.29	5	15.71	TTTGACCTCGATGCGCCTATCT	0	0	0.518246	2.55337	-	-	-	g15845.t1, g15845.t2	PF01061,PF00005	PTHR19241,PTHR19241:SF10
LMJ.RY0402.038799	65	7.52951	51	6.0019	31	6.87039	33	6.63764	149	5.05356	C178	F08	plate102	A15	3prime	chromosome_1	+	1881742	?-1881743	Cre01.g010250	antisense	CDS	14052,4572	5013	perfect	1	no	236	97.5513	4661	117	21	GTCTTAGGCCGGCCCCACTCGGAGATGGGA	0	4365	87.07	6.36	6.56	CCTGCTGGTCAGGGCGCCATTG	0	0	16.4218	44.3583	-	-	-	g257.t1,PPP2	PF07228	PTHR12320
LMJ.RY0402.038799	58	8.55777	38	8.02674	56	8.95792	58	9.4031	326	13.0156	C178	F08	plate102	A15	5prime	chromosome_1	+	1881742	1881742-?	Cre01.g010250	antisense	CDS	14052,4572	112	perfect	1	no	65	93.4426	57	4	3	CATGCCTTCCTCCGACGACGACGACGCCAC	0	56	50	49.11	0.89	CGATTCACCTCCAGATTTATTT	0	0	23.6255	71.0698	-	-	-	g257.t1,PPP2	PF07228	PTHR12320
LMJ.RY0402.038803	9	1.04255	6	0.706106	0	0	4	0.804563	14	0.520398	C178	F10	plate102	A19	3prime	chromosome_3	+	5633634	?-5633635	Cre03.g187200	antisense	intron	553,1653	345	-	5	yes_nearest_distal_-230	0	50	2	2	1	CATCCTGCTCGAAGCTCTCTGGCATGTAGC	0	2	NA	NA	NA	GCTCACGCGTCTTGGAACACTA	0	0	1.76737	2.71873	-	-	-	-	-	-
LMJ.RY0402.038804	11	1.62303	2	0.42246	21	3.35922	25	4.05306	85	3.38595	C178	F11	plate102	A20	5prime	chromosome_1	+	2298234	2298234-?	Cre01.g012550	sense	3'UTR	3937,959	1544	deletion	1	no	247	99.5419	1521	7	4	TGGTACCAGCAACGGCATGCGGTAGCCGCA	0	1452	94.04	1.94	4.02	CTCGTGCCTTTTTCTTCTAGAG	0	2	10.1346	12.2117	-	-	-	g311.t1	-	-
LMJ.RY0402.038804	20	2.31677	31	3.64821	23	5.09739	25	5.02852	124	4.31117	C178	F11	plate102	A20	3prime	chromosome_1	+	2298248	?-2298249	Cre01.g012550	sense	3'UTR	3951,945	3362	deletion	1	no	818	95.2865	3093	153	22	TGAGGCAAGATTCGGCAGAGTCGCAGACCA	0	2647	78.73	12.25	9.01	GGCTATACGGGCAACTACGTTG	0	2	12.5565	11.7274	-	-	-	g311.t1	-	-
LMJ.RY0402.038805	246	28.4963	227	26.7143	103	22.8274	147	29.5677	872	29.2814	C178	F12	plate102	A21	3prime	chromosome_9	+	7643086	?-7643087	Cre09.g415150	sense	3'UTR	4019,3	831	duplication	1	no	415	95.1153	701	36	3	GTTGTCCGAACTCCGTCGGAGAAGCCCCCA	0	747	89.89	5.05	5.05	TAAACGGAACGGGCGGTCAAGA	0	0	3.19266	12.229	-	-	-	g10278.t1,Cre09.g415150.t1.1	-	-
LMJ.RY0402.038805	311	36.0258	276	32.4809	118	26.1518	162	32.5848	1139	37.8617	C178	F12	plate102	A21	3prime	chromosome_9	-	7643087	7643087-?	Cre09.g415150	antisense	3'UTR	4020,2	3586	duplication	1	no	888	99.1437	2663	23	11	CCCCAAACCCGGGCCAACAAAGTCTATCTC	0	3283	91.55	2.68	5.77	GGCAGATTCGAAAGTACGCGCC	0	0	3.20343	13.2014	-	-	-	g10278.t1,Cre09.g415150.t1.1	-	-
LMJ.RY0402.038805	0	0	2	0.235369	0	0	0	0	15	0.493494	C178	F12	plate102	A21	3prime	insertion_cassette_CIB1	-	2223	2223-?	unknown_chrom	-	-	-	182	-	10	no	0	0	0	48	0	GTTGGACTCAGGAGCAACTAGTCTGCCAGA	0	18	9.89	82.97	7.14	TTCTCGCCCGCAAGGGCCCAGG	2	1	0.361487	2.066	-	-	-	-	-	-
LMJ.RY0402.038807	8	0.926709	11	1.29453	1	0.221626	1	0.201141	12	0.419182	C215	A06	plate102	A23	3prime	chromosome_2	-	5723367	5723367-?	Cre02.g110150	antisense	3'UTR	6370,442	1727	with-junk	2	yes_nearest_distal	618	99.6335	1631	6	15	TGGTAAATCACAGCCACCACCGCCACCAAA	0	74	NA	NA	NA	AATTTTTAATGGTTTGGGAACT	0	0	6.07943	10.7491	-	-	-	-	-	-
LMJ.RY0402.038807	8	0.926709	7	0.82379	1	0.221626	5	1.0057	17	0.549474	C215	A06	plate102	A23	3prime	chromosome_2	+	5723458	?-5723459	Cre02.g110150	sense	3'UTR	6461,351	5588	with-junk	2	no	939	99.5795	5447	23	32	TTGTGGTCCGCTAGTCCGCTATGCGTTGCC	0	3798	67.97	3.24	28.79	GCGGGATGGGAACAATGTGCGA	0	0	6.45939	14.0542	-	-	-	g2260.t1,Cre02.g110150.t1.1	PF03110,PF07707,PF00651	PTHR24413
LMJ.RY0402.038814	27	3.98379	32	6.75936	26	4.15904	38	6.16065	124	4.81515	C178	F15	plate102	B06	5prime	chromosome_1	+	5127566	5127566-?	Cre01.g035650	sense	3'UTR	4441,511	1855	deletion	1	no	158	99.7825	1835	4	1	CGTCAATGCAAGGCTCATCATTGACAGCCC	0	1749	94.29	1.94	3.77	ACCTACGTGGAGCGTCGAGCAA	0	0	6.06127	17.5629	-	-	-	g803.t1,Cre01.g035650.t1.1	-	-
LMJ.RY0402.038814	35	4.05435	25	2.94211	12	2.65951	30	6.03422	128	4.45934	C178	F15	plate102	B06	3prime	chromosome_1	+	5127588	?-5127589	Cre01.g035650	sense	3'UTR	4463,489	1601	deletion	1	no	676	99.6762	1539	5	8	GGTGAGGGTATTGGTACGACGGTGTGCGCA	0	1377	86.01	5.25	8.74	GGCCGTAAAGGTTCTGGTGACG	0	0	5.26738	14.5105	-	-	-	g803.t1,Cre01.g035650.t1.1	-	-
LMJ.RY0402.038816	140	16.2174	84	9.88548	35	7.75689	59	11.8673	252	8.23592	C215	A07	plate102	B08	3prime	chromosome_11	-	318609	318609-?	Cre11.g467565	sense	3'UTR	5539,1398	6389	-	3	no	972	99.1325	6285	55	45	GGGAAATGGGGAGTGCGGAGACAAAAGATC	0	5674	88.81	3.77	7.42	ACCTCGGTCGGGAACCAGAGTA	0	1	17.6097	15.5475	-	-	-	g11494.t1,Cre18.g750100.t1.1,Cre18.g750100.t1.2	-	-
LMJ.RY0402.038817	17	1.96926	26	3.05979	38	8.42177	12	2.41369	84	2.79814	C178	F16	plate102	B09	3prime	chromosome_12	+	8093288	?-8093289	Cre12.g551550	sense	CDS	593,9529	142	-	3	no	388	99.2958	141	1	3	CAGTGCCACACAGCGCCGCGCCGCTACGCC	0	129	90.85	0.7	8.45	CAGCAGTCCAGTTGCCAAGGGC	0	1	4.86829	18.1738	-	-	-	g13512.t1	PF05970,PF00098	PTHR23274
LMJ.RY0402.038819	40	4.63354	61	7.17874	6	1.32975	25	5.02852	108	3.58935	C215	A08	plate102	B11	3prime	chromosome_10	+	2037663	?-2037664	Cre10.g432850	antisense	3'UTR	2162,620	6586	duplication	1	no	976	99.7244	6514	18	50	TGAGTCCCTCCCACCTCGCCTCTACTCCGC	1	5964	90.56	9.28	0.17	GCCAGGGGACGTGGACGATGAT	0	1	19.27	29.9365	FAP77	Flagellar Associated Protein	Flagellar Associated Protein, found in the flagellar proteome [PMID: 15998802]; in basal body proteome as BUG1 [PMID: 15964273]. Transcript upregulated during flagellar regeneration [PMID: 15738400]	g10680.t1,Cre10.g432850.t1.1	-	-
LMJ.RY0402.038819	44	6.4921	39	8.23797	13	2.07952	51	8.26825	119	4.56538	C215	A08	plate102	B11	5prime	chromosome_10	+	2037667	2037667-?	Cre10.g432850	antisense	3'UTR	2158,624	19594	duplication	1	no	590	98.2178	18627	338	19	CTCTGCGAGGGGCGGGCTACTACGTGTGGC	0	18058	92.16	2.64	5.2	GGATTGCTCGAAGCACATGGAG	0	1	25.9123	35.546	FAP77	Flagellar Associated Protein	Flagellar Associated Protein, found in the flagellar proteome [PMID: 15998802]; in basal body proteome as BUG1 [PMID: 15964273]. Transcript upregulated during flagellar regeneration [PMID: 15738400]	g10680.t1,Cre10.g432850.t1.1	-	-
LMJ.RY0402.038821	28	3.24348	46	5.41348	17	3.76763	16	3.21825	108	3.61966	C178	F17	plate102	B13	3prime	chromosome_16	-	59877	59877-?	Cre16.g695800	sense	3'UTR	16908,47	3174	deletion	1	no	447	99.3809	3050	19	11	TACGCGCGTGGCTGGGCTTTCATCCTGGGC	0	2820	88.85	4.91	6.24	TGTTCGGTGAGTGGCCGAATAA	0	0	7.52693	13.2426	-	-	-	g15553.t1	PF00686	-
LMJ.RY0402.038821	22	3.24605	22	4.64706	43	6.8784	27	4.37731	107	4.14962	C178	F17	plate102	B13	5prime	chromosome_16	-	59887	?-59888	Cre16.g695800	sense	3'UTR	16898,57	66	deletion	1	no	267	100	63	0	4	ATGAACACAACAAACACCCCGCAGACTCAA	0	62	93.94	3.03	3.03	AGAATCTCAGTTGTATTTTGTA	0	0	7.81517	18.3484	-	-	-	g15553.t1	PF00686	-
LMJ.RY0402.038822	7	1.03283	13	2.74599	15	2.39944	22	3.56669	87	3.4392	C178	F18	plate102	B14	5prime	chromosome_7	+	2208983	2208983-?	Cre07.g327150	sense	intron	5132,3290	2773	deletion	1	no	476	99.7407	2693	7	4	GGGAGCAGGGCGGTAGGGTGTGGAGTCAGG	0	2601	93.8	1.59	4.62	CTTACCTTCGTCACGCGGCCCC	0	1	11.4335	9.93517	-	-	-	g7608.t1	PF02373	PTHR12480:SF5,PTHR12480
LMJ.RY0402.038822	8	0.926709	25	2.94211	27	5.98389	42	8.44791	100	3.4985	C178	F18	plate102	B14	3prime	chromosome_7	+	2208988	?-2208989	Cre07.g327150	sense	intron	5137,3285	278	deletion	1	no	87	100	184	0	3	TTCAAACCACCCACCCTCCCCCCTGCACCT	0	176	63.31	33.45	3.24	ACTATTCGGATGGCAGCCTGTG	0	1	13.4016	16.8702	-	-	-	g7608.t1	PF02373	PTHR12480:SF5,PTHR12480
LMJ.RY0402.038822	14	2.06567	29	6.12567	21	3.35922	21	3.40457	108	4.23506	C178	F18	plate102	B14	5prime	chromosome_8	-	2522199	?-2522200	Cre08.g372100 & Cre08.g372150	upstream & upstream	intergenic	122 & 1618	281	-	4	yes_nearest_distal_-132	498	100	3	0	3	CAGATCGCTCCAATGAATAGCTCAAGTGCA	0	1	NA	NA	NA	GTTCCACTCAGAGTGCTCACTC	0	1	13.8137	14.2578	- & -	- & -	- & -	- & -	- & -	- & -
LMJ.RY0402.038822	6	0.695032	16	1.88295	14	3.10276	28	5.63194	92	2.92444	C178	F18	plate102	B14	3prime	insertion_cassette_CIB1	+	2	?-3	unknown_chrom	-	-	-	1406	-	10	no	2216	99.4359	1234	7	12	TGGACTCACTAGTCACACGAGCCCTCGTCA	0	1236	87.91	8.39	3.7	ACGCCCTAGGAAGCAATGAGGG	0	1	10.8213	13.6007	-	-	-	-	-	-
LMJ.RY0402.038823	217	25.137	219	25.7729	73	16.1787	89	17.9015	837	28.1102	C178	F19	plate102	B15	3prime	chromosome_6	+	3976818	?-3976819	Cre06.g278194	antisense	intron	463,3453	3989	-	3	no	797	99.3648	3911	25	21	GGGCTCATGAGGTGTGCGGCGGGGGGCTGG	0	3438	86.19	4.86	8.95	CCGTCTCTTGTCAGAGGGCCCC	0	1	8.46034	18.4654	FAP236	Flagellar Associated Protein	Conserved uncharacterized Flagellar Associated Protein; found in the flagellar proteome [PMID: 15998802]	g6337.t1,Cre13.g598000.t1.1,Cre13.g598000.t1.2	-	-
LMJ.RY0402.038825	166	24.4929	129	27.2487	102	16.3162	97	15.7259	652	26.3109	C178	F21	plate102	B17	5prime	chromosome_16	+	7587116	7587116-?	Cre16.g689423	sense	5'UTR	51,3161	6500	-	3	no	679	98.8629	5999	69	4	CGTGGTGCAATGACTGCTCACTAGCTGATG	0	5991	92.17	3.15	4.68	TCATATCTTTAGCAATTCCTAG	0	0	18.2008	11.4636	-	-	-	g16857.t1,Cre01.g071800.t1.1,Cre01.g071800.t1.2	PF00892	PTHR13146
LMJ.RY0402.038827	302	34.9833	286	33.6577	103	22.8274	108	21.7232	1009	33.6107	C178	F22	plate102	B19	3prime	chromosome_3	-	3104436	3104436-?	Cre03.g164800	sense	intron	1349,4486	164	-	4	no	387	38.7097	12	19	5	GTTTCGGCGGCAGGGTTGCGGGATGGCGGG	0	24	14.63	81.71	3.66	TTACGCACCGTCGGCGAGATCC	0	1	10.0244	18.8947	-	-	-	g3378.t2, g3378.t1,Cre03.g164800.t1.1	-	PTHR24359,PTHR24359:SF71
LMJ.RY0402.038827	277	32.0873	305	35.8937	132	29.2546	147	29.5677	1176	39.2857	C178	F22	plate102	B19	3prime	chromosome_3	+	6154153	?-6154154	Cre03.g192000	sense	intron	908,2014	3524	-	3	no	878	93.7843	3244	215	14	TAAGCTGGACAGCATGAAACTGAACACCTG	0	3211	91.12	4.28	4.6	TTGTTAGGACCGTTGGCCGGTC	0	1	9.79831	16.083	SEC13L	COP-II coat subunit, nucleoporin	Hypothetical Conserved Protein. Component of COP-II vesicle coat complex involved in ER-to-Golgi transport. Part of Sec13/31 sub-complex; also found associated with nuclear pore in other organisms.	g3974.t1,Cre03.g192000.t1.1	PF00400	PTHR11024
LMJ.RY0402.038829	48	5.56025	35	4.11895	14	3.10276	17	3.41939	68	2.03716	C178	F24	plate102	B21	3prime	chromosome_4	-	1717799	1717799-?	Cre04.g212550	antisense	3'UTR	5230,721	2823	with-junk	2	no	915	95.5342	2289	107	21	TTGAATCAGATTTGCAATTACCGCCGCTGG	0	2521	89.3	6.91	3.79	CCAAAACGGCCCAACACGTGGC	0	0	2.66196	1.09425	-	-	-	g4727.t1,TTL7	PF03133	PTHR12241
LMJ.RY0402.038829	38	5.60682	17	3.59091	33	5.27878	27	4.37731	68	2.73306	C178	F24	plate102	B21	5prime	chromosome_4	-	1717866	?-1717867	Cre04.g212550	antisense	3'UTR	5297,654	229	with-junk	2	yes_nearest_distal	0	97.6744	42	1	1	GCACGCCCCCACTATAAGATTTCGCAATCC	0	42	NA	NA	NA	TGAGCAACCGTAAAGTAAGTTC	0	0	3.85805	0.940672	-	-	-	-	-	-
LMJ.RY0402.038832	4	0.590191	0	0	0	0	8	1.29698	12	0.449239	C178	G02	plate102	B24	5prime	chromosome_4	-	1561105	?-1561106	Cre04.g213500	sense	intron	975,3251	143	-	5	yes_nearest_distal_-249	0	50	1	1	1	GGACACGCATAATGATGGGTCTATGAGAAG	0	1	NA	NA	NA	GGAATGCCTTGGGGTTGAGACG	0	0	6.85394	5.69629	-	-	-	-	-	-
LMJ.RY0402.038832	2	0.295096	1	0.21123	0	0	9	1.4591	15	0.537931	C178	G02	plate102	B24	5prime	chromosome_8	-	2522089	?-2522090	Cre08.g372100 & Cre08.g372150	upstream & upstream	intergenic	12 & 1728	214	-	4	yes_nearest_distal_-158	787	66.6667	2	1	2	GCCTCAGCGAGCTCCCCGCCGTCACGCAGA	0	1	NA	NA	NA	ACAGAAGTGACACCGATGTTAG	0	0	8.81018	6.42793	- & -	- & -	- & -	- & -	- & -	- & -
LMJ.RY0402.038832	0	0	2	0.235369	0	0	6	1.20684	14	0.589388	C178	G02	plate102	B24	3prime	chromosome_13	-	698155	698155-?	Cre13.g566400 & Cre13.g566450	downstream & upstream	intergenic	31 & 1527	3863	-	5	yes_nearest_distal_+230	0	11.1111	1	8	1	TGGCGAGACGCTAGTGCTGCACAAGATCTA	0	1	NA	NA	NA	AGGCCGATCTGCACGCATTTCG	0	0	11.2285	9.79625	- & -	- & -	- & -	- & -	- & -	- & -
LMJ.RY0402.038832	4	0.463354	3	0.353053	0	0	2	0.402281	10	0.421047	C178	G02	plate102	B24	3prime	insertion_cassette_CIB1	+	7	?-8	unknown_chrom	-	-	-	1768	-	10	no	839	99.0654	1378	13	18	TCACTAGTCACACGAGCCCTCGTCAGAAAC	0	1585	89.65	3.62	6.73	TCATGGCGGATAGGTTGTGCAA	0	0	7.38702	8.92723	-	-	-	-	-	-
LMJ.RY0402.038833	155	17.955	134	15.7697	45	9.97315	42	8.44791	601	19.9826	C178	G03	plate102	C01	3prime	chromosome_7	-	2496598	2496598-?	Cre07.g329500	antisense	CDS	2355,3938	5831	deletion	1	no	930	98.4166	5656	91	24	GTTCAGGTCCAGCGGCGTCAGGTCCACACC	0	5218	89.49	4.44	6.07	TTGACATCCCCTCGACAAGGGT	0	2	11.6602	10.1899	-	Secreted protease and protease inhibitor	Secreted protein, contains two Kazal-type serine protease inhibitor domains (IPR002350) and a protease S8 (subtilase) domain that it probably regulates; the latter is most related to bacterial extracellular proteases	g7665.t1,SUB1, g7665.t2,Cre07.g329500.t1.1,SUB1	PF07648,PF00082	PTHR10795,PTHR10795:SF32
LMJ.RY0402.038833	127	18.7386	79	16.6872	47	7.51826	77	12.4834	473	18.3741	C178	G03	plate102	C01	5prime	chromosome_7	-	2496613	?-2496614	Cre07.g329500	antisense	CDS	2370,3923	535	deletion	1	no	167	99.8081	520	1	2	AAGATCCCCGTCTTCAACATCGACCCGCCC	0	513	95.89	2.43	1.68	GCGGAGAGTAGAGAGTTGATTA	0	2	14.1842	13.6738	-	Secreted protease and protease inhibitor	Secreted protein, contains two Kazal-type serine protease inhibitor domains (IPR002350) and a protease S8 (subtilase) domain that it probably regulates; the latter is most related to bacterial extracellular proteases	g7665.t1,SUB1, g7665.t2,Cre07.g329500.t1.1,SUB1	PF07648,PF00082	PTHR10795,PTHR10795:SF32
LMJ.RY0402.038833	135	19.919	81	17.1096	71	11.3574	81	13.1319	590	23.2997	C178	G03	plate102	C01	5prime	MULTIPLE	?	?	?	gene_unknown	-	-	-	199	-	10	no	nan	nan	0	0	0	CCCGTCAGGCTGTCGTCCCCTTCACTCCGC	-	94	47.24	100	-47.24	CCTTGTTACTTACGGTCTAATA	0	2	13.671	15.996	-	-	-	-	-	-
LMJ.RY0402.038834	38	4.40187	20	2.35369	28	6.20552	21	4.22395	148	4.97104	C178	G04	plate102	C02	3prime	chromosome_6	-	8002739	8002739-?	Cre06.g304000	antisense	CDS	2739,11931	569	-	3	no	193	98.9796	485	5	9	ACCCTCCCCATGCCTTTCCAGCTCCTCCTG	1	458	80.49	18.1	1.41	TGGGCTCGGGCCTGGGCCCTCA	0	1	11.361	37.9567	-	-	-	g7039.t1,Cre06.g304000.t1.1,SRH14	PF00176	PTHR10799:SF152,PTHR10799
LMJ.RY0402.038835	18	2.08509	8	0.941475	8	1.773	1	0.201141	49	1.77427	C178	G05	plate102	C03	3prime	chromosome_9	-	5160294	5160294-?	Cre09.g399067	antisense	3'UTR	5412,1461	86	-	3	no	727	96.5116	83	3	15	TGGCGGTTTAAGAGAATGAGGACAGACAGC	0	47	54.65	26.74	18.6	GCGTCGCCCGTCTTTTGGCTGT	0	0	10.2505	36.0074	-	-	-	g9909.t1,Cre02.g136150.t1.1,Cre02.g136150.t1.2, g9909.t2,Cre02.g136150.t2.1	PF00249	PTHR24683,PTHR24683:SF34
LMJ.RY0402.038840	120	13.9006	103	12.1215	54	11.9678	75	15.0856	230	7.66797	C215	A09	plate102	C08	3prime	chromosome_4	+	1407792	?-1407793	Cre04.g214350	antisense	intron	6504,10032	2246	-	3	no	343	99.4977	2179	11	8	AGGGTGTGTGGGTGCACTAGCAGGTGCTTG	1	1814	80.77	19.15	0.09	ATCCCGCATGTCGGCAGGGGGC	0	0	2.83661	4.132	-	DNA polymerase alpha, catalytic subunit	Homologous to eukaryotic DNA polymerase alpha, catalytic subunit. Involved in DNA replication; a class B polymerase.. See Burgers et al. (2001) (PMID: 11579108). Previously annotated as POLA1	g4690.t1,POLA1	PF12254,PF08996,PF00136,PF03104	PTHR10322,PTHR10322:SF3
LMJ.RY0402.038840	86	12.6891	43	9.08289	91	14.5566	107	17.3471	190	7.72017	C215	A09	plate102	C08	5prime	UNALIGNED	?	?	?	gene_unknown	-	-	-	15	-	10	no	nan	nan	0	0	0	ACACGGGCGTAACAGGTGCTTCGGGTAAGT	-	11	73.33	100	-73.33	GAATGATGGGCGGACTCTCTAA	0	0	4.3376	6.84264	-	-	-	-	-	-
LMJ.RY0402.038847	28	4.13134	22	4.64706	36	5.75866	52	8.43037	132	5.31661	C178	G09	plate102	C15	5prime	chromosome_12	+	4334288	4334288-?	Cre12.g520100	antisense	CDS	6889,4321	1432	-	5	no	517	25	1	3	1	TCGACTCGGCAGCCACGGCCGGTCTAGAAA	1	1	0.07	99.93	0	CGCGTTTGCACAACGGGAGGCC	0	0	15.5074	40.9249	CYG66	-	-	g12816.t1	PF00211	PTHR11920
LMJ.RY0402.038850	4	0.463354	1	0.117684	0	0	6	1.20684	24	0.753157	C178	G10	plate102	C18	3prime	chromosome_15	-	946356	946356-?	Cre15.g639200	sense	CDS/intron	5123,3473	374	-	5	yes_nearest_distal_+230	0	33.3333	1	2	1	ATAGGGCTCGGGCACATGACCATGAAATGT	0	1	NA	NA	NA	GAGCCGAGTCGGCAGCTGATGT	0	0	4.07763	4.85151	-	-	-	-	-	-
LMJ.RY0402.038850	6	0.885287	5	1.05615	10	1.59963	13	2.10759	27	1.05774	C178	G10	plate102	C18	5prime	UNALIGNED	?	?	?	gene_unknown	-	-	-	15	-	10	no	0	0	0	15	0	TCGCCCGCTCGCCGTTGGACTCAGGAGCAA	-	12	80	100	-80	GATTACATTGTCGCCTCGTTTT	0	0	5.24655	5.85147	-	-	-	-	-	-
LMJ.RY0402.038850	6	0.695032	2	0.235369	2	0.443251	2	0.402281	19	0.602234	C178	G10	plate102	C18	3prime	insertion_cassette_CIB1	-	1242	1242-?	unknown_chrom	-	-	-	1567	-	10	no	656	99.6109	1536	6	10	GATCCTCCAGGTCAACCGAGCCTTCAGCGA	0	1365	87.11	5.42	7.47	GCAAAGTCCGGTGTGACGCGTA	0	0	4.13063	5.07746	-	-	-	-	-	-
LMJ.RY0402.038851	11	1.27422	5	0.588422	12	2.65951	5	1.0057	47	1.66008	C178	G11	plate102	C19	3prime	chromosome_3	-	7878064	7878064-?	Cre03.g202550	sense	intron	3825,3598	10631	-	3	no	965	99.4014	9964	60	69	CCTGGATTTGGGCCTCCTTCTCACTGCTAA	0	9535	89.69	3.18	7.13	GGAACGTCTGAGAGCGGGAGGC	0	0	15.8743	25.1335	-	Exostosin-like glycosyltransferase	Belongs to the family of exostosin-like glycosyltransferases	g4269.t1,ELG11	PF03016	PTHR11062,PTHR11062:SF15
LMJ.RY0402.038851	38	5.60682	25	5.28075	22	3.51918	14	2.26971	124	4.7449	C178	G11	plate102	C19	5prime	insertion_cassette_CIB1	+	2223	2223-?	unknown_chrom	-	-	-	10089	-	10	no	2128	99.7182	9908	28	19	GTTGGACTCAGGAGCAACTAGTCTGCCAGA	0	9681	95.96	1.49	2.56	AAACGTGGACGTATCATCGAAT	0	0	27.3421	36.356	-	-	-	-	-	-
LMJ.RY0402.038853	46	5.32858	57	6.70801	24	5.31901	42	8.44791	129	4.29582	C178	G12	plate102	C21	3prime	chromosome_2	-	4028890	4028890-?	Cre02.g097200	sense	intron	1965,2011	112299	deletion	1	no	560	96.1005	103431	4197	110	TGGTATGGAGCTAGGGGGGCCGCACACGCT	0	104617	93.16	1.88	4.96	GGGGTTCGATAGCGACAAGGTG	0	0	14.098	28.2748	-	Scavenger receptor cysteine rich (SRCR) protein	Scavenger receptor cysteine-rich protein; contains ligand-binding SRCR domain found in speract/scavenger receptor (PMID: 14995912)	g1975.t1,SRR14	-	-
LMJ.RY0402.038853	36	5.31172	33	6.97059	46	7.35829	69	11.1865	153	5.98764	C178	G12	plate102	C21	5prime	chromosome_2	-	4028894	?-4028895	Cre02.g097200	sense	intron	1961,2015	340	deletion	1	no	48	97.0588	198	6	2	CTCAGCACCAACGCTTTCTGCTGGGCACGC	0	193	56.76	40.29	2.94	CGCGAAAGCCTGTTAGGAACCC	0	0	16.1416	34.0316	-	Scavenger receptor cysteine rich (SRCR) protein	Scavenger receptor cysteine-rich protein; contains ligand-binding SRCR domain found in speract/scavenger receptor (PMID: 14995912)	g1975.t1,SRR14	-	-
LMJ.RY0402.038862	191	28.1816	101	21.3342	234	37.4313	208	33.7215	613	24.3247	C178	G14	plate102	D06	5prime	chromosome_11	-	1681380	?-1681381	Cre11.g467779	antisense	intron	400,10882	106	-	3	no	175	99.0741	107	1	1	AACCGCCGCATGCAGCTCGCTTACGCTCTT	0	101	95.28	0.94	3.77	ACAACGGCTCTGATAGTCGCTT	0	1	3.50958	4.27115	-	-	-	g11709.t1,Cre22.g762950.t1.1	PF02838,PF00728	PTHR22600
LMJ.RY0402.038863	75	11.0661	56	11.8289	41	6.55848	38	6.16065	297	11.7921	C215	A11	plate102	D07	5prime	chromosome_1	-	2398757	?-2398758	Cre01.g013250	sense	intron	3439,1491	1745	-	5	yes_nearest_distal_-249	0	20	1	4	1	CCCTGGGTACACGCAGCCTCACACCGTACC	0	1	NA	NA	NA	AGCAGAGCGTGAACAATTTTT	0	2	5.41612	7.56026	-	-	-	-	-	-
LMJ.RY0402.038871	7	0.81087	19	2.236	11	2.43788	8	1.60913	23	0.778231	C178	G15	plate102	D15	3prime	chromosome_7	+	1348801	?-1348802	Cre07.g322350	sense	CDS	12366,4087	8603	duplication	1	no	732	98.5069	8445	128	37	GTCGAGGTAAGCTTCGCTGTCACTGTCAAA	0	7661	89.05	4.34	6.61	GGCACGGAGGTTCGCAGCTACG	0	2	9.97406	9.29511	-	-	-	g7447.t1	PF00069,PF07714	PTHR23257
LMJ.RY0402.038871	8	0.926709	2	0.235369	10	2.21626	0	0	21	0.78239	C178	G15	plate102	D15	3prime	chromosome_7	-	1348805	1348805-?	Cre07.g322350	antisense	CDS	12370,4083	10789	duplication	1	no	576	99.1156	10198	91	37	CGACGCAGCAGCTCGGGCGCCTGAAGTCAC	0	9797	90.81	3.99	5.21	CTAGGATGTGCGCCTGCACGAT	0	2	11.6364	9.92123	-	-	-	g7447.t1	PF00069,PF07714	PTHR23257
LMJ.RY0402.038877	37	5.45927	28	5.91444	32	5.11881	49	7.944	111	4.36411	C178	G20	plate102	D21	5prime	chromosome_5	+	1721745	1721745-?	Cre05.g242750	antisense	intron	7472,3762	105	deletion	1	no	851	100	105	0	2	GGTCAAGTGAACTTGGAGCCGCAGCGGCTG	0	99	94.29	1.9	3.81	GCCCGTTTGGTTGACCGGAGAG	0	2	10.5477	25.0406	-	-	-	g5295.t1	PF00082,PF02225	PTHR10795,PTHR10795:SF112
LMJ.RY0402.038877	45	5.21274	32	3.7659	17	3.76763	18	3.62053	81	2.74088	C178	G20	plate102	D21	3prime	chromosome_5	+	1721789	?-1721790	Cre05.g242750	antisense	intron	7428,3806	2960	deletion	1	no	627	99.8617	2888	4	9	CTCAGCTGCATTCATGTGGAAATAAAGTGT	0	2682	90.61	3.85	5.54	TAATGGCGCGTGCGGGACGGAG	0	2	6.84214	17.0636	-	-	-	g5295.t1	PF00082,PF02225	PTHR10795,PTHR10795:SF112
LMJ.RY0402.038882	109	16.0827	114	24.0802	76	12.1572	57	9.24098	467	18.696	C178	G22	plate102	E02	5prime	chromosome_1	+	4110539	4110539-?	Cre01.g026950	antisense	CDS	1106,4950	117	-	3	no	407	98.2906	115	2	1	CCGCGGGGGCTAGGACCGCAGAGGTGGGGC	0	103	88.03	2.56	9.4	GGCCAGGCGAGCTAGAGGTTTC	0	0	3.27909	36.2036	-	-	-	g617.t1,Cre01.g026950.t1.1	-	-
LMJ.RY0402.038882	136	15.754	140	16.4758	49	10.8597	41	8.24677	456	14.9255	C178	G22	plate102	E02	3prime	chromosome_2	+	723899	?-723900	Cre02.g078400	antisense	CDS	2277,4739	933	-	5	yes_nearest_distal_-230	0	91.6031	120	11	1	ATTTGACAGGCAGGGACGCCCCCACCCACC	0	109	NA	NA	NA	CTGCTCTACAAAAGTGCGCGGA	0	0	4.10696	29.7278	-	-	-	-	-	-
LMJ.RY0402.038882	133	19.6239	121	25.5588	116	18.5557	99	16.0501	613	24.2879	C178	G22	plate102	E02	5prime	chromosome_2	-	3312164	?-3312165	Cre02.g095087	antisense	3'UTR	3907,1752	42	-	5	yes_nearest_distal_-249	0	100	1	0	1	GGTAGTCAACGCTTACTATCATGGTAGTAT	0	1	NA	NA	NA	GCGATGCAATCTGCATTAACTA	0	0	6.21669	59.0038	-	-	-	-	-	-
LMJ.RY0402.038883	36	4.17019	26	3.05979	15	3.32438	21	4.22395	125	4.24163	C178	G23	plate102	E03	3prime	chromosome_7	-	4263661	4263661-?	Cre07.g341750	antisense	5'UTR	281,2408	4073	-	3	no	833	98.7714	3859	48	26	GCCCGCGATGTAAGGCCAGTCTGCCAGGCA	0	3557	87.33	6.87	5.79	GGCCGACAGGATCACTGAGAGT	0	0	12.9128	36.1375	-	-	-	g7953.t1,Cre07.g341750.t1.1	-	-
LMJ.RY0402.038883	5	0.579193	0	0	0	0	0	0	14	0.470381	C178	G23	plate102	E03	3prime	chromosome_11	+	314123	?-314124	Cre11.g467564	sense	intron	495,2977	6863	-	3	no	419	88.9279	6080	757	18	TCTTGCAGCGTGTCCCGCGTGGCCCCTGTG	0	6044	88.07	3.9	8.03	CGGTTCTTGGTCCGGGGTGGGC	0	0	2.48726	4.27886	-	ARF-like GTPase	ARF-like 16, a member of the ARF/Sar1 GTPase family. Orthologs in a wide array of eukaryotes (ARL16 in human) but function yet to be determined	g11493.t1,Cre18.g750150.t1.1,ARL16	PF00025	PTHR11711,PTHR11711:SF56
LMJ.RY0402.038888	10	1.15839	6	0.706106	9	1.99463	6	1.20684	46	1.53481	C178	G24	plate102	E08	3prime	chromosome_12	+	7298149	?-7298150	Cre12.g557500	antisense	3'UTR	13655,33	86	-	3	no	628	100	30	0	1	GCGATACGTTAACAGCCTGGCATCCTGGCG	0	23	26.74	69.77	3.49	CCCCGGGTTGGCACCCGGTCCG	0	1	1.18192	1.10076	-	-	-	g13379.t1	PF00233	PTHR11347:SF75,PTHR11347
LMJ.RY0402.038891	132	15.2907	120	14.1221	68	15.0705	71	14.281	376	12.686	C197	B04	plate102	E11	3prime	chromosome_7	-	2054959	2054959-?	Cre07.g325762	antisense	intron	6914,3598	270	-	5	yes_nearest_distal_+230	0	100	1	0	1	CGCGCGCCGCCGCGCCCTCCCACCTGCGCC	0	1	NA	NA	NA	GCCAGGGCGGTGCAGAGATGTG	0	0	5.53812	6.72467	-	-	-	-	-	-
LMJ.RY0402.038894	64	9.44306	37	7.81551	57	9.11788	55	8.91674	291	11.5042	C178	H01	plate102	E14	5prime	chromosome_10	+	2814800	2814800-?	Cre10.g439350	sense	3'UTR	2586,436	937	-	5	yes_nearest_distal_+249	0	100	1	0	1	GGGGAATCCCTGCCCTCAGCACTCCAGCCC	0	1	NA	NA	NA	CAGATGCATTGGTTTGTCCATT	0	0	9.27322	16.3474	-	-	-	-	-	-
LMJ.RY0402.038899	0	0	1	0.21123	0	0	0	0	0	0	C178	H02	plate102	E19	5prime	chromosome_8	+	1729648	1729648-?	Cre08.g366101	sense	CDS	796,21866	19984	deletion	1	no	1411	99.6863	19068	60	23	GCCGCATGGGCCCCAGCGCCGGCGCGGAGG	0	18064	90.39	3.07	6.54	TAAATAATGGTACTTTGCAAA	0	0	21.2498	34.0937	-	-	-	g8579.t1,Cre08.g366100.t1.3	PF00023,PF06985	PTHR24123,PTHR24123:SF297
LMJ.RY0402.038899	194	22.4727	154	18.1234	64	14.184	90	18.1027	630	20.7268	C178	H02	plate102	E19	3prime	chromosome_8	+	1729661	?-1729662	Cre08.g366101	sense	CDS	809,21853	2708	deletion	1	no	473	37.2015	888	1499	54	AGAGGCGCTGCCGCTGGGCTCGTTGCCGGA	0	2462	90.92	3.18	5.91	CGATCAGTTCTCTGTATGAGAT	0	0	17.6148	25.3729	-	-	-	g8579.t1,Cre08.g366100.t1.3	PF00023,PF06985	PTHR24123,PTHR24123:SF297
LMJ.RY0402.038901	157	18.1867	144	16.9465	44	9.75152	65	13.0741	298	10.2614	C197	B05	plate102	E21	3prime	chromosome_7	-	3867041	3867041-?	Cre07.g338900	sense	3'UTR	7737,789	328	-	4	yes_nearest_distal_+88	369	77.4704	196	57	5	GCACGGGCGCACAGCAGCTGGGCGGAGGAG	0	71	NA	NA	NA	TCTAGATTGGATCACCAGATGC	0	1	2.68533	0.4396	-	-	-	-	-	-
LMJ.RY0402.038902	47	6.93475	23	4.85829	34	5.43874	32	5.18792	213	8.44046	C178	H04	plate102	E22	5prime	chromosome_2	-	58971	?-58972	Cre02.g073500	sense	CDS	3894,442	6411	-	3	no	1192	96.1532	5699	228	6	TTGCCGCTGTGGACCTGCGCAACTCCGGCA	0	5174	80.71	9.72	9.58	GGGACCGGCGTTGCCCGGAGGA	0	0	12.8208	12.7129	FAP241	Flagellar Associated Protein	Flagellar Associated Protein, found in the flagellar proteome [PMID: 15998802]	g1301.t1	-	-
LMJ.RY0402.038902	7	0.81087	11	1.29453	2	0.443251	5	1.0057	41	1.27998	C178	H04	plate102	E22	3prime	chromosome_2	+	573970	?-573971	Cre02.g077600	antisense	intron	6156,10290	6759	-	3	no	308	98.3193	5850	100	18	GTTGCGCAACGACAGTGTATGTGTGTGCAT	0	6273	92.81	3.27	3.92	ACACGTGGCGTACAGGGCTAAAT	0	0	12.807	10.287	FAP51	Flagellar Associated Protein	Flagellar Associated Coiled-Coil Protein, found in the flagellar proteome [PMID: 15998802]	g1399.t1,Cre02.g077600.t1.1	-	-
LMJ.RY0402.038907	135	15.6382	105	12.3569	136	30.1411	185	37.211	707	24.5669	C178	H06	plate102	F03	3prime	chromosome_12	-	980658	980658-?	Cre12.g491952	sense	CDS	15577,5267	283	-	5	yes_nearest_distal_+230	0	60	3	2	1	GCCCTCGCCTCCCCCGCCCGACCCGCTTCC	0	3	NA	NA	NA	TCCTCGGGCACAGGGTGCGCGC	0	2	29.8485	13.2053	-	-	-	-	-	-
LMJ.RY0402.038907	35	5.16417	34	7.18182	60	9.59777	46	7.45763	117	4.7136	C178	H06	plate102	F03	5prime	insertion_cassette_CIB1	+	1709	1709-?	unknown_chrom	-	-	-	5161	-	10	no	1631	99.7203	4991	14	32	CCAGCCCCTAGCGCGAAAGCCTCCGAGCTG	1	3269	63.34	36.52	0.14	GAGCGATATCTTCTATCAATGA	0	2	12.3263	9.60608	-	-	-	-	-	-
LMJ.RY0402.038910	0	0	0	0	0	0	0	0	0	0	C197	B06	plate102	F06	3prime	chromosome_2	-	5480782	5480782-?	Cre02.g108050	antisense	5'UTR	55,2497	191	-	5	yes_nearest_distal_+230	0	100	1	0	1	GGCACACTGGCATGACCCTGCCGGATCGAA	0	1	NA	NA	NA	CATCTCGTGCCGCAATAAGGC	2	1	0.712433	1.23715	-	-	-	-	-	-
LMJ.RY0402.038910	243	28.1488	196	23.0661	63	13.9624	123	24.7403	686	23.7349	C197	B06	plate102	F06	3prime	chromosome_3	+	8785758	?-8785759	Cre03.g205697	sense	intron	6806,4340	5794	-	5	yes_nearest_distal_-230	0	95	456	24	1	GGGCGGGAGGGTGCAAGGGCGGCCCGGGGC	0	432	NA	NA	NA	CGCGCCCCAGTGTAATAGGCCA	0	1	58.5714	27.08	-	-	-	-	-	-
LMJ.RY0402.038910	1	0.115839	0	0	1	0.221626	0	0	6	0.183985	C197	B06	plate102	F06	3prime	UNALIGNED	?	?	?	gene_unknown	-	-	-	64	-	10	no	0	0	0	37	0	AGATCGGAAGAGCGTCGTGTAGGGAAAGAG	-	61	95.31	100	-95.31	ACCTGAAGTGACGCCACGGACC	0	1	0.821392	1.00164	-	-	-	-	-	-
LMJ.RY0402.038910	47	6.93475	16	3.37968	11	1.75959	20	3.24245	100	3.90237	C197	B06	plate102	F06	5prime	insertion_cassette_CIB1	+	2223	2223-?	unknown_chrom	-	-	-	4761	-	10	no	2133	98.716	4613	60	45	GTTGGACTCAGGAGCAACTAGTCTGCCAGA	0	4491	94.33	2.75	2.92	CACATCCCGCCTACTTATATTG	0	1	16.242	3.01771	-	-	-	-	-	-
LMJ.RY0402.038913	206	23.8628	213	25.0668	150	33.2438	288	57.9285	1369	46.299	C178	H09	plate102	F09	3prime	chromosome_2	+	2436658	?-2436659	Cre02.g091550	sense	intron	1736,768	19816	-	5	yes_nearest_distal_-230	0	4.69702	686	13919	1	GTTTGAGGTGATAAAGTCGGTCGCGCAGTT	0	668	NA	NA	NA	AGGCCGGCCGACATGGGGAGAT	0	0	25.9563	14.357	-	-	-	-	-	-
LMJ.RY0402.038913	239	27.6854	227	26.7143	170	37.6763	342	68.7901	1437	48.4783	C178	H09	plate102	F09	3prime	insertion_cassette_CIB1	+	587	?-588	unknown_chrom	-	-	-	10537	-	10	no	1549	99.2892	9639	69	83	CTTAAAATGGCCAGGTAAGTCGACGAGCAA	0	9275	88.02	4.93	7.05	TCGTGCCATGGGTCGTGCGTGC	0	0	23.9308	13.6411	-	-	-	-	-	-
LMJ.RY0402.038918	66	9.73816	50	10.5615	108	17.276	106	17.185	226	8.83862	C215	A17	plate102	F14	5prime	chromosome_11	+	1152942	1152942-?	Cre11.g467685	antisense	3'UTR	1623,683	5227	-	5	yes_nearest_distal_+249	0	99.8163	4889	9	1	AGGCAAGATGATGCATGGCTCTGTCAACAG	0	4713	NA	NA	NA	CCCCGTGTTAGGCCATTCTCAA	0	2	2.74765	0.46425	-	-	-	-	-	-
LMJ.RY0402.038934	26	3.83624	24	5.06952	25	3.99907	26	4.21518	118	4.71306	C178	H13	plate102	G06	5prime	chromosome_14	+	798602	798602-?	Cre14.g613050 & Cre14.g613075	antisense & antisense	intron|outside_mRNA & 3'UTR	2223,9871 & 2223,1063	23	-	3	no	665	100	22	0	3	GGGAGCGGTGGTGGGTGGGCGGGGTTGAGG	1	3	13.04	86.96	0	CGTCACTGCGGGGTGGGATATT	0	1	8.21756	45.6378	- & -	- & -	- & -	g14772.t2, g14772.t1 & g14773.t1,Cre14.g613050.t3.1	- & -	- & -
LMJ.RY0402.038934	13	1.91812	14	2.95722	34	5.43874	28	4.53943	99	3.7572	C178	H13	plate102	G06	5prime	chromosome_16	+	3062404	3062404-?	Cre16.g665100 & Cre16.g665200	upstream & downstream	intergenic	249 & 1426	308	-	4	yes_nearest_distal_+114	113	100	199	0	5	CCATCGCGCCAGACAAGCTCGACCGACTCA	0	32	NA	NA	NA	CGTTCTCGAGACGCCCCCGGCA	0	1	9.09809	48.7401	- & -	- & -	- & -	- & -	- & -	- & -
LMJ.RY0402.038936	61	9.00042	35	7.39305	69	11.0374	44	7.13339	188	7.29027	C215	A18	plate102	G08	5prime	chromosome_3	+	3207509	3207509-?	Cre03.g165450	sense	intron	10133,2779	6	with-junk	2	yes_nearest_distal	51	100	2	0	2	GGAGGAGGAGGCGCACACTTCCCACGCGTA	0	1	NA	NA	NA	CCTGTGTCGTCGGGGAATCCAA	0	1	13.1813	37.4915	-	-	-	-	-	-
LMJ.RY0402.038936	40	4.63354	45	5.29579	31	6.87039	35	7.03992	158	5.39375	C215	A18	plate102	G08	3prime	chromosome_3	+	3207528	?-3207529	Cre03.g165450	sense	intron	10152,2760	3363	with-junk	2	no	265	95.8138	3067	134	21	GTGCCCTGATAGGGAGGAGGCGGGGGTTGG	0	2890	85.94	6.13	7.94	TTCGTGAACCTCGTGCGTCGTA	0	1	10.1054	26.2377	-	-	-	g3394.t1	PF00023	PTHR24188
LMJ.RY0402.038938	38	4.40187	38	4.472	26	5.76226	32	6.4365	111	3.65639	C178	H14	plate102	G10	3prime	chromosome_6	-	1860865	1860865-?	Cre06.g263000	sense	3'UTR	5333,313	6389	-	3	no	910	98.905	6142	68	47	ACGCAATTGGCTAGCGCTTATTGTAATGGA	0	5749	89.98	4.51	5.51	GTTTTGTGGTCCGGAACGGGTG	0	0	17.1503	57.7743	-	-	-	g5908.t1	-	-
LMJ.RY0402.038943	36	4.17019	24	2.82442	13	2.88113	16	3.21825	94	3.21514	C178	H15	plate102	G15	3prime	chromosome_1	+	1465344	?-1465345	Cre01.g007500	antisense	intron	5293,6963	1548	-	3	no	238	97.6959	1484	35	5	ACCCGACTAGACCAAGACCCAGCCCGCCCA	0	1399	90.37	5.3	4.33	GGTGGTACCATCGTGACGCGCG	0	0	5.74229	29.0185	-	-	-	g194.t2,NSS1, g194.t1,NSS1	PF00474	PTHR11819,PTHR11819:SF4
LMJ.RY0402.038943	35	5.16417	22	4.64706	22	3.51918	26	4.21518	135	5.43268	C178	H15	plate102	G15	5prime	chromosome_17	+	7015077	7015077-?	Cre17.g746597	sense	intron	1632,7852	126	-	5	yes_nearest_distal_+249	0	50	1	1	1	AAGGAGGCCGCGGTCTTCGGGGGAAGGAGT	0	1	NA	NA	NA	GGTACAAGAAGCCATCGCTCCA	0	0	9.32842	43.3143	-	-	-	-	-	-
LMJ.RY0402.038944	15	1.73758	7	0.82379	13	2.88113	22	4.42509	20	0.689459	C197	B07	plate102	G16	3prime	chromosome_6	-	7438220	7438220-?	Cre06.g299926	sense	CDS	395,829	2230	deletion	1	no	972	99.4508	2173	12	29	CGACGGGATTCCCTCCCAAATCCCGTCTCT	0	1782	79.91	8.57	11.52	AAGGATGGCCTGGCAGGTGTGG	0	0	18.4148	56.0324	-	-	-	g6937.t1	-	-
LMJ.RY0402.038944	5	0.737739	8	1.68984	26	4.15904	36	5.83641	21	0.843736	C197	B07	plate102	G16	5prime	chromosome_6	-	7438230	?-7438231	Cre06.g299926	sense	CDS	385,839	412	deletion	1	no	1112	98.8372	255	3	5	CGAAGCTGTCCCGACGGTGGGCTGCAAGGG	0	232	56.31	39.32	4.37	TATTATTAAGCTTATTTTTTCC	0	0	27.9998	75.9078	-	-	-	g6937.t1	-	-
LMJ.RY0402.038945	94	10.8888	84	9.88548	14	3.10276	29	5.83308	343	11.4809	C178	H16	plate102	G17	3prime	chromosome_17	-	2129552	2129552-?	Cre17.g712550	antisense	3'UTR	2747,5	25494	deletion	1	no	950	98.6867	24422	325	125	GTACGGGGGGATTCGCCACCTCACGGGACG	0	21159	83	7.25	9.76	GCGGAATAACGTCGAGCTACG	0	0	38.1761	72.3673	-	-	-	g17254.t1,Cre17.g712550.t1.1	-	-
LMJ.RY0402.038945	80	11.8038	46	9.71658	42	6.71844	24	3.89094	331	12.9033	C178	H16	plate102	G17	5prime	chromosome_17	-	2129564	?-2129565	Cre17.g712550 & Cre17.g712600	downstream & downstream	intergenic	7 & 93	19269	deletion	1	no	1199	99.3111	18308	127	35	CACAAATACAAAAGGGGCAAAGCAAGTCCG	0	17378	90.19	3.7	6.11	GTTATTAAACGCCTCCCCTGAT	0	0	56.6236	98.9716	- & -	- & -	- & -	g17254.t1,Cre17.g712550.t1.1 & g17255.t1,Cre17.g712600.t1.1	- & -	- & -
LMJ.RY0402.038946	89	10.3096	130	15.299	49	10.8597	52	10.4593	254	8.59476	C178	H17	plate102	G18	3prime	chromosome_7	-	5874635	5874635-?	Cre07.g353750	antisense	intron	936,2446	720	-	3	no	230	99.1608	709	6	8	GGAGTTAAAGGACACGCAGCGCGCCAGATG	0	690	95.83	1.11	3.06	GTATACAACTTTGGATGCTTCG	0	1	7.09492	31.5447	MMP10	Metalloproteinase of VMP family	Belongs to the large VMP-family of metalloproteinases (identified in Volvox); the binding site of the catalytic metal ion in VMPs is QExxHxxGxxH not HExxHxxGxxH, therefore VMPs prefer copper for activity rather than zinc; extracellular matrix glycoprotein	g8229.t1,Cre07.g353750.t1.1	PF05548	-
LMJ.RY0402.038946	114	16.8205	73	15.4198	70	11.1974	68	11.0243	239	9.42287	C178	H17	plate102	G18	5prime	insertion_cassette_CIB1	+	1285	1285-?	unknown_chrom	-	-	-	20	-	10	no	49	100	1	0	1	GCCAGGAGGCGCTCGCCGCTCCAGCCTTTA	0	1	5	95	0	CGTCACGCTCACGTGGGCGCGT	0	1	7.91584	40.4283	-	-	-	-	-	-
LMJ.RY0402.038947	18	2.08509	7	0.82379	6	1.32975	12	2.41369	30	1.03405	C178	H18	plate102	G19	3prime	chromosome_1	+	4965437	?-4965438	Cre01.g034325	antisense	3'UTR	1761,1237	1513	-	3	no	487	98.0205	1436	29	12	ATCTTCGCAATCTGGCTTCCTGCCGCGTTG	0	1330	87.9	6.41	5.68	TCGATGTTCCGGTCCTGCGGAG	0	0	4.02764	5.30286	-	-	-	g774.t1,Cre01.g034342.t1.2	-	-
LMJ.RY0402.038949	178	26.2635	114	24.0802	170	27.1937	142	23.0214	367	14.662	C215	A19	plate102	G21	5prime	chromosome_1	-	3089570	?-3089571	Cre01.g019150 & Cre01.g019200	downstream & upstream	intergenic	263 & 505	1650	-	5	yes_nearest_distal_-249	0	7.69231	1	12	1	TTGTGTTCACTGCTTCATCCTTTAGAACAT	0	1	NA	NA	NA	CTCAATTCACGTCGATGCTGAG	0	0	37.1909	76.874	- & -	- & -	- & -	- & -	- & -	- & -
LMJ.RY0402.038949	1	0.115839	0	0	0	0	1	0.201141	0	0	C215	A19	plate102	G21	3prime	UNALIGNED	?	?	?	gene_unknown	-	-	-	16	-	10	no	0	0	0	16	0	TGTTGGACTCACTAGTCACACGAGCCCTCG	-	10	62.5	100	-62.5	ACTAAAGCCGCCATCGACCGAC	2	1	0.118739	0.115153	-	-	-	-	-	-
LMJ.RY0402.038950	181	26.7062	133	28.0936	133	21.2751	127	20.5896	699	27.1761	C178	H19	plate102	G22	5prime	chromosome_15	-	1158893	?-1158894	Cre15.g641150	sense	3'UTR	25236,300	230	-	3	no	566	100	60	0	2	TTCCTCACGGCTCCTCCTCCCCACTCCCTC	0	55	23.91	74.78	1.3	TGTACGATTGTAACATTTTAAC	0	1	25.3516	42.9217	-	-	-	g15457.t1	-	-
LMJ.RY0402.038961	52	6.02361	46	5.41348	18	3.98926	13	2.61483	65	2.15777	C178	H20	plate102	H09	3prime	chromosome_9	+	6764583	?-6764584	Cre09.g409300	sense	intron	4889,1676	834	-	5	yes_nearest_distal_-230	0	100	1	0	1	GTCGTCTGGGCGGGCTTTCGATTCGTTTTT	0	1	NA	NA	NA	TACCGCCGGCCGAAGAGGAGGG	0	0	0.893246	1.99571	-	-	-	-	-	-
LMJ.RY0402.038965	76	8.80373	99	11.6507	30	6.64877	39	7.84449	271	9.25653	C178	H22	plate102	H13	3prime	chromosome_3	-	2800872	2800872-?	Cre03.g162150	antisense	3'UTR	9342,394	13881	-	3	no	577	97.5409	13129	331	49	CCGAGATGCTTACCAAAGTCCTCTAACTAA	0	12650	91.13	2.55	6.32	GGCGGCTACGGCCAGGGTTAGC	0	0	15.7527	5.81593	-	-	-	g3323.t1	-	-
LMJ.RY0402.038965	117	13.5531	107	12.5922	40	8.86502	48	9.65475	348	11.438	C178	H22	plate102	H13	3prime	UNALIGNED	?	?	?	gene_unknown	-	-	-	236	-	10	no	0	0	0	16	0	CCCACTAGATCGGAAGAGCGTCGTGTAGGG	-	65	27.54	100	-27.54	GAATACGTAGCGGCGCTCCCGG	0	0	19.467	6.87078	-	-	-	-	-	-
LMJ.RY0402.038966	113	13.0898	148	17.4173	62	13.7408	116	23.3323	292	9.56655	C197	B08	plate102	H14	3prime	chromosome_1	-	5589802	5589802-?	Cre01.g039702	sense	3'UTR	7481,406	8327	-	3	no	227	86.6422	3535	545	16	GAGCAGATGCGGTTGTCGCGGTCATCTAGA	1	7294	87.59	11.41	1	TGCGAGGGCTCAGTCGCGGGGG	0	0	5.92015	2.80136	-	-	-	g887.t1	-	-
LMJ.RY0402.038967	17	1.96926	12	1.41221	9	1.99463	17	3.41939	101	3.49676	C178	H23	plate102	H15	3prime	chromosome_3	-	8060257	8060257-?	Cre03.g201300	antisense	intron	2462,2370	310	with-junk	2	no	873	99.0323	307	3	10	GGGGCCGGGAAAGGCGGGCGCTGAGGGACG	1	20	6.45	90.32	3.23	CGGATTTCACGGCGGGAGTCC	0	1	3.0139	4.03504	-	-	-	g4299.t1	PF01082,PF03712,PF03351	PTHR10157:SF15,PTHR10157
LMJ.RY0402.038967	11	1.62303	5	1.05615	14	2.23948	30	4.86367	112	4.45434	C178	H23	plate102	H15	5prime	chromosome_3	-	8060411	?-8060412	Cre03.g201300	antisense	CDS	2616,2216	931	with-junk	2	yes_nearest_distal	536	99.7828	919	2	4	CGCCGAACGTGTGCCCCGGCACCTGCACCT	0	35	NA	NA	NA	CGGAGTCTCTCCACATCGGAAA	0	0	4.43388	5.93093	-	-	-	-	-	-
LMJ.RY0402.038968	10	1.15839	15	1.76526	9	1.99463	8	1.60913	58	1.94792	C178	H24	plate102	H16	3prime	chromosome_12	-	5387670	5387670-?	Cre12.g529850	antisense	intron	2065,9225	3091	perfect	1	no	814	98.5404	3038	45	23	CCGTGCTAAAGACGGGGCAAGGCAACTATT	0	2829	91.52	2.69	5.79	GGAATGTGGTTTTGTTGCGTTC	0	0	10.259	5.48283	-	-	-	g13045.t1	-	-
LMJ.RY0402.038968	4	0.590191	9	1.90107	11	1.75959	21	3.40457	38	1.46324	C178	H24	plate102	H16	5prime	chromosome_12	-	5387670	?-5387671	Cre12.g529850	antisense	intron	2065,9225	13507	perfect	1	no	900	99.3763	12429	78	11	CGCGTATGACATGCGCTAGTACGGCGCTCA	0	10986	81.34	5.96	12.7	ACGATGATAATGCCTAACAAAA	0	0	11.6618	4.52685	-	-	-	g13045.t1	-	-
LMJ.RY0402.038973	17	1.96926	17	2.00063	26	5.76226	21	4.22395	122	4.41611	C178	I02	plate102	H21	3prime	chromosome_4	-	2000080	2000080-?	Cre04.g218800	sense	3'UTR	3842,910	1910	deletion	1	no	892	98.6709	1856	25	14	TACGGTCTTCGTCGGAGCAGCACTACGCTG	0	1740	91.1	3.04	5.86	ACCCTTAAAAGCTATGCCGTCT	0	1	9.69243	17.3881	-	Truncated hemoglobin	Truncated hemoglobin, plastid-located. Orthologous to C. eugametos LI637 and LI410 [PMID: 8177215, PMID: 10563822]; Truncated hemoglobins (trHbs) are a family of oxygen-binding heme proteins found in cyanobacteria, other eubacteria and unicellular eukaryo	g4769.t1,THB3	PF01152	-
LMJ.RY0402.038973	21	3.0985	12	2.53476	19	3.03929	35	5.67429	107	4.09983	C178	I02	plate102	H21	5prime	chromosome_4	-	2000106	?-2000107	Cre04.g218800	sense	3'UTR	3816,936	1200	deletion	1	no	697	99.1525	936	8	4	TTAGAAAGCATTTCAAGCATTGCATACCAC	0	943	78.58	17.08	4.33	CAGGTACCTAAATTCGCTGTAC	0	1	11.4222	21.7106	-	Truncated hemoglobin	Truncated hemoglobin, plastid-located. Orthologous to C. eugametos LI637 and LI410 [PMID: 8177215, PMID: 10563822]; Truncated hemoglobins (trHbs) are a family of oxygen-binding heme proteins found in cyanobacteria, other eubacteria and unicellular eukaryo	g4769.t1,THB3	PF01152	-
LMJ.RY0402.038973	15	1.73758	16	1.88295	11	2.43788	22	4.42509	71	2.45625	C178	I02	plate102	H21	3prime	insertion_cassette_CIB1	+	0	?-1	unknown_chrom	-	-	-	2658	-	10	no	2139	99.7076	2387	7	16	GTTGGACTCACTAGTCACACGAGCCCTCGT	0	2324	87.43	7.3	5.27	GTCCATGCGCCGTCCGGTGGCC	0	1	7.96751	12.3069	-	-	-	-	-	-
LMJ.RY0402.038973	17	2.50831	10	2.1123	27	4.319	28	4.53943	141	5.51392	C178	I02	plate102	H21	5prime	insertion_cassette_CIB1	+	2223	2223-?	unknown_chrom	-	-	-	6041	-	10	no	2137	99.7077	5799	17	14	GTTGGACTCAGGAGCAACTAGTCTGCCAGA	0	5515	91.29	3.44	5.26	ACCCACCCCGAATGGCATCGTC	0	1	13.4744	20.9933	-	-	-	-	-	-
LMJ.RY0402.038978	349	51.4942	237	50.0615	203	32.4725	267	43.2867	1129	44.2688	C178	I03	plate102	I02	5prime	chromosome_3	-	733521	?-733522	Cre03.g146127	antisense	CDS	568,2516	4001	-	3	no	444	98.5255	3742	56	8	CTACATCACGGCGACAAGTACATTGACCCC	0	3483	87.05	6.9	6.05	AGTATGGATCGCCTGACTAAGC	0	0	23.5468	21.5091	FAP96	Flagellar Associated Protein	Flagellar Associated Protein of unknown function, found in the flagellar proteome [PMID: 15998802]	g2971.t1,Cre01.g060800.t1.1,Cre01.g060800.t1.2	-	-
LMJ.RY0402.038978	301	34.8674	264	31.0687	109	24.1572	146	29.3665	889	30.3805	C178	I03	plate102	I02	3prime	insertion_cassette_CIB1	+	0	?-1	unknown_chrom	-	-	-	3746	-	10	no	2143	99.5337	3629	17	41	GTTGGACTCACTAGTCACACGAGCCCTCGT	0	3207	85.61	6.41	7.98	CCTCCCGGCCTAGCGTCTCGGA	0	0	18.7582	16.7068	-	-	-	-	-	-
LMJ.RY0402.038978	384	56.6584	282	59.5669	227	36.3116	405	65.6596	1342	52.3011	C178	I03	plate102	I02	5prime	insertion_cassette_CIB1	+	2223	2223-?	unknown_chrom	-	-	-	6034	-	10	no	2123	99.6549	5775	20	34	GTTGGACTCAGGAGCAACTAGTCTGCCAGA	0	5446	90.26	4.24	5.5	CCTGCAAGCTAATAGCTCGCCT	0	0	29.0354	25.0841	-	-	-	-	-	-
LMJ.RY0402.038981	24	3.54115	21	4.43583	26	4.15904	46	7.45763	128	4.90587	C178	I04	plate102	I05	5prime	chromosome_9	-	3651583	?-3651584	Cre09.g390467	sense	CDS	639,3806	578	duplication	1	no	634	99.654	576	2	3	GACATCGGGGGAGACAAACTCGCCGTAGCG	0	472	81.66	5.02	13.32	CGTATTGCGTCCCTCCTGTAAC	0	0	5.95323	6.91942	-	Predicted protein	Conserved expressed protein	g9669.t1,Cre02.g125850.t1.1,CGL66	PF04515	PTHR12385,PTHR12385:SF3
LMJ.RY0402.038981	33	3.82267	29	3.41285	20	4.43251	9	1.81027	121	4.20988	C178	I04	plate102	I05	3prime	chromosome_9	-	3651584	3651584-?	Cre09.g390467	sense	CDS	638,3807	7427	duplication	1	no	744	98.1213	6215	119	18	CTGGACCGACCCAAAGCTCTGCCCGGTCGG	0	6903	92.94	2.19	4.86	GTCGGAAGTGTGGATTATGCGC	0	0	4.84588	3.52601	-	Predicted protein	Conserved expressed protein	g9669.t1,Cre02.g125850.t1.1,CGL66	PF04515	PTHR12385,PTHR12385:SF3
LMJ.RY0402.038985	1	0.115839	15	1.76526	5	1.10813	4	0.804563	37	1.27293	C178	I05	plate102	I09	3prime	chromosome_4	-	1234203	1234203-?	Cre04.g215250	sense	intron	5131,7885	1010	with-junk	2	no	97	25.1381	182	542	2	CGCACACGCCTACACAGGCCTCGTGCGCCT	0	813	80.5	14.36	5.15	GACAAGGAGGGTAGAATGCTT	0	0	3.54238	4.89237	FAP26	Flagellar Associated Protein	Flagellar Associated Protein with ankyrin repeats, found in the flagellar proteome [PMID: 15998802]	g4666.t1	-	-
LMJ.RY0402.038985	20	2.95096	27	5.70321	51	8.15811	33	5.35004	171	6.89303	C178	I05	plate102	I09	5prime	chromosome_4	-	1234261	?-1234262	Cre04.g215250	sense	intron	5073,7943	1980	with-junk	2	yes_nearest_distal	151	96.6854	1721	59	2	CACCATGTTGGCACCGCAGCTTTGTCAGGC	0	563	NA	NA	NA	GGAGGTTTGTGTTCATAACTCT	0	0	11.9153	26.8159	-	-	-	-	-	-
LMJ.RY0402.038985	1	0.115839	0	0	0	0	0	0	2	0.0821463	C178	I05	plate102	I09	3prime	UNALIGNED	?	?	?	gene_unknown	-	-	-	79	-	10	no	0	0	0	26	0	CTAGTCTGCCAGAAGGCTCGACGTCAGTGC	-	32	40.51	100	-40.51	GCATTGGCTGCAGTTTTTCGGG	2	1	0.388206	0.553014	-	-	-	-	-	-
LMJ.RY0402.038985	6	0.695032	5	0.588422	3	0.664877	4	0.804563	23	0.760819	C178	I05	plate102	I09	3prime	UNALIGNED	?	?	?	gene_unknown	-	-	-	33	-	10	no	nan	nan	0	0	0	AGATCGGAAGAGCGTCGTAGATCGGAAGAG	-	27	81.82	100	-81.82	GAAGGACAGGAGACTGCGATGC	0	0	1.97134	4.21435	-	-	-	-	-	-
LMJ.RY0402.038985	11	1.27422	12	1.41221	10	2.21626	8	1.60913	43	1.44945	C178	I05	plate102	I09	3prime	insertion_cassette_CIB1	+	1296	?-1297	unknown_chrom	-	-	-	6954	-	10	no	993	99.6102	6900	27	31	GCACACGCCCTGCCGATGAGGACCTGGCCG	0	6254	89.93	2.66	7.41	CAGCGTGTGGTGGCCTGTCTGG	0	0	5.3195	8.8496	-	-	-	-	-	-
LMJ.RY0402.038989	77	8.91957	112	13.1806	75	16.6219	74	14.8844	403	13.9876	C197	B09	plate102	I13	3prime	chromosome_17	-	4515390	4515390-?	Cre17.g732566	antisense	CDS	2151,4571	2777	-	3	no	1253	99.1766	2168	18	22	TTCCACTCGCAGAACTTGTCGGCGGTGTAG	0	2568	92.47	3.46	4.07	CTTGCAAGGCATGGCGCCTAGT	0	0	7.81266	15.0109	-	-	-	g17703.t1	-	-
LMJ.RY0402.038989	75	11.0661	82	17.3209	85	13.5968	96	15.5638	432	16.8104	C197	B09	plate102	I13	5prime	insertion_cassette_CIB1	+	448	448-?	unknown_chrom	-	-	-	10	-	10	no	338	100	10	0	2	AGGGTTGCAAGTGCTCAAATACCCCATCAA	0	3	30	30	40	GGTCGCTAATACCCTTGCAAGG	0	0	9.87959	15.9326	-	-	-	-	-	-
LMJ.RY0402.038993	41	6.04946	16	3.37968	24	3.83911	17	2.75608	100	3.85078	C178	I06	plate102	I17	5prime	chromosome_3	+	5078502	5078502-?	Cre03.g181200	antisense	3'UTR	4208,455	14304	-	3	no	834	99.1036	7186	65	18	TATGATGGACGTTGTTGCGTTGTGGAGTAC	0	13559	94.79	2.3	2.91	ACGCTTAGCGCCGGCCGGGTAC	0	2	32.0298	79.1976	-	-	-	g3755.t1,Cre03.g181200.t1.1	PF01039	PTHR22855:SF13,PTHR22855
LMJ.RY0402.038993	22	2.54845	22	2.58905	14	3.10276	8	1.60913	79	2.8659	C178	I06	plate102	I17	3prime	chromosome_4	-	3633092	3633092-?	Cre04.g228650	sense	CDS	1954,21152	281	-	5	no	117	1.28205	1	77	1	ATGGATCCGGATCCGGACCCGGATCTGGAT	1	1	0.36	99.64	0	CGCCTATCTTCGGGGCAGTTTC	0	2	21.6165	54.3426	-	-	-	g5003.t1,Cre04.g228650.t1.1	PF00664,PF00005	PTHR24223
LMJ.RY0402.038993	0	0	1	0.117684	0	0	0	0	1	0.0359153	C178	I06	plate102	I17	3prime	UNALIGNED	?	?	?	gene_unknown	-	-	-	102	-	10	no	0	0	0	2	0	AGATCGGAAGAGCGTCGTGTAGGGAAAGAG	-	61	59.8	100	-59.8	GGCAGACTGGACAGTGGCGCAG	0	3	0.570118	0.948024	-	-	-	-	-	-
LMJ.RY0402.038998	207	23.9786	225	26.479	78	17.2868	105	21.1198	857	28.871	C178	I08	plate102	I22	3prime	chromosome_6	+	7705324	?-7705325	Cre06.g301900	sense	intron	4465,8687	933	-	5	yes_nearest_distal_-230	0	33.3333	1	2	1	TGGTCCATGCGCTGGCTGGGTAATCATAAA	0	1	NA	NA	NA	TATACCACGCGAACGCTACGT	0	0	2.47877	6.51491	-	-	-	-	-	-
LMJ.RY0402.038998	184	27.1488	128	27.0374	135	21.595	120	19.4547	779	30.2996	C178	I08	plate102	I22	5prime	chromosome_17	+	3536593	3536593-?	Cre17.g725301	antisense	CDS	1887,3309	10	-	5	yes_nearest_distal_+249	0	100	1	0	1	GCTGACTGAGCTTCATGCATTTCTGCCAGT	0	1	NA	NA	NA	AGCAGTTGGCTCGTTACGGTAG	0	0	2.82156	5.66019	-	-	-	-	-	-
LMJ.RY0402.038998	83	9.6146	89	10.4739	39	8.6434	57	11.465	406	13.7105	C178	I08	plate102	I22	3prime	UNALIGNED	?	?	?	gene_unknown	-	-	-	102	-	10	no	nan	nan	0	0	0	GTCTCGCGCTATAACATCGAGTTGGACAGA	-	59	57.84	100	-57.84	GCAGAATGCGCTGGGGCCGTGC	0	0	1.78649	2.99727	-	-	-	-	-	-
LMJ.RY0402.038998	90	13.2793	61	12.885	52	8.31807	66	10.7001	263	10.2408	C178	I08	plate102	I22	5prime	UNALIGNED	?	?	?	gene_unknown	-	-	-	5	-	10	no	nan	nan	0	0	0	AGATCGGAAGAGCGTCGTGTAGGGAAAGAG	-	4	80	100	-80	CCAGCTTAAGCAAAGTTGTTCC	2	0	1.35106	1.8488	-	-	-	-	-	-
LMJ.RY0402.039000	36	4.17019	35	4.11895	21	4.65414	25	5.02852	178	5.8975	C178	I09	plate102	I24	3prime	chromosome_16	-	5309877	5309877-?	Cre16.g682350	sense	intron	3404,3102	666	perfect	1	no	684	95.3153	529	26	7	GCTGAACATTCACTTGTTTGCGCGTGTCAC	0	511	76.73	18.62	4.65	GTTGATGATCAAAGGGGGGATC	0	2	4.77213	3.33792	-	-	-	g16455.t2, g16455.t1	PF01485	PTHR11685,PTHR11685:SF10
LMJ.RY0402.039000	107	15.7876	53	11.1952	62	9.9177	67	10.8622	424	16.8873	C178	I09	plate102	I24	5prime	chromosome_16	-	5309877	?-5309878	Cre16.g682350	sense	intron	3404,3102	832	perfect	1	no	895	99.0196	808	8	3	TTGGGGTCCTCGTCGACGAGCCATGCTGCG	0	673	80.89	14.9	4.21	CGGAGCAACTGGGTCTAGCTTC	0	2	9.39439	6.60853	-	-	-	g16455.t2, g16455.t1	PF01485	PTHR11685,PTHR11685:SF10
LMJ.RY0402.039004	186	21.546	207	24.3607	78	17.2868	107	21.5221	744	24.1807	C178	I10	plate102	J04	3prime	chromosome_13	+	3312973	?-3312974	Cre13.g586450	sense	3'UTR	2533,509	7095	-	3	no	983	98.2275	6650	120	44	TTGCAGCACATTGCTGCAAGTAATTATGAT	0	6600	93.02	2.71	4.27	CCGGGGGGGTTGAATGGTCCGC	0	0	10.793	14.8846	-	-	-	g14390.t1,NAT31, g14390.t2,Cre13.g586450.t1.1,NAT31	PF00583	-
LMJ.RY0402.039009	24	2.78013	10	1.17684	2	0.443251	1	0.201141	44	1.37031	C178	I14	plate102	J09	3prime	chromosome_7	-	5864984	5864984-?	Cre07.g353650	antisense	CDS	5615,1537	270	-	3	no	92	72.381	76	29	2	CTTCCCGCTACCGCTCCCGCCGCCCGCCCT	0	68	25.19	72.22	2.59	AGGATCGCCCCGCCGGCTGGCG	0	1	5.92015	7.30175	-	-	-	g8227.t1	PF00612	-
LMJ.RY0402.039012	0	0	0	0	0	0	3	0.486367	12	0.445989	C197	B10	plate102	J12	5prime	chromosome_7	+	2612452	2612452-?	Cre07.g330200	antisense	5'UTR	550,2380	2	deletion	1	no	148	100	1	0	1	ATTGAAGTAGGCGCGTGAGGAGCCAAATGC	0	1	50	50	0	CTATTTTCGCCACACACTAGTA	0	0	0.172749	0.786221	RSP9	Radial spoke protein 9	A subunit in the flagellar radial spoke head; gene originally termed PF17 [PMID: 7204490, PMID: 16507594; GI:83284713]	g7684.t1,Cre07.g330200.t1.1	-	PTHR22069
LMJ.RY0402.039012	31	4.57398	31	6.54813	32	5.11881	25	4.05306	89	3.37299	C197	B10	plate102	J12	5prime	chromosome_7	-	2612467	?-2612468	Cre07.g330200	sense	5'UTR	535,2395	1404	deletion	1	no	904	99.2893	1397	10	4	TATCCGTCATGTATCCCATGCTTTATGAAG	0	1310	93.3	2.35	4.34	CGTCGTGTGGTCGCGCAAAGGC	0	0	7.48905	16.7165	RSP9	Radial spoke protein 9	A subunit in the flagellar radial spoke head; gene originally termed PF17 [PMID: 7204490, PMID: 16507594; GI:83284713]	g7684.t1,Cre07.g330200.t1.1	-	PTHR22069
LMJ.RY0402.039013	47	5.44441	33	3.88358	29	6.42714	40	8.04563	148	5.12726	C215	A22	plate102	J13	3prime	chromosome_13	+	4546479	?-4546480	Cre13.g603700	sense	5'UTR	105,4287	5605	perfect	1	no	1008	98.5239	5473	82	41	GGACATACAATAGAAGCCCGGCTTGCACTC	0	4883	87.12	4.69	8.19	ACTAGAGCTGTTCTCGGCGAGG	0	0	8.96922	4.82605	-	Actin	Actin, encoded by the IDA5 locus [gi:34581636, PMID: 9151671]; flagellar inner arm dynein subunit. Previously annotated as ACTIN. Identified by Abe et al. 2004 [PMID: 15459796] as NSG4, a gene expressed during nitrogen-starved gametogenesis. Listed by R	g14567.t1,Cre13.g603700.t1.1,ACT1,NSG4	PF00022	PTHR11937,PTHR11937:SF77
LMJ.RY0402.039013	49	7.22984	23	4.85829	43	6.8784	56	9.07886	134	5.21465	C215	A22	plate102	J13	5prime	chromosome_13	+	4546479	4546479-?	Cre13.g603700	sense	5'UTR	105,4287	620	perfect	1	no	1134	98.8691	612	7	2	GGATCGGAATTGGCGCGAACTGTTCAAATG	0	591	95.32	1.45	3.23	CGAGTCTATTTAGGTGCTGTAA	0	0	11.9913	5.06917	-	Actin	Actin, encoded by the IDA5 locus [gi:34581636, PMID: 9151671]; flagellar inner arm dynein subunit. Previously annotated as ACTIN. Identified by Abe et al. 2004 [PMID: 15459796] as NSG4, a gene expressed during nitrogen-starved gametogenesis. Listed by R	g14567.t1,Cre13.g603700.t1.1,ACT1,NSG4	PF00022	PTHR11937,PTHR11937:SF77
LMJ.RY0402.039018	66	9.73816	39	8.23797	13	2.07952	17	2.75608	115	4.54051	C178	I16	plate102	J18	5prime	chromosome_16	+	5021524	5021524-?	Cre16.g684700	antisense	CDS	491,3435	2719	-	5	no	288	33.3333	1	2	1	TTGGCACGCAGTACAAGGACCCCGGCCGTG	0	1	0.04	99.96	0	CCCAGTGGCGCATTTTGGTGTT	0	0	2.70211	5.24664	-	-	-	g16404.t1	PF10309	PTHR16291
LMJ.RY0402.039022	11	1.27422	10	1.17684	21	4.65414	14	2.81597	34	1.04773	C178	I17	plate102	J22	3prime	chromosome_14	+	1057389	?-1057390	Cre14.g614708	sense	5'UTR	134,1938	6605	duplication	1	no	548	89.6065	5397	626	18	ATCTCAGCTTTGCCGAGTCACGCGACCAAG	0	6135	92.88	2.23	4.89	TTGGACTTTCCTGGGCGGTTTC	0	0	14.0191	10.1535	-	-	-	g14811.t1	-	-
LMJ.RY0402.039022	14	2.06567	16	3.37968	24	3.83911	8	1.29698	42	1.63489	C178	I17	plate102	J22	5prime	chromosome_14	+	1057391	1057391-?	Cre14.g614708	sense	5'UTR	136,1936	967	duplication	1	no	204	99.7712	872	2	5	AAGTCTGTTGAAGCCGATGCTCGCAAAAGT	1	867	89.66	10.34	0	GGTGGATGCCCACGTACCACCC	0	0	19.1395	15.1606	-	-	-	g14811.t1	-	-
LMJ.RY0402.039025	29	4.27889	12	2.53476	44	7.03837	14	2.26971	135	5.25488	C178	I18	plate102	K01	5prime	chromosome_3	-	6287491	?-6287492	Cre03.g193000	sense	5'UTR_intron	369,2528	182	-	5	yes_nearest_distal_-249	0	100	1	0	1	ACACCGCGCAAGGTGGTCTTTACATTTGTT	1	1	NA	NA	NA	CGGTCGGATTACCTCGGCTGAG	0	1	9.0188	19.5777	-	-	-	-	-	-
LMJ.RY0402.039027	337	39.0376	399	46.956	327	72.4716	447	89.9099	1304	44.5102	C178	I19	plate102	K03	3prime	chromosome_17	+	3154489	?-3154490	Cre17.g721700	sense	3'UTR	2242,230	2410	-	3	no	790	99.2503	2383	18	17	GTTGGTTTAGTCAGGAACTGCACGGCGCAA	1	2184	90.62	9.13	0.25	CCTGCGGGCTGGCTTTATAAAT	0	0	4.65848	3.584	CPLD44	Thylakoid lumenal protein	Conserved expressed protein similar to thylakoid lumenal protein, with pentapeptide repeat	g17461.t1,Cre17.g721700.t1.1	PF00805	-
LMJ.RY0402.039037	19	2.80341	34	7.18182	21	3.35922	41	6.64702	99	3.88866	C178	I23	plate102	K13	5prime	chromosome_7	+	3405830	3405830-?	Cre07.g335226	sense	CDS	904,3448	5743	-	3	no	928	99.552	5555	25	13	GGAGCAATGCAGCCACTAGCGCGCTCCGAT	1	5074	88.35	11.58	0.07	AGGGTTCACTCCCTGTATTCTT	0	0	26.8336	43.2762	-	-	-	g7805.t1	-	-
LMJ.RY0402.039038	309	45.5923	240	50.6952	274	43.8298	206	33.3972	1301	51.6186	C215	A24	plate102	K14	5prime	chromosome_6	-	2775934	?-2775935	Cre06.g271050	sense	3'UTR	4687,10	978	-	5	yes_nearest_distal_-249	0	100	1	0	1	AGTTCAAAATTCCCCTGATTCCTCCCTTAT	0	1	NA	NA	NA	CGTGCGGTCAGACACGCCACAT	0	1	7.16459	4.25455	-	-	-	-	-	-
LMJ.RY0402.039038	424	49.1156	338	39.7773	218	48.3144	198	39.8259	1654	57.5507	C215	A24	plate102	K14	3prime	chromosome_12	-	3877438	3877438-?	Cre12.g515650	sense	CDS	604,1891	742	-	5	yes_nearest_distal_+230	0	12.5	1	7	1	CAGCTCTATCTGCTGCTCTGCTGCAGTCCC	0	1	NA	NA	NA	TTATTGTCCCTCGCACTGGAGG	0	1	7.59929	10.6802	-	-	-	-	-	-
LMJ.RY0402.039039	60	6.95032	54	6.35495	19	4.21089	12	2.41369	130	4.31747	C215	B01	plate102	K15	3prime	chromosome_8	+	95791	?-95792	Cre08.g358529	antisense	intron	1034,4282	113	-	5	yes_nearest_distal_-230	0	98.5294	67	1	1	GGCGAGTGGTGTGGTGGGTGGATGCATCAG	0	65	NA	NA	NA	GGGTGACTCACATGTGAACAGA	0	0	10.9245	19.6028	-	-	-	-	-	-
LMJ.RY0402.039041	130	15.059	89	10.4739	74	16.4003	80	16.0913	437	15.0585	C215	B02	plate102	K17	3prime	chromosome_6	+	2938574	?-2938575	Cre06.g272800	antisense	3'UTR	2592,974	11372	-	3	no	907	99.3408	11152	74	46	GTCGGTTTCTCATTTACTCTCTAGACCATG	0	10453	91.92	2.84	5.24	GGGAGCCGCAAGGACATTGCGT	0	0	18.0436	38.4836	RPS8	Ribosomal protein S8, component of cytosolic 80S ribosome and 40S small subunit	Cytosolic 80S ribosomal protein S8; Cytosolic 40S small ribosomal subunit protein S8	g6121.t1,Cre06.g272800.t1.1	PF01201	PTHR10394
LMJ.RY0402.039045	344	39.8485	286	33.6577	142	31.4708	125	25.1426	465	16.2394	C215	B03	plate102	K21	3prime	chromosome_6	-	8525651	8525651-?	Cre06.g308000	antisense	CDS	11406,2356	874	deletion	1	no	108	22.2408	133	465	2	GTGCATCAGCTGCGCGTGCAGCTCGTTGAT	0	734	83.98	12.13	3.89	TCGTTCATACCGTGGGCCGGGG	0	0	3.91932	10.7163	-	-	-	g7131.t1,Cre06.g308000.t1.1	PF00400	PTHR12291,PTHR12291:SF15
LMJ.RY0402.039045	351	51.7893	193	40.7674	335	53.5876	349	56.5807	762	30.0181	C215	B03	plate102	K21	5prime	chromosome_6	-	8525653	?-8525654	Cre06.g308000	antisense	CDS	11408,2354	205	deletion	1	no	309	99.3711	158	1	3	GGAGAAGATGCTGAGCCTGGTGACGGAGAC	0	151	73.66	24.88	1.46	GTCGCATACAGTAGGTCGGGCT	0	0	6.73828	13.7848	-	-	-	g7131.t1,Cre06.g308000.t1.1	PF00400	PTHR12291,PTHR12291:SF15
LMJ.RY0402.039046	6	0.885287	6	1.26738	5	0.799814	11	1.78335	49	2.01745	C178	I24	plate102	K22	5prime	chromosome_5	-	330497	?-330498	Cre05.g233303	sense	intron	18711,2033	117	-	5	yes_nearest_distal_-249	0	100	116	0	1	TCTTGTTCTGGGTCTTGCTTTAGCTGCCAT	0	112	NA	NA	NA	ATTCTGGTTAACCATGTGAGTG	0	2	2.22429	3.25313	-	-	-	-	-	-
LMJ.RY0402.039046	59	8.70532	14	2.95722	40	6.39852	19	3.08033	132	5.20244	C178	I24	plate102	K22	5prime	chromosome_5	+	330572	330572-?	Cre05.g233303	antisense	CDS	18636,2108	1067	-	3	no	294	98.2659	1020	18	4	ATCCTGTTCCTGGATGTGCTGTTCCCGCTG	0	1009	94.56	2.91	2.53	CCTGTTTGAGGGTAAGGCATCC	0	2	6.42391	6.39934	-	-	-	g5108.t1, g5108.t2	PF01501,PF06427	PTHR11226
LMJ.RY0402.039046	70	8.1087	49	5.76653	36	7.97852	38	7.64335	254	8.77275	C178	I24	plate102	K22	3prime	chromosome_5	+	331222	?-331223	Cre05.g233303	antisense	CDS	17986,2758	23	-	5	yes_nearest_distal_-230	0	100	23	0	1	GCCATAACTAGCGAGGACGAGGCTGTGCTA	0	23	NA	NA	NA	GGGGCCTCGATTGTTCGCGCCA	0	2	8.90694	10.2305	-	-	-	-	-	-
LMJ.RY0402.039046	18	2.08509	17	2.00063	10	2.21626	14	2.81597	68	2.18216	C178	I24	plate102	K22	3prime	chromosome_5	-	331386	331386-?	Cre05.g233303	sense	intron	17822,2922	351	-	3	no	166	100	238	0	2	CACATGCACAAAACACGCAGTGGCAAGGGT	0	226	64.39	33.33	2.28	AGGTCTTGGACGGCGTCGAATT	0	2	3.76979	3.84819	-	-	-	g5108.t1, g5108.t2	PF01501,PF06427	PTHR11226
LMJ.RY0402.039046	71	8.22454	38	4.472	38	8.42177	32	6.4365	214	7.39301	C178	I24	plate102	K22	3prime	insertion_cassette_CIB1	+	1	?-2	unknown_chrom	-	-	-	466	-	10	no	428	99.1111	446	4	7	GTGGACTCACTAGTCACACGAGCCCTCGTC	1	4	0.86	98.93	0.21	GGGCAAAGACAGGGACCGGTAG	0	2	8.77897	10.2305	-	-	-	-	-	-
LMJ.RY0402.039047	56	6.48696	47	5.53116	24	5.31901	32	6.4365	139	4.70806	C178	J01	plate102	K23	3prime	chromosome_10	-	1516780	1516780-?	Cre10.g428950	antisense	intron	1109,3133	607	-	5	yes_nearest_distal_+230	0	50	1	1	1	GGAGCGGGGGAGGCTTGGATGAGTGTGTAC	0	1	NA	NA	NA	GCTACAGGAAACAGAGTTAGGC	0	0	5.81886	11.7518	-	-	-	-	-	-
LMJ.RY0402.039049	5	0.579193	2	0.235369	8	1.773	1	0.201141	16	0.589278	C215	B04	plate102	L01	3prime	chromosome_6	+	6534431	?-6534432	Cre06.g293300	sense	3'UTR	9815,915	206	-	3	no	618	98.01	197	4	3	GTCCGGGGAGGCAGGCACGCAGGCAGGTGT	0	154	74.76	10.68	14.56	AGTCTCACTTCTGGGGTGCGGT	0	2	2.48726	1.78782	-	-	-	g6793.t1	PF07714	PTHR23257,PTHR23257:SF372
LMJ.RY0402.039051	7	1.03283	9	1.90107	6	0.959777	10	1.62122	49	1.86562	C178	J02	plate102	L03	5prime	chromosome_3	+	6749371	6749371-?	Cre03.g198050	sense	CDS	3859,1049	2225	-	4	yes_nearest_distal_+158	1	99.6848	2214	7	2	CAGCGAGCCGTCCGTACCAGGACCGCCGTT	0	1	NA	NA	NA	TTGGGGATGACGAGGTTTCCTT	0	2	4.69304	1.8057	-	-	-	-	-	-
LMJ.RY0402.039051	43	4.98106	41	4.82506	18	3.98926	22	4.42509	122	4.24589	C178	J02	plate102	L03	3prime	chromosome_6	-	6453505	6453505-?	Cre06.g292750	antisense	CDS	859,4443	1027	-	5	yes_nearest_distal_+230	0	100	1	0	1	GCGCAGCTGCGGGGACGAGCAGGAAGGACA	0	1	NA	NA	NA	CACGGCATCGGCTCGTCTAGAC	0	2	12.5565	6.53355	-	-	-	-	-	-
LMJ.RY0402.039052	15	1.73758	35	4.11895	11	2.43788	18	3.62053	92	3.00228	C215	B05	plate102	L04	3prime	chromosome_12	-	3770490	3770490-?	Cre12.g515150	antisense	3'UTR	1269,394	19247	deletion	1	no	1037	99.0199	18388	182	74	TTGTGGCTCTACACCTGCCGTATGCGGATG	0	17055	88.61	5.31	6.08	AAGACCTCAGACCGGCATCAAG	0	0	33.5605	14.7779	-	-	-	g12710.t1,Cre12.g515150.t1.1	PF04418	-
LMJ.RY0402.039052	42	6.19701	33	6.97059	30	4.79889	26	4.21518	126	5.02649	C215	B05	plate102	L04	5prime	chromosome_12	-	3770498	?-3770499	Cre12.g515150	antisense	3'UTR	1277,386	27724	deletion	1	no	562	99.4612	26215	142	38	ATCTGGTGCAGTAGACTCCAATGCACGGCA	0	25057	90.38	4.26	5.36	TTAGAGTTAAATAGCTTGAAAT	0	0	48.6974	25.5171	-	-	-	g12710.t1,Cre12.g515150.t1.1	PF04418	-
LMJ.RY0402.039052	0	0	1	0.117684	0	0	1	0.201141	0	0	C215	B05	plate102	L04	3prime	UNALIGNED	?	?	?	gene_unknown	-	-	-	189	-	10	no	0	0	0	1	0	TGGACTCAGGCTAGTCTGCCAGAAGGCTCG	-	114	60.32	100	-60.32	TACTCACTCCGTATTGAGCGC	0	0	0.970516	2.643	-	-	-	-	-	-
LMJ.RY0402.039053	127	14.7115	128	15.0636	52	11.5245	57	11.465	480	15.8182	C178	J03	plate102	L05	3prime	chromosome_14	-	466701	466701-?	Cre14.g611000	antisense	3'UTR	4860,209	19046	perfect	1	no	904	76.0221	5783	1824	61	ACTTTATCTCAAGCATGAGGCATCCATGGG	0	17482	91.79	3.52	4.69	GAGGGTGGGGGCCAAAGCTTGA	0	2	29.7797	20.1348	-	-	-	g14729.t1	-	-
LMJ.RY0402.039053	135	19.919	98	20.7005	90	14.3967	127	20.5896	521	20.5204	C178	J03	plate102	L05	5prime	chromosome_14	-	466701	?-466702	Cre14.g611000	antisense	3'UTR	4860,209	22410	perfect	1	no	1211	95.9965	3261	136	8	TTCCATGACACGGTAGGTGTGAGCAACTGC	0	20094	89.67	4.57	5.76	GATTCACTGAGCTGTGATCCAC	0	2	46.3999	30.1163	-	-	-	g14729.t1	-	-
LMJ.RY0402.039054	31	4.57398	11	2.32353	14	2.23948	30	4.86367	104	4.11322	C178	J04	plate102	L06	5prime	chromosome_12	-	5597303	?-5597304	Cre12.g531950	sense	3'UTR	8975,761	167	-	3	no	453	98.7013	152	2	4	TCCTTGGTGGTAGTCCCCACCCGCTCGCAA	0	149	89.22	5.99	4.79	TCACCGTGATTTTGTTAATAAC	0	0	25.1892	26.1325	-	-	-	g13089.t2, g13089.t1	PF07885,PF00027	PTHR10217:SF24,PTHR10217
LMJ.RY0402.039056	84	9.73044	86	10.1209	32	7.09202	29	5.83308	334	11.4052	C215	B06	plate102	L08	3prime	chromosome_3	+	3197264	?-3197265	Cre03.g165400 & Cre03.g165450	downstream & upstream	intergenic	128 & 112	4791	-	3	no	654	98.0807	4548	89	36	GTTTCGTGCCCCGAGGGCGATGCCATGCTG	0	4153	86.68	6.93	6.39	TACGACGCCGCGGAACTCGCGG	0	0	13.9438	16.1969	- & -	Cytochrome c oxidase assembly factor & -	Putative mitochondrial inner membrane protein, required for assembly of cytochrome c oxidase (mitochondrial complex IV); similar to cytochrome c oxidase assembly factor 16 of yeast. & -	g3393.t1,Cre03.g165400.t1.1,COX16 & g3394.t1	- & PF00023	- & PTHR24188
LMJ.RY0402.039056	38	5.60682	32	6.75936	21	3.35922	27	4.37731	133	5.09655	C215	B06	plate102	L08	5prime	chromosome_12	-	1162424	?-1162425	Cre12.g490050 & Cre12.g490000	upstream & upstream	intergenic	449 & 925	102	-	5	yes_nearest_distal_-249	0	100	1	0	1	CTACTAGTAAAGTTGCTTCTCGCTCTGGCT	0	1	NA	NA	NA	TCTTTAGTGCCTGGGATGAATT	0	0	8.5699	8.67945	- & -	- & -	- & -	- & -	- & -	- & -
LMJ.RY0402.039056	60	8.85287	32	6.75936	31	4.95885	41	6.64702	176	6.83601	C215	B06	plate102	L08	5prime	chromosome_13	+	2258585	2258585-?	Cre13.g578750	antisense	intron	1255,4287	26	-	3	no	97	100	5	0	1	GCTGCCCTGGGCTGCGGTCTGCCGCCTTGG	1	5	19.23	80.77	0	TCGGATTCGTTTGTGAGCCCTC	0	0	12.61	12.745	-	PsbA translation factor	Translation factor for chloroplast-encoded psbA gene; mutant has defect in translation of D1, PSII reaction center protein; chloroplast targeted; related to dehydrogenases	g14218.t1,Cre13.g578750.t1.1,TBA1	PF01180	PTHR11938:SF15,PTHR11938
LMJ.RY0402.039056	0	0	0	0	1	0.221626	0	0	1	0.0359153	C215	B06	plate102	L08	3prime	UNALIGNED	?	?	?	gene_unknown	-	-	-	15	-	10	no	0	0	0	15	0	AGATCGGAAGAGCGTCGTGTAGGGAAAGAG	-	13	86.67	100	-86.67	GCAGGCCCCGCGCATCCTTGGG	2	0	0.328557	1.43397	-	-	-	-	-	-
LMJ.RY0402.039056	112	12.9739	106	12.4745	32	7.09202	59	11.8673	407	13.664	C215	B06	plate102	L08	3prime	insertion_cassette_CIB1	-	1642	1642-?	unknown_chrom	-	-	-	863	-	10	no	546	98.0907	411	8	5	AAGTAAAGCTCTTCTCCATTGTACAGGCGG	0	392	45.42	52.61	1.97	GGCGCATCCAGTAGACTGGTCA	0	0	14.7033	17.2961	-	-	-	-	-	-
LMJ.RY0402.039056	32	4.72153	25	5.28075	20	3.19926	21	3.40457	108	4.20071	C215	B06	plate102	L08	5prime	insertion_cassette_CIB1	+	2223	2223-?	unknown_chrom	-	-	-	6160	-	10	no	2136	99.7509	6007	15	8	GTTGGACTCAGGAGCAACTAGTCTGCCAGA	0	5822	94.51	2.37	3.12	GTGATCATCCCCTGGCCGGCAC	0	0	10.6455	7.83545	-	-	-	-	-	-
LMJ.RY0402.039058	55	6.37112	49	5.76653	56	12.411	67	13.4764	125	4.39324	C178	J05	plate102	L10	3prime	chromosome_8	+	1160894	?-1160895	Cre08.g362850	sense	CDS	649,3613	16917	-	3	no	427	73.9724	11050	3888	25	TCCCGGGCAACAGGGCATGGCGGATTGGGC	1	14976	88.53	11.33	0.15	CGTATTCGGAAGCCGCTTAGCG	0	0	7.03244	10.5933	-	-	-	g8498.t1	-	PTHR21678
LMJ.RY0402.039061	30	3.47516	24	2.82442	14	3.10276	31	6.23536	85	3.00604	C178	J06	plate102	L13	3prime	chromosome_3	+	3819781	?-3819782	Cre03.g170550	sense	CDS	2825,2825	7514	perfect	1	no	650	90.6098	6166	639	18	GATCAAGAACATCCATATGGTCAGCGCCTG	0	6871	91.44	2.9	5.66	GCTGGCCGCGAAGGCGCAGAAG	0	1	16.0135	7.59868	-	-	-	g3512.t1,POC4	-	-
LMJ.RY0402.039061	42	6.19701	42	8.87166	51	8.15811	54	8.75461	276	10.9088	C178	J06	plate102	L13	5prime	chromosome_3	+	3819781	3819781-?	Cre03.g170550	sense	CDS	2825,2825	5777	perfect	1	no	670	99.6425	5574	20	7	TTCATCGCCGTCTTCTTGATCAGCGCGCGG	0	5110	88.45	4.83	6.72	ACCGAGATGCGGGTCAATTTGT	0	1	31.1894	16.3404	-	-	-	g3512.t1,POC4	-	-
LMJ.RY0402.039061	36	5.31172	26	5.49198	28	4.47896	25	4.05306	157	6.03358	C178	J06	plate102	L13	5prime	UNALIGNED	?	?	?	gene_unknown	-	-	-	123	-	10	no	nan	nan	0	0	0	AGGGAAAGAGTGTAGATCTCGGTGGTCGCC	-	115	93.5	100	-93.5	GCCTGCTCCCTGCTTTGCTCTT	0	1	18.6447	9.75014	-	-	-	-	-	-
LMJ.RY0402.039061	35	5.16417	29	6.12567	48	7.67822	46	7.45763	214	8.31459	C178	J06	plate102	L13	5prime	insertion_cassette_CIB1	+	2142	2142-?	unknown_chrom	-	-	-	8162	-	10	no	2063	99.7975	7886	16	26	ATGCAGCGGCAGGGAAGAGCAGCTGATGAT	1	17	0.21	99.78	0.01	TTCGAAACGAGAATCTATGACC	0	1	24.5324	14.6639	-	-	-	-	-	-
LMJ.RY0402.039064	5	0.737739	18	3.80214	10	1.59963	20	3.24245	99	3.87822	C178	J09	plate102	L16	5prime	chromosome_4	+	1182342	1182342-?	Cre04.g215650	sense	3'UTR	3185,442	15597	deletion	1	no	1345	99.6093	15298	60	15	ATACTGCGTCTCTCCCAGTCAGCTGCCATT	0	14464	92.74	1.68	5.58	TTATAAGGTCCGCTAATGCTA	0	0	32.0298	10.1209	-	-	-	g4659.t1	PF08743	PTHR16140
LMJ.RY0402.039064	2	0.231677	11	1.29453	3	0.664877	1	0.201141	29	1.03416	C178	J09	plate102	L16	3prime	chromosome_4	+	1182347	?-1182348	Cre04.g215650	sense	3'UTR	3190,437	17226	deletion	1	no	952	99.1299	15608	137	60	GACGCACGTCGTGTACCGTACATGTGTTGT	0	15661	90.91	3.34	5.75	CGAAATGCAACAGAGACTGGGAC	0	0	22.7644	8.22289	-	-	-	g4659.t1	PF08743	PTHR16140
LMJ.RY0402.039068	222	25.7162	174	20.4771	38	8.42177	49	9.85589	353	11.6013	C197	B13	plate102	L20	3prime	chromosome_3	-	8480576	8480576-?	Cre03.g200543	sense	3'UTR	3770,28	7232	-	4	yes_nearest_distal_+42	317	98.8194	3097	37	26	CAGCGGCTTACACGCATGCACACAGCTTTG	0	141	NA	NA	NA	GGACCCCAGGTAACGACCGTAC	0	0	14.121	11.729	-	-	-	-	-	-
LMJ.RY0402.039070	59	6.83448	40	4.70737	41	9.08665	32	6.4365	209	7.08114	C215	B08	plate102	L22	3prime	chromosome_10	-	5080651	5080651-?	Cre10.g455900	antisense	CDS	3236,126	1551	-	5	yes_nearest_distal_+230	0	12.5	1	7	1	TCAAGGTTCCACCTCTGACACTGACGCCTT	0	1	NA	NA	NA	AACAAACCATGAGGGCGCATTG	0	0	3.35666	1.96602	-	-	-	-	-	-
LMJ.RY0402.039070	1	0.147548	0	0	1	0.159963	1	0.162122	4	0.148571	C215	B08	plate102	L22	5prime	chromosome_12	-	8827539	?-8827540	Cre12.g545101	antisense	intron	6256,8996	2	-	5	yes_nearest_distal_-249	0	100	2	0	1	CCCCATCTTCACTTCTTAATTAATCATGAA	1	2	NA	NA	NA	CGATCCATTCAGACTGTTTTA	1	1	0.0933813	0.100924	-	-	-	-	-	-
LMJ.RY0402.039071	40	5.90191	55	11.6177	63	10.0777	32	5.18792	217	8.41308	C178	J10	plate102	L23	5prime	chromosome_12	+	4782631	4782631-?	Cre12.g524150	antisense	3'UTR	9983,53	7103	deletion	1	no	554	99.5249	6913	33	8	GCCGCCACCGCTGGCCGCGCTGAGTGCGTC	0	6507	91.61	2.94	5.45	CTCGAAACCGGCGGCCCTACGG	0	0	11.914	12.4841	-	DNA polymerase eta	Homologous to eukaryotic DNA polymerase eta; Xeroderma pigmentosum complementation group Variant (XPV); Rad30; Chlamydomonas has at least two homologues of Rad30. Previously annotated incorrectly as POLI2, but this conflicts with DNA polymerase iota, and	g12906.t2,POLH2,POLI2, g12906.t1,POLH2,POLI2	PF00817,PF11799	PTHR11076:SF11,PTHR11076
LMJ.RY0402.039071	58	6.71864	54	6.35495	50	11.0813	37	7.4422	247	8.51903	C178	J10	plate102	L23	3prime	chromosome_12	+	4782634	?-4782635	Cre12.g524150	antisense	3'UTR	9980,56	7906	deletion	1	no	372	97.0936	7216	216	20	ATTTTGGGATGCCAGCAGCCCAGCGGGCAC	0	7251	91.72	3.74	4.54	TAAGGATCATGGCCCTGGCGCT	0	0	16.4572	18.7092	-	DNA polymerase eta	Homologous to eukaryotic DNA polymerase eta; Xeroderma pigmentosum complementation group Variant (XPV); Rad30; Chlamydomonas has at least two homologues of Rad30. Previously annotated incorrectly as POLI2, but this conflicts with DNA polymerase iota, and	g12906.t2,POLH2,POLI2, g12906.t1,POLH2,POLI2	PF00817,PF11799	PTHR11076:SF11,PTHR11076
LMJ.RY0402.039071	64	7.41367	62	7.29643	62	13.7408	50	10.057	223	7.5026	C178	J10	plate102	L23	3prime	insertion_cassette_CIB1	+	0	?-1	unknown_chrom	-	-	-	1805	-	10	no	2215	99.5963	1727	7	16	GTTGGACTCACTAGTCACACGAGCCCTCGT	0	1602	88.75	5.71	5.54	AACTCCAACAGTGATCACACAC	0	0	13.5444	18.9595	-	-	-	-	-	-
LMJ.RY0402.039071	51	7.52494	50	10.5615	67	10.7175	40	6.4849	276	10.7054	C178	J10	plate102	L23	5prime	insertion_cassette_CIB1	+	2223	2223-?	unknown_chrom	-	-	-	6398	-	10	no	2223	99.4956	4142	21	22	GTTGGACTCAGGAGCAACTAGTCTGCCAGA	0	5824	91.03	3.69	5.28	TATCATACGCTAGGACGGGATA	0	0	16.2152	19.0331	-	-	-	-	-	-
LMJ.RY0402.039072	13	1.91812	10	2.1123	10	1.59963	7	1.13486	32	1.19572	C178	J11	plate102	L24	5prime	chromosome_12	+	8161248	8161248-?	Cre12.g551000	sense	intron	413,3245	7031	deletion	1	no	1055	99.8396	6845	11	4	GCGGGTTGAGAGCGGGACTGCGGTGGGAAT	0	6648	94.55	1.38	4.07	CACAGCGTAGACCGCCGACCA	0	0	6.63113	10.2531	-	-	-	g13525.t1,Cre12.g551000.t1.1	-	-
LMJ.RY0402.039072	11	1.27422	9	1.05916	5	1.10813	10	2.01141	21	0.702158	C178	J11	plate102	L24	3prime	chromosome_12	+	8161256	?-8161257	Cre12.g551000	sense	intron	421,3237	248	deletion	1	no	90	75.3927	144	47	2	TTCCCACTCCCGCGCTCCGCCCTCGCTCCG	0	73	29.44	64.92	5.65	GACGGTCCCTGAGGGGCAATTG	0	0	4.90009	5.33015	-	-	-	g13525.t1,Cre12.g551000.t1.1	-	-
LMJ.RY0402.039073	132	15.2907	113	13.2983	57	12.6327	74	14.8844	410	13.9507	C178	J12	plate102	M01	3prime	chromosome_12	-	8772489	8772489-?	Cre12.g545500	sense	3'UTR	7864,112	3327	-	5	yes_nearest_distal_+230	0	60.7143	34	22	1	CGTCATCGGGATGCTTTGCAAACATGGCAA	0	33	NA	NA	NA	GTCAGATGTCGAGCGAGCTTTG	0	0	30.9574	15.104	-	-	-	-	-	-
LMJ.RY0402.039078	95	14.017	39	8.23797	53	8.47803	63	10.2137	226	8.99048	C178	J14	plate102	M06	5prime	chromosome_2	+	710086	710086-?	Cre02.g078350	antisense	3'UTR	7760,116	17668	deletion	1	no	685	99.6159	17117	66	14	TGTGAAGGGACAGGCTCGCATTAGCGTTAC	0	15682	88.76	4.86	6.38	CGTTAATCGGGTGATTTTGGTA	0	1	25.372	35.3778	-	-	-	g1419.t1,Cre02.g078350.t1.1	-	-
LMJ.RY0402.039078	99	11.468	64	7.5318	16	3.54601	28	5.63194	239	8.11841	C178	J14	plate102	M06	3prime	chromosome_2	+	710087	?-710088	Cre02.g078350	antisense	3'UTR	7759,117	9834	deletion	1	no	943	99.3447	9702	64	51	TGTCTCCCTGGCAGTTAGCTCGTACAGTAA	0	9166	93.21	2.02	4.77	GGGTCGAAAATGGTGTTGGTCC	0	1	18.6824	28.6827	-	-	-	g1419.t1,Cre02.g078350.t1.1	-	-
LMJ.RY0402.039088	148	21.8371	113	23.869	118	18.8756	101	16.3744	467	18.3813	C178	J19	plate102	M16	5prime	chromosome_6	-	3586687	?-3586688	Cre06.g278121	sense	3'UTR	4045,640	333	-	5	yes_nearest_distal_-249	0	99.2481	132	1	1	CAGGTCCGGCCACTGACGTTACGATTCCCG	0	129	NA	NA	NA	ACCGGTTTAGCAGCGCAAATAC	0	2	18.3233	40.8867	-	-	-	-	-	-
LMJ.RY0402.039089	199	29.362	118	24.9251	160	25.5941	168	27.2366	824	33.0395	C178	J20	plate102	M17	5prime	chromosome_6	-	4197576	?-4197577	Cre06.g278233	antisense	intron	3561,961	1134	-	3	no	786	98.5816	1112	16	10	TTTAGCCAAGTGTTCCCCGTTCTTTCCTCC	0	1095	96.56	1.32	2.12	AATAAATGCTTGATCACCCGTC	0	1	25.3365	0.744733	-	-	-	g6375.t1,Cre13.g600000.t1.1	-	-
LMJ.RY0402.039093	49	7.22984	40	8.4492	5	0.799814	40	6.4849	129	4.97897	C178	J21	plate102	M21	5prime	chromosome_13	+	3685869	3685869-?	Cre13.g588959	antisense	CDS	1600,8986	623	deletion	1	no	0	0	0	490	0	TGGTGCTGGTGTATCTACTGGAGGATGAGC	0	470	75.44	22.63	1.93	GTAGACGCTGCTGTACTGACAT	0	1	24.8879	16.7527	-	-	-	g14449.t1,Cre13.g588959.t1.1	-	-
LMJ.RY0402.039093	42	4.86522	40	4.70737	4	0.886502	13	2.61483	77	2.58783	C178	J21	plate102	M21	3prime	chromosome_13	+	3687082	?-3687083	Cre13.g588959	antisense	CDS	387,10199	3799	deletion	1	no	1001	99.5462	3729	17	26	CACACATCCACGACGTTCAGCAGCTCAGCA	1	3285	86.47	12.61	0.92	AAACTCGACCGGAAGGTCCGGG	0	1	17.5063	12.1783	-	-	-	g14449.t1,Cre13.g588959.t1.1	-	-
LMJ.RY0402.039096	333	38.5743	357	42.0133	186	41.2224	164	32.9871	929	31.2458	C178	J22	plate102	M24	3prime	chromosome_6	-	8761320	8761320-?	Cre06.g309951	sense	intron	23506,7721	4793	-	3	no	597	95.8674	4106	177	28	CCTGTTTGCCTGGCGCCTTGACACTCGCTT	0	4230	88.25	5.84	5.9	GGGGGGCCTCAGACCATAGAGA	0	1	10.5472	9.0577	-	-	-	g7172.t1,Cre06.g309950.t1.3	PF00059	PTHR11339,PTHR11339:SF126
LMJ.RY0402.039097	77	8.91957	86	10.1209	48	10.638	54	10.8616	233	7.7805	C178	J23	plate102	N01	3prime	chromosome_10	+	6132816	?-6132817	Cre10.g463800	antisense	5'UTR	109,2172	10121	-	3	no	721	98.9251	9571	104	44	GAGCTTGTGTCTGCTGTGGACCTGCCTGCT	0	8964	88.57	5.71	5.72	GGATCACGTAATATCCGTGCCG	0	0	22.5197	12.8203	-	-	-	g11365.t2, g11365.t1,Cre10.g463800.t1.1	-	-
LMJ.RY0402.039098	16	2.36077	12	2.53476	5	0.799814	10	1.62122	45	1.74965	C178	J24	plate102	N02	5prime	chromosome_3	+	5227156	5227156-?	Cre03.g182850	antisense	intron	1972,604	213	-	3	no	602	100	45	0	1	GCTGCAGGGCTACGCTGCGACCCCTGGAGT	0	45	21.13	78.87	0	AGCGATCCGCAAGGGTAATCGA	0	0	4.14792	2.76088	-	-	-	g3790.t1	-	-
LMJ.RY0402.039098	15	2.21322	7	1.47861	6	0.959777	6	0.972735	48	1.91755	C178	J24	plate102	N02	5prime	UNALIGNED	?	?	?	gene_unknown	-	-	-	119	-	10	no	nan	nan	0	0	0	AGATCGGAAGAGCGTCGTGTAGGGAAAGAG	-	109	91.6	100	-91.6	CCTTTTCGGCCAACGCGCATGG	0	0	4.29875	2.66055	-	-	-	-	-	-
LMJ.RY0402.039098	34	3.93851	39	4.58969	18	3.98926	21	4.22395	152	4.95746	C178	J24	plate102	N02	3prime	insertion_cassette_CIB1	+	0	?-1	unknown_chrom	-	-	-	3945	-	10	no	2222	99.4801	3827	20	41	GTTGGACTCACTAGTCACACGAGCCCTCGT	0	3509	88.95	5.15	5.91	ACGAAGAGTCGGTCCCGGGATG	0	0	7.61872	3.21829	-	-	-	-	-	-
LMJ.RY0402.039104	283	41.756	242	51.1177	181	28.9533	218	35.3427	1189	46.7956	C215	B13	plate102	N08	5prime	chromosome_12	+	1950719	1950719-?	Cre12.g510500	antisense	intron	2461,3443	2406	deletion	1	no	1032	99.9578	2371	1	9	TTGGCACGCTTCGTGTGGGAACGTTGCTGC	0	1269	52.74	22.32	24.94	GGAGGCGTCGATTTTGGACTCC	0	0	29.1108	10.6659	-	-	-	g12339.t1	-	-
LMJ.RY0402.039104	322	37.3	362	42.6017	149	33.0222	158	31.7802	1304	43.7226	C215	B13	plate102	N08	3prime	chromosome_12	+	1950727	?-1950728	Cre12.g510500	antisense	intron	2453,3451	18353	deletion	1	no	975	95.7091	17331	777	86	GTATGAGAGAATGCCGTGTGCGTGCATGCA	0	16062	87.52	3.24	9.24	ATCCGCGCCCCTAGGGTGTCAC	0	0	26.6816	7.18918	-	-	-	g12339.t1	-	-
LMJ.RY0402.039115	100	11.5839	128	15.0636	31	6.87039	41	8.24677	284	9.79259	C215	B14	plate102	N19	3prime	chromosome_17	+	3584944	?-3584945	Cre17.g725750	sense	5'UTR	184,3688	4458	-	3	no	539	90.552	3642	380	20	AATATAGTATAACCGTATATATCCAGCTAG	0	4023	90.24	5.32	4.44	GATATTTGATCGGCGTCGAACC	0	0	14.4386	8.6491	-	-	-	g17551.t1,Cre17.g725750.t1.1	PF05731	PTHR14202
LMJ.RY0402.039116	370	42.8603	598	70.3752	360	79.7852	405	81.462	1771	59.5872	C178	K01	plate102	N20	3prime	chromosome_6	+	2983776	?-2983777	Cre06.g273400	sense	intron	490,1772	278	-	4	yes_nearest_distal_-119	80	99.2674	271	2	2	GCACACACATGCGTGTGTCTGCGTTTATAT	0	33	NA	NA	NA	GCGATCCCCGTGTCGGTAGTA	0	0	1.39637	6.4	-	-	-	-	-	-
LMJ.RY0402.039117	26	3.83624	18	3.80214	18	2.87933	37	5.99853	63	2.41574	C178	K02	plate102	N21	5prime	chromosome_4	+	2701189	2701189-?	Cre04.g223350	antisense	5'UTR	313,6921	6858	-	3	no	965	99.6536	6616	23	14	CTTGGCGAATGCGCCATATGAGAAGCAACA	0	6032	87.96	4.97	7.07	CCGTCGGCGACTGCGGATCGGT	0	1	24.3487	23.0335	CYG62	-	-	g4873.t1	PF00211	PTHR11920:SF132,PTHR11920
LMJ.RY0402.039120	15	1.73758	18	2.11832	23	5.09739	9	1.81027	108	3.82231	C178	K03	plate102	N24	3prime	chromosome_3	-	3962113	3962113-?	Cre03.g171700	sense	intron	3501,3615	661	-	3	no	369	88.54	564	73	17	GGGTGGGTGTTTGGGGGCGGGGCTGGGGGG	0	547	82.75	10.89	6.35	GCGCTTGGCTATGTCCGGTTGT	0	0	5.0499	5.81588	-	-	-	g3539.t1	PF07993	PTHR11011,PTHR11011:SF8
LMJ.RY0402.039120	17	1.96926	20	2.35369	14	3.10276	20	4.02281	97	3.26604	C178	K03	plate102	N24	3prime	insertion_cassette_CIB1	+	686	?-687	unknown_chrom	-	-	-	3219	-	10	no	1445	99.4688	3183	17	28	TGGCTCCTCTGTCGCTGTCTCAAGCAGCAT	0	2773	86.14	4.94	8.92	TTTGCTGGGAGATCCACCGGGG	0	0	4.01337	5.47236	-	-	-	-	-	-
LMJ.RY0402.039123	19	2.20093	15	1.76526	6	1.32975	5	1.0057	36	1.2055	C178	K04	plate102	O03	3prime	chromosome_5	-	1591854	1591854-?	Cre05.g243452	sense	CDS	5073,15173	8024	deletion	1	no	341	99.5103	7722	38	23	CTGAGGAGTGGGCGGGCAACAAACCCATGA	0	7070	88.11	5.02	6.87	GCGACGGTTACCTGTCTGGCAG	0	0	16.0784	10.6854	-	-	-	g5275.t1	PF00023	-
LMJ.RY0402.039123	19	2.80341	9	1.90107	14	2.23948	18	2.9182	62	2.40325	C178	K04	plate102	O03	5prime	chromosome_5	-	1591857	?-1591858	Cre05.g243452	sense	CDS	5070,15176	685	deletion	1	no	160	95.7187	626	28	4	GCACCAGCAGGCTCTGCGCCGCGGGGGGGA	0	611	89.2	6.13	4.67	CCATCGGGCCTGAAATTTGGGC	0	0	20.1006	14.5749	-	-	-	g5275.t1	PF00023	-
LMJ.RY0402.039123	15	1.73758	11	1.29453	9	1.99463	14	2.81597	81	2.68486	C178	K04	plate102	O03	3prime	chromosome_11	-	3826361	3826361-?	Cre11.g483450	upstream	intergenic	16485	6305	-	4	yes_nearest_distal_+88	157	18.5529	100	439	4	AAACCCTAAAACCCTAAAACCCTAAAGCCC	0	1	NA	NA	NA	TAGTTAGGTCGCTGTCAGTAGA	0	0	20.1518	33.9842	-	-	-	-	-	-
LMJ.RY0402.039125	24	3.54115	23	4.85829	26	4.15904	23	3.72882	127	5.07434	C178	K05	plate102	O05	5prime	chromosome_8	-	2522397	?-2522398	Cre08.g372100 & Cre08.g372150	upstream & upstream	intergenic	320 & 1420	171	-	4	yes_nearest_distal_-158	319	50	2	2	2	AATGCACGGTGAGGCGCGTAATGCCTTCGC	0	1	NA	NA	NA	CCTGATTCGTTTCTCTCGTTA	0	0	8.79992	7.42614	- & -	- & -	- & -	- & -	- & -	- & -
LMJ.RY0402.039125	26	3.0118	38	4.472	9	1.99463	11	2.21255	87	2.98161	C178	K05	plate102	O05	3prime	chromosome_12	+	5500771	?-5500772	Cre12.g531000	antisense	intron	3364,2412	2519	-	3	no	765	77.5697	1947	563	11	CGCATGCAAGCCCGTCACGTCTCCGTGGCA	0	2212	87.81	5.84	6.35	GACGCACGCGGGTCCCCCTCTT	0	0	8.03708	6.92861	-	Ammonium transporter	Belongs to AMT1 family (Amt1;8); corresponds to AY548754, mRNA complete cds (PMID: 15821986). Previously annotated as AMT1H	g13070.t2,AMT8, g13070.t1,Cre12.g531000.t1.1,AMT8	PF00909	PTHR11730:SF13,PTHR11730
LMJ.RY0402.039125	0	0	1	0.117684	0	0	0	0	0	0	C178	K05	plate102	O05	3prime	UNALIGNED	?	?	?	gene_unknown	-	-	-	38	-	10	no	nan	nan	0	0	0	GAGGGAAGATCGGAAGAGCGTCGTGTAGGG	-	34	89.47	100	-89.47	GGAGTCTTATGCGCCTTGCTGC	2	0	0.295481	1.35011	-	-	-	-	-	-
LMJ.RY0402.039125	7	1.03283	14	2.95722	22	3.51918	22	3.56669	95	3.74293	C178	K05	plate102	O05	5prime	UNALIGNED	?	?	?	gene_unknown	-	-	-	716	-	10	no	0	0	0	705	0	GAGCGGCCAGTTTCTCCTCGGAAACAGCGC	-	247	34.5	100	-34.5	GCGGCTAAAACGTAGGCCGATC	0	0	9.02798	6.22384	-	-	-	-	-	-
LMJ.RY0402.039125	15	2.21322	11	2.32353	10	1.59963	14	2.26971	54	2.08533	C178	K05	plate102	O05	5prime	insertion_cassette_CIB1	-	570	?-571	unknown_chrom	-	-	-	473	-	10	no	212	100	226	0	3	GAGAAGTCACTCAACATCTTAAAATGGCCA	0	217	45.88	52.85	1.27	GATCGATGGAATGAGGTAGAGC	0	0	5.58827	6.51389	-	-	-	-	-	-
LMJ.RY0402.039132	408	60.1995	309	65.2701	321	51.3481	350	56.7429	1769	69.4514	C178	K06	plate102	O12	5prime	chromosome_7	+	3546169	3546169-?	Cre07.g336300	sense	3'UTR	4218,279	342	with-junk	2	yes_nearest_distal	0	99.1228	339	3	1	ACCTGTGCACGGGGGCGGCGCTCTTCTCCT	0	334	NA	NA	NA	GAAGCTGCATGTTTGACTCGAG	0	2	2.19643	3.11816	-	-	-	-	-	-
LMJ.RY0402.039132	503	58.2668	445	52.3695	249	55.1848	246	49.4806	1975	66.5934	C178	K06	plate102	O12	3prime	chromosome_7	+	3546443	?-3546444	Cre07.g336300	sense	3'UTR	4492,5	2151	with-junk	2	no	650	99.2787	1514	11	9	TTGCACCACCACTTTGGCCGAATTTCATGC	0	1935	89.96	2.51	7.53	ATTGGTGTGTGGATAGTCTAGT	0	2	1.35263	4.22692	-	-	-	g7827.t1	-	-
LMJ.RY0402.039143	184	21.3143	214	25.1844	66	14.6273	80	16.0913	398	13.1356	C215	B16	plate102	O23	3prime	chromosome_9	+	2043519	?-2043520	Cre09.g394200	antisense	3'UTR	6166,85	3594	perfect	1	no	962	97.7641	3498	80	39	TCAAGTGGTGCTTTCGCGAATCAGGGAAAG	0	3163	88.01	5.45	6.54	TTTGGATTACCGGGCACAGGG	0	0	17.1934	19.5291	FAP102	Flagellar Associated Protein	Flagellar Associated Protein, found in the flagellar proteome [PMID: 15998802]	g9404.t1	PF02469	-
LMJ.RY0402.039143	204	30.0998	151	31.8957	112	17.9158	127	20.5896	494	19.5518	C215	B16	plate102	O23	5prime	chromosome_9	+	2043519	2043519-?	Cre09.g394200	antisense	3'UTR	6166,85	6120	perfect	1	no	832	99.2422	5631	43	8	ACTCTCAATAGTGAACAAATTGCCGGAACC	1	5455	89.13	10.16	0.7	CCGTAATAAGTATGGGTGTTAT	0	0	20.2802	20.7742	FAP102	Flagellar Associated Protein	Flagellar Associated Protein, found in the flagellar proteome [PMID: 15998802]	g9404.t1	PF02469	-
LMJ.RY0402.039148	28	4.13134	9	1.90107	28	4.47896	18	2.9182	62	2.36126	C178	K09	plate102	P04	5prime	chromosome_14	+	2706716	2706716-?	Cre14.g626634	antisense	intron	8089,7767	840	with-junk	2	no	338	99.2157	759	6	7	GTGCCCGAGCCCATTTGGAAAGAGGGGAAG	0	638	75.95	13.57	10.48	TACGTAGTTTCTCGGTTATAT	0	0	22.0792	26.0124	-	-	-	g15092.t1	PF02676,PF02475,PF08007	PTHR23245
LMJ.RY0402.039148	1	0.115839	0	0	0	0	0	0	0	0	C178	K09	plate102	P04	3prime	chromosome_14	+	2706778	?-2706779	Cre14.g626634	antisense	CDS	8027,7829	14	with-junk	2	yes_nearest_distal	135	38.4615	5	8	5	GCAGTGTGTAGTAGCCGATGCCTGTGCTTG	0	1	NA	NA	NA	GGTCGGACACACCTATCGGGCG	2	2	0.0570118	0.0357728	-	-	-	-	-	-
LMJ.RY0402.039148	33	4.86908	11	2.32353	36	5.75866	19	3.08033	90	3.48447	C178	K09	plate102	P04	5prime	insertion_cassette_CIB1	+	2209	2209-?	unknown_chrom	-	-	-	5300	-	10	no	2119	99.8539	4785	7	15	CACCTAGTCTGCCAGAAGGCTCGACGTCAG	1	95	1.79	97.89	0.32	CTTACCGCACTGCCGGTCTGA	0	0	25.1892	22.2888	-	-	-	-	-	-
LMJ.RY0402.039149	53	7.82004	39	8.23797	43	6.8784	27	4.37731	119	4.82845	C215	B17	plate102	P05	5prime	chromosome_13	-	1355694	?-1355695	Cre13.g571560	antisense	intron	1331,5059	1364	-	3	no	387	99.0277	1324	13	4	TTTGTGCAGACCATATGAGCTCCGTGAGAC	0	1157	84.82	6.89	8.28	TGCATCTTGTCGCACATTGCG	0	1	14.9158	13.4581	-	-	-	g14055.t1,Cre13.g571551.t1.2	PF09737	PTHR13374:SF1,PTHR13374
LMJ.RY0402.039151	310	45.7398	180	38.0214	183	29.2732	149	24.1562	1088	42.9581	C178	K10	plate102	P07	5prime	chromosome_1	+	5261050	5261050-?	Cre01.g036700	sense	3'UTR	5620,24	2153	-	3	no	774	99.3771	2074	13	6	GTTGCATCACACGTGGCAAGCCGCAGCGGC	1	1918	89.08	10.54	0.37	CCTACCGGACTTTCAAACTTTT	0	2	14.327	8.11035	-	-	-	g824.t1,Cre01.g036700.t1.1	PF00069	PTHR24351,PTHR24351:SF123
LMJ.RY0402.039156	374	55.1829	237	50.0615	127	20.3153	181	29.3442	1234	48.8981	C178	K12	plate102	P12	5prime	chromosome_5	-	2945970	?-2945971	Cre05.g238260	sense	intron	3489,8679	116	-	3	no	251	100	102	0	3	AACTGCCGCCTCTACCTGCGCTCCGCTAGT	0	55	47.41	41.38	11.21	GCGCCGGCACGATAGTTAACCG	0	0	13.4469	11.8485	-	-	-	g5485.t1	PF07719	PTHR23083
LMJ.RY0402.039156	337	39.0376	316	37.1882	79	17.5084	107	21.5221	872	29.0942	C178	K12	plate102	P12	3prime	chromosome_6	-	6406090	6406090-?	Cre06.g292249	antisense	CDS	28694,4394	12420	-	3	no	536	90.6064	10369	1075	60	TCCGGCGGCGGGGGAGGCGGCGGCGGCGAG	0	8269	66.58	24.47	8.95	GTTTGACCATGAATCTTCATCA	0	0	13.7694	10.9929	-	-	-	g6771.t1	PF12499	-
LMJ.RY0402.039157	156	18.0708	171	20.124	73	16.1787	78	15.689	374	12.3853	C178	K13	plate102	P13	3prime	chromosome_10	+	6341540	?-6341541	Cre10.g465400	sense	CDS	3320,851	1541	-	5	yes_nearest_distal_-230	0	65.1249	704	377	1	TCACTGGCCTCAGCACTGGCCTCCGCCGCC	0	682	NA	NA	NA	CCCGGGCGCTGTCGTCCGATAA	0	2	5.90961	3.328	-	-	-	-	-	-
LMJ.RY0402.039159	6	0.695032	14	1.64758	9	1.99463	7	1.40798	43	1.61718	C178	K14	plate102	P15	3prime	chromosome_2	+	4582613	?-4582614	Cre02.g100950	antisense	intron	28205,9181	60779	-	4	no	444	25.3647	2782	8186	20	AGCTGGCACACAGCGGAGTAAGGCCACAGC	1	50	0.08	99.91	0.01	AGAGTCTCGGCGCCTATCGGCA	0	1	11.6638	4.11078	-	-	-	g2060.t1	PF00023	-
LMJ.RY0402.039160	331	38.3426	302	35.5407	98	21.7193	140	28.1597	1232	41.2809	C178	K15	plate102	P16	3prime	chromosome_13	-	188664	188664-?	Cre13.g563400	sense	CDS	1784,8364	2917	-	4	yes_nearest_distal_+101	198	68.8889	31	14	3	GCGGCAAGGACGTGACTACAGTGGGCTACA	0	14	NA	NA	NA	GTCGCTTACTTGGACCGGTAGC	0	0	12.3209	4.99247	-	-	-	-	-	-
LMJ.RY0402.039160	323	47.658	204	43.0909	192	30.7129	253	41.017	1585	62.0764	C178	K15	plate102	P16	5prime	insertion_cassette_CIB1	+	2223	2223-?	unknown_chrom	-	-	-	4687	-	10	no	2130	99.7094	4460	13	21	GTTGGACTCAGGAGCAACTAGTCTGCCAGA	0	4325	92.28	3.24	4.48	GGCTAAAAGATCCGTCGATCGA	0	0	18.5633	6.76418	-	-	-	-	-	-
LMJ.RY0402.039163	118	13.669	128	15.0636	211	46.763	143	28.7631	327	11.2108	C178	K16	plate102	P19	3prime	chromosome_6	+	4260553	?-4260554	Cre06.g278248	antisense	3'UTR	4862,112	1789	-	3	no	760	96.8845	1586	51	14	ATTTTTCGTCGACTTGTAGGTGACAACCTA	0	1415	79.09	14.37	6.54	GTGGGGGGGTTAGAACATGCTA	0	3	8.02674	4.46386	-	-	-	g6390.t1,Cre13.g600776.t1.1,Cre13.g600776.t1.2	PF01753	PTHR23151:SF8,PTHR23151
LMJ.RY0402.039168	36	5.31172	31	6.54813	36	5.75866	31	5.0258	157	6.28129	C178	K18	plate102	P24	5prime	chromosome_3	-	561996	?-561997	Cre03.g145447	sense	3'UTR	7201,485	389	-	5	yes_nearest_distal_-249	0	100	1	0	1	CGCACCTGCTGGATGCTAGTCGTTATGCCT	0	1	NA	NA	NA	GTCCTGCCGCCGAGGGCGCGTT	0	0	12.0672	5.13111	-	-	-	-	-	-
LMJ.RY0402.039168	32	4.72153	28	5.91444	29	4.63892	24	3.89094	89	3.49895	C178	K18	plate102	P24	5prime	chromosome_3	+	5074871	5074871-?	Cre03.g181100	antisense	intron	1984,4902	3731	-	3	no	346	99.5742	3274	14	2	GGCAATGGGTCAATTAAGAGTGCCGCCTGA	0	3219	86.28	8.68	5.04	TCGAACATATCCTATATTGTCA	0	0	8.52111	4.3334	-	-	-	g3753.t1	-	-
LMJ.RY0402.039168	2	0.231677	1	0.117684	1	0.221626	5	1.0057	11	0.345686	C178	K18	plate102	P24	3prime	chromosome_12	+	6213924	?-6213925	Cre12.g536650	sense	5'UTR	176,4346	162	-	5	yes_nearest_distal_-230	0	100	1	0	1	AGAATGCGTGCAGAGGAACAAGACCATAAT	0	1	NA	NA	NA	TACGTGAGATGTGCAAAAGGGA	0	0	0.85492	0.99799	-	-	-	-	-	-
LMJ.RY0402.039168	10	1.15839	14	1.64758	5	1.10813	8	1.60913	47	1.6166	C178	K18	plate102	P24	3prime	UNALIGNED	?	?	?	gene_unknown	-	-	-	40	-	10	no	nan	nan	0	0	0	AGATCGGAAGAGCGTCGTGTAGGGAAAGAG	-	33	82.5	100	-82.5	AGATGGTACGCCTGCTTTACAT	0	0	6.7008	4.69227	-	-	-	-	-	-
LMJ.RY0402.039168	25	2.89597	35	4.11895	6	1.32975	28	5.63194	144	4.7628	C178	K18	plate102	P24	3prime	insertion_cassette_CIB1	+	0	?-1	unknown_chrom	-	-	-	2441	-	10	no	877	99.5281	2320	11	21	GTTGGACTCACTAGTCACACGAGCCCTCGT	0	2264	92.75	2.21	5.04	ATCGGAGGAGGAGTGTGGCGAC	0	0	7.22825	4.22227	-	-	-	-	-	-
LMJ.RY0402.039176	33	3.82267	24	2.82442	9	1.99463	13	2.61483	53	1.75885	C178	K23	plate103	A08	3prime	chromosome_3	+	9114829	?-9114830	Cre03.g211521	sense	3'UTR	5358,373	98	-	5	yes_nearest_distal_-230	0	100	1	0	1	TCGTAAAATTGTAAGTTGCGCCTTTTGGGA	0	1	NA	NA	NA	CGAGGGGCAGCCGGGCCGGATGG	0	2	2.14379	5.1622	-	-	-	-	-	-
LMJ.RY0402.039176	4	0.590191	4	0.84492	2	0.319926	2	0.324245	13	0.503225	C178	K23	plate103	A08	5prime	chromosome_7	-	4226103	?-4226104	Cre07.g342000	antisense	3'UTR	7753,304	13	-	5	yes_nearest_distal_-249	0	100	1	0	1	GTAAATAGGATGCATCTAGATATGCTTTGG	0	1	NA	NA	NA	ACTACAACATGTCGGTGCGAGC	1	2	0.850462	1.26004	-	-	-	-	-	-
LMJ.RY0402.039176	219	32.313	120	25.3476	152	24.3144	207	33.5594	449	17.7697	C178	K23	plate103	A08	5prime	chromosome_8	-	2522078	?-2522079	Cre08.g372100 & Cre08.g372150	upstream & upstream	intergenic	1 & 1739	112	-	4	yes_nearest_distal_-158	645	100	2	0	2	AATCATGTCAAGCCTCAGCGAGCTCCCCGC	0	1	NA	NA	NA	CTCGGCTGCGCCAGCTAACTT	0	2	3.00584	7.79072	- & -	- & -	- & -	- & -	- & -	- & -
LMJ.RY0402.039176	169	19.5767	155	18.2411	77	17.0652	86	17.2981	413	14.357	C178	K23	plate103	A08	3prime	insertion_cassette_CIB1	-	1940	1940-?	unknown_chrom	-	-	-	44	-	10	no	55	77.2727	17	5	1	CCATTACATGCAGTATGGCATTGGCAGATA	0	39	88.64	11.36	0	CGAACTGATTGATTTAAATCAA	0	2	3.48643	6.47411	-	-	-	-	-	-
LMJ.RY0402.039178	0	0	1	0.21123	1	0.159963	1	0.162122	6	0.238156	C178	K24	plate103	A10	5prime	chromosome_12	-	7510229	?-7510230	Cre12.g555950	sense	CDS	12168,20358	4014	-	3	no	344	99.8937	3758	4	5	GGTACTCGTAGCCGTAGGTGCACTGCGCGT	0	3548	88.39	7.97	3.64	CCTCCTATCGAGATCGTTCCTA	0	0	8.32505	15.4863	-	Putative flagellar inner arm dynein heavy chain, novel minor type dynein (monomeric)	Putative flagellar inner arm dynein heavy chain, novel minor type dynein (monomeric). Has not been identified in Chlamydomonas flagella in mass spec proteomic study by Yagi et al. [PMID: 19351714]; novel minor type found exclusively at the flagellar basa	g13413.t1,Cre12.g555950.t1.1,DHC11	PF08393,PF07728,PF03028	PTHR10676,PTHR10676:SF138
LMJ.RY0402.039178	0	0	0	0	0	0	8	1.60913	3	0.0828721	C178	K24	plate103	A10	3prime	insertion_cassette_CIB1	-	1543	1543-?	unknown_chrom	-	-	-	1879	-	10	no	488	99.571	1857	8	5	ACAGCGCCGTCCCAGCCACGGCCGTACTCG	0	1691	89.99	2.87	7.13	ACGGTCGCTAGCATCCATGGGA	0	0	6.73696	11.9175	-	-	-	-	-	-
LMJ.RY0402.039190	0	0	0	0	0	0	3	0.603422	0	0	C178	L02	plate103	A22	3prime	chromosome_2	-	3511395	3511395-?	Cre02.g095125	antisense	CDS	11654,7448	609	with-junk	2	no	559	99.8342	602	1	6	TGCCCTGCGTTGGGTACCCGTACACAAGGA	0	564	92.61	2.3	5.09	GGCGGGTAGAAGCTGACGGGTA	0	1	1.87601	12.5806	-	-	-	g1898.t1,Cre11.g473450.t1.1,Cre11.g473450.t1.2	-	PTHR22870:SF117,PTHR22870
LMJ.RY0402.039190	2	0.295096	0	0	0	0	5	0.810612	0	0	C178	L02	plate103	A22	5prime	chromosome_2	-	3511579	?-3511580	Cre02.g095125	antisense	CDS	11838,7264	1027	with-junk	2	yes_nearest_distal	28	99.8996	995	1	2	GGGTGCTGCGCCCTCTCCTCCCCCTCCTCC	0	97	NA	NA	NA	TGCGCGGGGGGGACTCACGTGC	0	1	1.5849	9.24716	-	-	-	-	-	-
LMJ.RY0402.039191	5	0.737739	2	0.42246	3	0.479889	9	1.4591	10	0.431412	C178	L03	plate103	A23	5prime	chromosome_3	-	4766312	?-4766313	Cre03.g178150	antisense	3'UTR	1828,245	1781	-	5	yes_nearest_distal_-249	0	100	1	0	1	GCCTCAAAGACCGCAATGTGCACGAAACGT	0	1	NA	NA	NA	TTTTGGGTAAGGCCAATGGACC	0	0	1.87722	7.57191	-	-	-	-	-	-
LMJ.RY0402.039191	1	0.147548	7	1.47861	7	1.11974	6	0.972735	16	0.64035	C178	L03	plate103	A23	5prime	insertion_cassette_CIB1	+	1203	1203-?	unknown_chrom	-	-	-	642	-	10	no	167	33.3333	1	2	1	CGGCCTGTGGCACTGTGACGGCCAGGGAGC	0	1	0.16	99.84	0	GACTTCTCCTATGCGCCCAGTA	0	0	2.48597	8.24525	-	-	-	-	-	-
LMJ.RY0402.039192	138	15.9857	107	12.5922	33	7.31364	67	13.4764	429	14.2507	C178	L04	plate103	A24	3prime	chromosome_7	+	3896742	?-3896743	Cre07.g339100	sense	intron	5674,7783	516	-	5	no	251	50.6823	260	253	1	ACAGTGTCTGATTCTTTCCTCCTGCCCCCT	1	411	79.65	20.16	0.19	TGAGCAGCAGGTCAGCAAGGCT	0	1	5.99751	8.62209	-	-	-	g7887.t1	PF00069	PTHR24362
LMJ.RY0402.039198	3	0.442644	2	0.42246	0	0	0	0	4	0.1424	C178	L05	plate103	B06	5prime	chromosome_5	+	1544578	1544578-?	Cre05.g243550	sense	CDS	301,2550	419	-	5	yes_nearest_distal_+249	0	100	8	0	1	TTTAGCCTTATGGACTTCTCACATTCACAG	0	8	NA	NA	NA	CAATCGCGCGGTTGGAGCCGAA	0	0	16.7153	10.0574	-	-	-	-	-	-
LMJ.RY0402.039200	12	1.39006	19	2.236	11	2.43788	13	2.61483	45	1.54523	C215	B19	plate103	B08	3prime	chromosome_13	-	1716373	1716373-?	Cre13.g574350	antisense	3'UTR	7899,73	2946	with-junk	2	no	975	99.4775	2856	15	21	TTGGCCAGCAACCCTGACACCCGTGCCTGA	0	2599	88.22	5.7	6.08	CGGATGCCGCGAGGTGGCTCTG	0	1	8.33256	3.99196	-	-	-	g14118.t1,Cre13.g574350.t1.1	PF00069	PTHR23257:SF343,PTHR23257
LMJ.RY0402.039200	21	3.0985	16	3.37968	26	4.15904	22	3.56669	54	2.05249	C215	B19	plate103	B08	5prime	chromosome_13	-	1716478	?-1716479	Cre13.g574350 & Cre13.g574375	downstream & upstream	intergenic	32 & 46	130	with-junk	2	yes_nearest_distal	0	98.4127	62	1	1	GCAACAAACAGGTCAACACAGCACCTCTGT	0	62	NA	NA	NA	TAATATGCCACTGCTACTTTCA	0	1	10.0097	7.3513	- & -	- & -	- & -	- & -	- & -	- & -
LMJ.RY0402.039202	9	1.04255	18	2.11832	2	0.443251	3	0.603422	34	1.16398	C178	L07	plate103	B10	3prime	chromosome_2	+	4353863	?-4353864	Cre02.g099400	antisense	intron	6253,2066	1571	-	3	no	336	99.3311	1485	10	9	CCCGTGCAAAACAGTGCAGTGTAGAGTAGT	0	1418	90.26	2.61	7.13	GGATCAGTGTGATGGGGAGGGG	0	0	8.78317	7.76031	-	Exostosin-like glycosyltransferase	Exostosin-like glycosyltransferases. Contains thiamine pyrophosphate binding conserved site	g2022.t1,ELG31	PF03016	PTHR11062,PTHR11062:SF21
LMJ.RY0402.039203	31	4.57398	43	9.08289	36	5.75866	73	11.8349	149	5.7306	C178	L08	plate103	B11	5prime	chromosome_8	-	4249767	?-4249768	Cre08.g380763	antisense	3'UTR	2268,1034	4341	-	3	no	942	94.2149	342	21	3	CCCCATCATGGCTGGGGTGTTGCTCCTGCC	0	3453	79.54	15.85	4.61	CCTCTCCGTCTTTCTCTCCTT	0	1	11.766	10.5439	-	-	-	g8960.t1,Cre08.g380763.t1.1, g8960.t2	-	-
LMJ.RY0402.039204	39	4.51771	38	4.472	15	3.32438	18	3.62053	104	3.29895	C178	L09	plate103	B12	3prime	chromosome_12	+	5321083	?-5321084	Cre12.g529250	antisense	intron	4679,2017	5716	duplication	1	no	744	99.1348	5500	48	50	GAGACAATGGAGCAAGCTATTATGAAATAC	0	5177	90.57	4.15	5.28	CAACGGGTGTCACCGTAAATTC	0	0	21.1202	13.5516	-	-	-	g13031.t1	PF05572	-
LMJ.RY0402.039204	28	4.13134	25	5.28075	34	5.43874	21	3.40457	91	3.68143	C178	L09	plate103	B12	5prime	chromosome_12	+	5321084	5321084-?	Cre12.g529250	antisense	intron	4678,2018	12006	duplication	1	no	815	99.6793	11189	36	26	CGGAAACAGCGGAGTCAGGAGCACATGACG	0	11120	92.62	3.86	3.51	TCTCTGTTCCTGTGCCAGTCAC	0	0	23.7189	12.7991	-	-	-	g13031.t1	PF05572	-
LMJ.RY0402.039207	328	37.9951	330	38.8358	93	20.6112	115	23.1312	765	26.2324	C178	L11	plate103	B15	3prime	chromosome_4	-	674358	674358-?	Cre04.g217949 & Cre04.g217951	downstream & upstream	intergenic	399 & 7	14290	-	3	no	943	98.9942	13877	141	61	TTACCTTGTTTCCAGAGTGTATGGCGTGAG	0	12550	87.82	4.74	7.43	ACGGATCCTACAGGACTTAGGA	0	1	49.0498	39.2671	- & -	- & Low-CO2-inducible protein	- & Low-CO2 inducible gene (homologous to unknown protein in Trypanosoma brucei) revealed by cDNA array analyses	g4580.t1 & g4581.t1,Cre03.g209350.t1.1,Cre03.g209350.t1.2,LCI33	PF03407 & -	PTHR10994:SF5,PTHR10994 & PTHR13555,PTHR13555:SF2
LMJ.RY0402.039207	228	33.6409	160	33.7968	88	14.0767	92	14.9153	516	20.4219	C178	L11	plate103	B15	5prime	chromosome_6	+	3763754	3763754-?	Cre06.g278157	sense	CDS	2523,1019	12567	-	3	no	479	98.9478	12225	130	11	AACGGCTCAGACACGGCGGCGTGCAGGGTG	0	10962	87.23	3.25	9.52	TATTCCCAGCCTTCGCTGTACT	0	1	28.1991	17.5657	-	-	-	g6300.t1,Cre13.g596200.t1.1,Cre13.g596200.t1.2	PF03747	PTHR16222
LMJ.RY0402.039210	157	23.165	112	23.6578	69	11.0374	122	19.7789	345	13.5224	C178	L12	plate103	B18	5prime	chromosome_6	-	3288324	?-3288325	Cre06.g277100	antisense	intron	2684,1855	18	-	4	yes_nearest_distal_-158	31	100	18	0	2	AGGGCCCGGACCGGCCTGCGGGCCTGCTGC	0	13	NA	NA	NA	GTGTCGTGCATTGTCGTCATGG	0	0	5.62528	5.82931	-	-	-	-	-	-
LMJ.RY0402.039213	203	29.9522	108	22.8128	147	23.5145	145	23.5078	856	33.5353	C178	L13	plate103	B21	5prime	chromosome_10	+	2631699	2631699-?	Cre10.g437350	sense	3'UTR	5818,112	231	deletion	1	no	771	100	219	0	3	CAGCGCATGTGGCAATCACGTGTTGCACGT	0	165	71.43	9.96	18.61	GGCGGGCGTGGCGAACCTGCTA	0	0	15.2163	4.38332	-	Mitochondrial substrate carrier protein	Mitochondrial substrate carrier protein, contains EF-hand. Previously annotated as MITC12	g10777.t1,Cre10.g437350.t1.1,MITC12	PF00153	PTHR24089:SF34,PTHR24089
LMJ.RY0402.039213	205	23.7469	154	18.1234	95	21.0544	80	16.0913	762	25.4708	C178	L13	plate103	B21	3prime	chromosome_10	+	2631734	?-2631735	Cre10.g437350	sense	3'UTR	5853,77	2817	deletion	1	no	617	98.801	2637	32	19	TTCAGCGGGGCAGCGCATTGCAAATAAGAA	0	2455	87.15	7.38	5.47	GTTCTGGAAACTCCCCAGCAA	0	0	12.2389	4.62048	-	Mitochondrial substrate carrier protein	Mitochondrial substrate carrier protein, contains EF-hand. Previously annotated as MITC12	g10777.t1,Cre10.g437350.t1.1,MITC12	PF00153	PTHR24089:SF34,PTHR24089
LMJ.RY0402.039222	332	38.4584	391	46.0146	153	33.9087	195	39.2224	867	28.6048	C178	L16	plate103	C06	3prime	chromosome_17	-	460016	460016-?	Cre17.g699050	sense	intron	1961,6758	3605	with-junk	2	no	345	91.9143	1887	166	16	ATCGGGCGCACAGGCCGCGGTGCGCCGTCC	0	3207	88.96	3.99	7.05	GAGACTCCAGGACGAGAATCGT	0	0	21.5732	18.9792	-	-	-	g16955.t1, g16955.t2, g16955.t3	-	-
LMJ.RY0402.039222	280	41.3134	217	45.8369	224	35.8317	294	47.664	1082	42.6462	C178	L16	plate103	C06	5prime	chromosome_17	-	460061	?-460062	Cre17.g699050	sense	intron	1916,6803	3049	with-junk	2	yes_nearest_distal	488	99.8898	2720	3	7	GCATTATGCAGGGATTGCACCGGCCAGGAT	1	12	NA	NA	NA	ACACACCTCTATCCGTTAGTCC	0	0	27.4767	26.8516	-	-	-	-	-	-
LMJ.RY0402.039224	38	5.60682	45	9.50535	76	12.1572	66	10.7001	395	15.9699	C178	L17	plate103	C08	5prime	chromosome_3	+	6592274	6592274-?	Cre03.g196250	sense	3'UTR	3796,473	69	-	5	yes_nearest_distal_+249	0	100	1	0	1	GCCTGAAGCGGGCCATGCACTTGATGACCA	0	1	NA	NA	NA	TTTTGAACGCGTGCCCTGGTGC	0	0	7.46806	19.6304	-	-	-	-	-	-
LMJ.RY0402.039224	12	1.77057	10	2.1123	25	3.99907	20	3.24245	88	3.52554	C178	L17	plate103	C08	5prime	chromosome_11	+	797885	797885-?	Cre11.g467639	antisense	CDS	2991,4353	788	-	5	yes_nearest_distal_+249	0	100	1	0	1	CCTGCTGCACCTGCTGCTGCTGTGGCCCCC	0	1	NA	NA	NA	TTGCGACGGTTATCGTCTAAG	0	0	2.64368	6.9257	-	-	-	-	-	-
LMJ.RY0402.039224	82	12.0989	83	17.5321	97	15.5164	97	15.7259	476	18.6553	C178	L17	plate103	C08	5prime	chromosome_17	-	181356	?-181357	Cre17.g697406	sense	5'UTR	129,4333	167	-	4	yes_nearest_distal_-132	377	56.7308	59	45	3	TAGACGGGGTGAAGCGACAGCGACTTAAAT	0	16	NA	NA	NA	TTTGGGAACGCAATTCATAGTC	0	0	11.9162	25.7295	-	-	-	-	-	-
LMJ.RY0402.039224	0	0	0	0	0	0	0	0	1	0.027624	C178	L17	plate103	C08	3prime	UNALIGNED	?	?	?	gene_unknown	-	-	-	26	-	10	no	0	0	0	1	0	AGATCGGAAGAGCGTCGTGTAGGGAAAGAG	-	21	80.77	100	-80.77	AGGAACGTCCGAACGCCCAATG	2	0	0.410696	0.665663	-	-	-	-	-	-
LMJ.RY0402.039224	4	0.463354	5	0.588422	2	0.443251	7	1.40798	37	1.17906	C178	L17	plate103	C08	3prime	insertion_cassette_CIB1	+	2	?-3	unknown_chrom	-	-	-	1976	-	10	no	2135	99.3824	1931	12	25	TGGACTCACTAGTCACACGAGCCCTCGTCA	0	1816	91.9	3.49	4.61	GAGGTATATATGGAAAGTTCGA	0	0	1.39187	4.62224	-	-	-	-	-	-
LMJ.RY0402.039224	113	13.0898	145	17.0642	119	26.3734	131	26.3494	1010	33.9682	C178	L17	plate103	C08	3prime	insertion_cassette_CIB1	+	9	?-10	unknown_chrom	-	-	-	3817	-	10	no	2203	99.2234	2811	22	36	ACTAGTCACACGAGCCCTCGTCAGAAACAC	0	3446	90.28	3.38	6.34	CCCGGCCGTAAGCCACGTTTTT	0	0	21.3928	74.5511	-	-	-	-	-	-
LMJ.RY0402.039224	89	13.1318	108	22.8128	171	27.3537	133	21.5623	812	32.7418	C178	L17	plate103	C08	5prime	insertion_cassette_CIB1	+	2214	2214-?	unknown_chrom	-	-	-	8305	-	10	no	2143	99.2828	7752	56	62	AGGAGCAACTAGTCTGCCAGAAGGCTCGAC	0	7347	88.46	4.78	6.75	GGTGACAGCGGACAAGTAACAT	0	0	15.4117	48.712	-	-	-	-	-	-
LMJ.RY0402.039224	79	11.6563	101	21.3342	171	27.3537	127	20.5896	821	32.9101	C178	L17	plate103	C08	5prime	insertion_cassette_CIB1	+	2223	2223-?	unknown_chrom	-	-	-	4056	-	10	no	2133	99.8977	3905	4	10	GTTGGACTCAGGAGCAACTAGTCTGCCGGA	1	2	0.05	99.93	0.02	GTTCCGCTAAGATTAGCACTT	0	0	13.8146	46.1197	-	-	-	-	-	-
LMJ.RY0402.039230	54	6.25528	40	4.70737	11	2.43788	17	3.41939	163	5.44205	C178	L20	plate103	C14	3prime	chromosome_16	-	3103653	3103653-?	Cre16.g665450	antisense	intron	16928,1928	4221	deletion	1	no	772	99.5167	4118	20	19	GTCCGGTCAGTTCTCACCGTCGCCCTTGTC	0	3818	90.45	4.34	5.21	TGAGCCCGACCCCAGTAATGCT	0	0	9.80364	33.6863	FAP48	Ryanodine-inositol 1,4,5-triphosphate receptor Ca2+ channel	Ryanodine receptor calcium ion channel RIR-CaC; Inositol 1,4,5-trisphosphate receptor type 1 (Type 1 InsP3 receptor) (IP3 receptor) (InsP3R1) (IP3R); found in flagellar proteome as FAP48 (PMID: 15998802)	g16061.t1,RYR1	PF01365,PF08454,PF08709	PTHR13715,PTHR13715:SF58
LMJ.RY0402.039230	53	7.82004	39	8.23797	23	3.67915	36	5.83641	188	7.35587	C178	L20	plate103	C14	5prime	chromosome_16	-	3103666	?-3103667	Cre16.g665450	antisense	intron	16941,1915	2535	deletion	1	no	958	99.7082	2392	7	6	ATTACCGCAGGCGCTTGAGCGCGCTTGTCC	0	2100	82.84	7.38	9.78	TACAGCTCAGGCGTGGAACCG	0	0	11.6408	42.6093	FAP48	Ryanodine-inositol 1,4,5-triphosphate receptor Ca2+ channel	Ryanodine receptor calcium ion channel RIR-CaC; Inositol 1,4,5-trisphosphate receptor type 1 (Type 1 InsP3 receptor) (IP3 receptor) (InsP3R1) (IP3R); found in flagellar proteome as FAP48 (PMID: 15998802)	g16061.t1,RYR1	PF01365,PF08454,PF08709	PTHR13715,PTHR13715:SF58
LMJ.RY0402.039236	56	6.48696	21	2.47137	32	7.09202	27	5.4308	76	2.56499	C178	L22	plate103	C20	3prime	chromosome_2	-	8516411	8516411-?	Cre02.g141846	antisense	intron	3636,3396	2833	-	3	no	239	87.8826	2096	289	17	AATCTGAACACGGCACGAGTGACCGCAGGT	1	2536	89.52	10.41	0.07	CCGCCTACTTTTGGTGAGCTTA	0	1	13.4743	14.436	-	Rad51-like protein	Rad51 homologue involved in meiotic recombination, homologous to eukaryotic DMC1. Previously annotated as DMC1	g2734.t1,Cre15.g646900.t1.1,Cre15.g646900.t1.2	PF08423	PTHR22942,PTHR22942:SF13
LMJ.RY0402.039236	65	9.59061	24	5.06952	41	6.55848	28	4.53943	118	4.53224	C178	L22	plate103	C20	5prime	chromosome_11	+	1493839	1493839-?	Cre11.g467744	antisense	CDS	4997,867	510	-	3	no	118	99.6063	506	2	4	CTGCAGCCTCACGGCTACCACACGGCACCG	0	497	97.45	0.39	2.16	TACCTTGCAGTCCTTTCAGGAT	0	1	14.194	18.1848	-	-	-	g11674.t1,Cre22.g764450.t1.1	-	-
LMJ.RY0402.039238	28	3.24348	26	3.05979	17	3.76763	22	4.42509	69	2.25703	C178	L23	plate103	C22	3prime	chromosome_12	+	3471151	?-3471152	Cre12.g496250	sense	3'UTR	7392,578	12836	perfect	1	no	822	98.9196	12543	137	52	TCTAGGCCAGGAGCCTGCACGTGCGCTGTG	0	11029	85.92	3.32	10.76	AAAGCGGTCCGAATACACCTGT	0	1	17.2752	16.1078	-	-	-	g12661.t1	-	-
LMJ.RY0402.039238	17	2.50831	14	2.95722	25	3.99907	39	6.32278	75	3.01304	C178	L23	plate103	C22	5prime	chromosome_12	+	3471151	3471151-?	Cre12.g496250	sense	3'UTR	7392,578	11490	perfect	1	no	823	99.3884	11051	68	17	GTTACACCGCCGTCACCGCAGTGCTGCAGT	0	10423	90.71	3.79	5.5	GTGTGACGTATTCATACAGACG	0	1	16.4319	16.1713	-	-	-	g12661.t1	-	-
LMJ.RY0402.039239	179	26.4111	141	29.7834	201	32.1525	193	31.2896	471	18.6589	C178	L24	plate103	C23	5prime	chromosome_7	+	3371585	3371585-?	Cre07.g335050	sense	intron	849,9686	4883	with-junk	2	yes_nearest_distal	831	99.8337	4803	8	6	ACCTGGGAAGCCTGTGCCAGGCGCCGTGTG	0	2436	NA	NA	NA	ACTTTGGTGCATCCCGGGATGC	0	0	8.67989	17.448	-	-	-	-	-	-
LMJ.RY0402.039239	1	0.115839	0	0	1	0.221626	0	0	2	0.0635393	C178	L24	plate103	C23	3prime	chromosome_7	+	3371695	?-3371696	Cre07.g335050	sense	intron	959,9576	6039	with-junk	2	no	959	98.8934	5898	66	43	TGCGTCTGTGAATGCCTATTTCGCCAGCAC	1	5351	88.61	11.06	0.33	TCTAGACGGAAGTTGCTAGGTA	2	0	0.154923	0.536592	-	-	-	g7801.t1	-	-
LMJ.RY0402.039241	20	2.31677	36	4.23664	6	1.32975	7	1.40798	37	1.28941	C178	M01	plate103	D01	3prime	chromosome_12	+	4708994	?-4708995	Cre12.g523550	sense	3'UTR	2410,272	311	-	5	yes_nearest_distal_-230	0	100	1	0	1	CGTGACCCGACCCGTTGCACTGGGGTATAT	0	1	NA	NA	NA	GGCGGCGTTCGACTTTCGAAGG	0	0	3.69627	7.60686	-	-	-	-	-	-
LMJ.RY0402.039242	139	16.1016	111	13.063	43	9.5299	66	13.2753	282	9.49757	C178	M02	plate103	D02	3prime	chromosome_13	-	3234134	3234134-?	Cre13.g585750	antisense	CDS	4271,5121	368	-	5	yes_nearest_distal_+230	0	50	1	1	1	GCCAGACAGTGGGTCTGTTCAGCGTGTGCC	0	1	NA	NA	NA	CCCAAACCCGCGATTGCAGAGA	1	2	0.638033	5.15128	-	-	-	-	-	-
LMJ.RY0402.039244	3	0.347516	9	1.05916	4	0.886502	6	1.20684	38	1.25514	C178	M03	plate103	D04	3prime	chromosome_9	+	3370663	?-3370664	Cre09.g388726	sense	CDS|outside_mRNA	4211,1487	522	-	3	no	532	99.5851	480	2	3	GGTCAGCGGTCTTCCGGGTGTCGGCAAGGG	0	409	78.35	5.75	15.9	ACGTGAGGCAGTCGCGAGGGGG	0	0	0.650058	1.97505	-	-	-	g9621.t4, g9621.t1, g9621.t3, g9621.t2	PF08645	PTHR12083
LMJ.RY0402.039252	0	0	0	0	1	0.159963	4	0.64849	10	0.392496	C178	M05	plate103	D12	5prime	chromosome_4	+	1825497	1825497-?	Cre04.g211750	antisense	3'UTR	4712,614	570	-	5	yes_nearest_distal_+249	0	100	1	0	1	CTAGCATAAGGGAACCAATGGTACTGCGCT	0	1	NA	NA	NA	GTGTCATAGGTTTACCTTTTGT	2	1	0.67875	1.33817	-	-	-	-	-	-
LMJ.RY0402.039252	1	0.147548	1	0.21123	5	0.799814	0	0	3	0.109041	C178	M05	plate103	D12	5prime	UNALIGNED	?	?	?	gene_unknown	-	-	-	146	-	10	no	nan	nan	0	0	0	AGATCGGAAGAGCGTCGTGTAGGGAAAGAG	-	131	89.73	100	-89.73	ACTACTTGCTTCATAAAAATCT	2	1	0.915882	1.6005	-	-	-	-	-	-
LMJ.RY0402.039252	34	3.93851	35	4.11895	24	5.31901	8	1.60913	216	7.34708	C178	M05	plate103	D12	3prime	insertion_cassette_CIB1	+	0	?-1	unknown_chrom	-	-	-	783	-	10	no	998	99.0141	703	7	7	GTTGGACTCACTAGTCACACGAGCCCTCGT	0	712	90.93	4.85	4.21	GCTGAGGACGCCACGGGGTAAA	0	1	3.93292	2.83742	-	-	-	-	-	-
LMJ.RY0402.039252	73	10.771	62	13.0963	42	6.71844	83	13.4562	357	13.8867	C178	M05	plate103	D12	5prime	insertion_cassette_CIB1	+	2223	2223-?	unknown_chrom	-	-	-	6966	-	10	no	2142	99.6231	6873	26	16	GTTGGACTCAGGAGCAACTAGTCTGCCAGA	0	6465	92.81	2.87	4.32	AGTCCCACCTTTTACGTAAATG	0	1	5.62613	3.6997	-	-	-	-	-	-
LMJ.RY0402.039255	43	4.98106	17	2.00063	20	4.43251	6	1.20684	92	3.17979	C178	M06	plate103	D15	3prime	chromosome_8	-	4164202	4164202-?	Cre08.g380000	antisense	3'UTR	6593,341	4322	deletion	1	no	737	99.2118	4028	32	18	CTCAGCAACCAGCAAGCCTCGAGCACTGCA	0	3854	89.17	5.09	5.74	CTGGCCTGCAAGTGGGACGGCA	0	2	9.75086	13.6311	-	-	-	g8945.t1,Cre08.g380000.t1.1,UMM7	PF08241,PF03781	PTHR10108,PTHR10108:SF384
LMJ.RY0402.039255	31	4.57398	19	4.01337	20	3.19926	34	5.51216	116	4.49469	C178	M06	plate103	D15	5prime	chromosome_8	-	4164206	?-4164207	Cre08.g380000	antisense	3'UTR	6597,337	18022	deletion	1	no	590	99.6569	17136	59	10	TAGAGAAGAGGCAGTACGATGGAGACGTGC	0	15519	86.11	6.36	7.53	CGGAATAGCAGTGCTTACCCGA	0	2	13.0793	19.1933	-	-	-	g8945.t1,Cre08.g380000.t1.1,UMM7	PF08241,PF03781	PTHR10108,PTHR10108:SF384
LMJ.RY0402.039259	62	9.14797	56	11.8289	32	5.11881	31	5.0258	255	9.96904	C178	M07	plate103	D19	5prime	chromosome_1	+	3585626	3585626-?	Cre01.g023050	sense	intron	2821,1203	921	deletion	1	no	309	99.5397	865	4	6	CCGACCGGCATCGATCTCAAAAGCCAAGGG	0	850	92.29	3.91	3.8	CGGTTAGCACCTGTCGCCGCTC	0	2	13.4469	18.9973	-	-	-	g532.t1,Cre01.g023050.t1.1,UBX2	PF09409	-
LMJ.RY0402.039259	67	7.76119	78	9.17938	21	4.65414	28	5.63194	201	7.04112	C178	M07	plate103	D19	3prime	chromosome_1	+	3585630	?-3585631	Cre01.g023050	sense	intron	2825,1199	1751	deletion	1	no	553	95.6166	1636	75	17	CGTTGGATTGCGCCGTGGGTCTGTGCAGTG	0	1518	86.69	7.31	6	GACTATTTGAGGCGGAGTCATG	0	2	9.4039	11.9743	-	-	-	g532.t1,Cre01.g023050.t1.1,UBX2	PF09409	-
LMJ.RY0402.039260	9	1.04255	28	3.29516	14	3.10276	18	3.62053	30	1.05422	C178	M08	plate103	D20	3prime	chromosome_5	-	2984934	2984934-?	Cre05.g238343	antisense	intron	1650,2336	2116	-	3	no	635	99.3343	2089	14	10	TCTCTTGCTTTGTGACTGTGTGCGGCTGCT	0	1882	88.94	3.45	7.61	TAGCAGCTCGCAGCGGGTGGA	0	0	3.39681	5.83328	-	-	-	g5493.t1	-	-
LMJ.RY0402.039260	7	0.81087	14	1.64758	10	2.21626	17	3.41939	33	1.18389	C178	M08	plate103	D20	3prime	chromosome_17	-	2931630	2931630-?	Cre17.g719876	sense	intron	3161,6775	4400	-	3	no	497	96.6621	4228	146	18	GGGGGGCAGGTGTGTAACAGTGTTTGCGTG	0	3941	89.57	4.18	6.25	ACGCACTGAGTCTGCGGAGGGG	0	0	2.73624	4.08855	-	-	-	g17423.t1	PF12576	-
LMJ.RY0402.039260	11	1.27422	20	2.35369	13	2.88113	17	3.41939	42	1.52342	C178	M08	plate103	D20	3prime	insertion_cassette_CIB1	+	0	?-1	unknown_chrom	-	-	-	459	-	10	no	320	99.5614	454	2	5	GTTGGACTCACTAGTCACACGAGCCCTCGT	0	435	94.77	1.31	3.92	GATGCCTAACGCCTGCGCTGGC	0	0	3.36848	4.15145	-	-	-	-	-	-
LMJ.RY0402.039260	7	1.03283	25	5.28075	27	4.319	81	13.1319	89	3.48614	C178	M08	plate103	D20	5prime	insertion_cassette_CIB1	+	2223	2223-?	unknown_chrom	-	-	-	172	-	10	no	159	100	26	0	1	GTTGGACTCAGGAGCAACTAGTCTGCCAGA	0	102	59.3	38.95	1.74	CTTCTGTGGGTCATCCTCTCAC	0	0	5.58371	7.50237	-	-	-	-	-	-
LMJ.RY0402.039264	230	26.6429	249	29.3034	65	14.4057	109	21.9243	915	30.4852	C178	M09	plate103	D24	3prime	chromosome_10	-	1476438	1476438-?	Cre10.g428706	sense	intron	3662,714	58	-	3	no	505	98.2456	56	1	2	TAGGCGTGTCACAGTCACAGGCGCTGCCCT	1	56	96.55	3.45	0	AACATGATGGCCTGGGCGGTGA	0	1	2.08214	5.13607	-	-	-	g10589.t1,Cre69.g794100.t1.1	-	-
LMJ.RY0402.039272	54	6.25528	56	6.59032	18	3.98926	21	4.22395	92	3.24242	C178	M12	plate103	E08	3prime	chromosome_7	-	4282059	4282059-?	Cre07.g341550	sense	3'UTR	2211,5	2618	-	3	no	146	97.3865	708	19	4	ATTCTTACATAGCCGTACTTCACAGGTCAT	0	2435	93.01	3.09	3.9	TCTATGGGCGGAGGGGCAGTTG	0	0	6.67786	28.872	-	-	-	g7957.t1,Cre07.g341550.t1.1	PF04969	PTHR22932
LMJ.RY0402.039272	29	4.27889	20	4.2246	15	2.39944	19	3.08033	78	2.9925	C178	M12	plate103	E08	5prime	insertion_cassette_CIB1	-	924	?-925	unknown_chrom	-	-	-	279	-	10	no	74	99.2453	263	2	1	TCGGCGCTGGCGTCGGTCTGCTGGGTGAGG	0	254	91.04	6.81	2.15	AAGTTAAGTCAAGTTTGTTCAC	0	0	6.6879	33.9707	-	-	-	-	-	-
LMJ.RY0402.039281	60	6.95032	97	11.4154	30	6.64877	56	11.2639	312	10.5718	C197	B16	plate103	E17	3prime	chromosome_9	-	1813748	1813748-?	Cre09.g396050	antisense	intron	1720,7624	84	-	4	yes_nearest_distal_+88	404	100	84	0	5	CACCGTGCCTACATACGGCATTCCTCGCAC	0	54	NA	NA	NA	GCCAGGATAATTTCGACAGGGT	0	0	4.76408	20.6629	-	-	-	-	-	-
LMJ.RY0402.039283	28	3.24348	31	3.64821	24	5.31901	33	6.63764	115	3.88184	C178	M14	plate103	E19	3prime	chromosome_10	+	2563692	?-2563693	Cre10.g436800	antisense	intron	3710,24016	743	-	3	no	522	99.455	730	4	5	AATAATAAGCAAGCAGGGGCATACGTAGGC	1	1	0.13	99.87	0	AGACTTACCTGGTGGTAAGCGC	0	0	3.44538	16.7031	-	-	-	g10766.t2, g10766.t1	PF01833,PF10162,PF07691	PTHR25069:SF29,PTHR25069
LMJ.RY0402.039283	26	3.83624	24	5.06952	50	7.99814	36	5.83641	143	5.53742	C178	M14	plate103	E19	5prime	insertion_cassette_CIB1	+	1935	1935-?	unknown_chrom	-	-	-	108	-	10	no	428	100	108	0	1	ACATGCAGTATGGCATTGGCAGATATTGCC	0	98	90.74	1.85	7.41	GGCCCTCCAAACATGGTCGGC	0	0	4.7834	19.2299	-	-	-	-	-	-
LMJ.RY0402.039286	35	5.16417	12	2.53476	41	6.55848	54	8.75461	68	2.80999	C178	M15	plate103	E22	5prime	chromosome_9	+	7102423	7102423-?	Cre09.g411751	antisense	3'UTR	3662,124	2261	deletion	1	no	656	99.2404	2221	17	10	CTGCACGCGTCCATTTCGCAGCCACCGGGA	0	2020	89.34	6.1	4.56	TTAATGTCGTTCGTAAGCACG	0	0	11.2506	13.0526	-	-	-	g10194.t1,Cre09.g411750.t1.3	-	-
LMJ.RY0402.039286	55	6.37112	38	4.472	25	5.54064	23	4.62624	87	2.8449	C178	M15	plate103	E22	3prime	chromosome_9	+	7102428	?-7102429	Cre09.g411751	antisense	3'UTR	3657,129	7734	deletion	1	no	545	99.4204	7548	44	33	GTTGCCACTCCCCTGACAACGCGCGGTCAG	0	6736	87.1	3.63	9.27	CCATTCCTCGAAGCACCGATCT	0	0	13.6848	12.4749	-	-	-	g10194.t1,Cre09.g411750.t1.3	-	-
LMJ.RY0402.039287	137	20.2141	120	25.3476	43	6.8784	114	18.482	471	18.796	C178	M16	plate103	E23	5prime	chromosome_12	-	1534086	?-1534087	Cre12.g487000	antisense	intron	726,5075	820	duplication	1	no	777	90.1961	736	80	5	TACGGCCGAACGGCACTGGGAAGCCACCCG	0	509	62.07	24.63	13.29	CGGAGCTGGATGTTACGGTCAC	0	0	8.69233	15.7808	-	-	-	g12250.t1	-	-
LMJ.RY0402.039287	157	18.1867	189	22.2423	51	11.3029	70	14.0798	418	14.5445	C178	M16	plate103	E23	3prime	chromosome_12	-	1534087	1534087-?	Cre12.g487000	antisense	intron	727,5074	2737	duplication	1	no	642	99.7759	2671	6	15	CTATCTTGTGGGAGTGACCCGCAACCGCGA	1	2424	88.56	10.96	0.47	ATCGGCTACCCGAGCATGCGCC	0	0	7.28748	14.2283	-	-	-	g12250.t1	-	-
LMJ.RY0402.039288	9	1.04255	22	2.58905	9	1.99463	10	2.01141	69	2.18877	C178	M17	plate103	E24	3prime	chromosome_10	-	3893083	3893083-?	Cre10.g447767	antisense	CDS	3208,1564	5876	-	3	no	904	92.0989	5292	454	34	GTCGTCCAGGGCGGCGGTGGTGACGCCGGC	0	4665	79.39	12.56	8.05	ACCCGTGACATGAGCGGATGGA	0	2	16.2076	9.94743	-	-	-	g11012.t1,AOF2	PF01593	PTHR10742
LMJ.RY0402.039288	17	2.50831	18	3.80214	7	1.11974	14	2.26971	96	3.84689	C178	M17	plate103	E24	5prime	chromosome_11	+	3740371	3740371-?	Cre11.g482952	sense	3'UTR	10105,651	738	-	5	yes_nearest_distal_+249	0	25	1	3	1	GGCCGCCACACAAGTCCTGGGAGCGCAGCG	0	1	NA	NA	NA	TTGGGCCTTCACGTTGGCTTCT	0	2	24.6636	12.4702	-	-	-	-	-	-
LMJ.RY0402.039291	57	6.6028	50	5.88422	6	1.32975	9	1.81027	90	3.29825	C178	M18	plate103	F03	3prime	chromosome_9	-	2132005	2132005-?	Cre09.g393551	antisense	intron	2900,5512	713	deletion	1	no	312	98.5827	626	9	9	CAAGCTCTACACCATATCTCATGAGCTTTA	0	602	84.43	10.94	4.63	GAGGGTTCGGCATACTGCCGGA	0	0	6.64516	6.48694	-	-	-	g9419.t1	PF00397,PF01846	PTHR11864
LMJ.RY0402.039291	15	2.21322	6	1.26738	17	2.71937	16	2.59396	61	2.43889	C178	M18	plate103	F03	5prime	chromosome_9	-	2132009	?-2132010	Cre09.g393551	antisense	intron	2904,5508	685	deletion	1	no	361	99.8534	681	1	5	GGAGAGAGAAAGAGAACTGGGCGCGAGAGG	0	1	0.15	99.85	0	CGTCTCCTGATCGGAGTTGTG	0	0	4.91627	4.5317	-	-	-	g9419.t1	PF00397,PF01846	PTHR11864
LMJ.RY0402.039294	161	23.7552	110	23.2353	156	24.9542	161	26.1017	664	25.9818	C178	M19	plate103	F06	5prime	chromosome_9	+	717556	717556-?	Cre09.g402600	sense	intron	779,3774	1460	-	3	no	787	98.5663	1375	20	10	ATCCCAGCTCCCGCTCACCGCTTGTGCAGG	0	1324	90.68	5.48	3.84	AAGCCTCTGTGACGTCGTCGAT	0	1	1.32872	1.15572	-	-	-	g9209.t1	-	-
LMJ.RY0402.039294	165	19.1134	154	18.1234	86	19.0598	90	18.1027	468	15.7625	C178	M19	plate103	F06	3prime	chromosome_9	+	744803	?-744804	Cre09.g402500	sense	CDS	3006,2396	6998	-	3	no	1020	98.6437	6764	93	31	TACGAGTGAGTCGTGCAAACCGTTGCGCGT	0	6108	87.28	5.69	7.03	ACTTTCGCCCGGGCGTCGTCCG	0	1	9.36961	6.55127	-	Vacuolar ATP synthase subunit A	Vacuolar proton pump subunit 1; Vacuolar H+-ATPase V0 sector, subunit A	g9212.t1,Cre09.g402500.t1.1,ATPVA2,ATPvA2	PF01496	PTHR11629,PTHR11629:SF11
LMJ.RY0402.039296	4	0.463354	5	0.588422	7	1.55138	1	0.201141	37	1.27671	C178	M20	plate103	F08	3prime	chromosome_3	-	5992780	5992780-?	Cre03.g190650	sense	intron	3626,2930	193	deletion	1	no	552	58.046	101	73	4	AGTTAGTGGGGCACCATTGTTCAACCTATG	0	94	48.7	48.19	3.11	GAGCCCTGAAAAGGGAGGAACA	0	1	2.06723	0.764565	-	-	-	g3946.t1	-	-
LMJ.RY0402.039296	11	1.62303	12	2.53476	16	2.55941	2	0.324245	32	1.30292	C178	M20	plate103	F08	5prime	chromosome_3	-	5992782	?-5992783	Cre03.g190650	sense	intron	3624,2932	579	deletion	1	no	536	99.6241	530	2	1	CGGCGAACCCAGAAGCCAGGGGCTGTCCCG	0	503	86.87	6.74	6.39	TGCTAGATTCTTGTGTGGTCTA	0	1	3.63201	1.17072	-	-	-	g3946.t1	-	-
LMJ.RY0402.039296	26	3.0118	13	1.5299	13	2.88113	18	3.62053	63	2.26087	C178	M20	plate103	F08	3prime	chromosome_13	+	178550	?-178551	Cre13.g563350	sense	3'UTR	4165,787	5476	-	3	no	720	99.3374	4348	29	16	CCTTGTCGAGTGTTGTGAGGACGGAGGTTT	0	4774	87.18	3.83	8.98	AAGGAATCCGTGACGGTGCACC	0	1	8.00676	1.69793	-	-	-	g13862.t1,Cre13.g563350.t1.1	-	-
LMJ.RY0402.039298	43	6.34456	24	5.06952	45	7.19833	55	8.91674	167	6.63238	C178	M21	plate103	F10	5prime	chromosome_9	-	3593628	?-3593629	Cre09.g390134	sense	intron	735,8096	4827	-	3	no	938	99.6666	4783	16	3	TCGTCATTAACAGGTCGGGTGTGGATGGTG	0	3097	64.16	16.01	19.83	CGCTTGAAACGTAACTTCTTGT	0	1	4.32576	2.2024	-	-	-	g9660.t1,Cre78.g795700.t1.1,Cre78.g795700.t1.2	PF00069,PF07714	PTHR23257:SF297,PTHR23257
LMJ.RY0402.039299	12	1.39006	18	2.11832	5	1.10813	14	2.81597	70	2.42826	C178	M22	plate103	F11	3prime	chromosome_6	-	7735917	7735917-?	Cre06.g302050	sense	CDS	8949,6472	315	deletion	1	no	121	99.6337	272	1	3	TACGCCAAAATGGCGGGAGCCGCCAGCCTG	0	183	58.1	14.29	27.62	TGGTTCCGGGACGGTCGAGCAC	0	2	6.41473	4.04233	-	1,3-beta-D-glucan synthase	1,3-beta-D-glucan synthase and glycosyl transferase. Previously annotated as GTR12	g6990.t1,Cre06.g302050.t1.1,BGS5,GTR12	PF02364	PTHR12741
LMJ.RY0402.039299	26	3.0118	32	3.7659	9	1.99463	10	2.01141	71	2.28381	C178	M22	plate103	F11	3prime	chromosome_6	+	7735920	?-7735921	Cre06.g302050	antisense	CDS	8946,6475	4063	deletion	1	no	305	95.6006	3868	178	14	CTGGCTGGACACCACCAGGCCGTACTTGCG	0	3740	92.05	1.85	6.1	AGATTTGGCCACTACATAACGA	0	1	6.83834	4.32851	-	1,3-beta-D-glucan synthase	1,3-beta-D-glucan synthase and glycosyl transferase. Previously annotated as GTR12	g6990.t1,Cre06.g302050.t1.1,BGS5,GTR12	PF02364	PTHR12741
LMJ.RY0402.039303	20	2.95096	7	1.47861	18	2.87933	24	3.89094	78	3.09541	C178	M23	plate103	F15	5prime	chromosome_1	-	6381039	?-6381040	Cre01.g045500	antisense	intron	8727,4047	448	-	4	yes_nearest_distal_-132	61	99.5413	434	2	3	ACGCCCCCATCCCACAAGTATTATCGCTGG	0	13	NA	NA	NA	TTATCGGGCACGGGCGCTGTCG	0	0	12.6162	4.18813	-	-	-	-	-	-
LMJ.RY0402.039303	21	3.0985	19	4.01337	16	2.55941	15	2.43184	79	3.07868	C178	M23	plate103	F15	5prime	chromosome_1	+	6381134	6381134-?	Cre01.g045500	sense	intron	8822,3952	2988	-	3	no	472	94.8759	1185	64	5	CATATGAAGTTTGGGGTCATTAAATCCAGT	0	2339	78.28	11.61	10.11	GTCTCCGCTACTGTGCTTTATT	0	0	11.0392	5.145	-	-	-	g1018.t1,Cre01.g045500.t1.1	-	-
LMJ.RY0402.039303	101	11.6997	109	12.8276	26	5.76226	48	9.65475	283	9.33793	C178	M23	plate103	F15	3prime	chromosome_10	-	2409132	2409132-?	Cre10.g435450	sense	5'UTR	140,4216	13792	deletion	1	no	919	99.1295	12754	112	94	ACCCGACGCCACCTTGCCCCCACTTAAGGG	1	11938	86.56	13.27	0.17	ACGGATGGTGACCACAGTCCAT	0	0	23.0202	21.3036	CPL2	Transcription factor-like protein	Conserved, expressed, transcription factor like protein	g10739.t1,Cre10.g435450.t1.1	PF00320	PTHR10071
LMJ.RY0402.039303	91	13.4269	76	16.0535	41	6.55848	61	9.88947	343	13.8477	C178	M23	plate103	F15	5prime	chromosome_10	-	2409142	?-2409143	Cre10.g435450	sense	5'UTR	130,4226	28274	deletion	1	no	828	99.7084	27013	79	21	CCTTGAGCTTCTCCCGCGAGCAGAATAAGG	0	26230	92.77	2.53	4.7	CCACGTAGTCCTGCTCCTTCTA	0	0	26.1089	26.4531	CPL2	Transcription factor-like protein	Conserved, expressed, transcription factor like protein	g10739.t1,Cre10.g435450.t1.1	PF00320	PTHR10071
LMJ.RY0402.039303	0	0	0	0	1	0.221626	1	0.201141	2	0.0577353	C178	M23	plate103	F15	3prime	UNALIGNED	?	?	?	gene_unknown	-	-	-	90	-	10	no	0	0	0	18	0	AGATCGGAAGAGCGTCGTGTAGGGAAAGAG	-	87	96.67	100	-96.67	GGGTCCATTTTGAACCGTGTGA	3	1	0.350892	0.490238	-	-	-	-	-	-
LMJ.RY0402.039303	1	0.115839	0	0	1	0.221626	0	0	1	0.027624	C178	M23	plate103	F15	3prime	UNALIGNED	?	?	?	gene_unknown	-	-	-	137	-	10	no	0	0	0	88	0	AGATCGGAAGAGCGTCGTGTAGGGAAAGAG	-	64	46.72	100	-46.72	GTTCCGGCATGGCGGGCCTGAT	2	1	0.347023	0.251603	-	-	-	-	-	-
LMJ.RY0402.039316	182	26.8537	111	23.4465	125	19.9954	96	15.5638	413	15.9066	C178	M24	plate103	G04	5prime	chromosome_12	+	2850345	2850345-?	Cre12.g502250	sense	3'UTR	2889,491	11	with-junk	2	yes_nearest_distal	0	100	5	0	1	CTCCTCCTCGCCGCCTCACGCTGCCGCCGG	0	5	NA	NA	NA	ACTAATCTTCGTGTTCCCGCTG	0	0	2.72948	8.21788	-	-	-	-	-	-
LMJ.RY0402.039316	311	36.0258	264	31.0687	94	20.8328	84	16.8958	536	18.6157	C178	M24	plate103	G04	3prime	chromosome_12	+	2850431	?-2850432	Cre12.g502250	sense	3'UTR	2975,405	2351	with-junk	2	no	590	98.5922	2311	33	10	CTTTGCTGCCGAGGGCGGTTGTGGCTGTGG	1	2126	90.43	8.8	0.77	AGCCGAAATGTATATGGAGGGG	0	0	3.2651	9.2464	PLAP4	Plastid lipid associated protein	Conserved expressed protein related to plastid lipid associated protein PAP (PMID: 16461379); some similarity to Arabidopsis protein gi|15241221|ref|NP_197494.1. Previously annotated as PLAP4	g12526.t1,Cre12.g502250.t1.1,PLP4	PF04755	-
LMJ.RY0402.039322	58	6.71864	74	8.70864	23	5.09739	40	8.04563	174	6.03338	C178	N01	plate103	G10	3prime	chromosome_16	-	2170105	2170105-?	Cre16.g658200	antisense	CDS	23810,6735	172	deletion	1	no	104	95.8042	137	6	2	ATGAAGAAGTTCAGCACCTTCGAAGCAGTG	0	153	88.95	8.72	2.33	GGACACACGGCTTCCACTAGAA	0	0	2.96618	5.77829	-	-	-	g15903.t1	-	PTHR25719:SF5,PTHR25719
LMJ.RY0402.039322	83	12.2465	62	13.0963	40	6.39852	54	8.75461	223	8.83703	C178	N01	plate103	G10	5prime	chromosome_16	-	2170123	?-2170124	Cre16.g658200	antisense	CDS	23828,6717	16	deletion	1	no	nan	nan	0	0	0	GACCCCTGACAGGCCGTCGCGGCATGGAGG	0	14	87.5	12.5	0	CCGTCTGTTCGCATATCTGCG	0	0	4.38478	10.5951	-	-	-	g15903.t1	-	PTHR25719:SF5,PTHR25719
LMJ.RY0402.039323	0	0	1	0.21123	0	0	0	0	0	0	C178	N02	plate103	G11	5prime	chromosome_3	+	5122751	5122751-?	Cre03.g181750	sense	3'UTR|outside_mRNA	3256,226	644	-	4	yes_nearest_distal_+99	105	99.2593	536	4	8	CCCCACCCAGTGCCCCCAACCCCACCCGAA	0	4	NA	NA	NA	CTCGCATCGCAAGCACGGAGTC	0	0	18.9244	38.5248	-	-	-	-	-	-
LMJ.RY0402.039324	24	2.78013	28	3.29516	8	1.773	14	2.81597	94	3.23282	C178	N03	plate103	G12	3prime	chromosome_12	+	1535060	?-1535061	Cre12.g487000	sense	intron	1700,4101	682	-	5	yes_nearest_distal_-230	0	100	1	0	1	AGGACCTGCTGGTGCCGGGCTGGTGCGTGC	0	1	NA	NA	NA	ACTCGCGGTGGTGAGGTGAGGG	0	1	10.5864	22.0775	-	-	-	-	-	-
LMJ.RY0402.039326	18	2.65586	8	1.68984	27	4.319	14	2.26971	63	2.44493	C178	N04	plate103	G14	5prime	chromosome_1	-	3313644	?-3313645	Cre01.g020918	sense	intron	13132,974	4115	-	4	yes_nearest_distal_-114	78	99.4383	4072	23	5	TTGCTCGCAACCTTGCGACAACCCTAATTT	0	231	NA	NA	NA	GGACGCTGGCGAACCGGCCCGA	0	2	6.06979	18.6031	-	-	-	-	-	-
LMJ.RY0402.039327	30	3.47516	26	3.05979	8	1.773	29	5.83308	93	3.11999	C178	N05	plate103	G15	3prime	chromosome_5	+	2199924	?-2199925	Cre05.g234652	sense	intron	4465,2148	384	duplication	1	no	178	82.2222	222	48	16	GGAACAGGCGGGGGCGGCTCCGAAGTGTGT	0	88	22.92	57.81	19.27	TCACCCTATGACGGGGTTGAGG	0	0	20.3724	34.2597	-	-	-	g5371.t1,Cre24.g769350.t1.1,Cre24.g769350.t1.2	PF07683,PF02492	PTHR13748:SF11,PTHR13748
LMJ.RY0402.039327	27	3.98379	20	4.2246	21	3.35922	28	4.53943	81	3.10566	C178	N05	plate103	G15	5prime	chromosome_5	+	2199925	2199925-?	Cre05.g234652	sense	intron	4466,2147	5217	duplication	1	no	1123	99.618	4955	19	9	GGGATCCTCCCGGCCGCCGCACCTGCAGCA	1	58	1.11	98.66	0.23	GCATCTACGGAGCACATTAACT	0	0	26.2644	54.3393	-	-	-	g5371.t1,Cre24.g769350.t1.1,Cre24.g769350.t1.2	PF07683,PF02492	PTHR13748:SF11,PTHR13748
LMJ.RY0402.039327	13	1.91812	6	1.26738	9	1.43967	11	1.78335	31	1.19941	C178	N05	plate103	G15	5prime	insertion_cassette_CIB1	-	1783	?-1784	unknown_chrom	-	-	-	1587	-	10	no	252	95.4438	1215	58	5	GTAGGCACGTCGACTTGGTTTGCGACCCCG	0	1222	77	19.66	3.34	CACTGTCCTGGGGTGAGAGCAT	0	0	13.4996	27.4738	-	-	-	-	-	-
LMJ.RY0402.039330	70	8.1087	112	13.1806	110	24.3788	134	26.9528	595	21.0005	C178	N06	plate103	G18	3prime	chromosome_3	+	8743711	?-8743712	Cre03.g205025	antisense	5'UTR	121,3086	15008	-	3	no	920	99.0976	13836	126	69	GCCGATGTGTACCTGCCGTACGACGTGTCC	0	13523	90.11	3.82	6.08	GCTCACGGCAAGAGCCTGGTTG	0	1	51.3311	103.062	-	-	-	g4411.t1,Cre19.g753950.t1.1,Cre19.g753950.t1.2	-	-
LMJ.RY0402.039330	62	9.14797	62	13.0963	131	20.9551	104	16.8607	422	16.6125	C178	N06	plate103	G18	5prime	chromosome_6	-	6260940	?-6260941	Cre06.g291100	antisense	intron	409,1746	3059	-	5	yes_nearest_distal_-249	0	58.1395	25	18	1	GGAGTGAGGTGATAGTGAGGGGGCCAGTGC	0	25	NA	NA	NA	GGGGCCCGTCTCAATTTGGGG	0	1	25.6689	64.5052	-	-	-	-	-	-
LMJ.RY0402.039330	80	9.26709	93	10.9446	104	23.0491	135	27.154	667	23.5574	C178	N06	plate103	G18	3prime	insertion_cassette_CIB1	+	0	?-1	unknown_chrom	-	-	-	5366	-	10	no	1370	99.4363	5116	29	59	GTTGGACTCACTAGTCACACGAGCCCTCGT	0	4700	87.59	4.83	7.58	CTATCGGTTCCGTTCGGAGACG	0	1	44.0498	113.502	-	-	-	-	-	-
LMJ.RY0402.039330	56	6.48696	58	6.82569	47	10.4164	66	13.2753	325	11.3184	C178	N06	plate103	G18	3prime	insertion_cassette_CIB1	+	4	?-5	unknown_chrom	-	-	-	5465	-	10	no	2209	99.0361	5137	50	48	GACTCACTAGTCACACGAGCCCTCGTCAGA	0	4884	89.37	5.43	5.2	CCGGTGGAACGGCGTGCCAAAG	0	1	24.0855	52.74	-	-	-	-	-	-
LMJ.RY0402.039330	72	10.6234	62	13.0963	159	25.4341	124	20.1032	526	20.88	C178	N06	plate103	G18	5prime	insertion_cassette_CIB1	+	2223	2223-?	unknown_chrom	-	-	-	4573	-	10	no	2140	99.6379	4403	16	30	GTTGGACTCAGGAGCAACTAGTCTGCCAGA	0	4142	90.58	4.26	5.16	GATTTATACCGGCGTTGTAGAA	0	1	32.3538	86.8349	-	-	-	-	-	-
LMJ.RY0402.039331	69	7.99286	78	9.17938	37	8.20015	38	7.64335	208	7.16801	C178	N07	plate103	G19	3prime	chromosome_1	-	5509146	5509146-?	Cre01.g038850	antisense	3'UTR	6861,210	1877	deletion	1	no	684	95.9293	1791	76	7	TCCTGAACGCAGGCGCCAGCTGGCTGGACT	0	1680	89.5	5.43	5.06	CTCCGATCGTTTTAGTGGCCGT	0	0	3.29672	14.5095	-	-	-	g869.t1	PF00076,PF02037	PTHR24012:SF260,PTHR24012
LMJ.RY0402.039331	63	9.29551	52	10.984	51	8.15811	64	10.3758	182	7.24069	C178	N07	plate103	G19	5prime	chromosome_1	-	5509176	?-5509177	Cre01.g038850	antisense	3'UTR	6891,180	53	deletion	1	no	0	0	0	39	0	CACAGGGAGGGTACAGTAATGTGGTCGAGG	0	12	22.64	58.49	18.87	AATCAGTTGTGGTCTGCTACCG	0	0	4.38892	18.2197	-	-	-	g869.t1	PF00076,PF02037	PTHR24012:SF260,PTHR24012
LMJ.RY0402.039333	106	15.6401	101	21.3342	70	11.1974	72	11.6728	515	20.0959	C178	N09	plate103	G21	5prime	chromosome_13	+	2409796	2409796-?	Cre13.g579598	sense	3'UTR	5595,687	3967	deletion	1	no	656	99.5431	3922	18	8	GCCCGGGATCTCCTTACCACCACGACCCCA	0	3699	93.24	2.5	4.26	TCATCGGTTAAAAGGGGCTATG	0	0	5.5095	22.5724	-	-	-	g14240.t2,Cre13.g579600.t2.1,SSS3, g14240.t1,Cre13.g579600.t1.3,SSS3	PF00534,PF08323	PTHR12526,PTHR12526:SF17
LMJ.RY0402.039333	89	10.3096	123	14.4752	16	3.54601	19	3.82167	244	8.31437	C178	N09	plate103	G21	3prime	chromosome_13	+	2409816	?-2409817	Cre13.g579598	sense	3'UTR	5615,667	2109	deletion	1	no	264	74.7068	1465	496	9	AATCGACACGCGCGCGCGGTGTTTACCTGG	0	1707	80.94	8.35	10.72	CTTTCAGTCGCGAACGGCAGCG	0	0	4.07763	15.4305	-	-	-	g14240.t2,Cre13.g579600.t2.1,SSS3, g14240.t1,Cre13.g579600.t1.3,SSS3	PF00534,PF08323	PTHR12526,PTHR12526:SF17
LMJ.RY0402.039341	23	2.66429	19	2.236	15	3.32438	16	3.21825	67	2.21126	C215	B23	plate103	H05	3prime	chromosome_3	-	8297214	8297214-?	Cre03.g199200	sense	CDS	4429,9308	271	deletion	1	no	315	91.3043	42	4	11	GATGGCGAGTATGAGGTGCCGCGCGAGCCC	0	39	14.39	83.76	1.85	AATTGAAGGGGAGGGTGGGATT	0	1	19.2647	4.28951	-	-	-	g4344.t1	-	-
LMJ.RY0402.039341	15	2.21322	15	3.16845	13	2.07952	20	3.24245	56	2.25358	C215	B23	plate103	H05	5prime	chromosome_3	-	8297230	?-8297231	Cre03.g199200	sense	CDS	4413,9324	8224	deletion	1	no	266	99.6686	8120	27	4	TCATCGTCGCCGTCAACAGACATGGCGGCG	0	7964	96.84	1.31	1.85	CACGGGTGGCAACTCGTCCCAT	0	1	27.5102	6.37466	-	-	-	g4344.t1	-	-
LMJ.RY0402.039342	15	1.73758	23	2.70674	15	3.32438	11	2.21255	39	1.28811	C178	N10	plate103	H06	3prime	chromosome_12	-	5242533	5242533-?	Cre12.g528250	sense	intron	7239,1908	231	deletion	1	no	71	99.5652	229	1	2	CACCGCCAGGACCAGGAGGGCCGCGGGCTG	0	215	93.07	1.3	5.63	CATTGGTGTGCAGATGCGTCGT	0	0	7.33302	0.913506	-	-	-	g13009.t1	-	-
LMJ.RY0402.039342	8	1.18038	4	0.84492	14	2.23948	18	2.9182	40	1.56673	C178	N10	plate103	H06	5prime	chromosome_12	-	5242554	?-5242555	Cre12.g528250	sense	intron	7218,1929	3143	deletion	1	no	1064	99.5847	3117	13	7	GGGTGACTCGGAGCGGGCATTGCGCATACT	0	4	0.13	99.78	0.1	CGCTTATGAGTCGGCAAGGAAT	0	0	8.0802	1.08573	-	-	-	g13009.t1	-	-
LMJ.RY0402.039349	72	10.6234	76	16.0535	82	13.117	119	19.2926	351	13.6942	C197	B17	plate103	H13	5prime	chromosome_1	+	3616479	3616479-?	Cre01.g023300	antisense	5'UTR	136,6440	16832	-	4	yes_nearest_distal_+158	46	4.6875	3	61	2	CTAGTGCTCGTCTCCACAGCTCATCCGTGG	0	2	NA	NA	NA	GTTTGGCAAGGAAAGTAAAGA	0	0	25.1174	12.7906	-	-	-	-	-	-
LMJ.RY0402.039349	81	9.38293	97	11.4154	29	6.42714	49	9.85589	221	7.32861	C197	B17	plate103	H13	3prime	chromosome_4	+	677100	?-677101	Cre04.g217951	sense	3'UTR	2735,277	18116	-	3	no	828	93.1678	16664	1222	75	TGGTGGGGTGTGTGTGCAGGATTCTTGCCA	0	14576	80.46	7.07	12.48	CGAGTGGGTGCTTCCGCAAGCA	0	0	18.5099	8.56812	-	Low-CO2-inducible protein	Low-CO2 inducible gene (homologous to unknown protein in Trypanosoma brucei) revealed by cDNA array analyses	g4581.t1,Cre03.g209350.t1.1,Cre03.g209350.t1.2,LCI33	-	PTHR13555,PTHR13555:SF2
LMJ.RY0402.039358	17	2.50831	19	4.01337	12	1.91955	25	4.05306	86	3.40256	C178	N12	plate103	H22	5prime	chromosome_4	-	1207577	?-1207578	Cre04.g215400	sense	intron	9507,2359	527	duplication	1	no	287	93.5421	478	33	3	CTCCCCAGCGCCACCACTTTGGGCCCTTCC	0	460	87.29	7.97	4.74	CGATCAAGACGACCAGGTGTCC	0	0	17.0092	5.97287	AKC3	ABC1/COQ8 ser/thr kinase	Conserved expressed protein related to ABC1/COQ8 mitochondrial putative ser/thr kinase. ABC1 kinase family protein of unknown function; similar to EYE3 (required for eyespot assembly); Arabidopsis homolog is predicted to be plastid-localized	g4664.t1,Cre04.g215400.t1.1	PF03109	PTHR10566,PTHR10566:SF10
LMJ.RY0402.039358	13	1.5059	22	2.58905	13	2.88113	17	3.41939	69	2.35459	C178	N12	plate103	H22	3prime	chromosome_4	-	1207579	1207579-?	Cre04.g215400	sense	intron	9505,2361	4431	duplication	1	no	882	99.2492	4230	32	46	AGTTGATGCAGATATGTTTGATAGGCTGCG	0	4028	90.9	4.06	5.03	CCACAGCGTGGAGAGTGTTCTT	0	0	14.2279	6.47814	AKC3	ABC1/COQ8 ser/thr kinase	Conserved expressed protein related to ABC1/COQ8 mitochondrial putative ser/thr kinase. ABC1 kinase family protein of unknown function; similar to EYE3 (required for eyespot assembly); Arabidopsis homolog is predicted to be plastid-localized	g4664.t1,Cre04.g215400.t1.1	PF03109	PTHR10566,PTHR10566:SF10
LMJ.RY0402.039365	16	2.36077	23	4.85829	12	1.91955	14	2.26971	101	4.0294	C178	N17	plate103	I05	5prime	chromosome_4	+	3732811	3732811-?	Cre04.g229300	sense	3'UTR	4214,61	369	deletion	1	no	153	83.0645	103	21	3	GTCTGGACGCATCATTCCTCGCCGCCAAGC	0	209	56.64	31.17	12.2	GCCACAGGGCCGCCTTTCCATA	0	0	9.12681	20.0486	RCA1	Rubisco activase	RubisCO activase, chloroplast precursor; required for optimal photosynthesis in a low CO2 atmosphere [PMID: 16667924; independent cDNA sequence: M62962].	g5019.t1	PF00004	PTHR11603,PTHR11603:SF153
LMJ.RY0402.039365	16	1.85342	25	2.94211	18	3.98926	16	3.21825	82	2.80608	C178	N17	plate103	I05	3prime	chromosome_4	+	3732814	?-3732815	Cre04.g229300	sense	3'UTR	4217,58	12659	deletion	1	no	951	84.0375	7260	1379	23	AATGCGAGCCGTCTCGGCGAGCGCCATGCC	0	11150	88.08	4.24	7.68	GGAGGAGACAACACGGCGCACG	0	0	6.54376	16.5891	RCA1	Rubisco activase	RubisCO activase, chloroplast precursor; required for optimal photosynthesis in a low CO2 atmosphere [PMID: 16667924; independent cDNA sequence: M62962].	g5019.t1	PF00004	PTHR11603,PTHR11603:SF153
LMJ.RY0402.039367	81	9.38293	67	7.88485	19	4.21089	35	7.03992	255	8.9822	C178	N18	plate103	I07	3prime	chromosome_7	-	571866	571866-?	Cre07.g316550	antisense	3'UTR	4946,1046	6286	deletion	1	no	975	99.502	6194	31	31	ACGGCTTACCAGAACAGAATACCGTGTCAT	1	5636	89.66	8.85	1.5	GAAGTGTTTGTTGGTCCTCAAG	0	0	19.0221	59.8794	-	-	-	g7319.t1	-	-
LMJ.RY0402.039367	16	2.36077	7	1.47861	16	2.55941	14	2.26971	62	2.4123	C178	N18	plate103	I07	5prime	chromosome_7	-	571877	?-571878	Cre07.g316550	antisense	3'UTR	4957,1035	762	deletion	1	no	95	99.2105	754	6	2	CTCTCACCGCATTGCACAATAAATGTCTTT	0	730	95.8	1.97	2.23	TCGTCGCGTTCTGTCTTTTCCC	0	0	5.82288	8.92225	-	-	-	g7319.t1	-	-
LMJ.RY0402.039367	86	9.96212	71	8.35559	21	4.65414	28	5.63194	199	6.80443	C178	N18	plate103	I07	3prime	chromosome_11	+	3239156	?-3239157	Cre11.g479700	sense	intron	931,2581	2253	-	4	yes_nearest_distal_-75	116	99.5785	2126	9	10	CGCTTCACATCCGCACCCCACCTTGCTACT	0	171	NA	NA	NA	ACGTACGTTCTCGGTCAGTCGA	0	0	9.6588	25.7563	-	-	-	-	-	-
LMJ.RY0402.039367	76	11.2136	39	8.23797	16	2.55941	46	7.45763	141	5.62528	C178	N18	plate103	I07	5prime	chromosome_11	+	3239276	3239276-?	Cre11.g479700	sense	intron	1051,2461	3469	-	4	yes_nearest_distal_+114	879	91.1032	256	25	4	TCCGCCCGCACAGTCCGTGCCCCAATGTGT	0	105	NA	NA	NA	GCATCATAGGTAGTGATGCAAA	0	0	10.8729	32.6455	-	-	-	-	-	-
LMJ.RY0402.039367	93	10.773	62	7.29643	7	1.55138	21	4.22395	156	5.2998	C178	N18	plate103	I07	3prime	chromosome_15	-	973547	973547-?	Cre15.g639136	sense	5'UTR	72,2204	12097	-	3	no	685	92.7854	7665	596	27	TCGGTGCGCAATTGTGTGCCGCTAGGGGCG	0	10927	90.33	3.39	6.28	CGGATTGTGCATGTATCGGCGT	0	0	9.49393	26.2572	-	-	-	g15428.t1	-	-
LMJ.RY0402.039367	100	14.7548	53	11.1952	33	5.27878	60	9.72735	250	10.0224	C178	N18	plate103	I07	5prime	insertion_cassette_CIB1	+	779	779-?	unknown_chrom	-	-	-	6409	-	10	no	1039	99.7224	6106	17	10	TTCTTCAGCACCGGGGAGGGCGGAGTGGCC	0	5832	91	3.4	5.6	TTTTGAAACAGGTTCGGCAACG	0	0	13.4996	38.5133	-	-	-	-	-	-
LMJ.RY0402.039367	101	11.6997	114	13.416	20	4.43251	33	6.63764	300	10.2901	C178	N18	plate103	I07	3prime	insertion_cassette_CIB1	+	818	?-819	unknown_chrom	-	-	-	8921	-	10	no	1318	99.4491	8845	49	61	GGCTACCCAGGCTGCGAGTGGGTTGTGGTT	1	7614	85.35	14.57	0.08	GATGCGACCGGCGACTAGCTGT	0	0	18.9876	52.5166	-	-	-	-	-	-
LMJ.RY0402.039367	28	4.13134	5	1.05615	9	1.43967	8	1.29698	31	1.17644	C178	N18	plate103	I07	5prime	insertion_cassette_CIB1	+	2223	2223-?	unknown_chrom	-	-	-	7058	-	10	no	2135	0.161007	11	6821	11	GTTGGACTCAGGAGCAACTAGTCTGCCAGG	1	6180	87.56	12.17	0.27	TAGGTACGCTAGAATGCGTAAT	0	0	4.57569	12.394	-	-	-	-	-	-
LMJ.RY0402.039367	67	9.88571	26	5.49198	18	2.87933	38	6.16065	147	5.80319	C178	N18	plate103	I07	5prime	insertion_cassette_CIB1	+	2223	2223-?	unknown_chrom	-	-	-	8792	-	10	no	2154	99.7864	8410	18	34	GTTGGACTCAGGAGCAACTAGTCTGCCAGA	0	8183	93.07	2.71	4.22	GCAGCGATGTACTCGGTCGAGA	0	0	14.2873	50.1957	-	-	-	-	-	-
LMJ.RY0402.039380	108	15.9352	58	12.2513	51	8.15811	70	11.3486	285	11.3014	C178	N19	plate103	I20	5prime	chromosome_3	+	8493044	8493044-?	Cre03.g200655	sense	intron	8168,4834	4835	with-junk	2	yes_nearest_distal	55	99.4268	4510	26	5	ACGCGCGTGCGCGTGCGCATTTGCCCCGCT	0	192	NA	NA	NA	CTCGATGGTAGGGGCGTCTAAT	0	1	12.1421	37.8596	-	-	-	-	-	-
LMJ.RY0402.039380	159	18.4183	136	16.0051	79	17.5084	134	26.9528	554	18.93	C178	N19	plate103	I20	3prime	chromosome_3	+	8493246	?-8493247	Cre03.g200655	sense	intron	8370,4632	5365	with-junk	2	no	135	33.5548	606	1200	4	ATTTTGAAGGGCCGACGTGGGGCCGGGGGA	0	4772	88.95	3.91	7.14	GGGACATCGCACATGGGACCAA	0	1	21.4519	57.1649	-	-	-	g4372.t1,Cre19.g752200.t2.1, g4372.t2,Cre19.g752200.t1.1	PF00089,PF00933,PF01915	PTHR22939,PTHR22939:SF1
LMJ.RY0402.039380	106	15.6401	82	17.3209	68	10.8775	89	14.4289	341	13.4906	C178	N19	plate103	I20	5prime	insertion_cassette_CIB1	+	2215	2215-?	unknown_chrom	-	-	-	2451	-	10	no	2202	99.7396	2298	6	8	CCGGAGCAACTAGTCTGCCAGAAGGCTCGA	1	245	10	89.68	0.33	GTCCAGTCTGCACCGCGCAGTT	0	1	13.9975	43.8328	-	-	-	-	-	-
LMJ.RY0402.039382	267	39.3953	203	42.8797	215	34.392	247	40.0443	1134	44.6561	C178	N20	plate103	I22	5prime	chromosome_2	+	5031931	5031931-?	Cre02.g104450	antisense	3'UTR	6954,225	9185	deletion	1	no	650	42.0704	3743	5154	3	TGACGGCATGCATGAAGCACGCCCGCGCTG	0	8597	93.6	1.95	4.45	CAGTCCCTCTATAGTCACGCCC	0	0	12.5607	12.3728	-	-	-	g2137.t1, g2137.t2	PF07714	PTHR23257,PTHR23257:SF99
LMJ.RY0402.039382	240	27.8013	316	37.1882	139	30.806	163	32.7859	949	31.0686	C178	N20	plate103	I22	3prime	chromosome_2	+	5031933	?-5031934	Cre02.g104450	antisense	3'UTR	6952,227	4508	deletion	1	no	980	99.5056	4428	22	31	GTCAGCTGAGCCCTGAACCACCGCGTTTGC	0	3996	88.64	3.73	7.63	GCGAGGGACAGGGGGCAGCACG	0	0	9.55358	7.99272	-	-	-	g2137.t1, g2137.t2	PF07714	PTHR23257,PTHR23257:SF99
LMJ.RY0402.039386	11	1.27422	11	1.29453	1	0.221626	8	1.60913	41	1.29122	C178	N21	plate103	J02	3prime	chromosome_2	+	5527147	?-5527148	Cre02.g108500	antisense	3'UTR	6571,502	2052	-	4	yes_nearest_distal_-101	43	95.3488	41	2	3	CCGCTGCCGCTGGGCCCCGGCCAACCCCCC	0	35	NA	NA	NA	GGGGTTCACCGGTAGCTGCGCG	0	1	0.701784	0.547124	-	-	-	-	-	-
LMJ.RY0402.039393	25	2.89597	47	5.53116	25	5.54064	21	4.22395	110	3.59614	C178	N22	plate103	J09	3prime	chromosome_9	-	1788692	1788692-?	Cre09.g396250	antisense	3'UTR	3924,1208	14532	deletion	1	no	515	94.3838	13058	777	47	GTAATTGTACACAGGGCTCCCCAAGCAGCA	0	12978	89.31	4.76	5.94	GCGTAATGGCCGCGTGTTGCCG	0	1	17.0932	7.6918	-	Phosphatidate cytidylyltransferase	Phosphatidate cytidylyltransferase. Related to VTE5 in Arabidopsis (PMID: 16361393). Phytol kinase-related protein	g9364.t1,Cre09.g396250.t1.1,VTE5	PF01148	PTHR13205
LMJ.RY0402.039393	50	7.37739	36	7.60428	62	9.9177	47	7.61976	174	6.8078	C178	N22	plate103	J09	5prime	chromosome_9	-	1788695	?-1788696	Cre09.g396250	antisense	3'UTR	3927,1205	12942	deletion	1	no	1171	98.5289	12257	183	22	ATTAGAAGTTTTGCCGTCGACCAGATTCCT	0	11896	91.92	3.72	4.36	CCTGCTTAGACGGTGTCCCTAG	0	1	25.2457	11.9881	-	Phosphatidate cytidylyltransferase	Phosphatidate cytidylyltransferase. Related to VTE5 in Arabidopsis (PMID: 16361393). Phytol kinase-related protein	g9364.t1,Cre09.g396250.t1.1,VTE5	PF01148	PTHR13205
LMJ.RY0402.039396	5	0.579193	3	0.353053	8	1.773	7	1.40798	36	1.20219	C178	N23	plate103	J12	3prime	chromosome_6	-	1406519	1406519-?	Cre06.g258950	antisense	3'UTR	5875,207	89755	-	3	no	473	99.2115	72476	576	82	AACGCTGACACTGGACCAGCCCTCGCTCCG	0	83804	93.37	1.84	4.79	CGGAAGGTCCGTACAGGGTGAA	0	3	34.7601	14.7396	-	-	-	g5822.t1	-	-
LMJ.RY0402.039397	17	1.96926	35	4.11895	35	7.75689	46	9.25247	177	6.34749	C178	N24	plate103	J13	3prime	chromosome_4	-	2100674	2100674-?	Cre04.g219350	antisense	5'UTR	9,5521	36595	-	3	no	856	98.9275	33391	362	135	TTTATCAAGAAGACACGAGCAACAGTTTTG	0	33443	91.39	3.08	5.53	TCTCTTGCGCATTTCGGGTACG	0	0	51.4861	6.80035	-	-	-	g4780.t1,PLC1	-	-
LMJ.RY0402.039400	172	25.3782	134	28.3048	297	47.509	285	46.2049	905	35.926	C178	O01	plate103	J16	5prime	chromosome_1	-	4587281	?-4587282	Cre01.g031450	sense	CDS	3358,1083	2300	-	3	no	323	99.0654	2120	20	3	TCTGAGGCCAGGAGGCGGGGGGGGGGGGCA	0	436	18.96	65.3	15.74	CGGCATTAAGTATACTTGCGT	0	0	12.5587	14.7914	-	-	-	g711.t1,Cre01.g031450.t1.1	-	-
LMJ.RY0402.039400	5	0.579193	4	0.470737	2	0.443251	7	1.40798	16	0.585132	C178	O01	plate103	J16	3prime	UNALIGNED	?	?	?	gene_unknown	-	-	-	62	-	10	no	0	0	0	62	0	AGATCGGAAGAGCGTCGTGTAGGGAAAGAG	-	56	90.32	100	-90.32	ACGCAGAGCGGAAGAGGAGGGG	0	0	0.40486	1.22031	-	-	-	-	-	-
LMJ.RY0402.039401	69	7.99286	75	8.82632	28	6.20552	63	12.6719	219	7.67755	C178	O02	plate103	J17	3prime	chromosome_8	-	1318012	1318012-?	Cre08.g363837	antisense	intron	15650,2952	73547	deletion	1	no	634	64.7023	5259	2869	34	GGGGCTGGGCTGGGCTGCGTGTCTTAGTTT	0	65964	89.69	4.4	5.91	ATGTGGATTCGACTCTTAGTAT	0	0	13.9793	5.89383	-	-	-	g8521.t1,POL1A,POLG1X	PF00476	PTHR10133
LMJ.RY0402.039401	75	11.0661	56	11.8289	68	10.8775	64	10.3758	341	13.2846	C178	O02	plate103	J17	5prime	chromosome_8	-	1318035	?-1318036	Cre08.g363837	antisense	intron	15673,2929	517	deletion	1	no	597	31.5789	162	351	8	GAAAGAAAGAGAAAGAGGGTGTGTGTGTGT	0	468	90.52	2.13	7.35	ATGGGCCCGGTACCTGTGGTA	0	0	18.3641	10.5349	-	-	-	g8521.t1,POL1A,POLG1X	PF00476	PTHR10133
LMJ.RY0402.039407	43	4.98106	27	3.17748	73	16.1787	30	6.03422	242	8.18801	C215	B24	plate103	J23	3prime	chromosome_6	-	3460178	3460178-?	Cre06.g278095	antisense	CDS	1565,8623	79	with-junk	2	no	79	100	79	0	2	GATGGTGTTCCTCCTGCTCGGCGGCCGGCT	0	73	92.41	1.27	6.33	GGTACGGGGATTTAGGGAGGGA	0	1	8.05528	6.22353	-	-	-	g6239.t1,Cre13.g593350.t1.1, g6239.t2,Cre13.g593350.t2.1	PF00350	-
LMJ.RY0402.039407	39	5.75437	15	3.16845	26	4.15904	14	2.26971	117	4.73954	C215	B24	plate103	J23	5prime	chromosome_6	-	3460224	?-3460225	Cre06.g278095	antisense	CDS	1611,8577	493	with-junk	2	yes_nearest_distal	0	98.8764	440	5	1	TGTGGACATGGTGCCTCCGCACGAGGAGAC	0	431	NA	NA	NA	TCTCGAACAAATTTACGCCGGC	0	0	5.55725	2.82665	-	-	-	-	-	-
LMJ.RY0402.039408	324	47.8055	242	51.1177	138	22.0749	184	29.8305	1291	50.9168	C178	O04	plate103	J24	5prime	chromosome_3	+	3374506	3374506-?	Cre03.g166750	sense	3'UTR	4978,1092	3	with-junk	2	yes_nearest_distal	0	100	3	0	1	GCGCCCGCCTCTCAAGCCGTCCATTGCTCT	0	3	NA	NA	NA	ATCTGACGCTGTTGCCGCGTGC	0	0	2.69923	7.53554	-	-	-	-	-	-
LMJ.RY0402.039408	388	44.9454	352	41.4249	93	20.6112	102	20.5163	1109	36.9363	C178	O04	plate103	J24	3prime	chromosome_3	+	3374861	?-3374862	Cre03.g166750	sense	3'UTR	5333,737	814	with-junk	2	no	765	99.2177	761	6	9	ACAATGCAGAGTGGGTTGTGGGGGCAAATG	0	667	81.94	9.83	8.23	TTCTTGGGCAGCCCCTCGTACC	0	0	2.71059	7.11373	-	Putative tyrosine kinase	Putative tyrosine kinase identified through multi-level HMM library for kinase classification (PMID: 17557329)	g3422.t1,Cre03.g166750.t1.1,PTK3	PF07714	PTHR23257:SF327,PTHR23257
LMJ.RY0402.039409	113	16.6729	64	13.5187	126	20.1553	170	27.5608	671	26.955	C178	O05	plate103	K01	5prime	chromosome_12	+	6394687	6394687-?	Cre12.g537641	sense	3'UTR	8055,77	12438	-	3	no	1128	99.7628	12198	29	19	GATACACCGCGATGCACAACACAACCCAGT	0	13	0.1	99.64	0.26	CGCTTGCGAAGTCGAGCGAGTC	0	1	23.2204	12.6667	-	-	-	g13221.t1,Cre65.g793300.t1.1,Cre65.g793300.t1.2	PF03062	PTHR13906:SF4,PTHR13906
LMJ.RY0402.039413	114	13.2056	129	15.1813	37	8.20015	31	6.23536	401	13.2442	C215	C02	plate103	K05	3prime	chromosome_10	-	2417629	2417629-?	Cre10.g435650	antisense	5'UTR	87,5815	9598	deletion	1	no	998	99.177	9400	78	87	AACGACAGTATTTGCGTCCACTGTGCTAGT	0	8680	90.44	3.6	5.96	GGTGTGGATATCGGGAGGCGCG	0	0	17.0326	11.4479	-	Hexose/glycerol-3-phosphate transporter	Membrane hexose/glycerol-3-phosphate transporter, Major Facilitator Superfamily; similarity to bacterial uhpC protein, with dual transport and sensing role for glucose-6-phosphate, and to putative glycerol-3-phosphate transporter of Cyanidioschyzon merola	g10743.t1,HPT1	PF07690	PTHR11662:SF86,PTHR11662
LMJ.RY0402.039413	17	2.50831	17	3.59091	8	1.2797	10	1.62122	73	2.80412	C215	C02	plate103	K05	5prime	chromosome_10	-	2417670	?-2417671	Cre10.g435650	antisense	5'UTR	128,5774	7120	deletion	1	no	612	99.6261	6928	26	11	AGTCGGGTGGTAACATATGCAGCCAATGCA	0	6510	91.43	4.16	4.41	CACGATGCGTCGCGTTTAGGTT	2	2	18.5269	11.2591	-	Hexose/glycerol-3-phosphate transporter	Membrane hexose/glycerol-3-phosphate transporter, Major Facilitator Superfamily; similarity to bacterial uhpC protein, with dual transport and sensing role for glucose-6-phosphate, and to putative glycerol-3-phosphate transporter of Cyanidioschyzon merola	g10743.t1,HPT1	PF07690	PTHR11662:SF86,PTHR11662
LMJ.RY0402.039414	19	2.80341	14	2.95722	48	7.67822	19	3.08033	121	4.61638	C178	O06	plate103	K06	5prime	chromosome_6	+	3041685	3041685-?	Cre06.g274150	sense	3'UTR	440,572	2536	-	3	no	657	98.8713	438	5	3	GGTAGACGAAAGCCAGGTGGAAGGGACACG	0	2264	89.27	4.5	6.23	TTCCCTTTCCCCTGTTTCAACC	0	2	14.0533	10.8042	-	Histone H4	Histone H4. Also annotated as HFO32 and HFO43	g6149.t1,Cre06.g274150.t1.1,HFO31,HFO32,HFO43	PF00125	PTHR10484
LMJ.RY0402.039422	23	2.66429	8	0.941475	6	1.32975	7	1.40798	42	1.43804	C178	O08	plate103	K14	3prime	chromosome_16	-	1525028	1525028-?	Cre16.g653300	sense	3'UTR	6053,394	3377	-	3	no	670	81.1475	990	230	13	CTTGGAATTGGCCATCATGGCGCAAGGTTG	1	2951	87.39	12.5	0.12	GCGGGGACGGCAAGCAGCCGGC	0	1	5.54409	6.1544	-	-	-	g15798.t1,Cre16.g653300.t1.1,BLZ19	-	-
LMJ.RY0402.039440	29	4.27889	14	2.95722	42	6.71844	26	4.21518	79	3.10918	C178	O10	plate103	L08	5prime	chromosome_10	-	4240128	?-4240129	Cre10.g450200	sense	3'UTR	2741,2495	1042	-	3	no	827	99.4203	686	4	5	TTGACGGCAACGTTGGTTTAGAAGTGCGCC	0	980	94.05	1.34	4.61	GCCGACCGTTAAAGGCTATCGA	0	0	16.3417	14.5734	-	-	-	g11065.t1,Cre10.g450200.t1.1	-	-
LMJ.RY0402.039441	241	35.559	184	38.8663	197	31.5127	186	30.1548	1097	43.7109	C178	O11	plate103	L09	5prime	chromosome_12	-	2673711	?-2673712	Cre12.g504050	antisense	intron	425,5207	4080	-	5	yes_nearest_distal_-249	0	67.5	27	13	1	GGCGACGCTGAGTACGATGCTTGGCTAGCC	0	24	NA	NA	NA	CATTCTTGATGTTGATAGTTTTT	0	2	18.4457	10.5252	-	-	-	-	-	-
LMJ.RY0402.039441	552	63.9429	523	61.5489	155	34.352	175	35.1996	1557	51.424	C178	O11	plate103	L09	3prime	chromosome_17	-	181464	181464-?	Cre17.g697406	sense	5'UTR	21,4441	4316	perfect	1	no	824	95.638	4100	187	28	TAACCATCTTGCTCCTCGCGATGTTTTAAC	1	3730	86.42	11.82	1.76	GATGCGGACGACGGCCATGGAG	0	1	12.7316	7.68	-	-	-	g16913.t1,Cre17.g697406.t1.1	-	-
LMJ.RY0402.039441	540	79.6758	359	75.8316	264	42.2302	354	57.3914	2161	86.2696	C178	O11	plate103	L09	5prime	chromosome_17	-	181464	?-181465	Cre17.g697406	sense	5'UTR	21,4441	4684	perfect	1	no	385	99.6914	4523	14	7	TTTGTGTGTGTCGAAGTTTGTTTGTAGACG	0	4417	94.3	2.43	3.27	TAACGTGTTCCAATAAAAAATC	0	1	14.428	7.25072	-	-	-	g16913.t1,Cre17.g697406.t1.1	-	-
LMJ.RY0402.039441	347	40.196	257	30.2449	102	22.6058	161	32.3836	1300	43.465	C178	O11	plate103	L09	3prime	insertion_cassette_CIB1	+	0	?-1	unknown_chrom	-	-	-	4141	-	10	no	2213	99.0847	3897	36	41	GTTGGACTCACTAGTCACACGAGCCCTCGT	0	3218	77.71	7.99	14.3	GGAGGGCTGCACGACGCGCAAG	0	1	12.4226	6.27484	-	-	-	-	-	-
LMJ.RY0402.039441	697	102.841	456	96.3209	441	70.5436	489	79.2779	2903	114.467	C178	O11	plate103	L09	5prime	insertion_cassette_CIB1	+	2223	2223-?	unknown_chrom	-	-	-	5553	-	10	no	2104	99.7287	5513	15	19	GTTGGACTCAGGAGCAACTAGTCTGCCAGA	0	5300	95.44	1.94	2.61	TCCGGGTATTTGTCGTCCTCCG	0	2	17.956	8.77103	-	-	-	-	-	-
LMJ.RY0402.039443	148	17.1441	193	22.7131	73	16.1787	70	14.0798	349	11.9701	C178	O12	plate103	L11	3prime	chromosome_6	-	6499234	6499234-?	Cre06.g293100	sense	CDS	707,2070	11110	deletion	1	no	510	98.6416	10747	148	43	GGTGGGTGCGTCCACATGACAGCCATGCAG	1	9266	83.4	16.43	0.17	TGCGTCATGAAGTGGGTCGTGC	0	0	20.0367	10.4954	-	-	-	g6789.t1,Cre06.g293100.t1.1	PF09177	PTHR12380
LMJ.RY0402.039443	128	18.8861	125	26.4038	109	17.436	88	14.2668	435	17.1809	C178	O12	plate103	L11	5prime	chromosome_6	-	6499241	?-6499242	Cre06.g293100	sense	CDS	700,2077	17906	deletion	1	no	1278	99.677	15428	50	9	GGACCGCCGCGCCTGCACCTCCGCGGGGGA	0	16366	91.4	3.52	5.08	TGTTGTAAACCTGATATACCA	0	0	24.5593	9.78545	-	-	-	g6789.t1,Cre06.g293100.t1.1	PF09177	PTHR12380
LMJ.RY0402.039445	170	19.6926	169	19.8886	71	15.7354	87	17.4992	571	19.2486	C178	O13	plate103	L13	3prime	chromosome_12	-	5486171	5486171-?	Cre12.g530900	antisense	CDS	2179,4699	11553	deletion	1	no	915	90.1214	9132	1001	33	GCTGGTGGGCTCGTCCAGGAACAGCAGCTT	0	10	0.09	99.9	0.01	ATTCGCGAGACGGGTAAAATGA	0	1	7.15819	4.79563	-	-	-	g13067.t1,Cre12.g530900.t1.1	PF01061,PF00005	PTHR19241,PTHR19241:SF89
LMJ.RY0402.039445	163	24.0503	109	23.0241	116	18.5557	145	23.5078	635	24.7771	C178	O13	plate103	L13	5prime	chromosome_12	-	5486192	?-5486193	Cre12.g530900	antisense	intron	2200,4678	2577	deletion	1	no	732	93.3267	937	67	6	GCGACCAGACAGCGAGCGATCCAGCGAGCG	0	2445	94.88	2.02	3.1	TAGGTTCGGCACTGGATATCGA	0	1	9.51817	5.53615	-	-	-	g13067.t1,Cre12.g530900.t1.1	PF01061,PF00005	PTHR19241,PTHR19241:SF89
LMJ.RY0402.039454	106	12.2789	127	14.9459	47	10.4164	86	17.2981	330	11.4188	C178	O15	plate103	L22	3prime	chromosome_7	+	2163853	?-2163854	Cre07.g326700	sense	CDS	2002,680	413	-	5	yes_nearest_distal_-230	0	100	286	0	1	GGCTGGTGCAGCAGCGGTGATTGTGGTTCT	0	271	NA	NA	NA	GAGGTTTTCGAGTCTACCACTC	0	0	14.5377	5.72535	-	-	-	-	-	-
LMJ.RY0402.039456	70	8.1087	109	12.8276	34	7.53527	34	6.83878	172	5.60473	C178	O16	plate103	L24	3prime	chromosome_1	-	2486820	2486820-?	Cre01.g014100	sense	intron	626,2510	1182	-	5	yes_nearest_distal_+230	0	25	1	3	1	TGCTTTCGTTGTCGTAGGGCATGTGAACGA	0	1	NA	NA	NA	GTGGACGAGCTTTTAGGGGGCG	0	0	4.95753	5.97172	-	-	-	-	-	-
LMJ.RY0402.039456	92	10.6572	89	10.4739	35	7.75689	50	10.057	184	6.11179	C178	O16	plate103	L24	3prime	chromosome_5	-	1254690	1254690-?	Cre05.g245352	sense	CDS	12878,24578	2739	-	3	no	644	99.2984	2689	19	14	CTGCCAACGTTACTGTCTCGGTGCGTGTTG	1	2400	87.62	11.98	0.4	CCGCGCCGATTCTCGCGAAAAT	0	0	8.46912	11.093	-	-	-	g5228.t2, g5228.t1	PF00704,PF00059,PF00530	PTHR11177:SF44,PTHR11177
LMJ.RY0402.039458	365	53.855	257	54.2861	299	47.8289	247	40.0443	1681	67.0921	C178	O17	plate103	M02	5prime	chromosome_10	+	5867459	5867459-?	Cre10.g461850	sense	CDS	660,12032	11915	with-junk	2	no	693	99.4732	11141	59	14	ATCCGGCCGTGTGGCGGCTATTCATGTCAT	0	10839	90.97	3.79	5.25	TATCAAAGTTCTGACAGTAAAA	0	1	21.1307	11.0756	-	-	-	g11320.t1	-	-
LMJ.RY0402.039458	317	36.7208	290	34.1285	121	26.8167	107	21.5221	1080	35.9451	C178	O17	plate103	M02	3prime	chromosome_10	+	5867574	?-5867575	Cre10.g461850	sense	CDS	775,11917	3707	with-junk	2	yes_nearest_distal	403	16.9625	516	2526	8	TGCTGCGAATGAGCAGAGGGACGGGGATGA	0	141	NA	NA	NA	GCCGGACGAGGGTCCCCTGGA	0	1	11.014	5.99772	-	-	-	-	-	-
LMJ.RY0402.039458	381	56.2157	282	59.5669	307	49.1086	269	43.6109	1847	73.3267	C178	O17	plate103	M02	5prime	insertion_cassette_CIB1	+	2223	2223-?	unknown_chrom	-	-	-	54	-	10	no	967	100	49	0	2	GTTGGACTCAGGAGCAACTAGTCTGCCAGA	0	40	74.07	14.81	11.11	GCTACCGCCGCTTTGTAGTCCA	0	1	25.6886	12.7771	-	-	-	-	-	-
LMJ.RY0402.039462	6	0.695032	2	0.235369	8	1.773	12	2.41369	27	0.902359	C178	O18	plate103	M06	3prime	chromosome_3	+	6131993	?-6131994	Cre03.g191900	antisense	3'UTR	17752,178	3710	-	3	no	804	99.8089	3656	7	14	TTCTACACAATGCCAGCTGCCTTGTCTGCT	0	3392	91.43	2.83	5.74	TCTCAATCAGCAGCGAGGATCG	0	1	3.05713	1.9625	-	-	-	g3972.t1,Cre03.g191900.t1.1	PF00443	PTHR24006,PTHR24006:SF48
LMJ.RY0402.039473	187	21.6618	191	22.4777	80	17.73	131	26.3494	763	26.0883	C215	C06	plate103	M17	3prime	chromosome_4	-	2957527	2957527-?	Cre04.g224800	sense	5'UTR	85,3005	11758	deletion	1	no	1037	99.4594	10303	56	46	CCATCGGCACACCGTAGACAGTCCATCACT	0	10699	90.99	3.14	5.87	TGGGCCGCCGTCTGCGCACGAC	0	0	15.7895	12.4559	-	Endosomal R-SNARE protein, Vamp7/Nyv1-family (R.III)	Endosomal R-SNARE protein, Vamp7/Nyv1-family (R.III). Expressed Protein. Class R.III SNARE, involved in Golgi/PM and Golgi/endosomal trafficking (PMID: 17596510). Most similar to VAMP72-family of land plants, part of 4-member gene family in Chlamydomona	g4906.t1,Cre04.g224800.t1.1,VAM4,VAMP74	PF00957	PTHR21136,PTHR21136:SF46
LMJ.RY0402.039473	197	29.0669	147	31.0508	156	24.9542	258	41.8276	964	38.1155	C215	C06	plate103	M17	5prime	chromosome_4	-	2957533	?-2957534	Cre04.g224800	sense	5'UTR	79,3011	9211	deletion	1	no	772	99.4413	8900	50	12	AACATACGGCTGCTGTCTTCAATCGTCGGG	0	8126	88.22	4.53	7.25	AACTGCTGAACGAGGGTTAGAA	0	0	22.649	19.7756	-	Endosomal R-SNARE protein, Vamp7/Nyv1-family (R.III)	Endosomal R-SNARE protein, Vamp7/Nyv1-family (R.III). Expressed Protein. Class R.III SNARE, involved in Golgi/PM and Golgi/endosomal trafficking (PMID: 17596510). Most similar to VAMP72-family of land plants, part of 4-member gene family in Chlamydomona	g4906.t1,Cre04.g224800.t1.1,VAM4,VAMP74	PF00957	PTHR21136,PTHR21136:SF46
LMJ.RY0402.039476	53	6.13945	44	5.17811	45	9.97315	32	6.4365	123	4.15588	C178	O20	plate103	M20	3prime	chromosome_2	-	5232121	5232121-?	Cre02.g106100	sense	3'UTR	7318,549	6784	-	3	no	720	99.3663	6586	42	27	ATTCGTAGATGCAGAGTGCGCCTATGATGC	0	6200	91.39	3.43	5.17	AGGAGGTCGGGATCGCCCATGC	0	3	11.2102	0.654166	-	-	-	g2175.t1,Cre02.g106100.t1.1	PF00561	PTHR10992,PTHR10992:SF209
LMJ.RY0402.039480	142	16.4491	109	12.8276	63	13.9624	115	23.1312	466	16.1909	C178	O21	plate103	M24	3prime	chromosome_6	+	4934101	?-4934102	Cre06.g279550	antisense	intron	3216,670	1014	-	3	no	272	100	934	0	6	CTTCCGTTGTTGTCCTGCTGCCCCAACCTG	0	898	88.56	6.9	4.54	AAGGACCTTTTCGAATACGGCA	0	1	5.90011	6.98198	-	-	-	g6500.t1	PF00226	PTHR24078
LMJ.RY0402.039482	109	16.0827	64	13.5187	51	8.15811	67	10.8622	377	14.9053	C178	O23	plate103	N02	5prime	chromosome_7	+	3489803	3489803-?	Cre07.g335750	antisense	intron	3044,2828	3122	deletion	1	no	1124	99.0193	2726	27	10	CAGATAGTGTCATGGATATGTGGCCTCATG	0	2700	86.48	10.15	3.36	GTATGATTCATTTTTAGTTTA	0	0	14.8285	9.11734	IFT88	Intraflagellar transport protein 88	Intraflagellar transport particle protein 88	g7816.t1	PF10300	PTHR23083,PTHR23083:SF6
LMJ.RY0402.039482	111	12.8581	76	8.94401	35	7.75689	48	9.65475	367	12.1292	C178	O23	plate103	N02	3prime	chromosome_7	+	3489808	?-3489809	Cre07.g335750	antisense	intron	3039,2833	1090	deletion	1	no	72	99.9021	1020	1	9	AATCGCTGAAGTGTGCTGCAGGTGCGACCC	0	965	88.53	6.97	4.5	TCGCGGTAGGTAGTCTTGGGAG	0	0	11.4248	5.99772	IFT88	Intraflagellar transport protein 88	Intraflagellar transport particle protein 88	g7816.t1	PF10300	PTHR23083,PTHR23083:SF6
LMJ.RY0402.039483	258	38.0673	157	33.1631	181	28.9533	158	25.6154	536	21.3253	C178	O24	plate103	N03	5prime	chromosome_13	-	3595020	?-3595021	Cre13.g588350	antisense	intron	3361,1040	15581	-	3	no	1025	99.0418	5168	50	9	ACGTGACCTGCCCTTCGGCCGCCCTTGCAG	0	14452	92.75	2.8	4.45	GTCATACGTAGTCTTTACGCGT	0	1	16.0736	5.5323	-	-	-	g14432.t1,Cre13.g588350.t1.1	-	-
LMJ.RY0402.039483	261	30.2339	227	26.7143	103	22.8274	147	29.5677	522	17.1132	C178	O24	plate103	N03	3prime	insertion_cassette_CIB1	-	1343	1343-?	unknown_chrom	-	-	-	4399	-	10	no	778	99.2119	4280	34	29	CAGGTCACCGTGGCAGACGGCCAGGTCCTC	0	3863	87.82	4.84	7.34	ACTAACCTGTGCTAGGCTGCGT	0	2	14.8922	5.04311	-	-	-	-	-	-
LMJ.RY0402.039486	12	1.39006	20	2.35369	19	4.21089	2	0.402281	70	2.39068	C215	C07	plate103	N06	3prime	chromosome_9	+	2293512	?-2293513	Cre09.g392400	sense	3'UTR	2712,200	26618	-	3	no	867	88.5183	21471	2785	114	GTGCTCCAGGGTTGTGGTGGGGCTAGCAGC	0	17419	65.44	15.41	19.15	GGTGATAGGGGTAAGGCTTGTG	0	0	31.2944	7.52331	-	-	-	g9443.t1	-	-
LMJ.RY0402.039493	188	21.7777	163	19.1825	87	19.2814	88	17.7004	407	13.2784	C178	P02	plate103	N13	3prime	chromosome_2	-	5288195	5288195-?	Cre02.g106650	antisense	CDS	786,8191	10059	-	3	no	937	95.9335	9342	396	74	GACGGGTCCGCGGAGTCGCCTGTTTCAGCA	0	8883	88.31	4.11	7.59	GAGAGACATGGTTGTAGAGCGT	0	1	20.9242	9.94743	-	-	-	g2186.t1	PF00069	PTHR24349
LMJ.RY0402.039494	149	17.26	163	19.1825	49	10.8597	60	12.0684	460	15.3337	C178	P03	plate103	N14	3prime	chromosome_5	-	2104577	2104577-?	Cre05.g234638 & Cre05.g234639	upstream & upstream	intergenic	1112 & 238	11464	-	3	no	984	99.1416	10972	95	82	AGTTAGTACGGATTAGTACTGCGGGGTGGC	0	10091	88.02	4.05	7.93	GGGCACCTATCAATCCGGGCG	0	0	14.3748	8.71322	- & -	- & T-complex protein 1, delta subunit	- & T-complex protein 1, delta subunit (TCP-1-delta) (CCT-delta) (TCPD); subunit of cytosolic chaperonin complex	g5357.t1 & g5358.t1,Cre24.g769900.t1.1,Cre24.g769900.t1.2,CCT4	PF00156,PF00310 & PF00118	PTHR11907 & PTHR11353:SF26,PTHR11353
LMJ.RY0402.039494	138	15.9857	154	18.1234	24	5.31901	54	10.8616	402	13.4997	C178	P03	plate103	N14	3prime	chromosome_6	-	7137472	7137472-?	Cre06.g297450	sense	3'UTR	4613,393	12468	-	4	yes_nearest_distal_+60	242	80.1724	186	46	13	CGCGATTGTCACGCTCTGTGGGCCTGCACA	0	18	NA	NA	NA	CGCGTGTACGGCGTCGCGACTA	0	0	16.887	13.2398	-	-	-	-	-	-
LMJ.RY0402.039496	86	9.96212	102	12.0038	36	7.97852	38	7.64335	217	7.18293	C178	P04	plate103	N16	3prime	chromosome_1	-	5592142	5592142-?	Cre01.g039702	sense	intron	5141,2746	9429	-	4	yes_nearest_distal_+119	25	56.9767	686	518	2	GCTAAAGTTTTGGTATATATGACTTCTATG	1	1	NA	NA	NA	GAGGGGGGAGTTAGGGCGTTCG	0	0	18.7277	14.5189	-	-	-	-	-	-
LMJ.RY0402.039498	17	1.96926	19	2.236	4	0.886502	16	3.21825	60	1.98446	C178	P05	plate103	N18	3prime	chromosome_6	+	4103285	?-4103286	Cre06.g278220	sense	intron	2340,4562	86	-	5	no	215	1.53846	1	64	1	TCGGGACTGGGGAGTGGACATAGCGGCGTG	0	1	1.16	98.84	0	CAGGGCGCACCCTCGTGAGGAA	0	1	0.638033	1.13554	-	-	-	g6362.t1,Cre13.g599300.t1.1,Cre13.g599300.t1.2	PF03016	PTHR11062,PTHR11062:SF20
LMJ.RY0402.039498	29	3.35932	30	3.53053	22	4.87576	30	6.03422	128	4.34082	C178	P05	plate103	N18	3prime	chromosome_13	+	1254529	?-1254530	Cre13.g570600	antisense	3'UTR	5277,404	692	-	5	yes_nearest_distal_-230	0	50	1	1	1	CAGAGCTCCCTCCCTGCCGTGCCGGTGAAC	0	1	NA	NA	NA	ACGGAGACGGAGGAACAGAGGA	0	1	1.40357	1.72767	-	-	-	-	-	-
LMJ.RY0402.039498	36	4.17019	46	5.41348	18	3.98926	31	6.23536	183	6.32246	C178	P05	plate103	N18	3prime	insertion_cassette_CIB1	+	9	?-10	unknown_chrom	-	-	-	779	-	10	no	1125	99.6909	645	2	7	ACTAGTCACACGAGCCCTCGTCAGAAACAC	0	730	93.71	1.16	5.13	GCGAACGTAAACAAAGAGGTTA	0	0	1.75579	1.81154	-	-	-	-	-	-
LMJ.RY0402.039501	73	8.45622	85	10.0032	34	7.53527	47	9.45361	225	7.59404	C178	P07	plate103	N21	3prime	chromosome_12	-	4294637	4294637-?	Cre12.g519700	sense	3'UTR	2263,763	10285	-	3	no	1017	98.1631	9459	177	73	CCGCTTGAAACGTGTGAGAAAGCGGAATAT	1	8509	82.73	16.46	0.81	ACCCGGGGATCTGTCTAGTAAG	0	1	18.8765	9.3367	-	-	-	g12808.t1	PF01926	PTHR11649
LMJ.RY0402.039504	82	9.49877	70	8.2379	45	9.97315	51	10.2582	384	12.7242	C178	P08	plate103	N24	3prime	chromosome_16	+	3068884	?-3068885	Cre16.g665250	antisense	intron	1119,1268	3774	-	3	no	794	98.8579	3722	43	14	ACGTTATGATAAGCACCACCGCAAGTGCAA	0	3488	92.42	2.36	5.22	ACGGCTCAAACCCAGAAAGCACA	0	0	7.93833	5.56671	APE1	Thykaloid associated protein required for photosynthetic acclimation to variable light intensity	Homolog of Arabidopsis APE1 (Acclimation of Photosynthesis to Environment) that is required for acclimation of photosynthesis to various light intensity; = TEF6, found in thylakoid proteome by Hippler and co-workers	g16056.t1,Cre16.g665250.t1.1	PF11016	-
LMJ.RY0402.039504	95	14.017	60	12.6738	81	12.957	88	14.2668	451	17.7649	C178	P08	plate103	N24	5prime	UNALIGNED	?	?	?	gene_unknown	-	-	-	46	-	10	no	nan	nan	0	0	0	AGGGAAAGAGTGTAGATCTCGGTGGTCGCC	-	33	71.74	100	-71.74	GCTGCTTAACCGCTGGCAGTTC	0	0	3.23882	2.82509	-	-	-	-	-	-
LMJ.RY0402.039504	2	0.295096	1	0.21123	6	0.959777	5	0.810612	9	0.333018	C178	P08	plate103	N24	5prime	insertion_cassette_CIB1	-	2184	?-2185	unknown_chrom	-	-	-	72	-	10	no	39	100	70	0	1	GTCGAGCCTTCTGGCAGACTAGTTGCTCCT	0	71	98.61	0	1.39	GCCGTCACCCCACAGTATGCAG	1	0	0.765122	0.887105	-	-	-	-	-	-
LMJ.RY0402.039506	21	2.43261	24	2.82442	14	3.10276	12	2.41369	46	1.60685	C178	P09	plate103	O02	3prime	chromosome_8	-	3505577	3505577-?	Cre08.g375084	sense	CDS	4029,2145	137	-	3	no	97	100	91	0	1	CCCGAGGTGGACACGAACGACCCCATCTAC	0	91	66.42	32.85	0.73	ACGAACGCGGGTCCGGTCGGCC	0	1	0.867557	2.61937	-	-	-	g8838.t1, g8838.t2	PF01480,PF00076	PTHR18806,PTHR18806:SF4
LMJ.RY0402.039507	171	25.2307	109	23.0241	80	12.797	88	14.2668	677	26.4265	C178	P10	plate103	O03	5prime	chromosome_10	-	421254	?-421255	Cre10.g420650	antisense	CDS	4112,12746	20205	-	3	no	516	99.6003	19439	78	20	TCCTTCCAGTTGGCGGAGCGGTGCGTGCGG	0	18941	93.74	1.99	4.27	CAGGGCTGATACTGCAAGCGAG	0	0	26.417	8.03247	-	-	-	g10411.t1,Cre10.g420650.t1.1	PF00400	PTHR22847:SF228,PTHR22847
LMJ.RY0402.039512	77	11.3612	57	12.0401	37	5.91863	43	6.97127	380	14.8618	C178	P11	plate103	O08	5prime	chromosome_9	+	5217347	5217347-?	Cre09.g399402	sense	intron	1895,6147	1341	deletion	1	no	207	99.7736	1322	3	2	ATTTCGGGGCCCCGCACCTGATTTTGCCAG	0	1289	96.12	1.04	2.83	CAATACTGGGCTAGGTAGGGTC	0	0	17.1606	7.53177	-	Cytochrome P450, CYP3 superfamily	Cytochrome P450, CYP3 superfamily, CYP3A family. Previously annotated as CYP768A1	g9918.t1,Cre02.g136600.t1.1, g9918.t2,Cre02.g136600.t2.1	PF00067	PTHR24301,PTHR24301:SF127
LMJ.RY0402.039512	111	12.8581	80	9.41475	27	5.98389	24	4.82738	364	11.9824	C178	P11	plate103	O08	3prime	chromosome_9	+	5220546	?-5220547	Cre09.g399402	sense	intron	5094,2948	8678	deletion	1	no	992	8.91789	164	1675	12	AACCATGCCGTCACCAACAGCCCGAGTCAG	0	7971	91.85	2.89	5.25	CAGGGGGCAAGTGGGTCATCGC	0	0	11.2294	5.99596	-	Cytochrome P450, CYP3 superfamily	Cytochrome P450, CYP3 superfamily, CYP3A family. Previously annotated as CYP768A1	g9918.t1,Cre02.g136600.t1.1, g9918.t2,Cre02.g136600.t2.1	PF00067	PTHR24301,PTHR24301:SF127
LMJ.RY0402.039513	0	0	0	0	0	0	0	0	3	0.106454	C178	P12	plate103	O09	3prime	chromosome_10	+	2373596	?-2373597	Cre10.g435200	sense	3'UTR	1934,598	2	-	3	no	438	100	2	0	2	AGGAAGCTGCTGGAGGAGGAGGATGGCCAG	0	2	100	0	0	TGGAGGCAGAGGTTTATTTTCG	0	0	12.8239	8.44622	-	-	-	g10734.t1,Cre10.g435200.t1.1	-	-
LMJ.RY0402.039521	78	11.5087	46	9.71658	55	8.79796	81	13.1319	246	9.83161	C178	P14	plate103	O17	5prime	chromosome_14	-	2250459	?-2250460	Cre14.g623125	antisense	CDS	1120,2450	37	-	3	no	128	100	36	0	3	CACTGCCGCCGGCGCTTCAACGCGTGAAGT	0	21	56.76	2.7	40.54	AGGAGGGTCTGCTGGTAGGCTT	0	0	3.75443	7.51217	-	-	-	g15018.t1	-	-
LMJ.RY0402.039521	31	3.591	15	1.76526	5	1.10813	13	2.61483	53	1.76715	C178	P14	plate103	O17	3prime	chromosome_16	+	688779	?-688780	Cre16.g691450	antisense	CDS	4809,2367	559	-	5	yes_nearest_distal_-230	0	50	1	1	1	GTTGTGTTGTCGATATGGCTCGATGGGTTC	0	1	NA	NA	NA	CGCCGGGGCCCGGAGGTGTAAT	1	1	1.21315	4.02054	-	-	-	-	-	-
LMJ.RY0402.039522	35	5.16417	13	2.74599	12	1.91955	27	4.37731	90	3.63095	C178	P15	plate103	O18	5prime	chromosome_16	-	5301873	?-5301874	Cre16.g682450	sense	5'UTR_intron	623,5238	25017	duplication	1	no	791	99.0813	24050	223	11	CGCGTGATAACGAGACCCTACCTGCTCTGC	1	22772	91.03	8.47	0.5	GCTCGGCTAAGGGACTTCCAC	0	1	8.40667	2.82445	-	-	-	g16453.t1, g16453.t2	PF00023	-
LMJ.RY0402.039522	33	4.86908	10	2.1123	14	2.23948	21	3.40457	89	3.44291	C178	P15	plate103	O18	5prime	chromosome_16	+	5301877	5301877-?	Cre16.g682450	antisense	5'UTR_intron	619,5242	1570	duplication	1	no	483	99.2268	1540	12	4	CGCACTGAGGGTGCCAAGGGTTATCGTCCC	0	1471	93.69	3.06	3.25	TCGAGTTGAAGTTCAGACTCCG	0	1	7.93741	2.17974	-	-	-	g16453.t1, g16453.t2	PF00023	-
LMJ.RY0402.039522	112	12.9739	123	14.4752	23	5.09739	20	4.02281	328	11.0464	C178	P15	plate103	O18	3prime	insertion_cassette_CIB1	-	1711	1711-?	unknown_chrom	-	-	-	1423	-	10	no	515	96.0914	1303	53	13	GCCTAGCCCCTAGCGCGAAAGCCTCCGAGC	0	1238	87	8.22	4.78	GATTATTGTGAAATGCCAAATT	0	1	15.7196	8.5757	-	-	-	-	-	-
LMJ.RY0402.039525	573	84.5449	393	83.0134	342	54.7073	398	64.5247	2038	81.1329	C178	P17	plate103	O21	5prime	chromosome_1	-	1771812	?-1771813	Cre01.g009500 & Cre01.g009550	upstream & upstream	intergenic	48 & 452	11758	duplication	1	no	812	99.597	11368	46	11	CGAGCGGTGCGGCACCAAACCGTGCCGCGG	0	10713	91.11	3.67	5.21	TTTATAGGTACGTAAGATGTAC	0	0	23.1198	13.2796	- & -	- & -	- & -	g239.t1,Cre01.g009500.t1.1,CDPK3 & g240.t1,NAT6	PF00069,PF00036 & PF00583	PTHR24347,PTHR24347:SF13 & -
LMJ.RY0402.039525	648	75.0634	575	67.6685	221	48.9792	262	52.6989	2222	73.5246	C178	P17	plate103	O21	3prime	chromosome_1	-	1771813	1771813-?	Cre01.g009500 & Cre01.g009550	upstream & upstream	intergenic	49 & 451	12118	duplication	1	no	1032	98.8657	11767	135	69	GGTTGCAATTGGGCCCTAAGGCATTCTTTG	0	11088	91.5	2.82	5.68	GTGCCACGGTAGCATTGACAAG	0	0	21.4576	11.2674	- & -	- & -	- & -	g239.t1,Cre01.g009500.t1.1,CDPK3 & g240.t1,NAT6	PF00069,PF00036 & PF00583	PTHR24347,PTHR24347:SF13 & -
LMJ.RY0402.039525	561	82.7743	395	83.4359	374	59.8261	417	67.6051	2235	88.6319	C178	P17	plate103	O21	5prime	chromosome_1	+	2550820	2550820-?	Cre01.g014751	antisense	CDS	119,1787	3453	-	5	yes_nearest_distal_+249	0	8.33333	1	11	1	AGAAGGCAAGGTGGGTCGAGGTGCTCGGTG	0	1	NA	NA	NA	TTGGTCGACGAGTCGGCGGAC	0	0	21.3023	10.1079	-	-	-	-	-	-
LMJ.RY0402.039527	13	1.91812	19	4.01337	8	1.2797	30	4.86367	121	4.71855	C178	P18	plate103	O23	5prime	chromosome_9	+	1902879	1902879-?	Cre09.g395300	sense	intron	2002,3870	950	-	3	no	383	96.2733	155	6	1	ACAATTCACACCCGCCCACGCTGCCGATTC	0	790	83.16	14	2.84	GGCATGATCGGGATAAGGTCAC	0	0	5.10113	5.11138	-	-	-	g9384.t1,Cre09.g395300.t1.1	PF01454	-
LMJ.RY0402.039527	0	0	1	0.117684	0	0	1	0.201141	5	0.167969	C178	P18	plate103	O23	3prime	UNALIGNED	?	?	?	gene_unknown	-	-	-	113	-	10	no	0	0	0	16	0	AGATCGGAAGAGCGTCGTGTAGGGAAAGAG	-	56	49.56	100	-49.56	TTCGCATATGCCCCGACTCGGC	1	0	0.363098	2.19429	-	-	-	-	-	-
LMJ.RY0402.039531	95	14.017	71	14.9973	61	9.75774	59	9.56523	395	15.6408	C178	P20	plate103	P03	5prime	chromosome_12	+	8868644	8868644-?	Cre12.g544700	antisense	intron	5029,1573	1530	-	5	yes_nearest_distal_+249	0	16.6667	1	5	1	GGGAGGCTGGTGAAGTCGGGTATTTGGAGG	0	1	NA	NA	NA	GAGGCGCAAGTCTCTATGTGCC	0	1	14.4831	4.91095	-	-	-	-	-	-
LMJ.RY0402.039537	92	10.6572	91	10.7093	56	12.411	64	12.873	181	5.79272	C178	P22	plate103	P09	3prime	chromosome_5	-	3249340	3249340-?	Cre05.g240100	antisense	intron	6769,2223	10232	with-junk	2	no	562	99.2243	9977	78	47	CGGTTGACTGAGTGGATCGCGGCGCTATGT	0	12	0.12	99.49	0.39	GGCCCTACCATGAGCAATGATA	0	2	29.2125	5.41218	-	-	-	g5537.t1,EXN9	-	-
LMJ.RY0402.039537	85	12.5416	29	6.12567	86	13.7568	47	7.61976	166	6.73271	C178	P22	plate103	P09	5prime	chromosome_5	-	3249444	?-3249445	Cre05.g240100	antisense	intron	6873,2119	6246	with-junk	2	yes_nearest_distal	456	73.2997	1886	687	25	CGTCGATAATATGTCGACCATCAATGCTGC	0	88	NA	NA	NA	CACTCCACCGTTTAGCCGCGAT	0	3	30.1622	4.84272	-	-	-	-	-	-
LMJ.RY0402.039540	31	3.591	44	5.17811	13	2.88113	27	5.4308	214	7.40945	C178	P23	plate103	P12	3prime	chromosome_1	+	4283674	?-4283675	Cre01.g028777	sense	3'UTR	562,350	276	-	5	yes_nearest_distal_-230	0	25	1	3	1	ACGACGCCATGTACCGAGATCTTTTGGTTA	0	1	NA	NA	NA	TGGTAGAACGGTGTTTTCACG	0	0	4.43221	4.98927	-	-	-	-	-	-
LMJ.RY0402.039540	3	0.442644	18	3.80214	12	1.91955	28	4.53943	85	3.47836	C178	P23	plate103	P12	5prime	chromosome_16	-	2359831	?-2359832	Cre16.g659800	antisense	intron	2963,3759	2352	-	4	yes_nearest_distal_-158	2	99.7009	2333	7	2	CAACGAAGTGTTTCCCCAGGCAGCCCGCGC	1	1	NA	NA	NA	CGTTATCTGTCTCGGCCAACAG	0	0	3.6393	4.6147	-	-	-	-	-	-
LMJ.RY0402.039540	0	0	0	0	0	0	1	0.201141	0	0	C178	P23	plate103	P12	3prime	UNALIGNED	?	?	?	gene_unknown	-	-	-	48	-	10	no	nan	nan	0	0	0	TCGGAAGAGCGTCGTGTAGGGAAAGAGTGT	-	45	93.75	100	-93.75	CGGTTGGCGCGGGAGGGCCAAA	2	1	0.160912	0.844453	-	-	-	-	-	-
LMJ.RY0402.039540	0	0	0	0	0	0	0	0	1	0.0301113	C178	P23	plate103	P12	3prime	UNALIGNED	?	?	?	gene_unknown	-	-	-	19	-	10	no	nan	nan	0	0	0	AGATCGGAAGAGCGTCGTGTAGGGAAAGAG	-	18	94.74	100	-94.74	CTGTCCCTGTCCCAGAGAGCCG	2	1	0.173511	0.622238	-	-	-	-	-	-
LMJ.RY0402.039540	9	1.32793	9	1.90107	15	2.39944	21	3.40457	57	2.24692	C178	P23	plate103	P12	5prime	UNALIGNED	?	?	?	gene_unknown	-	-	-	193	-	10	no	0	0	0	119	0	GTCGGGCCGCCCGGGCCTCCCGGCCCACCG	-	183	94.82	100	-94.82	GCGTGAGCGCGCGTGGGGCGGC	0	0	3.26835	3.20399	-	-	-	-	-	-
LMJ.RY0402.039541	0	0	1	0.21123	8	1.2797	5	0.810612	10	0.39446	C178	P24	plate103	P13	5prime	chromosome_10	+	3889725	3889725-?	Cre10.g447735 & Cre10.g447767	upstream & upstream	intergenic	383 & 150	95	-	5	yes_nearest_distal_+249	0	100	1	0	1	CTGCGCCCCTTCGCGAACCGAGCTCCCATT	0	1	NA	NA	NA	ACACGCTGAAACGCGGTTGTTT	0	2	10.5757	4.30905	- & -	- & -	- & -	- & -	- & -	- & -
LMJ.RY0402.039541	3	0.442644	2	0.42246	1	0.159963	3	0.486367	16	0.642038	C178	P24	plate103	P13	5prime	UNALIGNED	?	?	?	gene_unknown	-	-	-	59	-	10	no	0	0	0	47	0	TGGAGATGGACTCAGGAGCAACTAGTCTGC	-	44	74.58	100	-74.58	CTCGCTGTGAGTGAGCCCCGTC	0	2	10.6418	2.74826	-	-	-	-	-	-
LMJ.RY0402.039548	6	0.695032	4	0.470737	1	0.221626	2	0.402281	20	0.693604	C179	A01	plate103	P20	3prime	chromosome_1	-	2239447	2239447-?	Cre01.g012222 & Cre01.g012244	upstream & upstream	intergenic	210 & 60	654	-	5	yes_nearest_distal_+230	0	33.3333	1	2	1	CGCTCGATCAGCGTTCCACAGCCGCTCTGG	0	1	NA	NA	NA	GTGGCGGCTTCTAATTGTTGGC	0	0	2.28071	3.31694	- & -	- & -	- & -	- & -	- & -	- & -
LMJ.RY0402.039548	1	0.115839	1	0.117684	1	0.221626	0	0	2	0.055248	C179	A01	plate103	P20	3prime	chromosome_5	-	2274241	2274241-?	Cre05.g234666	antisense	3'UTR	2812,230	3031	deletion	1	no	845	99.6679	3001	10	13	GGTACAGAAGCACCCATCAACACTCTTCCG	0	2727	89.97	2.38	7.65	GCCGTGCACCGACGGTAAAGCC	0	0	0.410696	0.239367	-	-	-	g5385.t1,Cre24.g768650.t2.1, g5385.t2,Cre24.g768650.t1.1	-	-
LMJ.RY0402.039548	6	0.695032	4	0.470737	2	0.443251	6	1.20684	17	0.593687	C179	A01	plate103	P20	3prime	chromosome_5	+	2274246	?-2274247	Cre05.g234666	sense	3'UTR	2817,225	647	deletion	1	no	117	99.5146	205	1	3	AAGCTGGTGCGCCGTGTTTGGTATGAGGGG	0	607	93.82	1.55	4.64	TGCAACGGGGGAGTTTATGGTC	0	0	2.2999	2.02443	-	-	-	g5385.t1,Cre24.g768650.t2.1, g5385.t2,Cre24.g768650.t1.1	-	-
LMJ.RY0402.039548	6	0.885287	3	0.63369	3	0.479889	3	0.486367	14	0.531369	C179	A01	plate103	P20	5prime	chromosome_8	-	2522332	?-2522333	Cre08.g372100 & Cre08.g372150	upstream & upstream	intergenic	255 & 1485	101	-	5	yes_nearest_distal_-249	0	100	1	0	1	TCGCGTAGGGTGGGGTTGGCAATTGGCACG	0	1	NA	NA	NA	CCGCCCATTCAGTAATACTTAA	0	0	2.62381	2.65414	- & -	- & -	- & -	- & -	- & -	- & -
LMJ.RY0402.039549	57	8.41023	64	13.5187	11	1.75959	40	6.4849	135	5.47706	C179	A02	plate103	P21	5prime	chromosome_3	+	8216165	8216165-?	Cre03.g199800	antisense	3'UTR	4587,58	22151	deletion	1	no	663	99.734	21369	57	18	CCTTGGCGCAGCCACGACAGGAGAGGTGTG	0	19605	88.51	2.7	8.8	ATCGCACTGTTTATAAGCAGG	0	2	15.4666	4.66472	HYDA1	Iron hydrogenase	Chloroplast Fe-hydrogenase (= HYDA1); corresponds to GI:18026272	g4331.t1	PF02256,PF02906	PTHR11615:SF6,PTHR11615
LMJ.RY0402.039549	66	7.64535	87	10.2385	5	1.10813	19	3.82167	119	3.85636	C179	A02	plate103	P21	3prime	chromosome_3	+	8216172	?-8216173	Cre03.g199800	antisense	3'UTR	4580,65	5931	deletion	1	no	693	99.5095	5680	28	22	TCAGAGTGTCTAGTAGCTATGCCGTTCTTT	0	5445	91.81	4.25	3.95	CCGCCAACTTATGCTGATGCGC	0	2	12.8977	5.53115	HYDA1	Iron hydrogenase	Chloroplast Fe-hydrogenase (= HYDA1); corresponds to GI:18026272	g4331.t1	PF02256,PF02906	PTHR11615:SF6,PTHR11615
LMJ.RY0402.039552	515	59.6569	413	48.6036	335	74.2446	435	87.4962	1585	52.0594	C179	A03	plate103	P24	3prime	chromosome_16	+	6791895	?-6791896	Cre16.g674403	antisense	3'UTR	3912,1414	814	-	5	yes_nearest_distal_-230	0	50	1	1	1	AATGGTCCTGGCACTCAACAACGATCACTA	0	1	NA	NA	NA	ACGGAATCCGGCACACTACCAG	0	0	4.62697	4.33742	-	-	-	-	-	-
LMJ.RY0402.039552	112	16.5254	75	15.8423	177	28.3134	249	40.3685	501	19.8904	C179	A03	plate103	P24	5prime	UNALIGNED	?	?	?	gene_unknown	-	-	-	39	-	10	no	nan	nan	0	0	0	AGGGAAAGAGTGTAGATCTCGGTGGTCGCC	-	37	94.87	100	-94.87	ATAGTTAAGTTTTAGACGAATA	0	0	2.12207	1.57879	-	-	-	-	-	-
LMJ.RY0402.039553	74	10.9185	55	11.6177	48	7.67822	45	7.29551	308	12.155	C179	A04	plate104	A01	5prime	chromosome_17	-	5240277	?-5240278	Cre17.g736000	sense	3'UTR	6552,974	3916	-	3	no	280	99.7704	3911	9	2	CTACCCGAGGTCCTAACATGGCTTTGCCAG	0	3796	96.94	0.69	2.37	GGACTCCTTATAAAGCTCCTTC	0	0	0.755339	5.29728	-	-	-	g17804.t1, g17804.t2	-	-
LMJ.RY0402.039553	53	7.82004	37	7.81551	51	8.15811	43	6.97127	206	8.15744	C179	A04	plate104	A01	5prime	UNALIGNED	?	?	?	gene_unknown	-	-	-	7	-	10	no	nan	nan	0	0	0	AGGGAAAGAGTGTAGATCTCGGTGGTCGCC	-	5	71.43	100	-71.43	ACCAGTGCGGCCTCTAAGCCAG	0	0	0.534976	4.13138	-	-	-	-	-	-
LMJ.RY0402.039553	213	24.6736	176	20.7124	82	18.1733	93	18.7061	793	27.4159	C179	A04	plate104	A01	3prime	insertion_cassette_CIB1	-	1656	1656-?	unknown_chrom	-	-	-	161	-	10	no	321	100	160	0	3	TCGGCCATCCCGGCAAGTAAAGCTCTTCTC	0	155	96.27	1.24	2.48	CTCATCGGGATAAGCCGTAGCG	0	0	0.944288	10.7861	-	-	-	-	-	-
LMJ.RY0402.039555	12	1.77057	11	2.32353	18	2.87933	21	3.40457	54	2.14211	C179	A05	plate104	A03	5prime	chromosome_12	+	7741387	7741387-?	Cre12.g553850	antisense	CDS	4437,5629	32	deletion	1	no	64	85	17	3	1	TTGGCTTTCCTGATGGAGCGGGCGGAGCTG	0	20	62.5	37.5	0	CTTACCTGACCATCGATCGATT	0	0	9.61676	15.1628	-	Tubulin-like protein	Contains conserved tubulin site	g13456.t1,TUL1	-	-
LMJ.RY0402.039555	9	1.04255	9	1.05916	16	3.54601	11	2.21255	29	0.923613	C179	A05	plate104	A03	3prime	chromosome_12	+	7741388	?-7741389	Cre12.g553850	antisense	CDS	4436,5630	4439	deletion	1	no	326	79.8878	2848	717	9	GCTGACACCAGCGGTGCGTAGTGGTCCCGC	1	11	0.25	99.73	0.02	ATAGCTCTACGTTCGCAATTGA	0	0	8.58907	13.3035	-	Tubulin-like protein	Contains conserved tubulin site	g13456.t1,TUL1	-	-
LMJ.RY0402.039556	205	30.2473	97	20.4893	72	11.5173	98	15.888	430	16.9296	C179	A06	plate104	A04	5prime	chromosome_1	+	6335845	6335845-?	Cre01.g045200	sense	CDS	393,2339	6854	deletion	1	no	569	99.7497	6776	17	7	AGGTGACAACGATTGTCTTCGCGCACAACT	1	6426	93.76	6.04	0.2	GCACGATCTGCGTCCGATAACG	0	0	8.4977	13.079	-	-	-	g1009.t1	PF06351	-
LMJ.RY0402.039556	147	17.0283	102	12.0038	40	8.86502	35	7.03992	287	9.39554	C179	A06	plate104	A04	3prime	chromosome_1	+	6335856	?-6335857	Cre01.g045200	sense	CDS	404,2328	4920	deletion	1	no	620	98.4506	4829	76	15	GAGGACACGCTGTCGGTGCCTGAATTTCTG	0	4342	88.25	4.02	7.72	CCCGGGCGGCGTGTGTGGCTAG	0	0	5.90011	9.05702	-	-	-	g1009.t1	PF06351	-
LMJ.RY0402.039561	44	6.4921	17	3.59091	58	9.27785	64	10.3758	190	7.26066	C179	A08	plate104	A09	5prime	chromosome_10	-	5517077	?-5517078	Cre10.g459300	sense	3'UTR	3725,311	2368	-	3	no	1032	99.7023	2344	7	6	CGGCGCGTCAGTCCCACACTCAGCAAGTCC	0	2123	89.65	3.97	6.38	CTCCCTCGTAAAGTGGACCTTC	0	0	9.92365	25.627	-	-	-	g11265.t1,Cre10.g459300.t1.1	-	-
LMJ.RY0402.039561	16	1.85342	31	3.64821	32	7.09202	25	5.02852	108	3.68718	C179	A08	plate104	A09	3prime	UNALIGNED	?	?	?	gene_unknown	-	-	-	45	-	10	no	0	0	0	45	0	GATCGGAAGAGCGTCGTGTAGGGAAAGAGT	-	43	95.56	100	-95.56	TGTCTCAGGGTCCTCGTGAGGT	0	0	7.38556	21.543	-	-	-	-	-	-
LMJ.RY0402.039561	55	6.37112	49	5.76653	43	9.5299	45	9.05133	236	8.15418	C179	A08	plate104	A09	3prime	insertion_cassette_CIB1	+	11	?-12	unknown_chrom	-	-	-	3551	-	10	no	2210	99.276	3291	24	29	TAGTCACACGAGCCCTCGTCAGAAACACGT	0	3153	88.79	5.77	5.44	CGTATTCCCGGACGTGCCGCT	0	0	13.18	49.5543	-	-	-	-	-	-
LMJ.RY0402.039561	14	2.06567	15	3.16845	24	3.83911	30	4.86367	96	3.82077	C179	A08	plate104	A09	5prime	insertion_cassette_CIB1	+	2221	2221-?	unknown_chrom	-	-	-	1779	-	10	no	735	100	1694	0	8	TGGACTCAGGAGCAACTAGTCTGCCAGAAG	0	1664	93.54	2.42	4.05	TGCACTATTCGTAGAAGGATTG	0	0	6.64361	11.1977	-	-	-	-	-	-
LMJ.RY0402.039562	34	3.93851	50	5.88422	27	5.98389	21	4.22395	83	2.81344	C179	A09	plate104	A10	3prime	chromosome_1	-	4995876	4995876-?	Cre01.g034500	sense	CDS	8482,9914	160	-	3	no	81	100	100	0	1	CATGAACGGCGGGCCGGCGCCGCGAGGTTC	0	38	23.75	53.13	23.13	GCGGAGGTGGAGTCAAACCATG	0	0	4.5129	4.93316	-	-	-	g779.t1,Cre01.g034500.t1.1	-	-
LMJ.RY0402.039563	25	3.6887	14	2.95722	19	3.03929	30	4.86367	42	1.71644	C179	A10	plate104	A11	5prime	chromosome_6	+	5014697	5014697-?	Cre06.g280200	antisense	CDS	1598,1673	2787	-	5	yes_nearest_distal_+249	0	99.9627	2677	1	1	GCAGCGGCAGCGAGATCGTGCCGCCGCAGC	0	2632	NA	NA	NA	AGGTGTGCCGCCAGCCGAAAGA	0	0	4.10178	10.6262	-	-	-	-	-	-
LMJ.RY0402.039564	68	7.87702	60	7.06106	6	1.32975	10	2.01141	131	4.40542	C179	A11	plate104	A12	3prime	chromosome_12	+	679006	?-679007	Cre12.g493404	antisense	3'UTR	14735,51	10	-	4	yes_nearest_distal_-88	320	100	5	0	5	GGCCCTATGGGCCGGCGTTTGAATTATTAT	0	1	NA	NA	NA	ATCCGACACGAACGCGGGACGA	0	1	7.13329	7.19202	-	-	-	-	-	-
LMJ.RY0402.039566	76	11.2136	49	10.3503	52	8.31807	64	10.3758	174	6.98978	C179	A13	plate104	A14	5prime	chromosome_8	+	4747955	4747955-?	Cre08.g384250	sense	3'UTR	4149,263	197	-	3	no	498	100	196	0	1	CTTTCATACCCAAAACACCCCCTCTTGTAG	0	184	93.4	2.03	4.57	TCACGCGATCCTAAGCGTCAGC	0	1	7.06538	10.5037	-	-	-	g9043.t1,Cre08.g384250.t1.1	PF00069	PTHR24343,PTHR24343:SF59
LMJ.RY0402.039570	46	6.7872	26	5.49198	32	5.11881	49	7.944	163	6.31535	C179	A15	plate104	A18	5prime	chromosome_2	-	4386186	?-4386187	Cre02.g099601	sense	intron	7244,6402	3739	-	3	no	600	96.362	1086	41	4	GGCTAGATGCGTGGCTTCGCGTGCGTTTAA	0	3003	80.32	11.82	7.86	ACTCTATCGATTTAATCTGAG	0	1	18.1326	12.6155	-	-	-	g2027.t1	-	-
LMJ.RY0402.039572	26	3.83624	7	1.47861	32	5.11881	19	3.08033	51	2.01072	C179	A17	plate104	A20	5prime	chromosome_16	+	393864	393864-?	Cre16.g693601	sense	intron	259,2105	279	-	4	no	479	42.6523	119	160	2	GCACCTGCCGAGTGGACAGCGTGCGCCGCA	0	114	40.86	56.63	2.51	ACCGCTACGCGTGTGACAAGTG	0	1	4.05317	1.20643	-	-	-	g15607.t1,ISG-C2,ISG2	-	-
LMJ.RY0402.039572	6	0.885287	6	1.26738	30	4.79889	23	3.72882	39	1.54589	C179	A17	plate104	A20	5prime	chromosome_16	-	1014925	?-1014926	Cre16.g649100	antisense	intron	2957,3149	364	-	4	yes_nearest_distal_-114	453	97.5	351	9	4	GGGCGGAGCTGGCGGAGGTGCGGCCCTCGC	0	286	NA	NA	NA	GTTTCCGCTTGCGACTTGACTT	0	2	3.33981	1.27165	-	-	-	-	-	-
LMJ.RY0402.039579	289	42.6413	186	39.2888	205	32.7924	221	35.8291	1225	48.2604	C179	A19	plate104	B03	5prime	chromosome_7	+	1674840	1674840-?	Cre07.g325450	sense	intron	3237,1255	1812	-	3	no	235	99.833	1793	3	4	CACCCGAATTGCTCTCACCAGTGTCCAACA	0	1478	81.57	1.66	16.78	AACCGTTTTCAGCCCTTTATTG	0	1	10.5952	11.9902	-	-	-	g7517.t1	PF06966	-
LMJ.RY0402.039584	28	3.24348	18	2.11832	12	2.65951	10	2.01141	59	1.95647	C179	A20	plate104	B08	3prime	chromosome_4	-	2441004	2441004-?	Cre04.g221500	sense	intron	1492,4012	2756	-	3	no	415	82.4981	2173	461	19	CAAGACCGGGTGGGTTAAAGTTTGACCAAC	0	2349	85.23	6.93	7.84	GTGCAGCCTCGGAAGGGATCGG	0	1	8.13279	7.76031	-	-	-	g4834.t1,SMM13	-	-
LMJ.RY0402.039585	23	2.66429	18	2.11832	29	6.42714	17	3.41939	64	2.16736	C179	A21	plate104	B09	3prime	chromosome_6	+	2218464	?-2218465	Cre06.g266250	antisense	CDS	1147,1976	58	-	5	yes_nearest_distal_-230	0	66.6667	2	1	1	GGAACGTGGCGAGGCTCTGCAAGGACAAAG	0	2	NA	NA	NA	AACCCGGCTTGTGGCGGGGATG	0	1	9.54635	7.02432	-	-	-	-	-	-
LMJ.RY0402.039585	20	2.95096	20	4.2246	37	5.91863	36	5.83641	75	2.87993	C179	A21	plate104	B09	5prime	chromosome_10	+	1368306	1368306-?	Cre10.g427850	antisense	intron	1394,20713	268	-	5	yes_nearest_distal_+249	0	100	1	0	1	GCATCCGGTTGGAGGGTGTTGTTTTCGAGA	0	1	NA	NA	NA	TTGGACTTTCTTAAGACGCTTT	0	1	14.324	8.40352	-	-	-	-	-	-
LMJ.RY0402.039589	132	19.4763	86	18.1658	135	21.595	112	18.1577	298	11.7033	C179	A22	plate104	B13	5prime	chromosome_1	-	6424447	?-6424448	Cre01.g045650	antisense	3'UTR	2718,567	3023	-	3	no	897	99.2005	2978	24	10	TCTTGCATTTCGCAACGATGCGGGCAGGAG	0	2725	90.14	5.19	4.66	GGTTGCGATTGATGATATAAAT	0	0	11.1765	12.6571	-	DnaJ-like zinc-finger protein	Contains a Zn-finger domain with CXXCXGXG motif, also found in DnaJ co-chaperones; probably organelle-targeted	g1023.t1,Cre01.g045650.t1.1,ZNJ3	-	-
LMJ.RY0402.039597	2	0.231677	0	0	0	0	2	0.402281	3	0.0936507	C179	A23	plate104	B21	3prime	chromosome_2	+	5065552	?-5065553	Cre02.g104725	antisense	3'UTR	5253,131	264	-	5	yes_nearest_distal_-230	0	100	1	0	1	GCCATGTGCTGGGGGCTGGGAATCAGCTGC	0	1	NA	NA	NA	ATCGAGGACGCTATCGGGCAGC	2	1	0.456095	0.23494	-	-	-	-	-	-
LMJ.RY0402.039597	175	25.8209	134	28.3048	52	8.31807	94	15.2395	516	20.0002	C179	A23	plate104	B21	5prime	chromosome_6	+	6804383	6804383-?	Cre06.g295001	antisense	intron	1823,13053	3109	-	3	no	779	98.318	2572	44	11	CATACCTGTCGTGTCAAACCCTAGCGCCCA	0	2763	88.87	1.25	9.87	ATGGAATGTGTAGGTACTGACA	0	0	10.5342	7.1045	-	-	-	g6829.t1,Cre06.g295000.t1.3	-	-
LMJ.RY0402.039597	0	0	0	0	0	0	2	0.402281	8	0.228454	C179	A23	plate104	B21	3prime	chromosome_9	+	7149879	?-7149880	Cre09.g411975 & Cre09.g412000	downstream & upstream	intergenic	448 & 26	321	-	5	yes_nearest_distal_-230	0	100	1	0	1	GCGCACATATACGTGAGCAGCTACCTTTGT	1	1	NA	NA	NA	GCCAGCTACCAGCGCGGGTAGT	2	1	0.268187	0.363496	- & -	- & -	- & -	- & -	- & -	- & -
LMJ.RY0402.039602	7	0.81087	12	1.41221	1	0.221626	3	0.603422	9	0.305363	C179	A24	plate104	C02	3prime	chromosome_9	+	2514714	?-2514715	Cre09.g391050	sense	3'UTR	17443,722	632	-	3	no	920	99.3139	579	4	8	GCATGCCGTTGGCTCGTTGGACGCACACGC	0	525	83.07	10.76	6.17	AACCCGGCGATCACACGCGTCTC	0	1	2.73624	18.397	CYA9	-	-	g9471.t1	PF00211	PTHR12203,PTHR12203:SF14
LMJ.RY0402.039604	5	0.737739	11	2.32353	6	0.959777	22	3.56669	75	2.9019	C179	B01	plate104	C04	5prime	chromosome_7	+	236052	236052-?	Cre07.g313750	antisense	5'UTR	105,4751	489	deletion	1	no	287	100	476	0	4	CGGGCAGCCTTGACAACCCGCGAACGCCCC	0	467	95.5	2.04	2.45	CCCGTAAGACTTTCGAAGATGT	0	1	14.4906	28.7431	-	-	-	g7261.t1	-	-
LMJ.RY0402.039606	71	8.22454	71	8.35559	120	26.5951	92	18.5049	432	14.7262	C179	B02	plate104	C06	3prime	chromosome_10	-	2126770	2126770-?	Cre10.g433450	antisense	intron	4925,875	1000	-	5	yes_nearest_distal_+230	0	50	1	1	1	AGCGCAAAGCCCAGCCGCGGATCCAGTGTG	0	1	NA	NA	NA	CCGCAACCGCTCTTGACCTTTT	0	4	4.86897	7.50142	-	-	-	-	-	-
LMJ.RY0402.039610	73	8.45622	66	7.76716	25	5.54064	29	5.83308	221	7.70038	C179	B03	plate104	C10	3prime	chromosome_2	-	5011984	5011984-?	Cre02.g104250	sense	intron	3601,9145	205	-	3	no	813	100	156	0	2	TTCTCGGGAGCCTGGCGTCCGGGGGGTGCG	0	170	82.93	6.83	10.24	GGCCTCTCGAATGAGGCATACC	3	1	0.697286	6.73038	-	-	-	g2133.t1	PF02932,PF02931	PTHR18945
LMJ.RY0402.039610	75	8.6879	49	5.76653	21	4.65414	24	4.82738	120	4.11088	C179	B03	plate104	C10	3prime	insertion_cassette_CIB1	+	0	?-1	unknown_chrom	-	-	-	481	-	10	no	1955	99.5025	400	2	4	GTTGGACTCACTAGTCACACGAGCCCTCGT	0	429	89.19	5.41	5.41	TCCTAATCGGGCCAGGGCGACG	3	1	0.459383	3.78353	-	-	-	-	-	-
LMJ.RY0402.039611	31	4.57398	8	1.68984	11	1.75959	31	5.0258	86	3.43192	C179	B04	plate104	C11	5prime	chromosome_9	+	5517283	5517283-?	Cre09.g400516	antisense	3'UTR	2599,457	3367	-	5	yes_nearest_distal_+249	0	100	1	0	1	GAAACATGAGACGGGGACCGGACTTTGCAT	0	1	NA	NA	NA	GGACACTCCCTGATGCGCACGG	0	0	9.21248	23.5453	-	-	-	-	-	-
LMJ.RY0402.039618	35	5.16417	21	4.43583	19	3.03929	29	4.70155	131	5.02372	C179	B05	plate104	C18	5prime	chromosome_2	+	628539	628539-?	Cre02.g077951	sense	CDS	3873,9999	605	-	5	yes_nearest_distal_+249	0	57.4132	182	135	1	GCCGCCGCCAGCTGCGCCTGGTCCAGCACA	0	177	NA	NA	NA	TGTTAGAACGCCGTATCTCATC	0	0	13.315	23.2533	-	-	-	-	-	-
LMJ.RY0402.039620	11	1.27422	12	1.41221	9	1.99463	17	3.41939	47	1.66883	C179	B06	plate104	C20	3prime	chromosome_6	+	2300547	?-2300548	Cre06.g267100	antisense	3'UTR	6604,396	2301	-	5	yes_nearest_distal_-230	0	39.2197	573	888	1	CCGGCTTGCGCAGCCGGTGCTCCAGGCTGG	0	558	NA	NA	NA	GTGTCGCACTAGACGGTTTACA	0	1	7.61855	0.420204	-	-	-	-	-	-
LMJ.RY0402.039624	613	90.4468	387	81.746	387	61.9056	417	67.6051	2299	91.5281	C179	B08	plate104	C24	5prime	chromosome_2	+	5956443	5956443-?	Cre02.g111950	sense	3'UTR	10454,1447	1193	deletion	1	no	410	94.359	1104	66	4	AAGTGCAGTTTCAACTCCCAACAAGGAGGT	0	1054	88.35	7.21	4.44	GACGGTGCGCCGAAGTCGCTCG	0	2	8.48762	7.25072	-	-	-	g2304.t1	PF00069	PTHR23257:SF350,PTHR23257
LMJ.RY0402.039624	625	72.3991	597	70.2575	273	60.5038	281	56.5205	2352	78.6346	C179	B08	plate104	C24	3prime	chromosome_2	+	5956445	?-5956446	Cre02.g111950	sense	3'UTR	10456,1445	2420	deletion	1	no	844	95.8133	2197	96	16	TGGGATCGATTGCATCGGAAAGGACCACAA	0	2049	84.67	10.99	4.34	GAGGGGGAAGGGTGTACGGGGA	0	2	6.07407	4.82296	-	-	-	g2304.t1	PF00069	PTHR23257:SF350,PTHR23257
LMJ.RY0402.039629	241	35.559	157	33.1631	223	35.6717	224	36.3154	1042	41.4319	C179	B10	plate104	D05	5prime	chromosome_1	+	3123706	3123706-?	Cre01.g019450	sense	intron	871,2205	4890	-	4	yes_nearest_distal_+95	1068	97.6323	4577	111	12	CAGTCCAGAAGATCGGCAAGGTTTTAAGTA	0	909	NA	NA	NA	TAGCTGGGGGTCACAGGATCAA	0	0	13.4889	6.04205	-	-	-	-	-	-
LMJ.RY0402.039629	354	41.0069	308	36.2468	162	35.9033	115	23.1312	1194	40.4239	C179	B10	plate104	D05	3prime	chromosome_17	+	2767940	?-2767941	Cre17.g718550	sense	intron	1599,6625	1105	-	3	no	563	91.3956	871	82	23	CCGTTGCTTCACCCTGCCGCAGTGACTGCC	0	940	85.07	10.32	4.62	AACTGGCCCAGATGCGGTCATG	0	0	13.1948	6.08315	-	-	-	g17390.t1	-	PTHR11795:SF296,PTHR11795
LMJ.RY0402.039631	3	0.347516	3	0.353053	3	0.664877	1	0.201141	2	0.0821463	C179	B11	plate104	D07	3prime	chromosome_14	-	2932133	2932133-?	Cre14.g627576	sense	intron	6053,20237	3238	-	3	no	193	83.8668	2594	499	23	GGAGTGCGGGGAGGGGATGCAGGGAGAGGG	0	2828	87.34	6.67	5.99	ATGGGTACTCGGATGAAGCAG	0	2	1.71217	0.38579	-	-	-	g15117.t1	PF08393,PF03028	PTHR10676,PTHR10676:SF136
LMJ.RY0402.039632	92	10.6572	136	16.0051	106	23.4923	112	22.5278	437	15.1266	C179	B12	plate104	D08	3prime	chromosome_10	-	4140552	4140552-?	Cre10.g449750	sense	intron	37033,45950	1922	deletion	1	no	372	11.6925	219	1654	7	GTCAACACATCTGTCTGCGTGTGTCGCACA	1	1709	88.92	10.77	0.31	ACGGTACCAATGCTAAACCCTG	0	2	9.66534	5.55494	-	-	-	g11056.t1,PKS1	PF00501,PF00109,PF02801,PF08659,PF00107,PF00550	PTHR11712,PTHR11712:SF58
LMJ.RY0402.039632	90	13.2793	81	17.1096	176	28.1535	168	27.2366	426	16.6805	C179	B12	plate104	D08	5prime	chromosome_10	-	4140561	?-4140562	Cre10.g449750	sense	intron	37024,45959	9642	deletion	1	no	604	99.7923	9607	20	7	CAAAATCCTGACAAGGCGAAAGGTCGTGGC	0	8716	90.4	5.03	4.57	CGTAGACAGTCTAAGGTACAAA	0	2	10.2396	4.56444	-	-	-	g11056.t1,PKS1	PF00501,PF00109,PF02801,PF08659,PF00107,PF00550	PTHR11712,PTHR11712:SF58
LMJ.RY0402.039634	12	1.77057	13	2.74599	6	0.959777	12	1.94547	44	1.69367	C179	B13	plate104	D10	5prime	chromosome_1	+	4583281	4583281-?	Cre01.g031350	antisense	intron	788,4198	4531	-	3	no	194	99.4661	4285	23	4	TGCATGAGCAGGGGCGGGAAAGTAACGGCA	0	3664	80.87	10.02	9.11	TATATATTTTTCCGACTTCGGT	0	0	7.03972	6.87007	-	-	-	g709.t1,Cre01.g031350.t1.1	-	-
LMJ.RY0402.039634	20	2.31677	15	1.76526	0	0	4	0.804563	43	1.49044	C179	B13	plate104	D10	3prime	insertion_cassette_CIB1	+	0	?-1	unknown_chrom	-	-	-	3644	-	10	no	2216	98.8036	3386	41	46	GTTCGACTCACTAGTCACACGAGCCCTCGT	1	3222	88.42	11.36	0.22	CCCGATGGGGTGGGCCCGACAC	0	0	10.2828	9.43274	-	-	-	-	-	-
LMJ.RY0402.039634	26	3.83624	19	4.01337	16	2.55941	16	2.59396	68	2.65728	C179	B13	plate104	D10	5prime	insertion_cassette_CIB1	+	2223	2223-?	unknown_chrom	-	-	-	3056	-	10	no	486	99.7357	3019	8	7	GTTGGACTCAGGAGCAACTAGTCTGCCAGA	0	2792	91.36	4.71	3.93	ACGTCACGGCCTCGTTTCGTCC	0	0	13.8268	9.56568	-	-	-	-	-	-
LMJ.RY0402.039643	145	21.3944	104	21.9679	186	29.7531	133	21.5623	691	27.1368	C179	B14	plate104	D19	5prime	chromosome_10	+	5477019	5477019-?	Cre10.g458900	sense	intron	4113,1295	34173	-	3	no	346	60.4102	14110	9247	7	GTTGCATCGCCAGGACATCAGCACCCGACC	0	32411	94.84	1.58	3.58	AGCTCCTGCGCACTGGTTACGT	0	2	19.1617	20.5864	-	-	-	g11256.t1	-	-
LMJ.RY0402.039648	72	8.34038	91	10.7093	11	2.43788	24	4.82738	313	10.354	C179	B15	plate104	D24	3prime	chromosome_14	-	1030421	1030421-?	Cre14.g614400	antisense	intron	13356,1716	1230	deletion	1	no	143	99.6683	1202	4	6	TGCCCTGTGCTCTCTGACCATCTTGTGCAC	0	1141	92.76	2.85	4.39	GTTCTCCAGGGTACGGGGGGAG	0	1	6.02303	2.36991	-	-	-	g14804.t1,SRH23	PF08797,PF00271,PF00097,PF00176	PTHR10799,PTHR10799:SF61
LMJ.RY0402.039648	54	7.96758	85	17.9546	48	7.67822	30	4.86367	336	13.2578	C179	B15	plate104	D24	5prime	chromosome_14	-	1030435	?-1030436	Cre14.g614400	antisense	intron	13370,1702	6320	deletion	1	no	124	9.02349	365	3680	6	GGAATGTGTGTGCAAGTGTGTGCATCCTGC	0	5370	84.97	7.25	7.78	TGTCATTCGTCAGTTGGCGTTC	0	1	9.78908	6.39857	-	-	-	g14804.t1,SRH23	PF08797,PF00271,PF00097,PF00176	PTHR10799,PTHR10799:SF61
LMJ.RY0402.039650	15	1.73758	15	1.76526	32	7.09202	23	4.62624	68	2.31092	C179	B16	plate104	E02	3prime	chromosome_12	-	1722696	1722696-?	Cre12.g512750	sense	CDS	3492,7282	1572	deletion	1	no	784	99.2949	1549	11	5	TGAAGGAGCTGACCAAGGAGGACCAGTGTC	0	1437	91.41	2.04	6.55	TACCCTCTTCGGGGGACGGACT	0	0	0.903532	3.67678	-	Notchless-like protein	Notchless-like WD40 repeat-containing protein, chloroplast location proposed; present in thylakoid-enriched fraction based on mass spectrometric peptide identification. PMID:17078018	g12291.t1,TEF20, g12291.t2,TEF20	PF00400	PTHR22847:SF228,PTHR22847
LMJ.RY0402.039650	14	1.62174	17	2.00063	18	3.98926	27	5.4308	69	2.32123	C179	B16	plate104	E02	3prime	chromosome_12	+	1722701	?-1722702	Cre12.g512750	antisense	CDS	3487,7287	179	deletion	1	no	94	95.4839	148	7	2	ATCTCGTTCACCATGGACGTAGTGACCTGG	0	145	81.01	16.76	2.23	CACGTAATGAGTAGTGGAAGGG	0	0	1.6141	5.29612	-	Notchless-like protein	Notchless-like WD40 repeat-containing protein, chloroplast location proposed; present in thylakoid-enriched fraction based on mass spectrometric peptide identification. PMID:17078018	g12291.t1,TEF20, g12291.t2,TEF20	PF00400	PTHR22847:SF228,PTHR22847
LMJ.RY0402.039653	67	9.88571	30	6.3369	47	7.51826	52	8.43037	300	11.774	C179	B17	plate104	E05	5prime	chromosome_3	+	7498936	7498936-?	Cre03.g205450	sense	3'UTR	4667,1321	6612	deletion	1	no	1203	99.1619	6271	53	19	AGCAATCGGGCACGGCCCATGTACGGCTGG	0	5979	90.43	4.9	4.67	GCGTTATCGCTAATGACGTGCC	0	0	13.5896	27.7779	-	-	-	g4203.t1	-	-
LMJ.RY0402.039653	79	9.15125	64	7.5318	42	9.30827	27	5.4308	261	8.95476	C179	B17	plate104	E05	3prime	chromosome_3	+	7498940	?-7498941	Cre03.g205450	sense	3'UTR	4671,1317	82196	deletion	1	no	579	98.7485	79927	1013	193	AGGACTTGATGCGTGATGCTGCCTGTGCAC	0	76925	93.59	1.94	4.47	GAAGCGATGAGCATTTTGTTCT	0	0	11.6393	20.8823	-	-	-	g4203.t1	-	-
LMJ.RY0402.039657	146	16.9124	142	16.7112	56	12.411	56	11.2639	475	16.4225	C179	B18	plate104	E09	3prime	chromosome_1	-	1059138	1059138-?	Cre01.g006150	antisense	intron	7543,2619	4784	with-junk	2	yes_nearest_distal	706	59.936	2811	1879	27	CAGCGGGCGATGTAGCAGGAAGGAGGGGGT	0	253	NA	NA	NA	GCCACAGAGGAAGTCAGGCTAC	0	0	13.2838	17.9182	-	-	-	-	-	-
LMJ.RY0402.039657	135	19.919	91	19.2219	67	10.7175	88	14.2668	420	16.8024	C179	B18	plate104	E09	5prime	chromosome_1	-	1059162	?-1059163	Cre01.g006150	antisense	intron	7567,2595	5475	with-junk	2	no	815	98.6639	5169	70	15	TGGTCCCATTGCCTCACCATCCCTGTCCCC	0	5031	91.89	4.4	3.71	TATCTATGAACTATGAGCATCA	0	0	11.8045	17.0722	-	Translation elongation factor related to peptide-chain release factor	Translation elongation factor related to peptide-chain release factor RF3, prokaryotic type; probably organelle-targeted; binds GTP; similarity to EfTu elongation factor. Previously annotated as PRFC1	g148.t1,EFG9,PRFC1	PF00009,PF03144	PTHR23115:SF85,PTHR23115
LMJ.RY0402.039664	10	1.15839	10	1.17684	0	0	7	1.40798	33	1.06313	C179	B19	plate104	E16	3prime	chromosome_11	+	2473711	?-2473712	Cre11.g475600	sense	CDS	6939,9433	684	-	5	yes_nearest_distal_-230	0	58.3333	7	5	1	CTGTCGGTCATTGTCAATAATGCATTCTAC	0	7	NA	NA	NA	GACGGGCGCGACCCTGCGCTTG	0	0	3.15418	12.6411	-	-	-	-	-	-
LMJ.RY0402.039664	23	3.3936	16	3.37968	15	2.39944	8	1.29698	59	2.29933	C179	B19	plate104	E16	5prime	insertion_cassette_CIB1	+	2223	2223-?	unknown_chrom	-	-	-	4025	-	10	no	2209	99.8716	3890	5	9	GTTGGACTCAGGAGCAACTAGTCTGCCAGA	0	3769	93.64	2.19	4.17	ACCAGTATGCACCCTCTCGAAT	0	0	6.34087	20.6586	-	-	-	-	-	-
LMJ.RY0402.039669	79	11.6563	52	10.984	26	4.15904	67	10.8622	198	7.87149	C215	C11	plate104	E21	5prime	chromosome_7	+	3017979	3017979-?	Cre07.g333400	sense	intron	2764,6295	27920	-	3	no	888	99.7801	27228	60	17	CAGGATGAGTCGGGGCGGGCCTTGCAATAC	0	25119	89.97	3.49	6.54	AACGAACAGGCCACCCTGGGAC	0	0	9.80504	13.8582	-	-	-	g7752.t1,MMP23	PF05548	-
LMJ.RY0402.039676	35	4.05435	29	3.41285	19	4.21089	40	8.04563	144	5.13024	C179	B20	plate104	F04	3prime	chromosome_8	+	684073	?-684074	Cre08.g360150	sense	intron	2971,1559	2337	-	4	yes_nearest_distal_-75	779	90.113	957	105	7	TAGCTAGCTCGCTTTGTCCGGGTACCACTC	0	145	NA	NA	NA	TGGCAAGACAAGCCCCCCGCCC	0	1	5.77071	0.973082	-	-	-	-	-	-
LMJ.RY0402.039676	19	2.80341	15	3.16845	27	4.319	51	8.26825	211	8.09864	C179	B20	plate104	F04	5prime	UNALIGNED	?	?	?	gene_unknown	-	-	-	105	-	10	no	nan	nan	0	0	0	AGATCGGAAGAGCGTCGTGTAGGGAAAGAG	-	79	75.24	100	-75.24	TAGTGCCAAAGCACACGTTCAC	0	1	7.56389	3.4062	-	-	-	-	-	-
LMJ.RY0402.039677	37	5.45927	16	3.37968	75	11.9972	60	9.72735	146	5.72855	C215	C12	plate104	F05	5prime	chromosome_12	-	1037806	?-1037807	Cre12.g491150	sense	3'UTR	1929,477	8456	-	3	no	1000	99.4104	8262	49	13	ACCAAACAGCATACCACCCCCTACCACTCC	0	7470	88.34	3.55	8.11	TATTTCAATATGAGATGTGTT	0	2	20.2178	17.3723	-	Vacuolar trafficking protein	Expressed Protein. Similar to VPS55, a late endosomal protein involved in late endosome to vacuole trafficking; functional homolog of human obesity receptor gene-related protein (OB-RGRP)	g12161.t1,VPS55	PF04133	PTHR12050
LMJ.RY0402.039677	36	5.31172	13	2.74599	73	11.6773	60	9.72735	180	7.11488	C215	C12	plate104	F05	5prime	insertion_cassette_CIB1	+	344	344-?	unknown_chrom	-	-	-	415	-	10	no	1492	95.935	354	15	8	GTGGTTATGTATAGCGGCAGAATAGTCGCG	0	391	94.22	2.41	3.37	ATGGTCAGGATGCCGGCTGGAG	0	2	24.0285	24.559	-	-	-	-	-	-
LMJ.RY0402.039680	3	0.347516	2	0.235369	3	0.664877	9	1.81027	21	0.712937	C179	B21	plate104	F08	3prime	chromosome_10	-	3419496	3419496-?	Cre10.g444550	antisense	intron	494,6551	2945	-	3	no	909	87.6493	2569	362	23	ATAACCAACAACACAAGACTTCCTTTGAAA	0	2709	91.99	1.94	6.08	GCATAGGAGAACACGGTGAGCG	0	1	6.27557	1.74758	SPPA1	Signal peptide peptidase	SppA, protease IV, signal peptide peptidase, serine endopeptidase of S49 family (ClpP clan); contains 2 functional S49 domains; probably associated with thylakoid membrane and involved in cleavage of membrane proteins or signal peptide; called SPPA1-1 in	g10930.t1,Cre10.g444550.t1.1,SPP1,SPP1A	PF01343	PTHR10381,PTHR10381:SF2
LMJ.RY0402.039680	3	0.442644	3	0.63369	2	0.319926	4	0.64849	34	1.30488	C179	B21	plate104	F08	5prime	UNALIGNED	?	?	?	gene_unknown	-	-	-	15	-	10	no	nan	nan	0	0	0	AGATCGGAAGAGCGTCGTGTAGGGAAAGAG	-	7	46.67	100	-46.67	GATTACAACGGCCGACATACCC	0	1	6.11531	2.25712	-	-	-	-	-	-
LMJ.RY0402.039680	4	0.463354	7	0.82379	8	1.773	4	0.804563	29	1.04484	C179	B21	plate104	F08	3prime	insertion_cassette_CIB1	+	0	?-1	unknown_chrom	-	-	-	3291	-	10	no	2119	99.2873	3204	23	24	GTTGGACTCACTAGTCACACGAGCCCTCGT	0	2953	89.73	4.25	6.02	GTCTTACTCCATGAGTCGGCCA	0	1	7.5215	2.27384	-	-	-	-	-	-
LMJ.RY0402.039680	13	1.91812	14	2.95722	15	2.39944	22	3.56669	59	2.35467	C179	B21	plate104	F08	5prime	insertion_cassette_CIB1	+	2223	2223-?	unknown_chrom	-	-	-	2444	-	10	no	2129	98.0934	2058	40	16	GTTGGACTCAGGAGCAACTAGTCTGCCAGA	0	2150	87.97	6.01	6.01	TGCCTCTTTTGCTGGGTTATCT	0	1	6.4766	3.13261	-	-	-	-	-	-
LMJ.RY0402.039687	16	2.36077	9	1.90107	4	0.639852	23	3.72882	89	3.47931	C179	B22	plate104	F15	5prime	chromosome_13	+	3722142	3722142-?	Cre13.g589250	sense	intron	3689,1432	9468	-	3	no	724	99.5731	9329	40	21	CACACGAACTTGCATTAGCGGGACCAACCG	0	8206	86.67	2.12	11.21	AGCGTTTAAAGACAACGTCCCA	0	0	19.5765	26.5494	-	-	-	g14456.t1,Cre13.g589250.t1.1	PF02582	PTHR16255
LMJ.RY0402.039689	44	6.4921	34	7.18182	61	9.75774	60	9.72735	225	9.20119	C179	B23	plate104	F17	5prime	chromosome_3	+	7875701	7875701-?	Cre03.g202550	antisense	intron	6188,1235	7104	-	3	no	870	97.9703	6661	138	12	CGCTCCCACCCAACCCAACCCGCAGGTACG	0	6457	90.89	4.29	4.81	TCCGGTTCCGGTTTGCTATGCA	0	2	24.0317	7.87387	-	Exostosin-like glycosyltransferase	Belongs to the family of exostosin-like glycosyltransferases	g4269.t1,ELG11	PF03016	PTHR11062,PTHR11062:SF15
LMJ.RY0402.039689	55	6.37112	59	6.94337	16	3.54601	36	7.24106	236	7.97676	C179	B23	plate104	F17	3prime	chromosome_3	-	8351283	8351283-?	Cre03.g198800	sense	intron	1533,1443	1392	-	3	no	510	99.7496	1195	3	25	TCGTTTCCGGCGCTGACCGCGCAGGTTCTG	0	1139	81.82	12.28	5.89	TTCGGGGGATACAGTAACGCCC	0	2	18.1528	7.03118	-	-	-	g4354.t1,Cre03.g198800.t1.1	PF00249	PTHR25040:SF29,PTHR25040
LMJ.RY0402.039690	22	2.54845	31	3.64821	35	7.75689	55	11.0627	69	2.33348	C179	B24	plate104	F18	3prime	chromosome_6	+	3969037	?-3969038	Cre06.g278193	antisense	3'UTR	3484,1620	1365	-	3	no	343	99.9263	1355	1	3	TCGAAGCCCCATTGGATCGCCCCTGCCCGT	1	3	0.22	99.78	0	GAGACCGCCAACGCAAAGGTAT	1	0	3.3045	4.74577	-	-	-	g6336.t1,Cre13.g597950.t1.1	-	-
LMJ.RY0402.039691	5	0.737739	3	0.63369	17	2.71937	16	2.59396	15	0.582158	C179	C01	plate104	F19	5prime	chromosome_13	+	2314958	2314958-?	Cre13.g579100	antisense	CDS	16269,4466	38	-	4	yes_nearest_distal_+158	210	83.3333	5	1	2	AGGCCGCCTGTGCCCCCCCTCTTCTCCACT	0	2	NA	NA	NA	CGCACAGCCGAGTGACGGTGAG	0	0	5.84834	8.03388	-	-	-	-	-	-
LMJ.RY0402.039691	7	0.81087	7	0.82379	20	4.43251	6	1.20684	13	0.454634	C179	C01	plate104	F19	3prime	chromosome_16	-	2119753	2119753-?	Cre16.g657900	antisense	intron	1358,992	594	-	5	yes_nearest_distal_+230	0	64	352	198	1	GGCGTGGTGCGGCGCGGTTTAAGCTGTGAA	0	333	NA	NA	NA	GCGGTTGCCGGTCTTCGGGCTA	0	0	5.58047	6.98289	-	-	-	-	-	-
LMJ.RY0402.039692	392	45.4087	343	40.3657	195	43.217	202	40.6304	1206	40.3516	C179	C02	plate104	F20	3prime	chromosome_6	+	1282972	?-1282973	Cre06.g258226	sense	intron	4820,1503	5806	-	3	no	523	79.8897	2463	620	6	CCCAACCCACTACCCCACACTCACCACGCA	1	5232	90.11	9.7	0.19	GTGACATTTCATGCGAGGGATA	0	0	10.9245	6.144	-	-	-	g5804.t1	PF02449	-
LMJ.RY0402.039692	380	56.0682	229	48.3717	334	53.4276	293	47.5019	1287	50.8519	C179	C02	plate104	F20	5prime	UNALIGNED	?	?	?	gene_unknown	-	-	-	232	-	10	no	nan	nan	0	0	0	AGCCCCCCACACCAAGCACCGCCCTGCGCA	-	158	68.1	100	-68.1	CCTGTAAACAGCGCCCTACGTA	0	0	14.0083	6.78897	-	-	-	-	-	-
LMJ.RY0402.039694	12	1.77057	5	1.05615	14	2.23948	15	2.43184	54	2.21409	C179	C03	plate104	F22	5prime	chromosome_3	+	144364	144364-?	Cre03.g144104	sense	5'UTR	119,3073	1591	-	3	no	682	97.7707	1535	35	5	CGCAACCGCTCAATACCGCTGTAGCGGGCA	0	1489	93.59	2.39	4.02	CGTTGCCACCCACTCCCTTCG	0	0	7.65727	2.9642	-	-	-	g2868.t1,Cre01.g056550.t1.1	-	-
LMJ.RY0402.039695	23	2.66429	22	2.58905	24	5.31901	24	4.82738	69	2.36489	C179	C04	plate104	F23	3prime	chromosome_7	+	3949482	?-3949483	Cre07.g339450	antisense	3'UTR	3955,161	3053	-	3	no	607	98.2383	2342	42	14	ACATCCCCACGGGCCACGGACTGCGCAGCG	0	2702	88.5	6.32	5.18	ACTTGATATTAGAACGGGACGG	0	1	1.90847	3.28403	-	-	-	g7895.t1	-	-
LMJ.RY0402.039695	50	7.37739	40	8.4492	52	8.31807	60	9.72735	185	7.13512	C179	C04	plate104	F23	5prime	chromosome_9	+	6872990	6872990-?	Cre09.g410050	antisense	5'UTR	14,11122	185	-	5	yes_nearest_distal_+249	0	100	1	0	1	CGCTCGGCACGAAGTCATTAGGCGCCAAGT	0	1	NA	NA	NA	AATTGGCACTCATTCTCGATCG	0	0	8.79738	8.66789	-	-	-	-	-	-
LMJ.RY0402.039695	119	13.7848	127	14.9459	61	13.5192	86	17.2981	345	11.847	C179	C04	plate104	F23	3prime	insertion_cassette_CIB1	+	0	?-1	unknown_chrom	-	-	-	2136	-	10	no	2151	99.5511	1996	9	21	GTTGGACTCACTAGTCACACGAGCCCTCGT	0	1908	89.33	4.54	6.13	CACACTGGGGGGGGATGGAAAT	0	2	10.692	14.6209	-	-	-	-	-	-
LMJ.RY0402.039695	117	17.2631	74	15.631	112	17.9158	103	16.6986	311	12.0539	C179	C04	plate104	F23	5prime	insertion_cassette_CIB1	+	2223	2223-?	unknown_chrom	-	-	-	3772	-	10	no	1316	99.8319	3563	6	9	GTTGGACTCAGGAGCAACTAGTCTGCCAGA	0	3435	91.07	4.4	4.53	ATGTGGTGGCATTCCCGGCACT	0	0	13.3315	15.7627	-	-	-	-	-	-
LMJ.RY0402.039695	128	18.8861	71	14.9973	93	14.8765	114	18.482	293	11.2789	C179	C04	plate104	F23	5prime	insertion_cassette_CIB1	+	2223	2223-?	unknown_chrom	-	-	-	9086	-	10	no	2146	99.7725	8770	20	12	GTTGGACTCAGGAGCAACTAGTCTGCCAGA	0	8464	93.15	2.43	4.41	GTGGGGACGACCGTGACAACGG	0	0	12.7181	13.3229	-	-	-	-	-	-
LMJ.RY0402.039697	24	2.78013	18	2.11832	10	2.21626	9	1.81027	65	2.22639	C179	C05	plate104	G01	3prime	chromosome_12	+	4029777	?-4029778	Cre12.g517150	sense	intron	3107,977	1352	-	5	no	254	1.75439	1	56	1	GCTTGCGGACAAGCTTGCGTTGCGACTGAC	0	1	0.07	99.93	0	GGGCACGGCCGTAATTGGACAC	0	0	4.1891	13.3837	-	Adenylylphosphosulfate reductase	Adenylylphosphosulfate reductase involved in sulfate assimilation; 3\'-phosphoadenylsulfate reductase, APS reductase; not a PAPS reductase, based on presence of motifs described in PMID: 12072441; previously annotated as APR and MET16	g12754.t1,APR1,MET16	PF01507,PF00085	PTHR18929
LMJ.RY0402.039698	191	22.1252	217	25.5375	62	13.7408	77	15.4878	737	25.2809	C179	C06	plate104	G02	3prime	chromosome_12	-	5357325	5357325-?	Cre12.g529600	sense	3'UTR	10490,246	10	-	3	no	43	100	10	0	1	GATTGTTGTGTGGGAGCGAGTTCATACTGC	0	9	90	0	10	GCCGCATAACAAGCACGAGTTG	0	0	0.903532	5.69609	-	DNA-directed RNA polymerase I subunit 1	-	g13039.t1,Cre12.g529600.t1.1,RPA1	PF05000,PF04983,PF04997,PF04998,PF00623	PTHR19376:SF11,PTHR19376
LMJ.RY0402.039708	67	7.76119	64	7.5318	106	23.4923	91	18.3038	215	7.09378	C179	C07	plate104	G12	3prime	chromosome_17	+	2857759	?-2857760	Cre17.g719325	sense	CDS	13668,3440	2922	-	3	no	318	94.71	2596	145	5	ACATTCCCGCCGCCGGCTATGAGCTGATCA	0	2686	91.92	2.43	5.65	GTCAAGGCTTACATGTCCGGTC	0	1	3.48643	12.5665	-	-	-	g17407.t1	-	-
LMJ.RY0402.039709	11	1.62303	1	0.21123	2	0.319926	7	1.13486	34	1.43495	C179	C08	plate104	G13	5prime	chromosome_1	+	1871297	1871297-?	Cre01.g010201	sense	intron	4813,2571	4442	-	5	yes_nearest_distal_+249	0	11.1111	1	8	1	ACAGGCGCGGTGCACAATCATGTCAATGCG	0	1	NA	NA	NA	GACGGCCGGACGTCCGTTTGTA	0	0	11.1124	40.5465	-	-	-	-	-	-
LMJ.RY0402.039709	4	0.590191	2	0.42246	8	1.2797	8	1.29698	22	0.937094	C179	C08	plate104	G13	5prime	chromosome_6	-	7609592	?-7609593	Cre06.g301201	antisense	3'UTR	4193,1491	6217	-	4	yes_nearest_distal_-158	6	78.2609	90	25	2	CTGTTGCGCGGTCACTGCGGGAAAGTATGG	0	69	NA	NA	NA	CGTCAACACGGGCCAATCTGCG	0	0	12.2259	37.0035	-	-	-	-	-	-
LMJ.RY0402.039709	0	0	1	0.21123	1	0.159963	3	0.486367	9	0.370522	C179	C08	plate104	G13	5prime	chromosome_8	-	2522528	?-2522529	Cre08.g372100 & Cre08.g372150	upstream & upstream	intergenic	451 & 1289	327	-	4	yes_nearest_distal_-158	78	66.6667	2	1	2	AGACCGCATGAGACCATGTGTGTGTTGAAT	0	1	NA	NA	NA	AAAGTGCGTTTTAATTTAGTT	0	0	7.91246	28.9444	- & -	- & -	- & -	- & -	- & -	- & -
LMJ.RY0402.039709	8	1.18038	8	1.68984	4	0.639852	6	0.972735	28	1.16853	C179	C08	plate104	G13	5prime	UNALIGNED	?	?	?	gene_unknown	-	-	-	15	-	10	no	0	0	0	3	0	GAATAGTCGCGTAGATCGGAAGAGCGTCGT	-	10	66.67	100	-66.67	CGCAAGTCAAATTGCTGGAGAC	0	0	14.6609	46.7359	-	-	-	-	-	-
LMJ.RY0402.039709	8	0.926709	6	0.706106	12	2.65951	5	1.0057	24	0.784664	C179	C08	plate104	G13	3prime	insertion_cassette_CIB1	+	4	?-5	unknown_chrom	-	-	-	2394	-	10	no	1012	99.565	2289	10	28	GACTCACTAGTCACACGAGCCCTCGTCAGA	0	2178	90.98	3.55	5.47	GGCGCACAAGACGACCGGGTTC	0	0	13.1984	51.0172	-	-	-	-	-	-
LMJ.RY0402.039722	58	8.55777	38	8.02674	34	5.43874	50	8.10612	148	5.8336	C179	C09	plate104	H02	5prime	chromosome_2	+	7339948	7339948-?	Cre02.g145133	sense	CDS	1490,2822	135	-	3	no	290	98.5185	133	2	1	AACCTTGCCGACACCTCATCTGCCATGCCA	0	128	94.81	2.22	2.96	AGCCGTGACTTGATGCAACGTT	0	0	9.57963	3.0179	-	-	-	g2566.t1,Cre02.g145133.t1.1	-	-
LMJ.RY0402.039724	34	3.93851	27	3.17748	12	2.65951	14	2.81597	65	2.27661	C179	C10	plate104	H04	3prime	chromosome_14	-	3624799	3624799-?	Cre14.g631250	antisense	intron	7311,3859	2951	-	3	no	494	97.985	2869	59	22	TTCGCGCCGCACCTGCTCCTGAGCACCCGA	0	2720	92.17	2.61	5.22	CTAGTTTGTCATAGATTGTGTC	0	0	10.6169	3.46996	-	-	-	g15214.t1	-	PTHR12832,PTHR12832:SF2
LMJ.RY0402.039729	27	3.98379	9	1.90107	28	4.47896	17	2.75608	76	2.88425	C179	C11	plate104	H09	5prime	chromosome_1	+	2647396	2647396-?	Cre01.g015451	antisense	CDS	153,4853	1689	-	5	yes_nearest_distal_+249	0	50	1	1	1	CCGTCTGTCGCAACCCTGCCCGCCGGCCGA	0	1	NA	NA	NA	AGTTTTTAGTAAGAGCCCAAA	0	0	14.801	15.8891	-	-	-	-	-	-
LMJ.RY0402.039729	8	0.926709	5	0.588422	4	0.886502	6	1.20684	26	0.981866	C179	C11	plate104	H09	3prime	insertion_cassette_CIB1	+	94	?-95	unknown_chrom	-	-	-	3234	-	10	no	2124	99.5175	3094	15	38	AGCTCGCTGAGGCTTGACATGATTGGTGCG	0	2636	81.51	10.17	8.32	GACCGACACGACCAAGTAGGTCA	0	0	25.4685	31.1186	-	-	-	-	-	-
LMJ.RY0402.039729	26	3.83624	11	2.32353	25	3.99907	13	2.10759	61	2.3334	C179	C11	plate104	H09	5prime	insertion_cassette_CIB1	-	1477	?-1478	unknown_chrom	-	-	-	488	-	10	no	423	100	485	0	6	CTGGTTTGGTCCCGAGTGCTCCGCCGCTTT	0	36	7.38	78.69	13.93	TATCGGCTCGTCAGGCCATCGT	0	0	16.5839	14.1333	-	-	-	-	-	-
LMJ.RY0402.039730	35	5.16417	32	6.75936	42	6.71844	46	7.45763	209	8.13522	C179	C12	plate104	H10	5prime	chromosome_16	+	2657483	2657483-?	Cre16.g662000	sense	5'UTR	199,4214	767	deletion	1	no	919	99.0826	756	7	5	CTGCGCACAACCACTTGACGCCAAGCGAGC	0	707	92.18	2.61	5.22	TGTGTACGAAACCCGTACCCCG	0	0	9.83255	8.74432	-	-	-	g15987.t1,Cre16.g662000.t1.1,HEL62	PF00271,PF00270	PTHR24031,PTHR24031:SF28
LMJ.RY0402.039730	48	5.56025	50	5.88422	33	7.31364	35	7.03992	174	5.77179	C179	C12	plate104	H10	3prime	chromosome_16	+	2657485	?-2657486	Cre16.g662000	sense	5'UTR	201,4212	1905	deletion	1	no	936	88.4956	1600	208	17	TTTTTTCGGGCCAGTTTTGCACCAGAACGA	0	1559	81.84	11.23	6.93	ACTTGCCACCCCGACTACTTCG	0	0	9.45455	6.06568	-	-	-	g15987.t1,Cre16.g662000.t1.1,HEL62	PF00271,PF00270	PTHR24031,PTHR24031:SF28
LMJ.RY0402.039737	40	4.63354	35	4.11895	7	1.55138	4	0.804563	49	1.66272	C179	C14	plate104	H17	3prime	chromosome_9	-	2422347	2422347-?	Cre09.g391500	antisense	CDS	176,10466	5649	deletion	1	no	784	98.8873	5510	62	55	TGCTCGGTGTTCAAGCGCTCCCGCGCCAGC	0	5080	89.93	3.93	6.14	GGTCGAGTCTTCAGCGCATATA	0	0	18.1712	16.1704	-	-	-	g9462.t1	PF04109	PTHR13038,PTHR13038:SF10
LMJ.RY0402.039737	45	6.63965	26	5.49198	31	4.95885	30	4.86367	58	2.30123	C179	C14	plate104	H17	5prime	chromosome_9	-	2422348	?-2422349	Cre09.g391500	antisense	CDS	177,10465	9548	deletion	1	no	514	99.673	9449	31	16	TGGGAGCTGCAACAAAGCCTGCTTGCGAGG	0	8969	93.94	2.48	3.58	GTCGTCATCGATCTGCCGCCGT	0	0	24.1928	20.616	-	-	-	g9462.t1	PF04109	PTHR13038,PTHR13038:SF10
LMJ.RY0402.039741	138	15.9857	148	17.4173	70	15.5138	78	15.689	503	16.8996	C215	C15	plate104	H21	3prime	chromosome_3	-	3401209	3401209-?	Cre03.g166850	antisense	intron	17471,558	2316	deletion	1	no	826	96.5233	2221	80	15	GGCGACAGGCACTTTTGAGGCCCGCCAGCC	0	2044	88.26	6.17	5.57	GTGAACTTGCTACGTAGCTCGA	0	1	6.74166	7.68534	-	-	-	g3424.t1	-	PTHR10887:SF104,PTHR10887
LMJ.RY0402.039741	124	18.2959	106	22.3904	152	24.3144	128	20.7517	527	20.9323	C215	C15	plate104	H21	5prime	chromosome_3	-	3401222	?-3401223	Cre03.g166850	antisense	intron	17484,545	188	deletion	1	no	395	99.4681	187	1	1	CACGCTGTGCTCGCCGTGTGCTGTCCCATC	1	182	96.81	3.19	0	TTGGGTTAGTGCGACGTGGGTG	0	1	6.90994	6.04932	-	-	-	g3424.t1	-	PTHR10887:SF104,PTHR10887
LMJ.RY0402.039742	260	30.118	241	28.3619	118	26.1518	111	22.3266	1090	36.8172	C179	C15	plate104	H22	3prime	chromosome_12	+	6499519	?-6499520	Cre12.g538550	sense	5'UTR	512,4126	3956	perfect	1	no	2379	99.7081	3758	11	12	CCTCCGACGCTGCGCAGCAGAGCTATGGTA	0	3576	90.39	3.89	5.71	GCTACCAGTGCGACCGTCCGCG	0	0	4.56095	2.95559	-	-	-	g13242.t1,Cre12.g538550.t1.1	PF00320	-
LMJ.RY0402.039742	257	37.9198	225	47.5268	206	32.9524	236	38.2609	1449	57.5161	C179	C15	plate104	H22	5prime	chromosome_12	+	6499519	6499519-?	Cre12.g538550	sense	5'UTR	512,4126	2346	perfect	1	no	395	94.3431	2068	124	6	GTTATACGAGGCCCGCGTGCGGGGTCCGCG	0	2077	88.53	7.97	3.5	AAGTCGCCCGCTCGGTGGTCAG	0	0	6.8358	4.28327	-	-	-	g13242.t1,Cre12.g538550.t1.1	PF00320	-
LMJ.RY0402.039749	19	2.20093	35	4.11895	7	1.55138	6	1.20684	56	1.81556	C179	C17	plate104	I05	3prime	chromosome_10	-	878967	878967-?	Cre10.g424000	sense	CDS	2903,253	11962	deletion	1	no	560	13.0467	1220	8131	34	CGGGCTCAGTGGACCCCTACGCCCAGGTGC	0	10545	88.15	5.45	6.4	GAAGATTCTGCCAATACCCGAC	0	0	15.7977	17.7419	-	-	-	g10485.t1	-	-
LMJ.RY0402.039749	38	5.60682	28	5.91444	15	2.39944	11	1.78335	98	3.74761	C179	C17	plate104	I05	5prime	chromosome_10	-	878969	?-878970	Cre10.g424000	sense	CDS	2901,255	53	deletion	1	no	156	56.7568	21	16	2	TCTCCCATCATCATGCCTCCCGGAGAGCCC	0	38	71.7	26.42	1.89	TTAGCTCCGCTTGAAGGCCGAT	0	0	21.8054	18.9334	-	-	-	g10485.t1	-	-
LMJ.RY0402.039754	76	11.2136	33	6.97059	37	5.91863	41	6.64702	167	6.5818	C179	C18	plate104	I10	5prime	chromosome_4	+	24012	24012-?	Cre04.g213873	sense	3'UTR	7467,285	3480	deletion	1	no	1327	84.9356	857	152	9	TTTTGGCCACAATGCACCATTTTTCCGGGG	0	2916	83.79	10.8	5.4	GCCCGGGTGGCCGTTGCAGTGA	0	0	14.2322	30.9304	-	-	-	g4493.t1,Cre49.g789600.t1.1,Cre49.g789600.t1.2	-	-
LMJ.RY0402.039754	66	7.64535	54	6.35495	22	4.87576	13	2.61483	183	5.96929	C179	C18	plate104	I10	3prime	chromosome_4	+	24014	?-24015	Cre04.g213873	sense	3'UTR	7469,283	5840	deletion	1	no	1046	91.608	4814	441	27	TCGAGTCAGTGGCAAGGTCAGTGGGGCAAT	0	5337	91.39	2.79	5.82	CCCTGGAGGGGAGCGCGGCCCA	0	0	11.1609	14.6572	-	-	-	g4493.t1,Cre49.g789600.t1.1,Cre49.g789600.t1.2	-	-
LMJ.RY0402.039755	34	5.01663	20	4.2246	43	6.8784	30	4.86367	125	4.91097	C179	C19	plate104	I11	5prime	chromosome_3	+	8204179	8204179-?	Cre03.g200000	antisense	intron	815,1368	2746	-	3	no	837	99.5432	2615	12	4	TCCCCATGGCGTGTGCGTGCTGACCTCTTC	0	2458	89.51	5.5	4.99	AAGTGGCTAGATAGGTCAGTGT	0	0	8.67849	25.5822	-	-	-	g4327.t2, g4327.t1,Cre03.g200000.t1.1	-	PTHR10183,PTHR10183:SF144
LMJ.RY0402.039755	14	1.62174	31	3.64821	28	6.20552	14	2.81597	107	3.47956	C179	C19	plate104	I11	3prime	chromosome_6	+	7642723	?-7642724	Cre06.g301450	sense	3'UTR	5169,674	10182	-	3	no	577	99.7703	9990	23	26	GTGGTTGTGCCAGCGTTCTGGGCTTTCTCT	0	9239	90.74	3.07	6.19	GGGGCGTTGTCGGCTGTTTAGC	0	0	7.08013	16.6091	-	-	-	g6974.t1	-	-
LMJ.RY0402.039756	73	8.45622	49	5.76653	29	6.42714	39	7.84449	356	12.0674	C179	C20	plate104	I12	3prime	chromosome_5	+	2239566	?-2239567	Cre05.g234661	sense	5'UTR	105,4411	4975	duplication	1	no	631	99.4954	4929	25	16	GGAGCTATTAGCCTGCCCTGAAAGGCCAGC	1	4585	92.16	7.82	0.02	CCAGGCTGGGCAGTCACTGAAT	0	0	4.76196	6.83244	-	Ubiquinol:cytochrome c oxidoreductase biogenesis factor	Related to ubiquinol:cytochrome c oxidoreductase (Complex III) BCS1 biogenesis factor; similar to yeast Bcs1p mitochondrial protein required for expression of functional Rieske iron-sulfur protein; region related to AAA family ATPase [PMID: 15710684]	g5380.t1,Cre24.g768900.t1.1,Cre24.g768900.t1.2,BCS1	PF00004	PTHR23070,PTHR23070:SF2
LMJ.RY0402.039756	240	27.8013	238	28.0089	90	19.9463	138	27.7574	1238	41.5102	C179	C20	plate104	I12	3prime	chromosome_5	-	2239567	2239567-?	Cre05.g234661	antisense	5'UTR	106,4410	3175	duplication	1	no	906	99.4306	3143	18	24	GATTGATGGGTAGAATGCTTTAGATACCCT	0	2749	86.58	3.53	9.89	GACGAGGCACGCGCCCGCTGGG	0	0	10.6478	41.4645	-	Ubiquinol:cytochrome c oxidoreductase biogenesis factor	Related to ubiquinol:cytochrome c oxidoreductase (Complex III) BCS1 biogenesis factor; similar to yeast Bcs1p mitochondrial protein required for expression of functional Rieske iron-sulfur protein; region related to AAA family ATPase [PMID: 15710684]	g5380.t1,Cre24.g768900.t1.1,Cre24.g768900.t1.2,BCS1	PF00004	PTHR23070,PTHR23070:SF2
LMJ.RY0402.039756	268	39.5428	212	44.7808	144	23.0347	193	31.2896	1049	41.5216	C179	C20	plate104	I12	5prime	chromosome_10	+	1811344	1811344-?	Cre10.g431050	sense	intron	4662,7207	610	-	5	yes_nearest_distal_+249	0	50	1	1	1	GACGGGGAGGAAGCAAGTGCCGTGGCAGCC	1	1	NA	NA	NA	GGACCATGGTCAACCAGTTATT	0	0	10.4526	30.9315	-	-	-	-	-	-
LMJ.RY0402.039756	114	13.2056	101	11.8861	67	14.8489	111	22.3266	741	24.7834	C179	C20	plate104	I12	3prime	insertion_cassette_CIB1	+	0	?-1	unknown_chrom	-	-	-	1769	-	10	no	2124	99.4155	1701	10	19	GTTGGACTCACTAGTCACACGAGCCCTCGT	0	1602	90.56	3.62	5.82	TCTCATCTTGTCCGCGGTCCCC	0	0	7.27671	20.1043	-	-	-	-	-	-
LMJ.RY0402.039756	235	34.6737	184	38.8663	134	21.435	169	27.3987	1036	40.7881	C179	C20	plate104	I12	5prime	insertion_cassette_CIB1	+	2223	2223-?	unknown_chrom	-	-	-	1372	-	10	no	2213	99.0964	1316	12	23	GTTGGACTCAGGAGCAACTAGTCTGCCAGA	0	807	58.82	26.24	14.94	GTATTGCAAAACCCGACCGTTA	0	0	8.45953	29.9935	-	-	-	-	-	-
LMJ.RY0402.039762	21	3.0985	27	5.70321	15	2.39944	43	6.97127	89	3.54707	C179	C21	plate104	I18	5prime	chromosome_6	+	2173576	2173576-?	Cre06.g265950	antisense	intron	20389,11596	1242	deletion	1	no	180	51.006	507	487	7	TGCTACCACGTTTAACGTGGCCTCATTTAC	0	965	77.7	20.53	1.77	GCGTTATCTACAGAGAGTAAAC	0	1	18.4349	36.5726	DHC3	Flagellar inner arm dynein heavy chain, novel minor type dynein (monomeric)	Flagellar inner arm dynein heavy chain (monomeric). Has not been identified in Chlamydomonas flagella in mass spec proteomic study by Yagi et al. [PMID: 19351714]; novel minor type found exclusively at the flagellar basal portion. Most similar to DHC7	g5970.t1	PF08393,PF07728,PF03028	PTHR10676,PTHR10676:SF136
LMJ.RY0402.039762	30	3.47516	52	6.11958	9	1.99463	20	4.02281	122	3.98705	C179	C21	plate104	I18	3prime	chromosome_6	+	2173578	?-2173579	Cre06.g265950	antisense	intron	20387,11598	7479	deletion	1	no	778	99.4814	6906	36	53	ATCCTTCACAGTGAGCCGCAAAGAACACGT	0	6983	93.37	2.79	3.84	AGATCCTGGTGTGCCATCGCGC	0	1	17.6607	30.2683	DHC3	Flagellar inner arm dynein heavy chain, novel minor type dynein (monomeric)	Flagellar inner arm dynein heavy chain (monomeric). Has not been identified in Chlamydomonas flagella in mass spec proteomic study by Yagi et al. [PMID: 19351714]; novel minor type found exclusively at the flagellar basal portion. Most similar to DHC7	g5970.t1	PF08393,PF07728,PF03028	PTHR10676,PTHR10676:SF136
LMJ.RY0402.039769	203	29.9522	105	22.1792	46	7.35829	90	14.591	492	19.4851	C179	C22	plate104	J01	5prime	chromosome_6	+	5620355	5620355-?	Cre06.g285900	antisense	CDS	12370,1407	1235	-	3	no	435	99.73	1108	3	2	CTCTTCAGGAACCTCACCATTGGTGAGTCA	0	1053	85.26	11.01	3.72	TGATTAGGATAGAAGGACCCGG	0	2	6.2216	2.63014	-	-	-	g6644.t1	-	PTHR24106
LMJ.RY0402.039770	42	4.86522	39	4.58969	22	4.87576	21	4.22395	133	4.5809	C179	C23	plate104	J02	3prime	chromosome_3	-	2486351	2486351-?	Cre03.g159650	sense	3'UTR	6187,387	6475	-	3	no	907	88.1895	5660	758	28	CCCACTTGTCACGGTCGCTTCGCACACCGC	0	5831	90.05	3.54	6.41	GCATGGCGGAGGGCGTAGCGGG	0	0	11.7908	8.02442	EFG6	GTP binding protein	Putative GTP-binding protein 1, GP-1, elongation factor Tu domains	g3269.t1,Cre03.g159650.t1.1	PF00009,PF03144,PF03143	PTHR23115:SF50,PTHR23115
LMJ.RY0402.039772	80	11.8038	73	15.4198	84	13.4369	75	12.1592	283	11.25	C179	C24	plate104	J04	5prime	chromosome_8	+	1737203	1737203-?	Cre08.g366101	sense	intron	8351,14311	9387	deletion	1	no	651	98.6851	9231	123	9	CAGGTGGGAGCAGTGGAGCAAAACAGGGGT	0	6871	73.2	13.99	12.82	GTTGACGTGCCCATCAACTCGG	0	0	10.7627	13.085	-	-	-	g8579.t1,Cre08.g366100.t1.3	PF00023,PF06985	PTHR24123,PTHR24123:SF297
LMJ.RY0402.039772	98	11.3522	122	14.3575	50	11.0813	76	15.2867	315	11.1016	C179	C24	plate104	J04	3prime	chromosome_8	+	1737209	?-1737210	Cre08.g366101	sense	intron	8357,14305	6065	deletion	1	no	290	98.9995	5838	59	15	TCGCTCAGGACGGGCGGACGCCGCTGTACG	0	5387	88.82	4.95	6.23	GTGGGATACCAAGCGAATGCCT	0	0	7.0265	8.48265	-	-	-	g8579.t1,Cre08.g366100.t1.3	PF00023,PF06985	PTHR24123,PTHR24123:SF297
LMJ.RY0402.039772	102	11.8155	78	9.17938	40	8.86502	48	9.65475	262	8.89922	C179	C24	plate104	J04	3prime	chloroplast	-	186286	186286-?	unknown_chrom	-	-	-	3988	-	3	no	338	97.6544	3747	90	24	TCGTGCAGCCCTTATATCTACAGACCCTAA	0	3600	90.27	5.62	4.11	GCTCAAGCGTTCACGAGGACAG	0	0	11.6947	13.471	-	-	-	-	-	-
LMJ.RY0402.039776	107	12.3947	97	11.4154	37	8.20015	52	10.4593	368	12.158	C179	D01	plate104	J08	3prime	chromosome_1	-	4236063	4236063-?	Cre01.g028350	antisense	intron	4400,818	170270	with-junk	2	no	833	95.6831	137553	6206	119	ATCTCAGGGGTTAACTGGGGAAGGTGAAAA	0	153927	90.4	2.78	6.82	CCGTCACCGGTTGGAGCACAAA	0	0	19.7106	31.2606	DEG8	DegP-type protease	(HtrA) similar to DegP protease; serine protease, trypsin family, DegP type (HtrA) (protease Do) most similar to At5g39830 (DegP8) [PMID: 11299370, PMID: 12185496]; one PDZ domain, probably involved in substrate recognition and protease activation [PMID:	g647.t1	PF00089	PTHR22939,PTHR22939:SF23
LMJ.RY0402.039780	160	23.6077	141	29.7834	246	39.3509	149	24.1562	643	25.5045	C179	D02	plate104	J12	5prime	chromosome_14	+	1794761	1794761-?	Cre14.g619900	sense	3'UTR	3503,1260	2122	-	3	no	943	99.503	2002	10	7	CCGGGGGACACCCGACCGCCCACTCACCGC	0	816	38.45	48.73	12.82	CTTCTAGTAGGCACGGGATTAC	0	0	12.6999	22.691	-	-	-	g14938.t1,PHX22	PF03171	PTHR10869
LMJ.RY0402.039780	140	16.2174	199	23.4192	94	20.8328	87	17.4992	421	14.1771	C179	D02	plate104	J12	3prime	insertion_cassette_CIB1	+	0	?-1	unknown_chrom	-	-	-	2123	-	10	no	2215	99.4161	2043	12	29	GTTGGACTCACTAGTCACACGAGCCCTCGT	0	1826	86.01	7.35	6.64	GGCACAGACGCAGTCGGATTTT	0	0	8.92916	15.6063	-	-	-	-	-	-
LMJ.RY0402.039781	42	6.19701	44	9.29412	43	6.8784	31	5.0258	280	10.8117	C179	D03	plate104	J13	5prime	chromosome_4	+	3116011	3116011-?	Cre04.g225800	antisense	3'UTR	7474,1882	74	with-junk	2	no	1076	90	9	1	1	CCCTGCTGCTGGGCATCAGCTTCCCCACAC	0	60	81.08	5.41	13.51	TGGACCTTTCCGCTGGTCTTGC	0	0	2.37662	3.70611	CPLD71	-	-	g4935.t1,Cre04.g225800.t1.1	PF00023	-
LMJ.RY0402.039781	42	4.86522	68	8.00253	9	1.99463	9	1.81027	222	7.43776	C179	D03	plate104	J13	3prime	chromosome_4	+	3116169	?-3116170	Cre04.g225800	antisense	3'UTR	7316,2040	522	with-junk	2	yes_nearest_distal	631	95.5513	494	23	6	ATCATCATGCCGTCACCGCCTCCTCCATCA	0	229	NA	NA	NA	GGACGTGCCGTCCCCGGTAGGT	0	0	1.98458	3.82324	-	-	-	-	-	-
LMJ.RY0402.039782	1	0.147548	0	0	0	0	0	0	11	0.422604	C179	D04	plate104	J14	5prime	chromosome_2	+	1746645	1746645-?	Cre02.g086400	sense	3'UTR	3363,457	68	-	3	no	31	100	52	0	1	TGTAACGCAGCACATGAGGCTTGCGCCACA	0	50	73.53	23.53	2.94	TTCAGGTGTGGGGCGGGTCATT	0	0	0.594417	1.24195	-	-	-	g1602.t1,Cre02.g086400.t1.1	-	-
LMJ.RY0402.039782	59	8.70532	31	6.54813	43	6.8784	41	6.64702	162	6.30504	C179	D04	plate104	J14	5prime	chromosome_8	-	2522644	?-2522645	Cre08.g372100 & Cre08.g372150	upstream & upstream	intergenic	567 & 1173	962	-	5	yes_nearest_distal_-249	0	100	1	0	1	GCGGGGTGAAACCTCGGGCGTTGGGTGCGA	0	1	NA	NA	NA	TTACTTCGAGTCAGGTTTTTCT	0	0	8.14352	8.52234	- & -	- & -	- & -	- & -	- & -	- & -
LMJ.RY0402.039782	0	0	0	0	0	0	1	0.201141	1	0.0359153	C179	D04	plate104	J14	3prime	UNALIGNED	?	?	?	gene_unknown	-	-	-	45	-	10	no	0	0	0	45	0	GATCGGAAGAGCGTCGTGTAGGGAAAGAGT	-	42	93.33	100	-93.33	TCCCACGACTCCCAGCGTTGGG	1	0	0.574841	0.536751	-	-	-	-	-	-
LMJ.RY0402.039782	6	0.695032	5	0.588422	1	0.221626	3	0.603422	13	0.463851	C179	D04	plate104	J14	3prime	insertion_cassette_CIB1	-	475	475-?	unknown_chrom	-	-	-	864	-	10	no	237	99.2916	841	6	4	CTTTGTGGGCCAGGGGGCTTCCGGATAAGG	0	796	92.13	3.01	4.86	GGGTAGGAAATGCAAACTGTTT	0	0	1.18002	1.62151	-	-	-	-	-	-
LMJ.RY0402.039784	52	6.02361	47	5.53116	43	9.5299	48	9.65475	250	8.31385	C179	D06	plate104	J16	3prime	chromosome_12	+	9187080	?-9187081	Cre12.g541950	antisense	3'UTR	5318,38	61623	-	4	yes_nearest_distal_-42	106	66.032	6034	3104	29	GTCAAGAGGAGTCGATTGACACCCCTCTGG	1	105	NA	NA	NA	CTTTCAATGGGCCCGTAATACC	0	0	13.56	18.885	-	-	-	-	-	-
LMJ.RY0402.039784	30	4.42644	42	8.87166	34	5.43874	56	9.07886	186	7.37846	C179	D06	plate104	J16	5prime	chromosome_17	-	876480	?-876481	Cre17.g702576 & Cre17.g702600	upstream & upstream	intergenic	872 & 638	8437	-	5	yes_nearest_distal_-249	0	96.4618	7252	266	1	GCAGCCTTGGTGGACGTGAATTCATGCGCA	0	7000	NA	NA	NA	GCTGCCGGGCGTGCTTTCCCGC	0	0	16.2838	25.3319	- & -	- & -	- & -	- & -	- & -	- & -
LMJ.RY0402.039785	27	3.98379	19	4.01337	42	6.71844	29	4.70155	107	4.17511	C179	D07	plate104	J17	5prime	chromosome_2	+	6341529	6341529-?	Cre02.g115250	antisense	intron	915,2055	1616	-	3	no	604	99.281	1519	11	4	GCGAGTAACTTGCGGCTTGAACGACCTCGC	0	1164	72.03	9.78	18.19	GGGGAGTCCCCCAGGCTGCATT	0	1	8.36836	8.8741	-	Centriole proteome protein	Found in basal body proteome [PMID: 15964273]. Characterized by Keller et al. 2009 [PMID: 19109428] as a highly abundant centriole protein containing a WD40 domain.	g2382.t1,POC1	PF00400	PTHR22847:SF103,PTHR22847
LMJ.RY0402.039786	176	20.3876	105	12.3569	88	19.503	101	20.3152	329	11.019	C215	C17	plate104	J18	3prime	chromosome_10	+	3294942	?-3294943	Cre10.g443400	sense	intron	3674,4496	183	-	4	no	172	29.8343	54	127	3	TCGGCAAGCTCCACACCACCCAGTCGCACA	0	54	29.51	68.85	1.64	CTGTCCCGGATATGTAACGCAA	0	0	19.3607	18.885	-	-	-	g10903.t1	PF00069	-
LMJ.RY0402.039786	131	15.1749	108	12.7099	70	15.5138	91	18.3038	243	7.97496	C215	C17	plate104	J18	3prime	insertion_cassette_CIB1	+	0	?-1	unknown_chrom	-	-	-	5482	-	10	no	2139	99.5208	4984	24	36	GTTGGACTCACTAGTCACACGAGCCCTCGT	0	4935	90.02	3.59	6.38	GTCAGGAGGCCATTTTTGGGCC	0	0	12.5755	11.592	-	-	-	-	-	-
LMJ.RY0402.039786	193	28.4767	97	20.4893	152	24.3144	133	21.5623	392	15.6744	C215	C17	plate104	J18	5prime	insertion_cassette_CIB1	+	2223	2223-?	unknown_chrom	-	-	-	5366	-	10	no	2222	99.6398	5256	19	26	GTTGGACTCAGGAGCAACTAGTCTGCCAGA	0	4752	88.56	5.59	5.85	ACCGGCGCCTGAACTATGCGGT	0	0	16.0279	16.5254	-	-	-	-	-	-
LMJ.RY0402.039789	14	2.06567	10	2.1123	33	5.27878	24	3.89094	74	2.96682	C215	C18	plate104	J21	5prime	chromosome_16	-	4482107	?-4482108	Cre16.g667450	antisense	CDS	1474,1925	865	-	3	no	736	99.6377	825	3	5	ATGTCGGGCTCCGAAGACGGCGAGCGGCCA	0	641	74.1	11.33	14.57	CAACCGCAGACTGTGCCGGTCG	0	1	3.33981	1.52069	TLP2	Tubby-like protein	Tubby-like protein 2. Transcript upregulated during flagellar regeneration [PMID: 15738400].	g16308.t1,Cre16.g667450.t1.1	PF01167	PTHR16517,PTHR16517:SF19
LMJ.RY0402.039795	91	10.5413	126	14.8282	107	23.7139	113	22.7289	386	12.7995	C179	D09	plate104	K03	3prime	chromosome_4	-	2957600	2957600-?	Cre04.g224800	sense	5'UTR	12,3078	8044	deletion	1	no	969	98.4679	7841	122	49	CCCTTGTCAGGCGTCGACAAAGCGCAAGTT	1	7155	88.95	9.82	1.23	TACCGGACACTCGCACGCTCTT	0	0	14.1389	19.1538	-	Endosomal R-SNARE protein, Vamp7/Nyv1-family (R.III)	Endosomal R-SNARE protein, Vamp7/Nyv1-family (R.III). Expressed Protein. Class R.III SNARE, involved in Golgi/PM and Golgi/endosomal trafficking (PMID: 17596510). Most similar to VAMP72-family of land plants, part of 4-member gene family in Chlamydomona	g4906.t1,Cre04.g224800.t1.1,VAM4,VAMP74	PF00957	PTHR21136,PTHR21136:SF46
LMJ.RY0402.039795	67	9.88571	68	14.3636	198	31.6727	162	26.2638	447	17.168	C179	D09	plate104	K03	5prime	chromosome_4	-	2957642	?-2957643	Cre04.g224800 & Cre04.g224826	upstream & downstream	intergenic	30 & 1526	2988	deletion	1	no	611	99.4452	2868	16	10	ATAAATAACAATAAATAGGGGCGGGCTGCT	0	2728	91.3	2.88	5.82	AGTCTGTCGCACAAAATAGGGG	0	0	15.1576	20.1441	- & -	Endosomal R-SNARE protein, Vamp7/Nyv1-family (R.III) & -	Endosomal R-SNARE protein, Vamp7/Nyv1-family (R.III). Expressed Protein. Class R.III SNARE, involved in Golgi/PM and Golgi/endosomal trafficking (PMID: 17596510). Most similar to VAMP72-family of land plants, part of 4-member gene family in Chlamydomona & -	g4906.t1,Cre04.g224800.t1.1,VAM4,VAMP74 & g4907.t1	PF00957 & -	PTHR21136,PTHR21136:SF46 & -
LMJ.RY0402.039798	13	1.5059	19	2.236	8	1.773	8	1.60913	62	2.05583	C179	D10	plate104	K06	3prime	chromosome_4	+	1903079	?-1903080	Cre04.g218050	antisense	3'UTR	9183,1392	23468	-	3	no	983	98.9764	22724	235	88	TCGAATCACTGCTCACACCTCCCTCCACAG	0	21475	91.51	3.04	5.45	ATCGTATGCGGCACCTTTGGTG	0	2	15.035	4.31607	-	RWP-RK transcription factor	Putative RWP-RK domain transcription factor [PMID: 15785851]; model is tentative	g4753.t2,RWP8, g4753.t1,RWP8	PF02042	-
LMJ.RY0402.039807	11	1.62303	7	1.47861	7	1.11974	4	0.64849	70	2.77279	C179	D14	plate104	K15	5prime	chromosome_1	-	626617	?-626618	Cre01.g003508	antisense	5'UTR	182,2076	7258	duplication	1	no	530	99.3273	7087	48	10	TTTCCTCGTTCTCTAGTCCGTTTGTATGGC	0	6724	92.64	3.61	3.75	TCGTTTTCTGTCAGCGTATACG	0	0	12.6539	31.7653	-	-	-	g84.t1,Cre01.g003519.t1.2	-	-
LMJ.RY0402.039807	7	0.81087	10	1.17684	6	1.32975	3	0.603422	50	1.77472	C179	D14	plate104	K15	3prime	chromosome_1	-	626622	626622-?	Cre01.g003508	antisense	5'UTR	187,2071	7070	duplication	1	no	862	99.2292	6952	54	49	GGAAAGAAGTGCGACGAGGCGTCAGTAGCC	0	6572	92.96	2.55	4.5	CCAGAAACACTCGTGGGTCTGC	0	0	10.1064	24.4061	-	-	-	g84.t1,Cre01.g003519.t1.2	-	-
LMJ.RY0402.039809	35	5.16417	20	4.2246	29	4.63892	19	3.08033	78	2.94097	C179	D15	plate104	K17	5prime	chromosome_8	-	332162	?-332163	Cre08.g358569	sense	intron	9707,1899	79	-	3	no	141	100	20	0	2	CAGCCCCTTGTGCCCCTCCCCCCTCGCCAC	0	20	25.32	74.68	0	GTGGTGGATTCAGCCATTTTTT	0	0	11.1124	14.7288	-	-	-	g8384.t1,Cre28.g776650.t1.1,Cre28.g776650.t1.2	-	-
LMJ.RY0402.039809	0	0	0	0	0	0	0	0	0	0	C179	D15	plate104	K17	3prime	UNALIGNED	?	?	?	gene_unknown	-	-	-	63	-	10	no	0	0	0	32	0	AGATCGGAAGAGCGTCGTGTAGGGAAAGAG	-	59	93.65	100	-93.65	GTACGGGTGAGGTTAGGCGGAA	0	0	0.429099	0.646692	-	-	-	-	-	-
LMJ.RY0402.039809	0	0	0	0	0	0	0	0	0	0	C179	D15	plate104	K17	3prime	UNALIGNED	?	?	?	gene_unknown	-	-	-	110	-	10	no	0	0	0	25	0	GTTGGACTAGATCGGAAGAGCGTCGTGTAG	-	47	42.73	100	-42.73	CGGACCTGCAACTGTGCCTCGT	1	0	0.642543	0.831546	-	-	-	-	-	-
LMJ.RY0402.039809	4	0.590191	1	0.21123	3	0.479889	1	0.162122	10	0.408917	C179	D15	plate104	K17	5prime	UNALIGNED	?	?	?	gene_unknown	-	-	-	5	-	10	no	0	0	0	5	0	TGGAGATCGGAAGAGCGTCGTGTAGGGAAA	-	4	80	100	-80	TTTGGATTTAGACATCACGTTC	0	0	0.64233	1.75608	-	-	-	-	-	-
LMJ.RY0402.039811	85	9.84628	86	10.1209	74	16.4003	59	11.8673	285	9.93196	C197	B21	plate104	K19	3prime	chromosome_4	+	1459788	?-1459789	Cre04.g214050	sense	intron	1982,3782	37545	-	3	no	349	92.3333	33818	2808	90	GTTCGGCAGCCGCTGCCCACGATGCCGCAG	0	54	0.14	99.63	0.23	ACGATTGAGCATCGCGTCGTGC	0	0	8.23173	24.0303	SULTR4	Sulfate transporter, MFS type	Putative sulfate transporter of the MFS type; orthologous to At1g80310 and At2g25680; probably plasma membrane. Previously annotated as SULTR4	g4696.t1,Cre04.g214050.t1.1,SUL4	-	-
LMJ.RY0402.039814	331	38.3426	294	34.5992	231	51.1955	350	70.3992	1306	43.5637	C179	D16	plate104	K22	3prime	chromosome_7	-	4633256	4633256-?	Cre07.g344260	antisense	3'UTR	4344,268	6419	deletion	1	no	812	93.3344	5867	419	33	GTGGAAGCGACACCAGTCCGGGTGCTAACC	0	5432	84.62	7.37	8.01	GCGAGCTCGCCCGGGATTAACT	0	2	10.021	6.51407	-	-	-	g8011.t1,Cre07.g344260.t1.1	-	-
LMJ.RY0402.039814	275	40.5757	130	27.4599	390	62.3855	523	84.7901	1078	42.8583	C179	D16	plate104	K22	5prime	chromosome_7	-	4633268	?-4633269	Cre07.g344260	antisense	3'UTR	4356,256	278	deletion	1	no	130	97.2028	139	4	2	TGTTTCTTGATATGCGGCTGGGCCACGCCG	0	255	91.73	2.88	5.4	AGCGGGGTGTGCCACAGTTACA	0	2	11.8555	7.07581	-	-	-	g8011.t1,Cre07.g344260.t1.1	-	-
LMJ.RY0402.039815	8	1.18038	4	0.84492	13	2.07952	11	1.78335	32	1.25655	C179	D17	plate104	K23	5prime	chromosome_6	-	2524334	?-2524335	Cre06.g269200	sense	3'UTR|outside_mRNA	21910,1328	1562	-	3	no	281	64.1397	973	544	2	CCCTTATTCCCCCAAAACCAAATCTCCACA	0	1468	93.98	1.6	4.42	TTTTGACTAAGGAATCGTCCGT	0	0	5.08259	9.6837	CYA7	-	-	g6040.t1, g6040.t3, g6040.t2	PF00560,PF08263, PF00211	PTHR24420
LMJ.RY0402.039815	20	2.31677	53	6.23727	26	5.76226	18	3.62053	54	1.9008	C179	D17	plate104	K23	3prime	chromosome_9	-	2098876	2098876-?	Cre09.g393850	antisense	3'UTR	9511,671	2355	-	3	no	455	99.6805	2184	7	11	ATCAAAGGGACTCAGTCCCATTAGCAACGG	0	2036	86.45	8.7	4.84	GTACACGCGGATGTCCGCGCAG	0	0	11.0221	21.5719	-	Mitogen-Activated Protein Kinase Kinase Kinase	Putative mitogen-activated protein kinase kinase kinase homolog 2. MOT23; identified by comparative genomics as being present only in organisms having motile (MOT) cilia	g9412.t1,MAPKKK2,PTK28	PF00069	PTHR23257
LMJ.RY0402.039815	18	2.08509	31	3.64821	16	3.54601	13	2.61483	57	1.98736	C179	D17	plate104	K23	3prime	insertion_cassette_CIB1	+	4	?-5	unknown_chrom	-	-	-	2107	-	10	no	2130	99.4742	2081	11	21	GACTCACTAGTCACACGAGCCCTCGTCAGA	0	2005	95.16	0.95	3.89	ACGTAAGCATCCCGAGAGGTGC	0	0	7.57926	14.7915	-	-	-	-	-	-
LMJ.RY0402.039815	15	2.21322	15	3.16845	17	2.71937	21	3.40457	32	1.24758	C179	D17	plate104	K23	5prime	insertion_cassette_CIB1	+	2219	2219-?	unknown_chrom	-	-	-	574	-	10	no	631	98.8372	170	2	4	GACTCAGGAGCAACTAGTCTGCCAGAAGGC	0	496	86.41	8.54	5.05	GCTGTTATGTGATACAGCGGC	0	0	6.91022	15.5364	-	-	-	-	-	-
LMJ.RY0402.039816	128	18.8861	70	14.7861	109	17.436	95	15.4016	678	26.797	C179	D18	plate104	K24	5prime	chromosome_1	+	2789003	2789003-?	Cre01.g016542	sense	5'UTR|outside_mRNA	31,2521	115	-	3	no	72	100	13	0	1	TGCAGCAGCATGTCTAGCTAGTTGTAAGGA	0	13	11.3	88.7	0	CGATATGGGCAACTCCATATTA	0	1	5.13597	13.306	-	-	-	g394.t2, g394.t1	-	PTHR10108,PTHR10108:SF383
LMJ.RY0402.039824	33	4.86908	23	4.85829	28	4.47896	29	4.70155	70	2.68372	C179	D19	plate104	L08	5prime	chromosome_2	+	2742452	2742452-?	Cre02.g093850	sense	CDS	3277,11332	5449	-	3	no	1274	99.4984	5356	27	12	CATGAAGCTGGTCTCGCGCCCCTGCAGGGT	0	4813	88.33	4.94	6.74	TGAGGGGTGTGTGACCGCCTTA	0	0	12.9934	18.8827	-	-	-	g1773.t1	PF00560	PTHR26343:SF50,PTHR26343
LMJ.RY0402.039827	29	4.27889	17	3.59091	27	4.319	12	1.94547	76	3.00024	C179	D20	plate104	L11	5prime	chromosome_6	+	5930199	5930199-?	Cre06.g288600	antisense	intron	641,6128	3802	-	3	no	758	99.7783	3600	8	8	GTGCAGGAGAGCAGAAACACCCGTTGCGTG	0	3087	81.19	6.23	12.57	GCAGGTGCGCCTGATTTTTTCT	0	0	12.8394	7.89538	-	-	-	g6698.t1	-	-
LMJ.RY0402.039829	25	3.6887	31	6.54813	27	4.319	17	2.75608	178	7.21233	C179	D21	plate104	L13	5prime	chromosome_12	+	2622898	2622898-?	Cre12.g504900	sense	CDS	4746,270	214	-	5	yes_nearest_distal_+249	0	50	38	38	1	GCCCTTTGGGCGCCCAGTCGCCCAGTCGAA	0	36	NA	NA	NA	AAAACCTGCCTACCAGACGACC	0	1	12.4439	7.05863	-	-	-	-	-	-
LMJ.RY0402.039829	27	3.98379	30	6.3369	21	3.35922	25	4.05306	157	6.2649	C179	D21	plate104	L13	5prime	insertion_cassette_CIB1	+	2215	2215-?	unknown_chrom	-	-	-	9371	-	10	no	2125	99.8153	9186	17	32	CCGGAGCAACTAGTCTGCCAGAAGGCTCGA	1	401	4.28	95.42	0.3	TAAGGGCTCGCGTAGTGTGTTT	0	1	15.6625	11.3814	-	-	-	-	-	-
LMJ.RY0402.039831	15	2.21322	9	1.90107	7	1.11974	19	3.08033	68	2.71083	C179	D23	plate104	L15	5prime	chromosome_11	-	3515274	?-3515275	Cre11.g481375	sense	intron	5576,5070	1117	-	3	no	397	99.6739	917	3	2	TACTTTCGAATTCCACACACAAGATACACC	0	1020	91.32	4.57	4.12	GCAGATTGCCAGGTCGGATTGT	0	1	6.11297	5.76403	-	-	-	g11953.t1	-	-
LMJ.RY0402.039836	58	8.55777	70	14.7861	57	9.11788	83	13.4562	375	14.8764	C179	D24	plate104	L20	5prime	chromosome_7	+	206892	206892-?	Cre07.g313550	sense	3'UTR	3905,67	2774	-	3	no	449	99.5666	2757	12	8	GCACAGAACGGCGGTATGCCTACTTGCCCT	0	2639	95.13	0.9	3.97	CATGGTTTATCAGTCGATGTCC	0	0	4.85583	11.4609	-	-	-	g7257.t1	PF07819	-
LMJ.RY0402.039837	39	5.75437	26	5.49198	16	2.55941	16	2.59396	122	4.8045	C179	E01	plate104	L21	5prime	chromosome_12	+	6209911	6209911-?	Cre12.g536600	antisense	intron	197,12129	215	-	4	yes_nearest_distal_+158	118	100	213	0	2	TTCCTGCAGTCTGCTGGCCGTTTCTTTGGA	0	206	NA	NA	NA	CAAGCTTCGGATTTTGCACGCT	0	2	5.42987	8.11035	-	-	-	-	-	-
LMJ.RY0402.039837	93	10.773	117	13.7691	14	3.10276	12	2.41369	186	6.46851	C179	E01	plate104	L21	3prime	chromosome_13	-	4224408	4224408-?	Cre13.g592551	antisense	intron	4814,1074	1096	-	3	no	891	99.6212	1052	4	8	AAGCTGCTGTACCTGCGGATGGAGCCGGAG	0	997	90.97	4.38	4.65	TTATGTGAGCCTCTGCTGCCCC	0	2	8.26671	9.02557	-	-	-	g14526.t1,Cre13.g592551.t1.1	-	-
LMJ.RY0402.039838	9	1.32793	19	4.01337	15	2.39944	29	4.70155	32	1.25989	C179	E02	plate104	L22	5prime	chromosome_15	-	718154	?-718155	Cre15.g640651	antisense	intron	2340,3162	244	-	5	yes_nearest_distal_-249	0	46.6667	7	8	1	CCTTCAGGCGCTGGCGGCGTTTGGCGTGGT	0	7	NA	NA	NA	TGAGTTATCCGCCCCAGGGCCA	0	0	5.90357	3.72785	-	-	-	-	-	-
LMJ.RY0402.039838	12	1.39006	8	0.941475	9	1.99463	18	3.62053	59	1.83239	C179	E02	plate104	L22	3prime	insertion_cassette_CIB1	+	0	?-1	unknown_chrom	-	-	-	1347	-	10	no	1241	99.5925	1222	5	16	GTTGGACTCACTAGTCACACGAGCCCTCGT	0	1226	91.02	3.19	5.79	AAGTGTTCGCGTGGATATTGGG	0	0	5.50948	3.99398	-	-	-	-	-	-
LMJ.RY0402.039838	13	1.91812	13	2.74599	26	4.15904	22	3.56669	27	1.07882	C179	E02	plate104	L22	5prime	insertion_cassette_CIB1	+	2223	2223-?	unknown_chrom	-	-	-	6657	-	10	no	2218	99.7504	6394	16	27	GTTGGACTCAGGAGCAACTAGTCTGCCAGA	0	5975	89.76	5.08	5.17	CGTGGTTAACACAAAGATTATA	0	0	5.51981	3.30977	-	-	-	-	-	-
LMJ.RY0402.039843	101	14.9023	80	16.8984	61	9.75774	88	14.2668	450	17.908	C179	E03	plate104	M03	5prime	chromosome_7	+	6147036	6147036-?	Cre07.g355900	sense	3'UTR	3211,391	1105	-	3	no	700	99.2929	983	7	7	GGATGGATATAACACCCCGTGCACCCGCAG	0	995	90.05	4.43	5.52	TCCCGCCAGCAACAAACCAGAA	0	2	12.6999	14.8415	-	-	-	g8275.t1	-	-
LMJ.RY0402.039846	18	2.65586	5	1.05615	13	2.07952	6	0.972735	31	1.19863	C179	E04	plate104	M06	5prime	chromosome_16	+	334521	334521-?	Cre16.g694208	sense	3'UTR	13790,212	3792	deletion	1	no	353	98.2521	3710	66	11	CTGTCAGACCAGCAATCCAGCGCCCCCGGC	0	3546	93.51	2.48	4.01	AGCCCTCTAGAGTTCGTTGAAC	0	1	13.3535	13.8686	-	-	-	g15596.t1	-	-
LMJ.RY0402.039846	16	1.85342	6	0.706106	7	1.55138	6	1.20684	40	1.36548	C179	E04	plate104	M06	3prime	chromosome_16	+	334536	?-334537	Cre16.g694208	sense	3'UTR	13805,197	4518	deletion	1	no	1008	97.9972	4208	86	37	TGAAGGGCCGGGCAAGCTGTAATACTGGTG	0	3956	87.56	6.11	6.33	ACTTAGTATGCTGAGCTCTACG	0	1	19.0183	15.6623	-	-	-	g15596.t1	-	-
LMJ.RY0402.039851	14	2.06567	16	3.37968	19	3.03929	22	3.56669	83	3.20048	C179	E06	plate104	M11	5prime	chromosome_2	-	5288457	?-5288458	Cre02.g106650	antisense	intron	1048,7929	121	-	5	yes_nearest_distal_-249	0	100	1	0	1	AACATCACACTGTGCCTACCTGCTTCGCCT	0	1	NA	NA	NA	CGAGAAGTTGGCCTACGTTGGC	0	0	6.90994	22.2366	-	-	-	-	-	-
LMJ.RY0402.039851	8	1.18038	10	2.1123	20	3.19926	12	1.94547	45	1.71471	C179	E06	plate104	M11	5prime	chromosome_6	+	8234563	8234563-?	Cre06.g305850	antisense	3'UTR	4930,666	654	-	5	yes_nearest_distal_+249	0	100	1	0	1	GTTTTGTCACGGGGCCTGCTACCCTGATGC	0	1	NA	NA	NA	ATTAGAGTAGCTTTCGAGGTGA	0	0	5.00152	13.7246	-	-	-	-	-	-
LMJ.RY0402.039851	15	1.73758	34	4.00127	10	2.21626	14	2.81597	79	2.87538	C179	E06	plate104	M11	3prime	MULTIPLE	?	?	?	gene_unknown	-	-	-	642	-	10	no	0	0	0	12	0	TTGTATTACAATACTAGAGACTCGTAATTA	-	492	76.64	100	-76.64	GGACCGGGAGATACGAGGAACC	0	0	6.04609	15.2448	-	-	-	-	-	-
LMJ.RY0402.039851	10	1.15839	9	1.05916	9	1.99463	13	2.61483	33	1.13885	C179	E06	plate104	M11	3prime	insertion_cassette_CIB1	+	0	?-1	unknown_chrom	-	-	-	1642	-	10	no	2217	99.318	1602	11	13	GTTGGACTCACTAGTCACACGAGCCCTCGT	0	1493	90.93	3.78	5.3	CCGTTCAGTTCGCCCGTCCCC	0	0	4.96328	13.1707	-	-	-	-	-	-
LMJ.RY0402.039851	12	1.39006	19	2.236	16	3.54601	27	5.4308	63	2.14673	C179	E06	plate104	M11	3prime	insertion_cassette_CIB1	+	0	?-1	unknown_chrom	-	-	-	2650	-	10	no	2213	99.3853	2587	16	19	GTTGGACTCACTAGTCACACGAGCCCTCGT	0	2343	88.42	4.87	6.72	GCCGGCGCTCCGACTAATTCAA	0	0	5.58047	13.9454	-	-	-	-	-	-
LMJ.RY0402.039851	9	1.04255	10	1.17684	10	2.21626	27	5.4308	56	2.06372	C179	E06	plate104	M11	3prime	insertion_cassette_CIB1	+	0	?-1	unknown_chrom	-	-	-	2411	-	10	no	2136	99.87	2304	3	20	GTTGGACTCACTAGTCACACGAGCCCTCGT	0	2039	84.57	4.19	11.24	CGGTTGAAAGGTTAAAAAGGTC	0	0	6.38815	18.8126	-	-	-	-	-	-
LMJ.RY0402.039851	8	1.18038	13	2.74599	15	2.39944	20	3.24245	70	2.79697	C179	E06	plate104	M11	5prime	insertion_cassette_CIB1	+	2223	2223-?	unknown_chrom	-	-	-	6404	-	10	no	2142	99.7415	6173	16	16	GTTGGACTCAGGAGCAACTAGTCTGCCAGA	0	5907	92.24	2.97	4.79	TAGCTGGATGTTGCGTCGGGCG	0	0	5.58827	16.5653	-	-	-	-	-	-
LMJ.RY0402.039855	40	5.90191	17	3.59091	32	5.11881	36	5.83641	66	2.6663	C179	E07	plate104	M15	5prime	chromosome_3	+	2599501	2599501-?	Cre03.g160650	sense	intron	1964,11468	3220	deletion	1	no	211	99.3129	3180	22	3	ATTGGGTCGAGAGCTGGGTTAGGCATGATG	0	2831	87.92	4.35	7.73	CAAGTGTCGGCGTTTTTGACTA	0	0	15.0589	17.0469	-	-	-	g3291.t1,Cre03.g160650.t1.1, g3291.t2	-	-
LMJ.RY0402.039855	34	3.93851	28	3.29516	13	2.88113	18	3.62053	68	2.22416	C179	E07	plate104	M15	3prime	chromosome_3	+	2599517	?-2599518	Cre03.g160650	sense	CDS	1980,11452	2005	deletion	1	no	91	28.1342	478	1221	8	CATGGGCTCCTACGCTCAACACGAAGGCCG	0	1540	76.81	19.45	3.74	GCGCGGGTTCCCTCAACAGTTG	0	0	9.97707	11.1649	-	-	-	g3291.t1,Cre03.g160650.t1.1, g3291.t2	-	-
LMJ.RY0402.039861	75	11.0661	45	9.50535	163	26.074	110	17.8335	351	14.0043	C179	E08	plate104	M21	5prime	chromosome_6	-	8713401	?-8713402	Cre06.g309800	sense	intron	26529,3477	2298	-	5	no	193	0.0441696	1	2263	1	CTTACTTCTTGAGTGCGTGCGCGCATGCAG	0	1	0.04	99.96	0	TGCAGGGACAACCCGCGCCTGT	0	4	4.20762	5.47547	-	Predicted protein	Identified by comparative genomics as being present only in organisms having motile (MOT) cilia	g7168.t1,MOT2	-	-
LMJ.RY0402.039861	1	0.147548	3	0.63369	8	1.2797	0	0	9	0.364076	C179	E08	plate104	M21	5prime	chromosome_16	+	3149651	3149651-?	Cre16.g665900	antisense	CDS	2035,4722	172	-	5	no	322	4	1	24	1	CCAGCAGGCGGCTCAACGCCGCCACCTGGA	0	1	0.58	99.42	0	CTGTACCCGCTCCAGAACACCA	1	3	0.297209	1.52148	-	-	-	g16071.t1	-	-
LMJ.RY0402.039861	0	0	0	0	0	0	0	0	3	0.10977	C179	E08	plate104	M21	3prime	UNALIGNED	?	?	?	gene_unknown	-	-	-	14	-	10	no	nan	nan	0	0	0	AGATCGGAAGAGCGTCGTGTAGGGAAAGAG	-	13	92.86	100	-92.86	CCGGGATAGCTACGCTGAGCG	2	2	0.399083	0.873123	-	-	-	-	-	-
LMJ.RY0402.039861	7	0.81087	9	1.05916	5	1.10813	3	0.603422	38	1.31418	C179	E08	plate104	M21	3prime	UNALIGNED	?	?	?	gene_unknown	-	-	-	42	-	10	no	nan	nan	0	0	0	GTTTGATTCAGAAACACGTCTCCCTAAAAA	-	40	95.24	100	-95.24	TATGGACACCGCACACTGACAG	0	3	0.781784	2.86198	-	-	-	-	-	-
LMJ.RY0402.039861	1	0.147548	2	0.42246	4	0.639852	4	0.64849	16	0.624205	C179	E08	plate104	M21	5prime	UNALIGNED	?	?	?	gene_unknown	-	-	-	51	-	10	no	nan	nan	0	0	0	AGGGAAAGAGTGTAGATCTCGGTGGTCGCC	-	42	82.35	100	-82.35	GCTTCACATACGGGGTGTCATC	1	3	0.265744	1.02731	-	-	-	-	-	-
LMJ.RY0402.039861	14	2.06567	7	1.47861	27	4.319	11	1.78335	51	2.01828	C179	E08	plate104	M21	5prime	UNALIGNED	?	?	?	gene_unknown	-	-	-	30	-	10	no	nan	nan	0	0	0	AAGATCGGAAGAGCGTCGTGTAGGGAAAGA	-	28	93.33	100	-93.33	TCCGGCGTTGTTAAATCCCTT	0	3	0.719622	2.19975	-	-	-	-	-	-
LMJ.RY0402.039861	155	17.955	138	16.2404	243	53.855	183	36.8087	831	28.7947	C179	E08	plate104	M21	3prime	insertion_cassette_CIB1	+	0	?-1	unknown_chrom	-	-	-	2532	-	10	no	2219	99.1079	2222	20	17	GTTGGACTCACTAGTCACACGAGCCCTCGT	0	2171	85.74	7.35	6.91	CGGCAACCCCAGACCGGGCTC	0	4	10.0971	16.8259	-	-	-	-	-	-
LMJ.RY0402.039861	2	0.295096	2	0.42246	7	1.11974	4	0.64849	24	0.977819	C179	E08	plate104	M21	5prime	insertion_cassette_CIB1	-	0	?-1	unknown_chrom	-	-	-	1286	-	10	no	0	0	0	1177	0	GTTGGACTCACTAGTCACACGAGCCCTCGT	0	494	38.41	52.33	9.25	CGGCGCGTTATATTTTCGACTC	0	3	0.437301	0.701683	-	-	-	-	-	-
LMJ.RY0402.039861	107	12.3947	105	12.3569	117	25.9302	116	23.3323	558	18.7	C179	E08	plate104	M21	3prime	insertion_cassette_CIB1	+	67	?-68	unknown_chrom	-	-	-	1549	-	10	no	2147	99.2167	1520	12	25	GGCAAGCTAGAGAACCATCCATCAGGCAGC	0	1335	86.18	8.07	5.75	ACCTCGGCCGTCGGGGCCAACT	0	3	4.94963	7.05738	-	-	-	-	-	-
LMJ.RY0402.039861	125	14.4798	127	14.9459	140	31.0276	104	20.9186	574	19.1321	C179	E08	plate104	M21	3prime	insertion_cassette_CIB1	-	1910	1910-?	unknown_chrom	-	-	-	1141	-	10	no	198	99.5136	1023	5	6	TTGCCAGTAAGTTGGTTGGTCTTCTCAATG	0	1070	93.78	3.07	3.16	GTGAGCCAGGTGCGTGGCCGCT	0	3	6.79186	10.1849	-	-	-	-	-	-
LMJ.RY0402.039863	208	30.6899	144	30.4171	219	35.0319	198	32.1003	927	36.7874	C179	E09	plate104	M23	5prime	chromosome_3	+	9094774	9094774-?	Cre03.g211185	sense	5'UTR	120,5323	640	deletion	1	no	454	99.509	608	3	3	ACCGAGCGGGCAAAGTCACGCTGTCGGAGT	0	576	90	5.47	4.53	CTCAGTTACTGTGCTAATCCTG	0	0	6.48001	7.23809	-	-	-	g4469.t1,Cre19.g756400.t1.1	-	-
LMJ.RY0402.039863	178	20.6193	145	17.0642	85	18.8382	96	19.3095	595	19.8061	C179	E09	plate104	M23	3prime	chromosome_3	+	9094848	?-9094849	Cre03.g211185	sense	CDS	194,5249	1822	deletion	1	no	518	99.5063	1814	9	11	GACTGGGTGAACCCATAAGCACGCTCCAAA	0	1664	91.33	2.85	5.82	GAAGTCCGTTTTGCCATCGAAG	0	0	5.17357	5.40505	-	-	-	g4469.t1,Cre19.g756400.t1.1	-	-
LMJ.RY0402.039865	24	2.78013	9	1.05916	25	5.54064	22	4.42509	54	1.74917	C179	E10	plate104	N01	3prime	chromosome_17	+	2775299	?-2775300	Cre17.g718600	antisense	intron	2372,733	8616	-	3	no	464	99.6853	8553	27	27	TACAGTGAAGCTGCCCATGCGTCTGCCGCC	0	8017	93.05	1.96	4.99	GTGATTGGGCAGTAGAGCGCGG	0	1	5.33905	5.82023	-	-	-	g17391.t1,Cre17.g718600.t1.1	PF12146	PTHR11614,PTHR11614:SF34
LMJ.RY0402.039865	43	6.34456	21	4.43583	40	6.39852	30	4.86367	76	3.0603	C179	E10	plate104	N01	5prime	chromosome_17	-	2776098	?-2776099	Cre17.g718600	sense	CDS	1573,1532	2554	-	3	no	183	99.7611	2506	6	2	TTGCGGCTTGCGAGGCCCCGCCTGCCCCTC	1	969	37.94	61.98	0.08	TCCATTATTGGACTCATGCCAT	0	0	8.72615	6.14742	-	-	-	g17391.t1,Cre17.g718600.t1.1	PF12146	PTHR11614,PTHR11614:SF34
LMJ.RY0402.039865	37	5.45927	13	2.74599	51	8.15811	27	4.37731	70	2.66166	C179	E10	plate104	N01	5prime	chromosome_17	+	2776100	2776100-?	Cre17.g718600	antisense	CDS	1571,1534	972	-	5	yes_nearest_distal_+249	0	99.6795	933	3	1	CGCGGCGGCGGTGGAGGAGATGGCCAAGGA	0	897	NA	NA	NA	GCCGCGCTACATTCCTGGTCT	0	0	8.36233	6.22483	-	-	-	-	-	-
LMJ.RY0402.039869	126	14.5957	111	13.063	33	7.31364	31	6.23536	236	7.8153	C179	E13	plate104	N05	3prime	chromosome_4	-	1428371	1428371-?	Cre04.g214250	antisense	intron	5855,7997	17448	-	3	no	462	98.3306	16080	273	70	GTTTGGGGGGTGGGTGTGGGGTTTGGGGTA	0	14651	83.97	6.38	9.65	CTCGGACCAGGTTCTGCTGCCC	0	0	14.6548	8.19072	-	Argonaute-like protein	Argonaute-like protein presumably involved in posttranscriptional gene silencing/RNA interference	g4692.t2,AGO2, g4692.t1,AGO2	PF02170,PF02171,PF08699	PTHR22891
LMJ.RY0402.039880	13	1.5059	14	1.64758	5	1.10813	10	2.01141	46	1.55166	C179	E14	plate104	N16	3prime	chromosome_3	-	7396886	7396886-?	Cre03.g206201	antisense	intron	3757,2535	2869	deletion	1	no	575	93.2341	2632	191	14	TGCACAAACCCATTACTGCAAAGCCAGCCA	0	2412	84.07	4.01	11.92	TTGACGTGCGCGGAGTCATGGG	0	0	5.57829	10.3131	-	-	-	g4188.t1	-	-
LMJ.RY0402.039880	12	1.77057	7	1.47861	27	4.319	33	5.35004	88	3.41989	C179	E14	plate104	N16	5prime	chromosome_3	-	7398416	?-7398417	Cre03.g206201	antisense	CDS	5287,1005	27	deletion	1	no	592	100	19	0	1	TTGCGGCGCCCGCTGGGCGCAGCAACACTG	0	16	59.26	37.04	3.7	CGACGTGCCGACGGCATTCATG	0	0	6.95468	12.7863	-	-	-	g4188.t1	-	-
LMJ.RY0402.039881	15	1.73758	9	1.05916	6	1.32975	9	1.81027	66	2.19157	C179	E15	plate104	N17	3prime	chromosome_13	-	1359802	1359802-?	Cre13.g571560	antisense	3'UTR	5439,951	1099	-	5	yes_nearest_distal_+230	0	93.5484	58	4	1	TGTTGTGACCCATCTAGATACTCGAGCTGG	0	57	NA	NA	NA	GCTGTGGGTCGCGGACGACTCT	0	1	8.89384	8.11886	-	-	-	-	-	-
LMJ.RY0402.039881	9	1.32793	7	1.47861	17	2.71937	26	4.21518	79	3.04777	C179	E15	plate104	N17	5prime	UNALIGNED	?	?	?	gene_unknown	-	-	-	119	-	10	no	nan	nan	0	0	0	AGGGAAAGAGTGTAGATCTCGGTGGTCGCC	-	105	88.24	100	-88.24	TATGCAAGCGTTGGGTTATATG	0	1	9.27291	11.5456	-	-	-	-	-	-
LMJ.RY0402.039882	2	0.231677	5	0.588422	5	1.10813	3	0.603422	23	0.833126	C179	E16	plate104	N18	3prime	chromosome_3	+	4137011	?-4137012	Cre03.g173400	sense	3'UTR	4276,436	4774	-	3	no	998	78.0056	2777	783	14	GTTTGATGGGACAGGGTTTAGGCAGGTTGG	0	4165	87.24	7.71	5.05	GGCGGACGTCCCGAGTCAAGGA	0	0	3.98962	1.97505	-	-	-	g3576.t1	PF02841,PF02263	PTHR10751,PTHR10751:SF2
LMJ.RY0402.039888	16	1.85342	8	0.941475	2	0.443251	2	0.402281	19	0.592845	C179	E18	plate104	N24	3prime	chromosome_6	-	2843627	2843627-?	Cre06.g271700	antisense	3'UTR	6546,466	5669	-	3	no	498	99.657	5521	19	13	TCGCATGGTCCTGCCCTACCATTCCTCAAA	0	5168	91.16	3.25	5.59	GCAATTCAGCGGTAGCGCCTGC	0	0	3.57988	2.86198	-	-	-	g6097.t1	PF07687,PF01546	PTHR11014:SF9,PTHR11014
LMJ.RY0402.039889	187	27.5914	146	30.8396	177	28.3134	160	25.9396	942	37.6647	C179	E19	plate104	O01	5prime	chromosome_16	+	2579820	2579820-?	Cre16.g661500	sense	3'UTR	5436,896	3957	deletion	1	no	857	99.2657	3785	28	9	TTCACCGCAGAAACCCGCCGCACAAAGTGA	0	3376	85.32	7.83	6.85	TTGAGATCTGAAAGCTGATTAA	0	0	10.7735	7.46837	-	-	-	g15973.t1,Cre16.g661500.t1.1	PF00089	-
LMJ.RY0402.039889	195	22.5885	228	26.832	124	27.4816	91	18.3038	893	29.9613	C179	E19	plate104	O01	3prime	chromosome_16	+	2579831	?-2579832	Cre16.g661500	sense	3'UTR	5447,885	7787	deletion	1	no	884	99.2264	7696	60	35	GATCCACAACCTGGGCAGTCTGAGCTACGT	0	7212	92.62	2.53	4.85	TACGACACAGCGTCTGTGATC	0	0	10.2782	8.99334	-	-	-	g15973.t1,Cre16.g661500.t1.1	PF00089	-
LMJ.RY0402.039890	26	3.83624	13	2.74599	45	7.19833	31	5.0258	72	2.80575	C179	E20	plate104	O02	5prime	chromosome_2	+	7170680	7170680-?	Cre02.g146400	sense	3'UTR	1929,2371	18	-	3	no	156	100	18	0	1	CCTCGTCGCAGACGAATTACGGATGGCGAA	0	17	94.44	0	5.56	ATGCTGGCTATAAGCTCCAGTA	0	1	1.43924	2.6771	-	Predicted protein of CSB family	Chlamydomonas Specific family B protein, unknown function	g2533.t1,Cre02.g146400.t1.1,CSB1,CSB2	-	-
LMJ.RY0402.039890	192	28.3292	135	28.5161	246	39.3509	167	27.0745	589	23.1825	C179	E20	plate104	O02	5prime	UNALIGNED	?	?	?	gene_unknown	-	-	-	12	-	10	no	nan	nan	0	0	0	TCGGAAGAGCGTCGTGTAGGGAAAGAGTGT	-	2	16.67	100	-16.67	ACTGCAAGACCCCGTGCCGTT	0	1	5.62613	13.6712	-	-	-	-	-	-
LMJ.RY0402.039895	178	20.6193	138	16.2404	56	12.411	42	8.44791	254	8.56923	C179	E21	plate104	O07	3prime	chromosome_17	-	2299783	2299783-?	Cre17.g714150	sense	3'UTR	7453,403	6923	-	3	no	896	97.4718	2159	56	23	GGAGACTAGGTGATTGTTGAGAGGAGCTGA	0	6169	89.11	4.26	6.63	GGAATGTCGCAGCGGTAAGCAC	0	1	11.6348	9.84097	-	Potassium ion uptake transporter	Potassium ion uptake transporter. Linked to related KUP2 and KUP3	g17292.t1,KUP1	PF02705	-
LMJ.RY0402.039896	14	1.62174	11	1.29453	8	1.773	10	2.01141	23	0.729776	C179	E22	plate104	O08	3prime	chromosome_2	-	5641708	5641708-?	Cre02.g109501	antisense	intron	410,3912	6396	deletion	1	no	898	99.6477	6223	22	26	GCCTCTACCCACACCGCCGCCACCGTTGAC	0	5639	88.16	3.92	7.91	AATCCGGTAACGGGGGAGTTCG	0	0	6.27557	3.43166	-	-	-	g2246.t1	-	-
LMJ.RY0402.039896	20	2.31677	16	1.88295	6	1.32975	5	1.0057	29	0.973728	C179	E22	plate104	O08	3prime	chromosome_2	+	5641712	?-5641713	Cre02.g109501	sense	intron	414,3908	2255	deletion	1	no	544	99.4689	2060	11	9	ACTACCCAGCCCTGAACGTGCTGGGCCTGG	0	1970	87.36	8.43	4.21	TGGAACACATATGTGCGGCGTA	0	0	6.78441	4.50859	-	-	-	g2246.t1	-	-
LMJ.RY0402.039896	0	0	0	0	0	0	0	0	0	0	C179	E22	plate104	O08	5prime	UNALIGNED	?	?	?	gene_unknown	-	-	-	29	-	10	no	nan	nan	0	0	0	AGATCGGAAGAGCGTCGTGTAGGGAAAGAG	-	19	65.52	100	-65.52	ACGGAGCCGGAGCGCGGGTGTT	0	0	0.711083	1.24497	-	-	-	-	-	-
LMJ.RY0402.039899	20	2.31677	18	2.11832	18	3.98926	18	3.62053	71	2.6181	C179	E23	plate104	O11	3prime	chromosome_6	+	7060121	?-7060122	Cre06.g296983	antisense	3'UTR	8752,282	8444	-	3	no	267	64.3973	5070	2803	20	GTCCCAGCGCGCGCGCGCCCCTCACCGCAA	1	7450	88.23	11.72	0.05	ACGCATCGCACACAAGGGGAAA	0	0	7.12803	8.67197	-	-	-	g6871.t1	PF00899,PF10585,PF02134	PTHR10953:SF5,PTHR10953
LMJ.RY0402.039899	21	3.0985	7	1.47861	18	2.87933	29	4.70155	103	3.86623	C179	E23	plate104	O11	5prime	chromosome_9	-	5455002	?-5455003	Cre09.g400145	sense	intron	1415,1154	422	-	5	yes_nearest_distal_-249	0	100	1	0	1	GGCCCAGTGCTAGGTCCCGCCCGCCCGCCG	1	1	NA	NA	NA	TCCCGGTCGCGACCATGGGAAC	0	0	7.97913	6.91537	-	-	-	-	-	-
LMJ.RY0402.039900	15	2.21322	25	5.28075	140	22.3948	62	10.0516	60	2.36394	C179	E24	plate104	O12	5prime	chromosome_2	-	2730239	?-2730240	Cre02.g093700	sense	intron	2516,7648	1173	-	4	yes_nearest_distal_-132	264	100	1166	0	3	AAGTCAGGCATAGAAGCGGCCCAGGTACCG	0	9	NA	NA	NA	AACGGGGCTATTTGCCTCTTGC	0	2	6.62203	2.42273	-	-	-	-	-	-
LMJ.RY0402.039900	40	4.63354	84	9.88548	237	52.5253	125	25.1426	135	4.38882	C179	E24	plate104	O12	3prime	insertion_cassette_CIB1	-	1057	1057-?	unknown_chrom	-	-	-	3629	-	10	no	643	71.216	2536	1025	17	GGGACAGCCTCGGTCACGAGCCAAGCAACG	0	2387	65.78	5.26	28.96	CCATGGCTCAAGGCGCCAGCAA	0	2	8.5492	3.71309	-	-	-	-	-	-
LMJ.RY0402.039901	45	6.63965	30	6.3369	12	1.91955	19	3.08033	131	5.014	C179	F01	plate104	O13	5prime	chromosome_9	+	2623829	2623829-?	Cre09.g390250	sense	CDS	1380,6212	599	-	4	yes_nearest_distal_+132	122	98.7805	243	3	3	GAGGGGGGGGGGAAGAGGGGAAGAGGCGCG	0	196	NA	NA	NA	TCGACGCTATTCGTTATTCCCC	0	0	15.6303	11.0306	-	-	-	-	-	-
LMJ.RY0402.039901	42	6.19701	20	4.2246	6	0.959777	10	1.62122	102	3.99177	C179	F01	plate104	O13	5prime	chromosome_9	-	6122548	?-6122549	Cre09.g405150	sense	intron	4947,1939	846	-	5	yes_nearest_distal_-249	0	100	1	0	1	CACAAGGTCATGGCCCCATCCACAGCACTG	0	1	NA	NA	NA	GCAATTTGTTTTATTTCTCTTT	0	0	13.4443	11.3033	-	-	-	-	-	-
LMJ.RY0402.039901	0	0	0	0	0	0	0	0	4	0.13159	C179	F01	plate104	O13	3prime	chromosome_10	+	1115731	?-1115732	Cre10.g425550	antisense	intron	1634,2846	626	-	5	yes_nearest_distal_-230	0	33.3333	1	2	1	CTGCAGGTGTCCCTGCCCCGCGCGCGCCTC	0	1	NA	NA	NA	GAGTCGGTCGTGGGCGTTTTCG	0	0	1.23062	1.72359	-	-	-	-	-	-
LMJ.RY0402.039901	50	5.79193	57	6.70801	15	3.32438	13	2.61483	214	7.64695	C179	F01	plate104	O13	3prime	insertion_cassette_CIB1	+	422	?-423	unknown_chrom	-	-	-	3074	-	10	no	1800	99.3898	2932	18	58	TGGGGTATTTGAGCACTTGCAACCCTTATC	0	2606	84.78	6.83	8.39	ACGAGTAGAGAATGTGTCAAAG	0	0	17.2569	17.3439	-	-	-	-	-	-
LMJ.RY0402.039901	48	5.56025	47	5.53116	8	1.773	5	1.0057	110	3.56426	C179	F01	plate104	O13	3prime	insertion_cassette_CIB1	-	1462	1462-?	unknown_chrom	-	-	-	3270	-	10	no	361	63.7734	1227	697	9	GCCAGTTCGCGCAGCACCAGGGCCAGGTCC	0	2718	83.12	12.35	4.53	TGGCGATTCGTTGATGGGGCTG	0	0	9.635	8.02287	-	-	-	-	-	-
LMJ.RY0402.039901	32	3.70684	19	2.236	5	1.10813	6	1.20684	69	2.38654	C179	F01	plate104	O13	3prime	insertion_cassette_CIB1	+	1895	?-1896	unknown_chrom	-	-	-	4196	-	10	no	1579	99.6043	3776	15	27	CCAACTTACTGGCAATATCTGCCAATGCCA	0	3606	85.94	9.65	4.41	GTGTCCCGTGAAAACCCGGAAG	0	0	6.69656	6.82853	-	-	-	-	-	-
LMJ.RY0402.039903	0	0	0	0	2	0.443251	0	0	3	0.112258	C179	F02	plate104	O15	3prime	chromosome_3	+	2850604	?-2850605	Cre03.g162601	antisense	3'UTR	2926,14	85	-	5	yes_nearest_distal_-230	0	50	1	1	1	CACCCCTAACACAGCCCCCACCACCAGCCC	0	1	NA	NA	NA	CAGCAGGTTCGACTAACCGATT	1	0	0.42107	0.82965	-	-	-	-	-	-
LMJ.RY0402.039903	4	0.590191	5	1.05615	12	1.91955	3	0.486367	26	1.0368	C179	F02	plate104	O15	5prime	chromosome_12	+	2053076	2053076-?	Cre12.g509850	sense	CDS	8271,2991	4579	-	3	no	214	99.6484	4534	16	1	GGGCGCCCACTGCACCCGGCTTCGGCGCCT	0	1	0.02	99.98	0	CGCCCCCCGCGAAGCGCATCGC	0	0	6.54196	8.46123	-	Multi-eye protein	Protein required for eyespot localization; mlt1 mutant cells have multiple eyespots; Lamb et al. 2003 [PMID: 10511552]. The non-phototactic insertional mutant ptx4 described by Pazour et al. 1995 [PMID: 7593169] is an allele at this locus.	g12354.t1,MLT1,PTX4	-	-
LMJ.RY0402.039905	96	11.1205	96	11.2977	43	9.5299	49	9.85589	315	10.4847	C179	F03	plate104	O17	3prime	chromosome_17	-	4875722	4875722-?	Cre17.g734300	sense	3'UTR	9050,16	5223	-	3	no	813	98.7365	2110	27	8	TGCACTTTAATCCTCCCTCAGCCCCGCTGC	0	4896	93.74	1.34	4.92	CGTAGCCGATCGCCATCCTGCC	0	0	2.62175	6.20512	-	-	-	g17754.t1, g17754.t2	PF04548	PTHR10903,PTHR10903:SF23
LMJ.RY0402.039905	72	8.34038	97	11.4154	52	11.5245	67	13.4764	377	12.449	C179	F03	plate104	O17	3prime	insertion_cassette_CIB1	+	0	?-1	unknown_chrom	-	-	-	1530	-	10	no	2216	98.6515	1390	19	16	GTTGGACTCACTAGTCACACGAGCCCTCGT	0	1335	87.25	7.78	4.97	GTGGGAAGTGGTCGTGAGGGTC	0	0	2.84278	3.93129	-	-	-	-	-	-
LMJ.RY0402.039905	373	55.0353	220	46.4706	210	33.5922	191	30.9654	1119	43.7447	C179	F03	plate104	O17	5prime	insertion_cassette_CIB1	+	2223	2223-?	unknown_chrom	-	-	-	3165	-	10	no	630	99.4639	2412	13	8	GTTGGACTCAGGAGCAACTAGTCTGCCAGA	0	2922	92.32	3.06	4.61	CTCTCGGTGAAACTCTTATTA	0	0	7.64783	11.6751	-	-	-	-	-	-
LMJ.RY0402.039907	96	11.1205	100	11.7684	78	17.2868	88	17.7004	368	12.6366	C197	B22	plate104	O19	3prime	chromosome_3	-	5764304	5764304-?	Cre03.g188550	sense	3'UTR	5981,95	6531	deletion	1	no	744	98.3996	6333	103	26	GTGATGTGTAAGAACAGCGTTGGGCGCGAA	0	5867	89.83	3.69	6.48	CCGTATTTTACTTCGCAGGTCC	0	0	8.26016	9.67283	-	-	-	g3905.t1,HEL20	PF00271,PF00270	PTHR24031,PTHR24031:SF25
LMJ.RY0402.039907	58	8.55777	44	9.29412	70	11.1974	72	11.6728	253	9.93347	C197	B22	plate104	O19	5prime	chromosome_3	-	5764313	?-5764314	Cre03.g188550	sense	3'UTR	5972,104	123	deletion	1	no	491	97.5309	79	2	2	CGCTCACGCCGACACCTTCCGCGCCGCCCG	0	76	61.79	35.77	2.44	AAAAGTTTGGAGATGATGCTAG	0	0	4.69482	6.07562	-	-	-	g3905.t1,HEL20	PF00271,PF00270	PTHR24031,PTHR24031:SF25
LMJ.RY0402.039907	2	0.231677	0	0	0	0	0	0	3	0.101942	C197	B22	plate104	O19	3prime	chromosome_9	+	1651719	?-1651720	Cre09.g397050	sense	CDS/intron	1968,17381	87	-	5	no	250	1.14943	1	86	1	GTACGAGCCAGGTCGTGACGGGTATGCGAC	0	1	1.15	98.85	0	TTTGTCCAGGGCTCAGGACACA	0	0	0.308721	1.23715	-	-	-	g9343.t1	-	PTHR10919:SF226,PTHR10919
LMJ.RY0402.039907	1	0.147548	3	0.63369	2	0.319926	1	0.162122	6	0.235915	C197	B22	plate104	O19	5prime	UNALIGNED	?	?	?	gene_unknown	-	-	-	21	-	10	no	nan	nan	0	0	0	AGGGAAAGAGTGTAGATCTCGGTGGTCGCC	-	13	61.9	100	-61.9	GGTCTGATATTTTTGCGGAGAG	0	0	0.321165	1.30026	-	-	-	-	-	-
LMJ.RY0402.039910	382	44.2503	342	40.248	149	33.0222	195	39.2224	1697	58.2601	C179	F04	plate104	O22	3prime	chromosome_10	-	1292005	1292005-?	Cre10.g427350	sense	intron	4242,1214	7766	deletion	1	no	1011	99.2306	7609	59	42	TAACGATTGCGGGTCTTGCACGGCAGTCAG	1	6867	88.42	11.27	0.31	GCGCAGACGAGGCTGTGAAAGA	0	3	19.6691	20.8795	CYP39A2	-	-	g10557.t1,CYP31	PF00067	PTHR24305
LMJ.RY0402.039910	268	39.5428	175	36.9653	201	32.1525	168	27.2366	1023	40.7951	C179	F04	plate104	O22	5prime	chromosome_10	-	1292026	?-1292027	Cre10.g427350	sense	CDS	4221,1235	6742	deletion	1	no	477	99.763	6314	15	3	ATGCCGATGCACAGGTGGGCCCCCGTGCCA	0	6123	90.82	4.05	5.13	CCGAGGACCGGCCGCGCAGTGG	0	3	12.0655	11.8625	CYP39A2	-	-	g10557.t1,CYP31	PF00067	PTHR24305
LMJ.RY0402.039910	362	41.9336	295	34.7169	133	29.4762	177	35.6019	1509	50.8222	C179	F04	plate104	O22	3prime	insertion_cassette_CIB1	+	0	?-1	unknown_chrom	-	-	-	2569	-	10	no	1949	99.4556	2375	13	25	GTTGGACTCACTAGTCACACGAGCCCTCGT	0	2279	88.71	5.22	6.07	AGACCGGAGAGCAGTAAGTTGG	0	3	15.3368	14.5092	-	-	-	-	-	-
LMJ.RY0402.039910	331	48.8383	235	49.6391	269	43.03	220	35.6669	1387	54.9778	C179	F04	plate104	O22	5prime	insertion_cassette_CIB1	+	2223	2223-?	unknown_chrom	-	-	-	6553	-	10	no	2141	99.7303	6287	17	30	GTTGGACTCAGGAGCAACTAGTCTGCCAGA	0	6006	91.65	3.02	5.33	GACGACAGTATTGGCTAAAATG	0	3	15.2857	14.6819	-	-	-	-	-	-
LMJ.RY0402.039912	16	2.36077	9	1.90107	30	4.79889	28	4.53943	119	4.63102	C179	F05	plate104	O24	5prime	chromosome_12	+	1173187	1173187-?	Cre12.g489900	sense	intron	3238,9544	2982	-	3	no	1247	99.5633	2964	13	4	ACTGGGTAAAACAGCGGCTGTAGCGCTCAC	0	1294	43.39	35.48	21.13	CTGCGTGGCTGTAGTGGCGAAC	0	0	5.29903	12.5541	CYG54	Adenylate/guanylate cyclase	Protein with domain similar to isoform A [Drosophila melanogaster]	g12187.t1	PF00211	PTHR11920,PTHR11920:SF114
LMJ.RY0402.039915	1	0.147548	0	0	0	0	0	0	0	0	C179	F06	plate104	P03	5prime	chromosome_1	+	676805	676805-?	Cre01.g003532	sense	3'UTR	14560,808	22	-	3	no	31	100	22	0	1	CCCATGCACCCTCACGAGCACGCCCCTCAC	0	22	100	0	0	TTGGTCTATTAAGCGCTTTTTC	0	1	6.41118	1.98586	-	-	-	g87.t1	-	-
LMJ.RY0402.039916	0	0	3	0.63369	3	0.479889	4	0.64849	5	0.210289	C179	F07	plate104	P04	5prime	chromosome_9	-	4856834	?-4856835	Cre09.g397586	antisense	3'UTR	13674,2307	4758	-	3	no	887	99.6291	4567	17	5	GCTTGGTCGACGAAGGACATGCTGCTCTGC	0	4439	93.3	2	4.71	CGTGAGGTGCTCCGGATAACCT	0	0	4.47982	4.43026	-	-	-	g9868.t1,Cre02.g134550.t1.1	-	-
LMJ.RY0402.039916	1	0.115839	1	0.117684	0	0	2	0.402281	6	0.229027	C179	F07	plate104	P04	3prime	chromosome_16	-	4856079	4856079-?	Cre16.g686050	sense	intron	7236,4100	1013	-	4	yes_nearest_distal_+75	246	79.7794	651	165	6	ATTCTCCCTCCCTCCTCAGCTGGATCAAGC	0	197	NA	NA	NA	AAACGGCATGGTCGGCAGAGGC	0	0	5.0816	5.93829	-	-	-	-	-	-
LMJ.RY0402.039918	21	2.43261	32	3.7659	5	1.10813	9	1.81027	85	3.03191	C215	C23	plate104	P06	3prime	chromosome_14	-	2547083	2547083-?	Cre14.g625600	sense	3'UTR	7912,785	5761	-	3	no	1016	99.0942	5470	50	34	GTTTATCAAGGTTTATCATCATGTTTATTT	0	5244	91.03	3.56	5.42	GGAGCCAGCGGTCATCGTAGCT	0	0	7.1697	5.98893	FHL2	-	-	g15069.t1,FHL10	PF02010	-
LMJ.RY0402.039921	19	2.80341	28	5.91444	20	3.19926	32	5.18792	40	1.58484	C179	F08	plate104	P09	5prime	chromosome_14	-	1411086	?-1411087	Cre14.g617600	antisense	3'UTR	5768,446	170	-	4	yes_nearest_distal_-158	509	100	65	0	2	AAGTGTATTGCATCCCATTTTGACTGCGCA	0	12	NA	NA	NA	CTTTGAGTCGGTGGGATCCTAG	0	3	4.60457	3.11741	-	-	-	-	-	-
LMJ.RY0402.039924	23	2.66429	20	2.35369	14	3.10276	23	4.62624	50	1.68749	C179	F10	plate104	P12	3prime	chromosome_12	-	8817718	8817718-?	Cre12.g545150	antisense	3'UTR	7595,27	4541	-	3	no	657	98.2771	2852	50	13	TTTCGCCACCACGCCACCACGCCACTGGAC	0	3879	85.42	8.1	6.47	GTATCTACCCGTGGCACTGTGG	0	0	10.5148	6.39522	-	-	-	g13656.t1	PF01417	PTHR21514
LMJ.RY0402.039927	91	13.4269	45	9.50535	42	6.71844	32	5.18792	222	8.89458	C179	F12	plate104	P15	5prime	chromosome_8	+	2571732	2571732-?	Cre08.g372500	antisense	intron	1293,14813	2763	-	3	no	171	99.3426	2569	17	5	GATGAAACAAAAGACACGAGGAAAGGGGGA	0	2568	92.94	4.74	2.32	TGGGTATGAACAAAAGTTCGCA	0	1	12.7932	3.4533	-	-	-	g8724.t1,Cre08.g372500.t1.1	PF04762	PTHR12747
LMJ.RY0402.039927	1	0.115839	1	0.117684	1	0.221626	0	0	3	0.106454	C179	F12	plate104	P15	3prime	chromosome_10	-	2289247	2289247-?	Cre10.g434500 & Cre10.g434550	downstream & downstream	intergenic	553 & 729	48	-	5	yes_nearest_distal_+230	0	100	1	0	1	ATCCACCCCACGCAGCGCACAGCCACAGCC	0	1	NA	NA	NA	ACGTCGTGTTGTAGGAGTGCCC	1	3	0.482736	0.426965	- & -	- & -	- & -	- & -	- & -	- & -
LMJ.RY0402.039927	0	0	0	0	0	0	0	0	3	0.090334	C179	F12	plate104	P15	3prime	UNALIGNED	?	?	?	gene_unknown	-	-	-	34	-	10	no	0	0	0	34	0	AGATCGGAAGAGCGTCGTGTAGGGAAAGAG	-	18	52.94	100	-52.94	CTCGCGCACAGCGCGACGGTGA	2	2	0.308721	0.595765	-	-	-	-	-	-
LMJ.RY0402.039927	0	0	0	0	0	0	0	0	3	0.0878467	C179	F12	plate104	P15	3prime	insertion_cassette_CIB1	-	2223	2223-?	unknown_chrom	-	-	-	41	-	10	no	nan	nan	0	0	0	GTTGGACTCAGGAGCAACTAGTCTGCCAGA	0	8	19.51	73.17	7.32	ACCTGACCCTGGAGCACAGTGG	2	2	0.62713	0.822775	-	-	-	-	-	-
LMJ.RY0402.039932	37	4.28603	32	3.7659	40	8.86502	29	5.83308	123	4.08496	C179	F13	plate104	P20	3prime	chromosome_7	-	1664749	1664749-?	Cre07.g325350	antisense	3'UTR	11796,661	360	-	4	yes_nearest_distal_+75	374	97.4684	231	6	6	TGTGGGACCTTGCACACCTTCCAACAAGAA	0	83	NA	NA	NA	TTTTTGTACGTCGGTGACACCA	0	0	4.38743	4.41563	-	-	-	-	-	-
LMJ.RY0402.039932	30	4.42644	29	6.12567	48	7.67822	59	9.56523	154	5.92224	C179	F13	plate104	P20	5prime	UNALIGNED	?	?	?	gene_unknown	-	-	-	10	-	10	no	nan	nan	0	0	0	AGATCGGAAGAGCGTCGTGTAGGGAAAGAG	-	8	80	100	-80	ATCTGACCCGGGATCATGACGT	0	0	3.77096	2.82907	-	-	-	-	-	-
LMJ.RY0402.039936	200	29.5096	116	24.5027	278	44.4697	336	54.4732	970	37.7095	C179	F14	plate104	P24	5prime	chromosome_12	-	2728572	?-2728573	Cre12.g503500	antisense	CDS	6353,1041	75	-	3	no	747	94.2857	66	4	3	GGCACGGCGCTGCTGAGCGACAAGTGCCTG	0	65	86.67	8	5.33	CCAAAGCGTGGAGTGTAGCGGT	0	0	5.74249	2.85686	-	-	-	g12500.t1,GLG1	PF00839	PTHR11884
LMJ.RY0402.039944	76	11.2136	82	17.3209	59	9.43781	88	14.2668	283	11.0581	C179	F15	plate105	A08	5prime	chromosome_1	-	5605315	?-5605316	Cre01.g039800	antisense	CDS	4212,1146	25	-	3	no	169	100	24	0	1	CGCTGCCGGGCGTGGACCCGGCGCACAGCC	0	23	92	8	0	CCTGGCGGCTAGAGTCCTCGCA	0	2	7.42819	6.70236	-	-	-	g889.t1	-	-
LMJ.RY0402.039944	65	7.52951	72	8.47327	31	6.87039	30	6.03422	190	6.44371	C179	F15	plate105	A08	3prime	chromosome_9	+	3193323	?-3193324	Cre09.g387393	antisense	3'UTR	5926,314	3961	-	3	no	474	99.1605	3898	33	14	CCAGAATGAAAGCCATGTTCAATGTCGCCA	0	3709	93.64	1.69	4.67	CGTCTGGCAATTCGCGATAATT	0	2	7.37592	7.27338	-	-	-	g9585.t1,Cre02.g121850.t1.1,Cre02.g121850.t1.2	PF00850	PTHR10625,PTHR10625:SF28
LMJ.RY0402.039946	371	42.9761	385	45.3085	89	19.7247	137	27.5563	1467	48.8061	C215	C24	plate105	A10	3prime	chromosome_1	-	5698855	5698855-?	Cre01.g040600	antisense	intron	5358,6075	705	-	3	no	638	99.8415	630	1	6	GGGGGGATGTCTAAACATGCAGGGAATGAG	0	555	78.72	12.48	8.79	GGGTCCGATGGAGTGTCGAGCA	0	0	3.82143	9.30739	-	-	-	g910.t1	-	-
LMJ.RY0402.039946	396	58.4289	275	58.0883	180	28.7933	235	38.0988	1703	66.8883	C215	C24	plate105	A10	5prime	UNALIGNED	?	?	?	gene_unknown	-	-	-	1	-	10	no	nan	nan	0	0	0	GATCTCTTGTTGAGATTGACTCCTATGATT	-	1	100	100	-100	CGATTCTACTGTTTTTCACCTG	0	0	4.83699	13.5116	-	-	-	-	-	-
LMJ.RY0402.039949	73	8.45622	82	9.65011	68	15.0705	65	13.0741	238	7.79739	C215	D01	plate105	A13	3prime	chromosome_12	+	8601827	?-8601828	Cre12.g547200	antisense	intron	6890,826	961	-	5	yes_nearest_distal_-230	0	50	1	1	1	AACATGACTGCGAAGGGGTTGAGGTCCTCG	0	1	NA	NA	NA	GTTGAATCCCGTGGCGAAGATC	0	1	6.98242	23.9909	-	-	-	-	-	-
LMJ.RY0402.039953	12	1.77057	6	1.26738	26	4.15904	14	2.26971	12	0.479287	C179	F17	plate105	A17	5prime	chromosome_2	+	3593240	3593240-?	Cre02.g095137	sense	intron	1695,7100	1165	deletion	1	no	838	99.4845	1158	6	4	GGATGTGATGTGCGCCTGAGCTCTGAGGGC	1	1130	97	3	0	GTCTCGATCCCGCTCTACACTC	0	0	1.43292	11.7561	-	Pyruvate-ferredoxin oxidoreductase	Pyruvate-ferredoxin oxidoreductase. COG0674, PorA, Pyruvate:ferredoxin oxidoreductase; pfam01855, Pyruvate flavodoxin/ferredoxin oxidoreductase (= NIFJ), thiamine diP-binding domain suggests it requires thiamine pyrophosphate (TPP) as a co-factor. Previ	g1910.t1,Cre11.g473950.t2.1, g1910.t2,Cre11.g473950.t1.1,Cre11.g473950.t1.2	PF01558,PF02775,PF01855,PF10371	PTHR19384,PTHR19384:SF15
LMJ.RY0402.039953	24	2.78013	8	0.941475	28	6.20552	28	5.63194	27	0.897384	C179	F17	plate105	A17	3prime	chromosome_2	+	3593244	?-3593245	Cre02.g095137	sense	intron	1699,7096	1461	deletion	1	no	480	99.7236	1443	4	3	ATCAAGGCCTCCCGGCGGCGTGCATCCCAC	0	1293	88.5	3.42	8.08	GCTGCACAAGGGGGTCGAGGCC	0	0	2.62823	33.272	-	Pyruvate-ferredoxin oxidoreductase	Pyruvate-ferredoxin oxidoreductase. COG0674, PorA, Pyruvate:ferredoxin oxidoreductase; pfam01855, Pyruvate flavodoxin/ferredoxin oxidoreductase (= NIFJ), thiamine diP-binding domain suggests it requires thiamine pyrophosphate (TPP) as a co-factor. Previ	g1910.t1,Cre11.g473950.t2.1, g1910.t2,Cre11.g473950.t1.1,Cre11.g473950.t1.2	PF01558,PF02775,PF01855,PF10371	PTHR19384,PTHR19384:SF15
LMJ.RY0402.039953	14	1.62174	3	0.353053	10	2.21626	14	2.81597	9	0.288317	C179	F17	plate105	A17	3prime	UNALIGNED	?	?	?	gene_unknown	-	-	-	53	-	10	no	nan	nan	0	0	0	AGATCGGAAGAGCGTCGTGTAGGGAAAGAG	-	49	92.45	100	-92.45	GCACTGTGCTCCCAGGACGGCC	0	0	1.72492	17.3028	-	-	-	-	-	-
LMJ.RY0402.039958	129	14.9432	72	8.47327	25	5.54064	64	12.873	361	12.412	C179	F18	plate105	A22	3prime	chromosome_6	-	8444526	8444526-?	Cre06.g307300	antisense	CDS	1901,2701	587	-	5	yes_nearest_distal_+230	0	100	1	0	1	CCTCCTTCCCTCCGCCCTCCTGCCTCTCCC	1	1	NA	NA	NA	ACTTGCGGTGCAGCCGATCGGG	0	1	4.76408	8.5213	-	-	-	-	-	-
LMJ.RY0402.039958	116	17.1155	61	12.885	74	11.8373	81	13.1319	319	12.556	C179	F18	plate105	A22	5prime	insertion_cassette_CIB1	-	426	?-427	unknown_chrom	-	-	-	385	-	10	no	504	90.2128	212	23	3	GGATTTGAGCACTTGCAACCCTTATCCGGA	1	238	61.82	37.92	0.26	GGCGAATCACGTTTCTTGTAGA	0	1	4.71025	12.7016	-	-	-	-	-	-
LMJ.RY0402.039958	107	15.7876	71	14.9973	90	14.3967	133	21.5623	382	14.6331	C179	F18	plate105	A22	5prime	insertion_cassette_CIB1	+	2223	2223-?	unknown_chrom	-	-	-	15221	-	10	no	2133	99.7574	14801	36	40	GTTGGACTCAGGAGCAACTAGTCTGCCAGA	0	13917	91.43	3.51	5.06	GGTGTGTTATCTGCTTCCTTCC	0	1	5.16819	11.1977	-	-	-	-	-	-
LMJ.RY0402.039960	11	1.27422	4	0.470737	2	0.443251	7	1.40798	15	0.472302	C179	F19	plate105	A24	3prime	chromosome_6	-	2773571	2773571-?	Cre06.g271000	antisense	3'UTR	3350,1530	37399	deletion	1	no	514	94.8762	34460	1861	77	ACAGCTGCGGCAACGAAAAATGTGCTGGAA	0	34933	93.41	1.99	4.6	AGGTGCGCTGCTGCGTTTCTAC	0	1	4.91248	4.76231	-	-	-	g6080.t1,Cre06.g271000.t1.1	-	-
LMJ.RY0402.039960	1	0.115839	0	0	1	0.221626	1	0.201141	3	0.10977	C179	F19	plate105	A24	3prime	chromosome_6	+	2773578	?-2773579	Cre06.g271000	sense	3'UTR	3357,1523	1260	deletion	1	no	994	95.5414	1200	56	12	TAGGTGGAGTCAAGTCTAATACCGTACCTG	0	1064	84.44	7.46	8.1	AAACAAAGGCTCGGGGGTGTCGA	0	1	2.0243	3.14801	-	-	-	g6080.t1,Cre06.g271000.t1.1	-	-
LMJ.RY0402.039963	31	4.57398	34	7.18182	38	6.07859	36	5.83641	72	2.90983	C179	F20	plate105	B03	5prime	chromosome_16	-	6572133	?-6572134	Cre16.g672250	antisense	CDS	1725,4637	3171	-	5	yes_nearest_distal_-249	0	20	1	4	1	AGGAAACATGCTGTTGATTAAGCGTGTCAG	0	1	NA	NA	NA	GAGCATTGCCTAGGTAGATTTC	0	1	9.52251	19.6527	-	-	-	-	-	-
LMJ.RY0402.039963	19	2.20093	46	5.41348	17	3.76763	68	13.6776	156	5.28719	C179	F20	plate105	B03	3prime	chromosome_17	-	3220089	3220089-?	Cre17.g722350 & Cre17.g722400	upstream & upstream	intergenic	2 & 96	3798	deletion	1	no	955	99.6297	3767	14	26	GTGGTTCTGTATTGCTATCTCCCACTAGCA	1	3460	91.1	8.45	0.45	TGGACTACCTCATCGTCTTCTC	0	1	14.7371	33.5293	- & -	Small Rab-related GTPase & Predicted protein	Expressed Protein. Distantly similar to a class of Rab-like proteins from mammals. Previously annotated as RABL2A & Identified by comparative genomics as being present only in organisms having motile (MOT) cilia	g17474.t1,Cre17.g722350.t1.1,RABL2A & g17475.t1,Cre17.g722400.t1.1,MOT25	PF00071 & -	PTHR24073,PTHR24073:SF134 & -
LMJ.RY0402.039963	34	5.01663	26	5.49198	32	5.11881	50	8.10612	55	2.16378	C179	F20	plate105	B03	5prime	chromosome_17	-	3220091	?-3220092	Cre17.g722350 & Cre17.g722400	upstream & upstream	intergenic	4 & 94	1189	deletion	1	no	623	99.8305	1178	2	4	TTTCTATGAGTTCATTGAGTTGCCAAGACT	0	1159	97.48	1.09	1.43	CCCGCTACTCCCGCTACGGGTG	0	1	8.0616	18.0075	- & -	Small Rab-related GTPase & Predicted protein	Expressed Protein. Distantly similar to a class of Rab-like proteins from mammals. Previously annotated as RABL2A & Identified by comparative genomics as being present only in organisms having motile (MOT) cilia	g17474.t1,Cre17.g722350.t1.1,RABL2A & g17475.t1,Cre17.g722400.t1.1,MOT25	PF00071 & -	PTHR24073,PTHR24073:SF134 & -
LMJ.RY0402.039963	28	4.13134	14	2.95722	37	5.91863	52	8.43037	87	3.49632	C179	F20	plate105	B03	5prime	UNALIGNED	?	?	?	gene_unknown	-	-	-	193	-	10	no	0	0	0	150	0	CTGCCAGAAGGCTCGACGTCAGTCAGCAGG	-	145	75.13	100	-75.13	CCGAGCGGAAAGTAGCATTCTA	0	1	8.22182	21.8462	-	-	-	-	-	-
LMJ.RY0402.039963	21	2.43261	36	4.23664	22	4.87576	42	8.44791	78	2.66096	C179	F20	plate105	B03	3prime	insertion_cassette_CIB1	+	0	?-1	unknown_chrom	-	-	-	1979	-	10	no	2149	99.2278	1799	14	19	GTTGGACTCACTAGTCACACGAGCCCTCGT	0	1795	90.7	4.3	5	TATACCCGTCGAGCACAGAGGT	0	1	8.3553	17.9287	-	-	-	-	-	-
LMJ.RY0402.039963	26	3.0118	37	4.35432	29	6.42714	76	15.2867	132	4.72664	C179	F20	plate105	B03	3prime	insertion_cassette_CIB1	+	15	?-16	unknown_chrom	-	-	-	2429	-	10	no	1132	99.8715	2332	3	18	CACACGAGCCCTCGTCAGAAACACGTCTCC	0	2157	88.8	6.5	4.69	ATCGGAGAACCACGGCCTGCTG	0	1	14.1472	31.3067	-	-	-	-	-	-
LMJ.RY0402.039963	39	5.75437	36	7.60428	35	5.5987	61	9.88947	95	3.69334	C179	F20	plate105	B03	5prime	insertion_cassette_CIB1	+	2223	2223-?	unknown_chrom	-	-	-	3705	-	10	no	2213	99.7658	3408	8	13	GTTGGACTCAGGAGCAACTAGTCTGCCAGA	0	3313	89.42	6.59	3.99	GAAGCGCCGTTATGCGTCGTTG	0	1	10.5477	22.8244	-	-	-	-	-	-
LMJ.RY0402.039965	18	2.65586	18	3.80214	67	10.7175	81	13.1319	259	10.2508	C179	F21	plate105	B05	5prime	chromosome_1	-	6767236	?-6767237	Cre01.g048701	sense	intron	4288,2708	10026	duplication	1	no	452	99.5761	9867	42	8	AGTTCCTCTTAGGTTTGGCTGTGTTCATGG	0	8308	82.86	6.04	11.09	TGGGGCTGTGGTTCACAACGGC	0	0	10.493	10.4842	-	-	-	g1081.t1	-	-
LMJ.RY0402.039965	37	4.28603	53	6.23727	119	26.3734	89	17.9015	535	18.4252	C179	F21	plate105	B05	3prime	chromosome_1	-	6767237	6767237-?	Cre01.g048701	sense	intron	4287,2709	1431	duplication	1	no	479	97.7481	1389	32	8	TGGGGATAGGCGGGTCGCGGGTCATGCAGT	0	1085	75.82	9.99	14.19	TATGCTGCGAGGCAGAAGGAAA	0	0	23.8754	24.064	-	-	-	g1081.t1	-	-
LMJ.RY0402.039965	35	4.05435	52	6.11958	88	19.503	75	15.0856	411	13.8844	C179	F21	plate105	B05	3prime	insertion_cassette_CIB1	+	709	?-710	unknown_chrom	-	-	-	6572	-	10	no	1511	99.5696	6477	28	49	GCAGCATCTAACCCTGCGTCGCCGTTTCCA	0	6054	92.12	2.62	5.26	CCGTGCGTCCTTCGGTCACTCC	0	0	17.3514	15.9451	-	-	-	-	-	-
LMJ.RY0402.039966	109	12.6264	110	12.9453	16	3.54601	33	6.63764	204	6.89971	C179	F22	plate105	B06	3prime	chromosome_10	-	1962736	1962736-?	Cre10.g432301	antisense	CDS	5120,7502	815	-	3	no	723	86.9565	20	3	2	TGCCGGACAGAGTCCGCCAAGCTCGCACTC	0	722	88.59	2.82	8.59	AGGGGCGGCGCCAGCTGTCACG	0	0	4.33784	5.98713	-	-	-	g10668.t1	-	-
LMJ.RY0402.039969	32	3.70684	19	2.236	24	5.31901	25	5.02852	70	2.30382	C179	F24	plate105	B09	3prime	chromosome_3	+	7963281	?-7963282	Cre03.g202000	sense	CDS	5656,4329	1635	-	3	no	854	66.9782	1075	530	8	GAAGAAGGAGCTGGAGGACAAGGTGGGCAG	0	1487	90.95	3.67	5.38	GCAGGATTGACGACGCGTGGG	0	1	7.05613	5.86786	-	-	-	g4282.t1,Cre03.g202000.t1.1,KIN4-2	PF00225	PTHR24115,PTHR24115:SF174
LMJ.RY0402.039969	23	3.3936	27	5.70321	39	6.23855	33	5.35004	88	3.5061	C179	F24	plate105	B09	5prime	insertion_cassette_CIB1	-	1043	?-1044	unknown_chrom	-	-	-	42	-	10	no	552	100	37	0	1	ACCGAGGCTGTCCCTGGCCGTCCCGCCTCC	0	22	52.38	14.29	33.33	TGACAGTATTCACGCTTCTGG	0	1	6.41154	5.76908	-	-	-	-	-	-
LMJ.RY0402.039970	109	16.0827	58	12.2513	58	9.27785	69	11.1865	198	7.81773	C179	G01	plate105	B10	5prime	chromosome_2	+	1586954	1586954-?	Cre02.g085000	sense	intron	7376,4100	7255	deletion	1	no	646	97.5799	7056	175	4	GGGTGTTGTGACCAGAGGTCGCTGGTCAGG	0	4950	68.23	14.98	16.79	CTCGCAAGTAGGTTCAGCGTCT	0	0	12.9347	9.9436	-	-	-	g1570.t1	PF00400	PTHR22847:SF135,PTHR22847
LMJ.RY0402.039970	73	8.45622	78	9.17938	20	4.43251	41	8.24677	144	4.92115	C179	G01	plate105	B10	3prime	chromosome_2	+	1586961	?-1586962	Cre02.g085000	sense	intron	7383,4093	3090	deletion	1	no	327	92.2031	2779	235	9	CCGGCTGCGCCACACCGCAGGAGTCCATGT	0	2756	89.19	4.53	6.28	ACGCCGACGGTACGATGCTTCG	0	0	11.7409	7.08817	-	-	-	g1570.t1	PF00400	PTHR22847:SF135,PTHR22847
LMJ.RY0402.039971	68	7.87702	43	5.06043	39	8.6434	52	10.4593	205	6.82664	C179	G02	plate105	B11	3prime	chromosome_8	-	4389371	4389371-?	Cre08.g381950	antisense	5'UTR	175,15037	628	-	4	yes_nearest_distal_+88	268	99.8397	623	1	4	ACAAAGTCGAGTCTCTTGTTGATGCGAAGA	0	53	NA	NA	NA	TTACGGGCAAAGTCGAGGCGTC	0	1	1.99498	6.1031	-	-	-	-	-	-
LMJ.RY0402.039971	84	12.394	56	11.8289	65	10.3976	111	17.9956	280	11.2409	C179	G02	plate105	B11	5prime	chromosome_8	-	4389408	?-4389409	Cre08.g381950	antisense	5'UTR	212,15000	970	-	4	yes_nearest_distal_-158	100	99.2974	848	6	2	TAGGAAACGTCCCCCCGACATCTGTCTGTG	0	689	NA	NA	NA	GTACTGGAATATCTTGTGGTG	0	1	2.07298	8.36413	-	-	-	-	-	-
LMJ.RY0402.039975	27	3.98379	24	5.06952	7	1.11974	8	1.29698	42	1.59285	C179	G04	plate105	B15	5prime	chromosome_12	+	3753476	3753476-?	Cre12.g515050	antisense	3'UTR	14145,831	3750	deletion	1	no	835	99.6442	3641	13	6	TCGGGAGCGGGGTGGAGAGCGGAGACGTAC	0	3238	86.35	5.55	8.11	TCAGCTCATCTACATGTATTGA	0	2	13.4996	10.0366	-	Histone-lysine N-methyltransferase	Protein contains a SET domain with similarity to Arabidopsis thaliana ATX5, SET29, SDG29 (At5g53430); [PMID: 16100335]. Previously annotated as SET4. ChromoDB SDG3411	g12708.t1,HLM18,SET4	PF00628,PF01342,PF00856	PTHR13793,PTHR13793:SF46
LMJ.RY0402.039975	16	1.85342	13	1.5299	3	0.664877	9	1.81027	19	0.686611	C179	G04	plate105	B15	3prime	chromosome_12	+	3753487	?-3753488	Cre12.g515050	antisense	3'UTR	14134,842	6020	deletion	1	no	937	97.1002	5659	169	29	ATGGCCAACTCTTCACCGCTCACAGTCATC	0	5344	88.77	4.25	6.98	CGGGCCCCGCGTTCGAGCTGT	0	2	10.8776	6.94163	-	Histone-lysine N-methyltransferase	Protein contains a SET domain with similarity to Arabidopsis thaliana ATX5, SET29, SDG29 (At5g53430); [PMID: 16100335]. Previously annotated as SET4. ChromoDB SDG3411	g12708.t1,HLM18,SET4	PF00628,PF01342,PF00856	PTHR13793,PTHR13793:SF46
LMJ.RY0402.039980	33	4.86908	38	8.02674	43	6.8784	42	6.80914	123	4.82169	C179	G05	plate105	B20	5prime	chromosome_12	+	8296691	8296691-?	Cre12.g549950	sense	intron	2176,1042	164	deletion	1	no	516	100	144	0	1	CCGTGCGACCAAAGGCCGAAGGGCCAGCTT	0	80	48.78	37.8	13.41	CGGTCACGCTACGGATGTGACC	0	0	4.48155	9.4061	-	-	-	g13549.t1,Cre12.g549950.t1.1	PF04178	PTHR23137
LMJ.RY0402.039980	38	4.40187	36	4.23664	28	6.20552	27	5.4308	88	3.02618	C179	G05	plate105	B20	3prime	chromosome_12	+	8296693	?-8296694	Cre12.g549950	sense	intron	2178,1040	1019	deletion	1	no	790	96.6568	983	34	15	TTAACTCGCACGCGCCCTGTCACAGCAACC	0	506	49.66	36.41	13.94	GGAGATGTCTTCCGGCGACTCG	0	0	3.15803	6.46436	-	-	-	g13549.t1,Cre12.g549950.t1.1	PF04178	PTHR23137
LMJ.RY0402.039982	63	7.29783	43	5.06043	46	10.1948	52	10.4593	174	5.83056	C179	G06	plate105	B22	3prime	chromosome_16	-	2985367	2985367-?	Cre16.g664400	antisense	intron	730,1172	374	-	5	yes_nearest_distal_+230	0	50	1	1	1	GCTGACCACCGGCGCCACGCCCCCCTACCT	0	1	NA	NA	NA	GACTGAAACGGGGGCGCATAAA	0	0	4.2107	7.60513	-	-	-	-	-	-
LMJ.RY0402.039983	25	3.6887	20	4.2246	33	5.27878	31	5.0258	132	5.1067	C179	G07	plate105	B23	5prime	chromosome_12	+	6209989	6209989-?	Cre12.g536600	antisense	5'UTR	119,12207	5453	-	3	no	378	99.6512	5142	18	4	GAAAATGGATGGCAACTTCGTTGCGGACGT	1	4997	91.64	8.27	0.09	TGGTCTTTGCATTGTATAGCTT	0	1	4.22334	4.15546	FAP78	Flagellar Associated Protein	Flagellar Associated Protein, found in the flagellar proteome [PMID: 15998802]	g13195.t1	-	PTHR11584:SF273,PTHR11584
LMJ.RY0402.039985	245	36.1492	148	31.262	176	28.1535	226	36.6397	756	30.1745	C179	G08	plate105	C01	5prime	chromosome_1	+	2940066	2940066-?	Cre01.g017900	sense	intron	7310,3171	794	-	5	yes_nearest_distal_+249	0	99.8092	523	1	1	CTTGGAGAAAGCCGTCGGGTTTGCTTATGA	0	509	NA	NA	NA	ATGATGCACGGGTTAGATATCT	0	2	10.5412	17.527	-	-	-	-	-	-
LMJ.RY0402.039986	120	13.9006	126	14.8282	44	9.75152	46	9.25247	426	14.1341	C179	G09	plate105	C02	3prime	chromosome_17	-	5070766	5070766-?	Cre17.g734805	sense	intron	7979,1702	623	-	3	no	690	93.2642	180	13	2	TGACCCGCCGGCCGTGCCGAAACACAGCGA	0	561	90.05	3.69	6.26	GTCATAGGGGTCTGATAATGTA	0	1	2.21776	18.7315	-	-	-	g17781.t2, g17781.t1	-	-
LMJ.RY0402.039986	73	10.771	28	5.91444	51	8.15811	72	11.6728	329	12.9929	C179	G09	plate105	C02	5prime	UNALIGNED	?	?	?	gene_unknown	-	-	-	138	-	10	no	0	0	0	137	0	GGAGTTGGCTCCTCTGTCGCTGTCTCAAGC	-	129	93.48	100	-93.48	CAGGTTTAACTACATTGGAAGA	0	1	1.47736	17.1408	-	-	-	-	-	-
LMJ.RY0402.039986	122	18.0008	61	12.885	67	10.7175	90	14.591	439	17.2569	C179	G09	plate105	C02	5prime	UNALIGNED	?	?	?	gene_unknown	-	-	-	1	-	10	no	nan	nan	0	0	0	CGGGAAAGAGTGTAGAGCTCGGTGGTCGCC	-	1	100	100	-100	ACGGCATCTTATTGACTACAGC	2	1	1.50833	24.5297	-	-	-	-	-	-
LMJ.RY0402.039996	21	3.0985	17	3.59091	103	16.4762	76	12.3213	153	6.11879	C179	G11	plate105	C12	5prime	chromosome_1	+	4008697	4008697-?	Cre01.g026016	antisense	3'UTR	2428,508	20516	-	3	no	1277	99.3509	18978	124	15	GATACAGCCATTACGCAAGGTGATACACGT	0	18697	91.13	3.88	4.98	CTGCGTCGCACATCGCCAAACG	0	2	13.9345	33.8562	-	-	-	g598.t1	-	-
LMJ.RY0402.040000	7	0.81087	11	1.29453	9	1.99463	10	2.01141	47	1.53848	C179	G12	plate105	C16	3prime	chromosome_9	-	5176245	5176245-?	Cre09.g399178	sense	intron	2857,2593	2961	-	3	no	647	82.5619	2069	437	7	CGGGCCACGCACACGGCCACACGCGCTAAC	0	2690	90.85	2.87	6.28	AGGGTTTATGAGCGTACAATGA	1	2	0.115674	2.19366	-	COP signalosome subunit	Similar to COP signalosome subunit CSN5	g9912.t1,Cre02.g136300.t1.1,Cre02.g136300.t1.2,CSN5	PF01398	PTHR10410,PTHR10410:SF6
LMJ.RY0402.040001	89	10.3096	141	16.5935	34	7.53527	40	8.04563	252	8.54373	C179	G13	plate105	C17	3prime	chromosome_13	-	4701430	4701430-?	Cre13.g604501	antisense	CDS	9626,1866	3377	deletion	1	no	219	99.6432	3351	12	9	GCCTGCAGTCAAGAGCGTGTGGGCAAGCCA	0	3184	94.28	1.36	4.35	TCCTCGTCGAAGCATGCTAGGG	0	0	5.3101	21.2903	-	-	-	g14583.t1	PF04564	-
LMJ.RY0402.040001	94	13.8695	67	14.1524	97	15.5164	69	11.1865	335	13.195	C179	G13	plate105	C17	5prime	chromosome_13	-	4701436	?-4701437	Cre13.g604501	antisense	CDS	9632,1860	93	deletion	1	no	737	100	93	0	2	GCCGCCCTGTCCGGCAGCGAAATCCTGGCG	0	81	87.1	0	12.9	GGGTTCTCGGAGCCAACTCGGC	0	0	6.73719	25.2266	-	-	-	g14583.t1	PF04564	-
LMJ.RY0402.040002	203	23.5152	192	22.5954	53	11.7462	84	16.8958	544	18.4176	C179	G14	plate105	C18	3prime	chromosome_16	-	1623203	1623203-?	Cre16.g654250	antisense	CDS	1128,3794	4961	deletion	1	no	867	96.5291	2503	90	14	TTCATGCTGAACTCCTCACTGTTCTTAATG	0	4546	91.63	3.83	4.54	GGCGACCATGACTTTCTAATA	0	0	9.49683	20.8913	-	-	-	g15817.t2, g15817.t3,Cre16.g654250.t1.1, g15817.t1	-	-
LMJ.RY0402.040002	178	26.2635	179	37.8102	115	18.3957	110	17.8335	538	21.2365	C179	G14	plate105	C18	5prime	chromosome_16	-	1623213	?-1623214	Cre16.g654250	antisense	CDS	1138,3784	21583	deletion	1	no	568	99.8321	20813	35	9	GATAAGTTCTACGGCAAGGTACGTGGTGGC	1	19675	91.16	8.58	0.26	GGCAGTTCCCCGTCGTCTAGGT	0	0	10.4384	25.3209	-	-	-	g15817.t2, g15817.t3,Cre16.g654250.t1.1, g15817.t1	-	-
LMJ.RY0402.040005	29	4.27889	37	7.81551	32	5.11881	34	5.51216	144	5.76109	C179	G15	plate105	C21	5prime	chromosome_9	-	7425046	?-7425047	Cre09.g413400	sense	CDS	7049,3827	52	-	4	yes_nearest_distal_-132	176	100	8	0	3	CTTGGTGCAGGCCCCAACACAATACGCGAT	0	5	NA	NA	NA	CATCGCCGTCCCAATATCCTGG	0	0	5.04259	16.8542	-	-	-	-	-	-
LMJ.RY0402.040007	49	5.67609	19	2.236	7	1.55138	34	6.83878	59	1.90636	C179	G16	plate105	C23	3prime	chromosome_3	+	2654710	?-2654711	Cre03.g160953	antisense	CDS	1667,11669	38651	-	4	yes_nearest_distal_-42	758	91.5529	32721	3019	71	AGGCGGGGCCGTAGGCGGCAGTCAGGGCAG	0	71	NA	NA	NA	CTTCTGTTCGGAGCTGATGCGG	0	0	6.41992	13.9284	-	-	-	-	-	-
LMJ.RY0402.040008	56	6.48696	64	7.5318	14	3.10276	31	6.23536	195	6.289	C179	G17	plate105	C24	3prime	chromosome_9	-	546920	546920-?	Cre09.g403850	sense	3'UTR	3483,230	938	deletion	1	no	748	99.2577	936	7	6	TTCCCCAATTAGAATTGGAACCGGAATCGG	0	864	92.11	2.13	5.76	ACGGCCGTGGGCGATCCCTCGA	0	2	2.97101	7.52865	-	-	-	g9184.t1	PF00069	PTHR26266:SF106,PTHR26266
LMJ.RY0402.040008	52	7.67249	51	10.7727	18	2.87933	43	6.97127	250	9.77446	C179	G17	plate105	C24	5prime	chromosome_9	-	546921	?-546922	Cre09.g403850	sense	3'UTR	3482,231	714	deletion	1	no	472	82.9861	239	49	3	TAGCATAATCGGTGGTTGTACGATTGTGCA	0	506	70.87	16.11	13.03	TGGATACGGCGAAGTCGTCTA	0	2	3.10947	10.0597	-	-	-	g9184.t1	PF00069	PTHR26266:SF106,PTHR26266
LMJ.RY0402.040009	7	0.81087	12	1.41221	14	3.10276	9	1.81027	33	1.19504	C179	G18	plate105	D01	3prime	chromosome_13	+	2402043	?-2402044	Cre13.g579582	antisense	intron	2058,2608	4	-	3	no	333	100	4	0	1	TTGAGGCATGGGGGCCAGGATTAAGGTGGG	0	3	75	25	0	CGGCGCTTCCACAGCCCCGCGA	0	0	0.954585	24.6857	-	-	-	g14239.t1	PF03423	-
LMJ.RY0402.040015	41	6.04946	25	5.28075	25	3.99907	29	4.70155	175	6.8301	C179	G20	plate105	D07	5prime	chromosome_12	-	7894401	?-7894402	Cre12.g552700	antisense	intron	8323,15449	4096	-	3	no	956	97.8536	3784	83	9	GCCAAGGAAGCAAATTGGCCCTCCCGCCCC	0	3583	87.48	7.59	4.93	ACCCGGTCGTGAGGTTCTCTTC	0	2	4.35168	1.55784	-	-	-	g13484.t1	PF00530	PTHR19331
LMJ.RY0402.040015	243	35.8541	150	31.6845	151	24.1544	153	24.8047	858	33.8955	C179	G20	plate105	D07	5prime	chromosome_16	+	755834	755834-?	Cre16.g690900	sense	intron	1541,3151	529	-	5	yes_nearest_distal_+249	0	100	1	0	1	CCTGCCCGCCTGCCCGCCTCACCGCCAGAT	1	1	NA	NA	NA	CGCGTGTGTTGGGAACGGAATT	0	2	23.7954	6.48523	-	-	-	-	-	-
LMJ.RY0402.040016	13	1.91812	10	2.1123	23	3.67915	31	5.0258	35	1.37065	C179	G21	plate105	D08	5prime	chromosome_3	+	7713571	7713571-?	Cre03.g203550	sense	5'UTR_intron|intron	3965,3849	4888	-	5	yes_nearest_distal_+249	0	94.186	81	5	1	CCAAATCCCGCCGACTAAGTACAGTAACAC	0	80	NA	NA	NA	CGGTCCCCTGGTGGGGGGTGCA	0	1	7.56389	1.76942	-	-	-	-	-	-
LMJ.RY0402.040019	37	4.28603	52	6.11958	23	5.09739	34	6.83878	103	3.49822	C179	G22	plate105	D11	3prime	chromosome_11	-	2533660	2533660-?	Cre11.g476050	antisense	5'UTR	116,12586	1005	perfect	1	no	817	99.6948	980	3	6	GTAAGAATGTATCGTATGTGCAGGATGTCA	0	941	93.63	2.69	3.68	ATTGGTTGAGAGCAAAGAGAAA	0	1	5.09263	17.1154	DHC15	Flagellar outer arm dynein heavy chain gamma	Flagellar outer arm dynein heavy chain gamma, also known as PF28. An ATPase/microtubule motor containing IQ motifs in N-terminal region and is phosphorylated on AAA domain. Previously annotated as ODA2	g11825.t1,Cre11.g476050.t1.1,ODA2,DYHG	PF08385,PF07728,PF03028	PTHR10676,PTHR10676:SF35
LMJ.RY0402.040019	31	4.57398	40	8.4492	27	4.319	63	10.2137	65	2.46892	C179	G22	plate105	D11	5prime	chromosome_11	-	2533660	?-2533661	Cre11.g476050	antisense	5'UTR	116,12586	1882	perfect	1	no	583	99.4997	1790	9	1	GATAGAAGAGCGTGTCACCCATTCATTAGA	0	1697	90.17	3.51	6.32	CCTCCTTGACTATGTACCTTTG	0	1	6.13509	19.7348	DHC15	Flagellar outer arm dynein heavy chain gamma	Flagellar outer arm dynein heavy chain gamma, also known as PF28. An ATPase/microtubule motor containing IQ motifs in N-terminal region and is phosphorylated on AAA domain. Previously annotated as ODA2	g11825.t1,Cre11.g476050.t1.1,ODA2,DYHG	PF08385,PF07728,PF03028	PTHR10676,PTHR10676:SF35
LMJ.RY0402.040022	35	4.05435	43	5.06043	5	1.10813	7	1.40798	88	2.80244	C179	G23	plate105	D14	3prime	chromosome_7	+	6163105	?-6163106	Cre07.g356101	antisense	CDS	4520,5086	304	-	4	yes_nearest_distal_-75	189	99.4286	174	1	6	TGCGCCTGAGGACTCGCGTGACAGCTGCGC	0	13	NA	NA	NA	GTATGAGCGCGAGCACCGGATG	0	1	11.6576	5.29238	-	-	-	-	-	-
LMJ.RY0402.040022	52	7.67249	15	3.16845	15	2.39944	22	3.56669	139	5.32451	C179	G23	plate105	D14	5prime	UNALIGNED	?	?	?	gene_unknown	-	-	-	1	-	10	no	nan	nan	0	0	0	AGGGAAAGAGTGTAGATCTCGGTGGTCGCC	-	1	100	100	-100	TCCGTCGCGTTCATATTTTAT	0	1	14.7488	7.39413	-	-	-	-	-	-
LMJ.RY0402.040025	101	14.9023	52	10.984	45	7.19833	71	11.5107	205	8.13938	C179	G24	plate105	D17	5prime	chromosome_1	-	1632338	?-1632339	Cre01.g008600	antisense	5'UTR	3,10349	994	-	5	yes_nearest_distal_-249	0	99.6974	659	2	1	CTGTTCTGGCTCGCTGTACAATACTACGTG	0	639	NA	NA	NA	GACGCCACTCGTGGTTCTGCAT	0	3	14.2641	13.7078	-	-	-	-	-	-
LMJ.RY0402.040025	31	3.591	24	2.82442	21	4.65414	22	4.42509	72	2.48536	C179	G24	plate105	D17	3prime	UNALIGNED	?	?	?	gene_unknown	-	-	-	201	-	10	no	0	0	0	65	0	GTCTCGCGCTACACTGGACCTCGATAACCC	-	32	15.92	100	-15.92	GTGGCGGACGTCCCTCCGAATA	0	3	7.6966	9.76598	-	-	-	-	-	-
LMJ.RY0402.040025	0	0	0	0	1	0.221626	0	0	1	0.046231	C179	G24	plate105	D17	3prime	UNALIGNED	?	?	?	gene_unknown	-	-	-	116	-	10	no	nan	nan	0	0	0	AGATCGGAAGAGCGTCGTGTAGGGAAAGAG	-	24	20.69	100	-20.69	CTGAGGGCGATCAGGTCAAAAG	1	3	0.413128	0.62676	-	-	-	-	-	-
LMJ.RY0402.040025	99	14.6072	61	12.885	41	6.55848	82	13.294	263	10.4939	C179	G24	plate105	D17	5prime	UNALIGNED	?	?	?	gene_unknown	-	-	-	36	-	10	no	0	0	0	36	0	CGGAGATCGGAAGAGCGTCGTGTAGGGAAA	-	36	100	100	-100	AAGCCCTTTGGTTATGGTGTGG	0	3	13.8187	19.3583	-	-	-	-	-	-
LMJ.RY0402.040026	257	37.9198	238	50.2728	347	55.5071	377	61.1202	1208	48.1645	C179	H01	plate105	D18	5prime	chromosome_12	-	9640762	?-9640763	Cre12.g552402	antisense	3'UTR	4795,356	4361	-	3	no	451	99.3867	3727	23	6	GAGAAGATGGCAGCGGCGCTCTGAGAAGTC	0	3886	89.11	4.08	6.81	TTAGGGGAATCGTTGGTTGTTC	0	0	12.7824	11.1178	-	-	-	g13812.t1,Cre27.g775300.t1.1	-	-
LMJ.RY0402.040028	80	11.8038	76	16.0535	111	17.7559	144	23.3456	420	16.6734	C179	H02	plate105	D20	5prime	chromosome_13	+	495478	495478-?	Cre13.g565050	sense	intron	975,4569	594	-	5	yes_nearest_distal_+249	0	100	1	0	1	GACCTCCGCGTGGACCTGTTGCACGGGCAA	0	1	NA	NA	NA	TCCGTCTGGCCGGACGTGTGTT	0	0	10.9412	9.84626	-	-	-	-	-	-
LMJ.RY0402.040028	63	9.29551	59	12.4626	79	12.6371	111	17.9956	369	14.7905	C179	H02	plate105	D20	5prime	UNALIGNED	?	?	?	gene_unknown	-	-	-	42	-	10	no	nan	nan	0	0	0	GTGTAGATCGGAAGAGCGTCGTGTAGGGAA	-	17	40.48	100	-40.48	AGGGGGGGTTCGGATTACATTC	0	0	8.6896	8.26531	-	-	-	-	-	-
LMJ.RY0402.040035	413	60.9373	349	73.7193	343	54.8673	342	55.4459	1404	55.0748	C215	D03	plate105	E03	5prime	chromosome_2	-	7244369	?-7244370	Cre02.g145750	sense	CDS	4103,1828	1462	-	3	no	376	99.8626	1454	2	3	CCCCTGCATGTGGGTGGGCGTATGCATGCA	0	1407	96.24	0.89	2.87	TGTTCGTGCGAAGTCTCACTCC	0	0	10.5855	29.8215	-	Amino acid transporter	Belongs to AAAP family of amino acid/auxin permeases; most similar to plant relatives; linked to closely related AOT1	g2547.t1,AOT2	PF01490	PTHR22950
LMJ.RY0402.040035	460	67.872	381	80.4786	348	55.6671	407	65.9839	1571	61.0977	C215	D03	plate105	E03	5prime	insertion_cassette_CIB1	+	2222	2222-?	unknown_chrom	-	-	-	5477	-	10	no	957	99.7539	5269	13	15	TTGGACTCAGGAGCAACTAGTCTGCCAGAA	0	5111	93.32	2.01	4.67	TTGTTGTCGGTAGGTAGAAGCG	0	0	12.3644	35.1786	-	-	-	-	-	-
LMJ.RY0402.040036	12	1.39006	20	2.35369	10	2.21626	23	4.62624	88	2.96585	C179	H04	plate105	E04	3prime	chromosome_17	-	1096676	1096676-?	Cre17.g703950	antisense	5'UTR	271,6101	25397	deletion	1	no	213	45.1649	4012	4871	17	GGCCTAAAGTGCAGGCAGTACGGTCTAACT	1	22171	87.3	12.44	0.26	CGTACGCGACCGGGATGACGGG	0	0	16.3556	30.0845	-	-	-	g17066.t1,Cre17.g703950.t1.1	-	-
LMJ.RY0402.040036	21	3.0985	17	3.59091	32	5.11881	30	4.86367	148	5.95093	C179	H04	plate105	E04	5prime	chromosome_17	-	1096685	?-1096686	Cre17.g703950	antisense	5'UTR	280,6092	14987	deletion	1	no	685	7.22952	286	3670	2	GTACCTTGCTCCAGGAATACCAATTTGTAC	0	13776	91.92	2.78	5.3	CACTTAGTGCTTGACTAGTATC	0	0	18.9121	40.8506	-	-	-	g17066.t1,Cre17.g703950.t1.1	-	-
LMJ.RY0402.040037	111	16.3778	74	15.631	131	20.9551	123	19.9411	433	16.8705	C179	H05	plate105	E05	5prime	chromosome_1	-	5499040	?-5499041	Cre01.g038800	sense	3'UTR	3135,41	1153	-	4	no	371	58.4463	647	460	5	GTGGCCCTCATAGATACGGTGCGGCCGTTC	0	1043	90.46	5.9	3.64	GTCTGTTGCAATAAAGGTGTGA	0	0	18.2356	36.6248	-	-	-	g868.t1,Cre01.g038800.t1.1,MIP3	PF00230	PTHR19139,PTHR19139:SF3
LMJ.RY0402.040037	64	7.41367	111	13.063	79	17.5084	70	14.0798	351	12.0466	C179	H05	plate105	E05	3prime	chromosome_1	-	5499441	5499441-?	Cre01.g038800	sense	3'UTR	2734,442	10271	-	3	no	402	91.5916	8442	775	34	TGCGAAGCGCATCAGGAACACTGCGATACG	0	9551	92.99	2.39	4.62	ACCGTTAGGTATAGTCACAATT	0	0	13.9387	31.4514	-	-	-	g868.t1,Cre01.g038800.t1.1,MIP3	PF00230	PTHR19139,PTHR19139:SF3
LMJ.RY0402.040037	100	14.7548	69	14.5749	100	15.9963	108	17.5092	345	13.4578	C179	H05	plate105	E05	5prime	chromosome_16	-	6120212	?-6120213	Cre16.g675750	antisense	intron	6707,3635	6498	-	4	yes_nearest_distal_-114	864	99.6534	4888	17	5	CCCCCACGCCTTCGCCCGTACTCTAAACAA	0	547	NA	NA	NA	CCGGATTTCGGTCGTGTCCGTC	0	0	14.8564	30.1109	-	-	-	-	-	-
LMJ.RY0402.040037	0	0	0	0	2	0.443251	0	0	0	0	C179	H05	plate105	E05	3prime	UNALIGNED	?	?	?	gene_unknown	-	-	-	56	-	10	no	nan	nan	0	0	0	AGATCGGAAGAGCGTCGTGTAGGGAAAGAG	-	52	92.86	100	-92.86	TTTTAGGAAAGGGGGAGGGGGC	0	0	0.367167	0.801167	-	-	-	-	-	-
LMJ.RY0402.040038	40	5.90191	22	4.64706	29	4.63892	44	7.13339	199	7.83185	C179	H06	plate105	E06	5prime	chromosome_3	+	7921002	7921002-?	Cre03.g202250	sense	intron	827,2558	16462	deletion	1	no	705	99.6635	15994	54	13	TGTGTCAGCCAGGGCAGCGGCTGGCCTGAT	0	15121	91.85	2.99	5.15	TCATGAGCCGGAACGAGTTCTC	0	0	12.1396	26.4927	-	-	-	g4276.t1,Cre03.g202250.t1.1	PF09507	PTHR17598:SF3,PTHR17598
LMJ.RY0402.040038	41	4.74938	51	6.0019	9	1.99463	29	5.83308	146	5.03019	C179	H06	plate105	E06	3prime	chromosome_3	+	7921010	?-7921011	Cre03.g202250	sense	intron	835,2550	1189	deletion	1	no	375	99.6357	1094	4	10	CCTGTCGCACCGCTCACTGCAGCGTCGCAC	0	992	83.43	9.59	6.98	AAGGAACTCCCTTGGCGGCCGA	0	0	10.2674	21.7806	-	-	-	g4276.t1,Cre03.g202250.t1.1	PF09507	PTHR17598:SF3,PTHR17598
LMJ.RY0402.040040	74	10.9185	33	6.97059	22	3.51918	34	5.51216	200	7.70157	C179	H07	plate105	E08	5prime	chromosome_14	+	3837024	3837024-?	Cre14.g632750	antisense	CDS	3009,7795	2551	deletion	1	no	275	99.7129	2431	7	3	ACGCACCTGCAGCTCCAACACGTGTAAGTA	1	2	0.08	99.92	0	GAATTGTGTACTTCGGCTTTGT	0	0	11.8831	68.3405	-	-	-	g15246.t1	PF00069	PTHR23257
LMJ.RY0402.040040	17	2.50831	15	3.16845	5	0.799814	16	2.59396	41	1.57274	C179	H07	plate105	E08	5prime	chromosome_14	-	3837048	?-3837049	Cre14.g632750	sense	CDS	2985,7819	9274	deletion	1	no	812	99.7093	8918	26	8	CCGAATGCCCCGCTGCACCCCTGTACGCCC	0	8712	93.94	1.75	4.31	GCCCGGGGTGAGGTTCCTCCCT	0	0	4.66421	7.3513	-	-	-	g15246.t1	PF00069	PTHR23257
LMJ.RY0402.040040	72	8.34038	53	6.23727	15	3.32438	42	8.44791	156	5.36622	C179	H07	plate105	E08	3prime	insertion_cassette_CIB1	+	0	?-1	unknown_chrom	-	-	-	629	-	10	no	2143	99.1974	618	5	6	GTTGGACTCACTAGTCACACGAGCCCTCGT	0	568	90.3	3.66	6.04	GGCAAGGCACAACTGGAGCAGA	0	0	8.00033	41.5651	-	-	-	-	-	-
LMJ.RY0402.040040	48	7.0823	17	3.59091	11	1.75959	36	5.83641	103	3.85243	C179	H07	plate105	E08	5prime	insertion_cassette_CIB1	+	2223	2223-?	unknown_chrom	-	-	-	4512	-	10	no	2137	99.8434	4464	7	12	GTTGGACTCAGGAGCAACTAGTCTGCCAGA	0	4305	95.41	1.71	2.88	TACCCACCGGCCGTCATCCGGG	0	0	7.09738	34.6731	-	-	-	-	-	-
LMJ.RY0402.040054	10	1.15839	7	0.82379	11	2.43788	9	1.81027	44	1.52801	C179	H09	plate105	E22	3prime	chromosome_3	-	416787	416787-?	Cre03.g144947	sense	3'UTR	4194,1666	1023	-	4	yes_nearest_distal_+88	189	99.6207	788	3	4	TCGCGCTATGGCCGCGCCGCTGAGCTCGTG	0	184	NA	NA	NA	TCGGCCTACGCGACGACGGTGT	0	0	7.02317	31.3983	-	-	-	-	-	-
LMJ.RY0402.040054	11	1.62303	0	0	5	0.799814	5	0.810612	15	0.574827	C179	H09	plate105	E22	5prime	chromosome_17	+	4069051	4069051-?	Cre17.g729250	sense	3'UTR	12196,376	121	-	5	yes_nearest_distal_+249	0	97.7273	43	1	1	CCATCACAACAAAGCCTCACCCTAATGACC	0	43	NA	NA	NA	GACCACGTAAGTATTTAATGCA	0	0	3.47098	9.84626	-	-	-	-	-	-
LMJ.RY0402.040054	11	1.27422	1	0.117684	3	0.664877	0	0	16	0.554648	C179	H09	plate105	E22	3prime	insertion_cassette_CIB1	+	0	?-1	unknown_chrom	-	-	-	713	-	10	no	2220	98.3673	482	8	6	GTTGGACTCACTAGTCACACGAGCCCTCGT	0	639	89.62	4.49	5.89	GTCGGGTGGCACGAGCGCCCCA	0	0	3.92471	16.6718	-	-	-	-	-	-
LMJ.RY0402.040054	9	1.04255	0	0	2	0.443251	4	0.804563	8	0.247524	C179	H09	plate105	E22	3prime	insertion_cassette_CIB1	+	799	?-800	unknown_chrom	-	-	-	3482	-	10	no	1347	99.259	2947	22	18	CCTGAGAGCCCTGCGCGGCCGCTACCCAGG	0	3230	92.76	2.53	4.71	CTGTTCAGCGCACGCCGAGTTA	0	0	3.66651	18.3906	-	-	-	-	-	-
LMJ.RY0402.040054	4	0.463354	1	0.117684	2	0.443251	1	0.201141	3	0.107746	C179	H09	plate105	E22	3prime	insertion_cassette_CIB1	+	1209	?-1210	unknown_chrom	-	-	-	656	-	10	no	300	99.6743	612	2	2	CTGTCGCTGAAGGCTCGGTTGACCTGGAGG	0	478	72.87	13.72	13.41	GCATGGCGGGGTACGAATCGAG	0	0	2.487	7.21624	-	-	-	-	-	-
LMJ.RY0402.040054	6	0.885287	3	0.63369	8	1.2797	3	0.486367	17	0.685773	C179	H09	plate105	E22	5prime	insertion_cassette_CIB1	+	2223	2223-?	unknown_chrom	-	-	-	6398	-	10	no	2132	99.8088	6264	12	18	GTTGGACTCAGGAGCAACTAGTCTGCCAGA	0	5605	87.61	6.03	6.36	TACGTGGTTGAGTCACCTTGAT	0	0	4.22334	15.5044	-	-	-	-	-	-
LMJ.RY0402.040059	27	3.98379	20	4.2246	120	19.1955	82	13.294	129	4.89227	C179	H10	plate105	F03	5prime	chromosome_12	+	7504327	7504327-?	Cre12.g555950	antisense	intron	18070,14456	12227	deletion	1	no	1041	99.8174	12029	22	14	CAAACAAGCCAGGTGGCCGGCTTAGAACGG	0	9469	77.44	6.9	15.65	TGTTTCCGAGCAGTTAATGGCT	0	0	16.3417	10.6262	-	Putative flagellar inner arm dynein heavy chain, novel minor type dynein (monomeric)	Putative flagellar inner arm dynein heavy chain, novel minor type dynein (monomeric). Has not been identified in Chlamydomonas flagella in mass spec proteomic study by Yagi et al. [PMID: 19351714]; novel minor type found exclusively at the flagellar basa	g13413.t1,Cre12.g555950.t1.1,DHC11	PF08393,PF07728,PF03028	PTHR10676,PTHR10676:SF138
LMJ.RY0402.040059	42	4.86522	20	2.35369	47	10.4164	57	11.465	75	2.66761	C179	H10	plate105	F03	3prime	chromosome_12	+	7504331	?-7504332	Cre12.g555950	antisense	intron	18066,14460	6945	deletion	1	no	978	99.5886	6778	28	40	TGCGCTGTTCCGTCTCCCGGCCCTGCTGCC	0	6117	88.08	5.07	6.85	ATGGCCGTCCGAGAGCCCCGGC	0	0	12.2083	9.299	-	Putative flagellar inner arm dynein heavy chain, novel minor type dynein (monomeric)	Putative flagellar inner arm dynein heavy chain, novel minor type dynein (monomeric). Has not been identified in Chlamydomonas flagella in mass spec proteomic study by Yagi et al. [PMID: 19351714]; novel minor type found exclusively at the flagellar basa	g13413.t1,Cre12.g555950.t1.1,DHC11	PF08393,PF07728,PF03028	PTHR10676,PTHR10676:SF138
LMJ.RY0402.040063	63	7.29783	69	8.12022	42	9.30827	32	6.4365	257	8.43362	C179	H11	plate105	F07	3prime	chromosome_7	-	4226059	4226059-?	Cre07.g342000	antisense	3'UTR	7709,348	2124	deletion	1	no	632	94.5385	1731	100	16	AACGCAACCACCCGCCCACATATGCAATTG	0	1802	84.84	8.52	6.64	AGGGGTTACGGGTGCGGTGGGA	0	2	8.21087	11.558	-	-	-	g7947.t1	PF00651,PF01135	PTHR11579
LMJ.RY0402.040063	43	6.34456	20	4.2246	55	8.79796	52	8.43037	189	7.4666	C179	H11	plate105	F07	5prime	chromosome_7	-	4226064	?-4226065	Cre07.g342000	antisense	3'UTR	7714,343	9120	deletion	1	no	404	99.7529	8880	22	7	CTGCCTGATATGCGGGCGTACGGCACCATG	0	8314	91.16	3.74	5.1	GTAGTTTTAGGGCTACGATCGC	0	2	8.32666	16.7319	-	-	-	g7947.t1	PF00651,PF01135	PTHR11579
LMJ.RY0402.040065	22	2.54845	15	1.76526	18	3.98926	27	5.4308	74	2.61106	C179	H12	plate105	F09	3prime	chromosome_1	-	5965005	5965005-?	Cre01.g042402	sense	3'UTR	1685,211	4029	-	3	no	838	99.1706	3826	32	28	TTCCTGTTTATTTGTTTACCTCGTCTGTGA	0	3711	92.11	2.51	5.39	TGGGTATGCGGCGTGTTCCGGA	0	0	7.63895	11.6416	-	-	-	g950.t1	-	-
LMJ.RY0402.040065	0	0	1	0.117684	0	0	0	0	0	0	C179	H12	plate105	F09	3prime	UNALIGNED	?	?	?	gene_unknown	-	-	-	36	-	10	no	nan	nan	0	0	0	AGATCGGAAGAGCGTCGTGTAGGGAAAGAG	-	31	86.11	100	-86.11	GGAGGTTCACACGCGGGGGGCA	2	1	0.278868	0.464803	-	-	-	-	-	-
LMJ.RY0402.040065	0	0	0	0	1	0.221626	1	0.201141	0	0	C179	H12	plate105	F09	3prime	UNALIGNED	?	?	?	gene_unknown	-	-	-	69	-	10	no	0	0	0	35	0	GTAGATCGGAAGAGCGTCGTGTAGGGAAAG	-	34	49.28	100	-49.28	GGGCTCACTGTTTGCGCGTGCC	1	1	0.71862	0.498995	-	-	-	-	-	-
LMJ.RY0402.040065	0	0	0	0	2	0.319926	0	0	0	0	C179	H12	plate105	F09	5prime	UNALIGNED	?	?	?	gene_unknown	-	-	-	5	-	10	no	nan	nan	0	0	0	AGGGAAAGAGTGTAGATCTCGGTGGTCGCC	-	5	100	100	-100	TTTTCAGGAGCGATATCCGTGT	1	0	0.392521	1.37256	-	-	-	-	-	-
LMJ.RY0402.040072	54	7.96758	43	9.08289	63	10.0777	89	14.4289	147	5.73464	C179	H14	plate105	F16	5prime	chromosome_3	-	733002	?-733003	Cre03.g146127	antisense	5'UTR	49,3035	2403	-	3	no	702	99.6664	2390	8	6	TAACCTGACTGTCTTTGCACGCCGTGACAA	0	2301	95.76	0.83	3.41	ACACCGGCGGCTATCTCCTGGT	0	0	15.2026	7.52908	FAP96	Flagellar Associated Protein	Flagellar Associated Protein of unknown function, found in the flagellar proteome [PMID: 15998802]	g2971.t1,Cre01.g060800.t1.1,Cre01.g060800.t1.2	-	-
LMJ.RY0402.040074	21	2.43261	27	3.17748	10	2.21626	13	2.61483	46	1.64406	C179	H15	plate105	F18	3prime	chromosome_16	-	4371555	4371555-?	Cre16.g671450	antisense	CDS	717,4079	307	-	4	yes_nearest_distal_+88	550	100	55	0	5	CCGATGATGCCGCCGCCGCAGATGACCACT	0	7	NA	NA	NA	AGGGGGGAGGGCGGGCCAGTAG	0	0	6.73573	4.68114	-	-	-	-	-	-
LMJ.RY0402.040077	451	66.5441	210	44.3583	220	35.1918	260	42.1518	1037	40.8223	C179	H16	plate105	F21	5prime	chromosome_12	-	1044317	?-1044318	Cre12.g491100	antisense	CDS	4472,2450	98	-	5	yes_nearest_distal_-249	0	81.3953	70	16	1	AGGCGCGTCAGGGCACGTTATGACACCACA	0	67	NA	NA	NA	TAACTTCTGCTCTTAGTGGGCT	0	0	6.10419	25.2021	-	-	-	-	-	-
LMJ.RY0402.040077	445	51.5482	333	39.1889	128	28.3681	156	31.3779	805	26.8586	C179	H16	plate105	F21	3prime	insertion_cassette_CIB1	+	0	?-1	unknown_chrom	-	-	-	2231	-	10	no	556	99.5479	2202	10	15	GTTGGACTCACTAGTCACACGAGCCCTCGT	0	1984	88.93	4.48	6.59	CGAGAACACTCGCTCGGACAT	0	0	5.00917	19.1847	-	-	-	-	-	-
LMJ.RY0402.040077	547	80.7087	310	65.4813	260	41.5904	383	62.0929	1300	51.2891	C179	H16	plate105	F21	5prime	insertion_cassette_CIB1	+	2223	2223-?	unknown_chrom	-	-	-	2788	-	10	no	2218	99.7815	2740	6	13	GTTGGACTCAGGAGCAACTAGTCTGCCAGA	0	2646	94.91	2.12	2.98	ACAAGGCAGCAAGTAACTCTTC	0	0	8.92328	34.2818	-	-	-	-	-	-
LMJ.RY0402.040078	290	33.5932	316	37.1882	122	27.0383	130	26.1483	1169	38.8954	C179	H17	plate105	F22	3prime	chromosome_1	-	4545131	4545131-?	Cre01.g031004	sense	3'UTR	5551,470	285	-	5	yes_nearest_distal_+230	0	96.4286	54	2	1	GATGCCAGGTATGGAGCGTGAGGCATCATT	0	53	NA	NA	NA	GCGCCGGATGTGTAACCCGCCC	0	0	4.80048	3.99196	-	-	-	-	-	-
LMJ.RY0402.040079	242	28.0329	242	28.4796	466	103.278	402	80.8585	970	33.4382	C215	D06	plate105	F23	3prime	chromosome_2	-	1142778	1142778-?	Cre02.g081600	sense	CDS	3707,1919	1071	deletion	1	no	550	99.7175	1059	3	6	CTGCCCGGTGCTCAGTGGCGTCAAGTGGAC	0	1002	93.56	1.12	5.32	AGGGCCGCATGGCTTCGGTGGT	0	0	3.2282	5.58056	-	-	-	g1494.t1,PHX3	PF03171	PTHR10869
LMJ.RY0402.040079	339	50.0187	197	41.6123	1021	163.322	642	104.083	1479	58.4296	C215	D06	plate105	F23	5prime	chromosome_2	-	1142783	?-1142784	Cre02.g081600	sense	CDS	3702,1924	82	deletion	1	no	78	94.8052	73	4	2	GTGCGAGGCGTGCGTGTCCTCCGTGTTGCC	0	73	89.02	7.32	3.66	TTCTAATTAACTTGATGTCGGG	0	0	3.809	8.61762	-	-	-	g1494.t1,PHX3	PF03171	PTHR10869
LMJ.RY0402.040082	10	1.47548	2	0.42246	4	0.639852	2	0.324245	12	0.457927	C179	H18	plate105	G02	5prime	chromosome_1	-	3006324	?-3006325	Cre01.g018550	sense	3'UTR	12061,239	4517	duplication	1	no	791	99.7264	4374	12	4	CCCCGAAGCACAACAGTCGCAACCTTCAAC	0	4077	90.26	3.76	5.98	TGCCTGTTCTTAGCCCCTCTG	0	0	1.85075	1.17072	-	-	-	g437.t1	PF00211	PTHR11017
LMJ.RY0402.040082	13	1.91812	5	1.05615	6	0.959777	5	0.810612	36	1.38139	C179	H18	plate105	G02	5prime	chromosome_1	+	3006333	3006333-?	Cre01.g018550	antisense	3'UTR	12052,248	5005	duplication	1	no	509	99.5868	4820	20	6	GCTTCGGGGACGAATGCATTGCCTGATTTA	0	4684	93.59	1.86	4.56	TATGAACGGTACTATGATGGAGT	0	0	3.77069	2.94012	-	-	-	g437.t1	PF00211	PTHR11017
LMJ.RY0402.040086	266	39.2477	126	26.615	112	17.9158	107	17.3471	1039	40.5934	C179	H19	plate105	G06	5prime	chromosome_13	+	3421218	3421218-?	Cre13.g587300	antisense	3'UTR	3782,962	1493	deletion	1	no	1017	98.711	1455	19	7	GCATCCGCGGCCTTTTCAGGTTCTCCTTGT	0	1405	94.11	2.41	3.48	GCAATCGGGGCCTACACCAATT	0	1	12.0462	25.5337	-	-	-	g14408.t1	-	-
LMJ.RY0402.040086	266	30.8131	261	30.7156	50	11.0813	66	13.2753	1165	37.9793	C179	H19	plate105	G06	3prime	chromosome_13	+	3424469	?-3424470	Cre13.g587300	antisense	intron	531,4213	3721	deletion	1	no	1019	99.3501	3669	24	35	TCTGACTCGGACGGGCTCTGACTCGGAGCG	0	3269	87.85	4.73	7.42	TGTCAAAGGCTTGGGCAGACGG	0	1	8.71998	17.5177	-	-	-	g14408.t1	-	-
LMJ.RY0402.040090	39	5.75437	32	6.75936	59	9.43781	42	6.80914	137	5.34566	C179	H20	plate105	G10	5prime	chromosome_7	-	5982064	?-5982065	Cre07.g354551	sense	intron	338,9558	4808	duplication	1	no	362	99.7408	4617	12	3	TCACATTTGCTTTCGCTGCTCCCGTGACAG	0	4533	94.28	1.48	4.24	CACGTGGACTCTAGCTGAACTG	0	0	2.03988	2.06012	-	-	-	g8248.t1,Cre07.g354551.t1.1	-	-
LMJ.RY0402.040090	46	5.32858	49	5.76653	23	5.09739	26	5.22966	116	4.11258	C179	H20	plate105	G10	3prime	chromosome_7	-	5982065	5982065-?	Cre07.g354551	sense	intron	337,9559	702	duplication	1	no	336	99.7114	691	2	6	AGTTGTCGATGTTTGGTTATCTGGATAATC	0	657	93.59	1.71	4.7	CTGAGGATTCAACCGGGGCACC	0	1	1.29102	1.08101	-	-	-	g8248.t1,Cre07.g354551.t1.1	-	-
LMJ.RY0402.040092	65	9.59061	27	5.70321	70	11.1974	64	10.3758	232	8.88968	C215	D07	plate105	G12	5prime	chromosome_3	+	1451710	1451710-?	Cre03.g151400	sense	intron	9187,12875	15746	-	3	no	492	98.2124	14889	271	14	ATGATAGTAAGCCCTCCCCCTCTCTACCCG	0	14493	92.04	2.83	5.13	GGCTGTCTCTCCCCAGGGAGGC	0	1	19.6312	28.0871	-	-	-	g3081.t1	PF00005	PTHR19229
LMJ.RY0402.040093	26	3.0118	34	4.00127	15	3.32438	18	3.62053	149	5.02288	C179	H22	plate105	G13	3prime	chromosome_12	+	1955894	?-1955895	Cre12.g510400	sense	intron	454,2073	964	-	3	no	927	96.1378	921	37	7	TATGCATATCATGGCGATGACATGCACGGG	0	831	86.2	6.85	6.95	GGGATTGTGTCCAGGAGGCGTG	0	0	4.028	13.6216	CPLD30	Putative rubredoxin-like protein	Putative rubredoxin-like protein. Conserved expressed thylakoid localized protein with rubredoxin cluster; strong similarity to unknown protein [Oryza sativa (japonica cultivar-group). AP005504.3 Gene designation P0577B11.138. Contains rubredoxin-type ir	g12341.t1,RBD4	-	PTHR14769
LMJ.RY0402.040096	118	13.669	125	14.7105	35	7.75689	22	4.42509	349	11.4127	C179	H23	plate105	G16	3prime	chromosome_12	+	2813119	?-2813120	Cre12.g502600	sense	3'UTR	5433,819	7335	duplication	1	no	814	98.0758	6830	134	60	AGCCTCAAACATATACATGCAAGCAACGGA	0	6634	90.44	3.86	5.7	GCAGAGCGACGGTCGGGGGGGT	0	0	13.3098	20.0499	SLT1	Sodium/sulfate co-transporter	SAC1-like transporter 1, putative sodium/sulfate co-transporter, transcript is up-regulated during sulfur-deprivation; related to the SAC1 protein which regulates sulfur-deficiency responses [PMID: 16307308]	g12519.t1,Cre12.g502600.t1.1	PF03600,PF02080	PTHR10283:SF52,PTHR10283
LMJ.RY0402.040096	130	19.1812	128	27.0374	90	14.3967	57	9.24098	651	25.878	C179	H23	plate105	G16	5prime	chromosome_12	+	2813122	2813122-?	Cre12.g502600	sense	3'UTR	5436,816	4641	duplication	1	no	939	99.543	4574	21	9	GCTTCAAGCCACAACCCCATGCACTTCCCG	0	4448	95.84	1.27	2.89	GGTGTTCAGAGCGGCGATTGCA	0	0	21.344	44.7841	SLT1	Sodium/sulfate co-transporter	SAC1-like transporter 1, putative sodium/sulfate co-transporter, transcript is up-regulated during sulfur-deprivation; related to the SAC1 protein which regulates sulfur-deficiency responses [PMID: 16307308]	g12519.t1,Cre12.g502600.t1.1	PF03600,PF02080	PTHR10283:SF52,PTHR10283
LMJ.RY0402.040102	246	36.2968	187	39.5	222	35.5118	201	32.5866	665	26.079	C179	H24	plate105	G22	5prime	chromosome_4	+	674339	674339-?	Cre04.g217949 & Cre04.g217951	downstream & upstream	intergenic	380 & 26	2075	-	3	no	940	99.7598	2077	5	4	TATGGCGTGAGGAAGGCAAAGCTGGGCCCA	0	1926	92.82	2.02	5.16	GAATTGAATTCGCTGCAGTAGC	0	1	9.38964	26.97	- & -	- & Low-CO2-inducible protein	- & Low-CO2 inducible gene (homologous to unknown protein in Trypanosoma brucei) revealed by cDNA array analyses	g4580.t1 & g4581.t1,Cre03.g209350.t1.1,Cre03.g209350.t1.2,LCI33	PF03407 & -	PTHR10994:SF5,PTHR10994 & PTHR13555,PTHR13555:SF2
LMJ.RY0402.040102	407	47.1463	449	52.8403	266	58.9524	271	54.5091	1299	44.8261	C179	H24	plate105	G22	3prime	chromosome_6	+	3530642	?-3530643	Cre06.g278110	antisense	CDS	6760,2096	2698	-	3	no	795	99.3501	2446	16	10	GCTCGTGCTCCAGCAGAGCCTCGGGCCTAT	0	2427	89.96	2.56	7.49	CGGACTCCCTTCAGCTGCGTTG	0	1	21.1121	40.8673	-	-	-	g6253.t1,Cre13.g594000.t1.1,Cre13.g594000.t1.2	-	PTHR11017
LMJ.RY0402.040102	102	15.0499	70	14.7861	103	16.4762	107	17.3471	321	12.5524	C179	H24	plate105	G22	5prime	chromosome_8	-	2522198	?-2522199	Cre08.g372100 & Cre08.g372150	upstream & upstream	intergenic	121 & 1619	10494	-	4	yes_nearest_distal_-132	499	16.6667	3	15	3	GCAGATCGCTCCAATGAATAGCTCAAGTGC	0	1	NA	NA	NA	CGAGCCCAAAATCTTAGGTCTC	0	1	5.78097	15.4266	- & -	- & -	- & -	- & -	- & -	- & -
LMJ.RY0402.040103	3	0.442644	0	0	3	0.479889	1	0.162122	7	0.287107	C179	I01	plate105	G23	5prime	chromosome_6	-	2216641	?-2216642	Cre06.g266250	sense	3'UTR	2970,153	761	-	3	no	782	93.2432	69	5	3	CTGCCATTTAAGCAGGTTACCTATTATAAC	1	722	94.88	4.73	0.39	AGGATCATTGCGACGCTTCAGT	0	0	1.09303	3.46812	-	-	-	g5976.t1,Cre06.g266250.t1.1	PF00069	PTHR24347,PTHR24347:SF115
LMJ.RY0402.040103	6	0.885287	4	0.84492	1	0.159963	4	0.64849	20	0.808994	C179	I01	plate105	G23	5prime	chromosome_10	+	3248281	3248281-?	Cre10.g443000	antisense	intron	5117,5599	763	-	5	yes_nearest_distal_+249	0	100	1	0	1	CGGGCCGCGTGCTCATTGACGGCCAAGACA	0	1	NA	NA	NA	CTTCTGAGGGACAACACAACA	0	0	3.01667	4.68708	-	-	-	-	-	-
LMJ.RY0402.040103	21	2.43261	17	2.00063	9	1.99463	7	1.40798	67	2.22555	C179	I01	plate105	G23	3prime	insertion_cassette_CIB1	+	0	?-1	unknown_chrom	-	-	-	859	-	10	no	2222	98.9426	655	7	11	GTTGGACTCACTAGTCACACGAGCCCTCGT	0	712	82.89	12.34	4.77	GCCCTGGGGCCTACCCCATTAC	0	0	4.39753	10.4415	-	-	-	-	-	-
LMJ.RY0402.040103	20	2.31677	21	2.47137	12	2.65951	4	0.804563	87	2.90801	C179	I01	plate105	G23	3prime	insertion_cassette_CIB1	+	0	?-1	unknown_chrom	-	-	-	63	-	10	no	2125	50	2	2	2	GTTGGACTCACTAGTCACACGAGCCCTCGT	0	1	1.59	98.41	0	TCTCGTGCCCCTTTGCATTTGT	0	0	5.01704	15.3879	-	-	-	-	-	-
LMJ.RY0402.040104	57	6.6028	47	5.53116	20	4.43251	30	6.03422	82	2.80764	C179	I02	plate105	G24	3prime	chromosome_13	-	4155875	4155875-?	Cre13.g592000	sense	3'UTR	6360,806	8612	-	3	no	826	91.2446	6576	631	41	CAAATATTAGGTCATACGTTGATTAAGGGG	0	7823	90.84	4.71	4.45	ACCCCTCGCAGACCTTCGGTAC	0	1	3.13565	7.55715	-	-	-	g14514.t1,Cre13.g592000.t1.1	PF00069	PTHR26263,PTHR26263:SF49
LMJ.RY0402.040112	15	2.21322	13	2.74599	17	2.71937	19	3.08033	51	2.00775	C179	I03	plate105	H08	5prime	chromosome_10	+	6062108	6062108-?	Cre10.g463300	sense	intron	6893,6029	1001	-	3	no	156	98.6842	975	13	8	AAGTAGAAAGGAGCGCAGGAGCTGCAGGTG	0	944	94.31	2.2	3.5	GAGTTCGTCGACCCACCTGGGA	0	0	13.5536	6.31112	-	-	-	g11353.t1,Cre10.g463300.t1.1	-	-
LMJ.RY0402.040112	27	3.12764	15	1.76526	12	2.65951	7	1.40798	54	1.84976	C179	I03	plate105	H08	3prime	chromosome_17	-	2680339	2680339-?	Cre17.g717800	antisense	intron	7339,2193	234	-	4	no	468	25.8503	38	109	5	CACTGCCCGCTGTGTGACCCACCCGGTGCC	0	98	41.88	55.98	2.14	GTGGTTATGACATCACAACCCG	0	0	10.6077	5.45281	-	-	-	g17372.t1,Cre17.g717800.t1.1	PF04097	PTHR11225,PTHR11225:SF1
LMJ.RY0402.040122	41	4.74938	34	4.00127	12	2.65951	12	2.41369	100	3.39037	C179	I04	plate105	H18	3prime	chromosome_2	-	2879730	2879730-?	Cre02.g094850	antisense	CDS	6216,556	1242	with-junk	2	yes_nearest_distal	387	71.5696	725	288	7	AAGTCTCGCCCGAGACATTAGCCCCCGGAA	0	45	NA	NA	NA	TAGGTAGACGCGACGGGGGTGA	0	0	8.70212	6.54293	-	-	-	-	-	-
LMJ.RY0402.040122	43	6.34456	20	4.2246	31	4.95885	39	6.32278	115	4.58986	C179	I04	plate105	H18	5prime	chromosome_2	-	2879770	?-2879771	Cre02.g094850	antisense	CDS	6256,516	3778	with-junk	2	no	1518	99.5964	3702	15	13	TGGAGAAGCTCCCCAACCGCCATGTGCCCA	0	3563	94.31	3.15	2.54	CAAGACTAAATTGCGTTTTGGG	0	0	12.67	9.13109	-	-	-	g1794.t1	-	-
LMJ.RY0402.040123	40	4.63354	17	2.00063	4	0.886502	10	2.01141	66	2.23348	C179	I05	plate105	H19	3prime	insertion_cassette_CIB1	+	0	?-1	unknown_chrom	-	-	-	1887	-	10	no	2118	99.3092	1869	13	21	GTTGGACTCACTAGTCACACGAGCCCTCGT	0	1634	86.59	5.99	7.42	AGCGCCGAGGTCTTCCGTATCG	0	0	12.9639	18.713	-	-	-	-	-	-
LMJ.RY0402.040124	16	1.85342	23	2.70674	10	2.21626	12	2.41369	36	1.28003	C179	I06	plate105	H20	3prime	chromosome_13	-	1845336	1845336-?	Cre13.g575300	sense	3'UTR	5187,55	1577	deletion	1	no	953	98.8586	1559	18	20	TGGCCCCATCGGGGGTACAAGCACGCATGC	0	1427	90.49	2.47	7.04	AGCGGGAGTAAGGTCTGTCCGA	0	0	10.0183	5.61293	-	-	-	g14139.t1	PF07714,PF02985	PTHR12984:SF3,PTHR12984
LMJ.RY0402.040124	14	2.06567	13	2.74599	23	3.67915	16	2.59396	45	1.79997	C179	I06	plate105	H20	5prime	chromosome_13	-	1845337	?-1845338	Cre13.g575300	sense	3'UTR	5186,56	4081	deletion	1	no	356	99.638	3853	14	1	AACTTCAACCACCATCGGCCCCGATCGGCC	0	3676	90.08	4.61	5.32	AGTGGAGTTATTCGAATCGTCG	0	0	8.63546	6.81669	-	-	-	g14139.t1	PF07714,PF02985	PTHR12984:SF3,PTHR12984
LMJ.RY0402.040130	54	6.25528	62	7.29643	24	5.31901	19	3.82167	283	9.63821	C179	I08	plate105	I02	3prime	chromosome_13	-	886203	886203-?	Cre13.g567550	sense	CDS	244,8214	937	with-junk	2	no	678	99.6791	932	3	9	CCCCTTGCCCAGTTTGTACTCAAAAAGGTC	0	842	89.86	4.7	5.44	AGGGCGGCTAGAATGAGGATGG	0	0	8.49476	5.98813	-	-	-	g13966.t2, g13966.t1	PF00069	PTHR24361,PTHR24361:SF25, PTHR24362,PTHR24362:SF138
LMJ.RY0402.040130	24	3.54115	24	5.06952	11	1.75959	16	2.59396	139	5.50062	C179	I08	plate105	I02	5prime	chromosome_13	-	886254	?-886255	Cre13.g567550	sense	CDS	193,8265	1259	with-junk	2	yes_nearest_distal	479	99.6006	1247	5	3	CTTCTTGAGGACCGTGTAGTTTTGCATGGC	0	66	NA	NA	NA	CAGACCGTATAGCTGTGCAGATG	0	0	12.9811	9.58717	-	-	-	-	-	-
LMJ.RY0402.040132	44	5.0969	59	6.94337	42	9.30827	38	7.64335	192	6.95867	C215	D10	plate105	I04	3prime	chromosome_16	-	4654921	4654921-?	Cre16.g687450	antisense	intron	7002,1579	6830	deletion	1	no	258	99.7155	6659	19	28	GTTTAGGAAGTGGTAGACGGTGGGGAGGGA	0	5883	86.13	5.68	8.18	GGCAGTCATCACGCCCGATCTA	0	1	15.36	29.9781	CPLD54	-	-	g16341.t1,Cre16.g687450.t1.1	PF02254,PF00999	PTHR16254
LMJ.RY0402.040132	48	7.0823	21	4.43583	43	6.8784	52	8.43037	167	6.35907	C215	D10	plate105	I04	5prime	chromosome_16	-	4654927	?-4654928	Cre16.g687450	antisense	intron	7008,1573	40	deletion	1	no	527	5	2	38	1	TGAATGTGACACCCCCCCACCACCACCACC	0	2	5	95	0	TGCGTGGACCGAATGCCGGCAC	0	1	18.7455	35.2485	CPLD54	-	-	g16341.t1,Cre16.g687450.t1.1	PF02254,PF00999	PTHR16254
LMJ.RY0402.040134	51	5.90777	67	7.88485	25	5.54064	15	3.01711	304	9.90901	C179	I09	plate105	I06	3prime	chromosome_10	+	2341520	?-2341521	Cre10.g434900	sense	intron	4978,2044	4503	-	5	yes_nearest_distal_-230	0	3.84615	1	25	1	GGGTGGTGGGGCGCATGGTGCACCGGGCCC	0	1	NA	NA	NA	GCGGGATCGCAAGGTGCGACGGA	0	1	17.0753	20.845	-	-	-	-	-	-
LMJ.RY0402.040141	466	68.7573	289	61.0455	396	63.3453	416	67.443	2366	93.1379	C179	I10	plate105	I13	5prime	chromosome_10	+	4259438	4259438-?	Cre10.g450500	antisense	3'UTR	4998,941	5762	deletion	1	no	631	98.9141	5283	58	7	AAAGGGATGTTCGCGTGGGTGACGGAGAAG	0	4876	84.62	6.3	9.08	ATCTAGGATGCGTGGCGCCTGT	0	0	13.9357	28.1748	-	-	-	g11071.t1	PF00686	-
LMJ.RY0402.040141	335	38.8059	322	37.8943	144	31.9141	210	42.2395	1353	45.4804	C179	I10	plate105	I13	3prime	chromosome_10	+	4259442	?-4259443	Cre10.g450500	antisense	3'UTR	4994,945	6784	deletion	1	no	264	71.2476	4780	1929	18	ATGCACACGCCGACACCCTGTGCAGACATA	0	6376	93.99	2.26	3.76	ACGGTACTGCGCGACATATGCG	0	0	9.36276	19.3073	-	-	-	g11071.t1	PF00686	-
LMJ.RY0402.040142	69	10.1808	42	8.87166	58	9.27785	63	10.2137	210	8.21334	C179	I11	plate105	I14	5prime	chromosome_3	-	4963275	?-4963276	Cre03.g179961	sense	intron	7668,12398	185	-	5	yes_nearest_distal_-249	0	96.1538	25	1	1	TGCATTGTATTGTGAGCTGCGGCTTGGGAA	0	24	NA	NA	NA	TTTCGTATCCAAGATGCACGCA	0	0	10.6627	33.1838	-	-	-	-	-	-
LMJ.RY0402.040142	9	1.32793	7	1.47861	14	2.23948	9	1.4591	30	1.2192	C179	I11	plate105	I14	5prime	insertion_cassette_CIB1	-	1382	?-1383	unknown_chrom	-	-	-	453	-	10	no	374	100	362	0	3	GTGACTGGTCTGATCGATGTTGGCCGCGTG	0	263	58.06	29.36	12.58	GCTGACCGAGGTTTTTTGCACG	0	0	1.95782	6.51389	-	-	-	-	-	-
LMJ.RY0402.040145	13	1.5059	20	2.35369	7	1.55138	9	1.81027	51	1.8181	C179	I12	plate105	I17	3prime	chromosome_3	-	7270015	7270015-?	Cre03.g207351	antisense	CDS	5652,820	8135	deletion	1	no	911	96.8958	7585	243	37	AGTAGCTGCCGCCGTGCCAGATGGACGCAC	0	7098	87.25	6.87	5.88	CATCGTGCCCGGACCGATCGCG	0	2	7.32564	11.7617	-	-	-	g4163.t1,Cre03.g207300.t1.3	PF10998	-
LMJ.RY0402.040145	27	3.98379	49	10.3503	39	6.23855	29	4.70155	171	6.70484	C179	I12	plate105	I17	5prime	chromosome_3	-	7271965	?-7271966	Cre03.g207250	sense	3'UTR	2918,1128	3946	deletion	1	no	644	99.1835	3887	32	12	CAGTGAGAGGGGTGCGGCCGCGCTCCGGCG	0	3176	80.49	11	8.51	AATTTGTCACGGATTAGGTTCC	0	2	15.7318	33.2903	GLN4	Glutamine synthetase	Putative glutamine synthetase (EC 6.3.1.2), (Glutamate-ammonia ligase); no predicted organelle targeting	g4164.t1,Cre03.g207250.t1.1	PF00120	PTHR20852:SF14,PTHR20852
LMJ.RY0402.040152	355	41.1227	403	47.4268	412	91.3097	427	85.8871	1806	59.2143	C215	D11	plate105	I24	3prime	chromosome_9	-	2427056	2427056-?	Cre09.g391500	antisense	intron	4885,5757	150	-	4	yes_nearest_distal_+88	225	98.3871	61	1	5	GGTGGGGGTGGGGGATTTACAATCATGATT	0	54	NA	NA	NA	CCGAAGCGTGGCTTGTTCGGTC	0	2	3.32552	3.13664	-	-	-	-	-	-
LMJ.RY0402.040152	397	58.5765	247	52.1738	703	112.454	769	124.672	1868	74.2593	C215	D11	plate105	I24	5prime	chromosome_10	-	1689683	?-1689684	Cre10.g430200	sense	3'UTR|outside_mRNA	6208,100	2193	-	5	yes_nearest_distal_-249	0	25	1	3	1	CACCTCTTGTCATTGCACGCAGCACTAGCA	0	1	NA	NA	NA	TGCCATGCGGGAGAGCACCCCT	0	2	3.10947	3.28367	-	-	-	-	-	-
LMJ.RY0402.040153	15	2.21322	16	3.37968	14	2.23948	12	1.94547	96	3.81512	C179	I14	plate105	J01	5prime	chromosome_5	+	819038	819038-?	Cre05.g248050	sense	CDS	2826,7796	3947	perfect	1	no	150	99.5422	3914	18	2	CTCCTGCCTCAGGCGAGCCAGCTCGCCCTG	0	3648	92.42	2.74	4.84	TTATCGCGCCGGGCCCGTACAC	0	2	4.25191	1.08578	-	-	-	g5171.t1	-	-
LMJ.RY0402.040153	20	2.95096	19	4.01337	24	3.83911	18	2.9182	161	6.34006	C179	I14	plate105	J01	5prime	chromosome_5	-	819038	?-819039	Cre05.g248050	antisense	CDS	2826,7796	1069	perfect	1	no	182	99.7919	959	2	2	CTGGAGGGTAGGGAGGCGCAGCTGGCGGCT	0	1	0.09	99.81	0.09	GGACGTTAAGCCGGCCTCGCCT	0	3	6.52752	0.300949	-	-	-	g5171.t1	-	-
LMJ.RY0402.040153	61	7.06615	74	8.70864	38	8.42177	26	5.22966	423	14.4149	C179	I14	plate105	J01	3prime	insertion_cassette_CIB1	+	1	?-2	unknown_chrom	-	-	-	1636	-	10	no	2214	99.0298	1531	15	18	TTGGACTCACTAGTCACACGAGCCCTCGTC	0	1474	90.1	4.65	5.26	GCCAGCGAACATGCCAAATGTA	0	2	10.8424	4.96471	-	-	-	-	-	-
LMJ.RY0402.040153	26	3.83624	33	6.97059	35	5.5987	30	4.86367	212	8.43289	C179	I14	plate105	J01	5prime	insertion_cassette_CIB1	+	2223	2223-?	unknown_chrom	-	-	-	7386	-	10	no	2129	99.793	7233	15	16	GTTGGACTCAGGAGCAACTAGTCTGCCAGA	0	6958	94.21	2.25	3.55	GAATGGAGACGGCGGAGCTAAG	0	3	8.23808	3.50196	-	-	-	-	-	-
LMJ.RY0402.040154	46	5.32858	41	4.82506	21	4.65414	17	3.41939	137	4.75734	C179	I15	plate105	J02	3prime	chromosome_7	-	3831034	3831034-?	Cre07.g338550	sense	intron	5264,25770	420	-	4	yes_nearest_distal_+88	162	99.7619	419	1	4	CGTGCCGCGCAGCGGCGCGCCCTCCGCCGC	0	30	NA	NA	NA	GGCATGGGTCGGGAGTGGTCTG	0	0	5.99565	5.32189	-	-	-	-	-	-
LMJ.RY0402.040155	8	0.926709	7	0.82379	6	1.32975	4	0.804563	23	0.762015	C179	I16	plate105	J03	3prime	chromosome_17	+	2456976	?-2456977	Cre17.g715801	sense	CDS	6931,8021	10985	duplication	1	no	195	9.10783	783	7814	26	CGGTGGAGGAGGCGGTGGAGGCGGTGGTGG	0	4098	37.31	53.96	8.74	TAGGCACCAGGCAGGCTAATGG	0	2	7.05613	2.57779	-	-	-	g17328.t1,Cre17.g715801.t1.1	-	-
LMJ.RY0402.040155	13	1.91812	10	2.1123	8	1.2797	10	1.62122	16	0.604534	C179	I16	plate105	J03	5prime	chromosome_17	+	2456983	2456983-?	Cre17.g715801	sense	CDS	6938,8014	2469	duplication	1	no	140	69.3914	1562	689	7	GCCACCGCCTTTTCCACCGCCTCCTCCTCC	1	2091	84.69	15.11	0.2	ATAGGCATTGAATTCCGGCCGG	0	1	8.34072	3.69188	-	-	-	g17328.t1,Cre17.g715801.t1.1	-	-
LMJ.RY0402.040157	321	37.1842	285	33.54	119	26.3734	162	32.5848	1090	35.9554	C179	I17	plate105	J05	3prime	chromosome_6	+	4144915	?-4144916	Cre06.g278226	antisense	CDS	2740,8236	448	-	5	yes_nearest_distal_-230	0	100	1	0	1	AGGGTCAGCCCCAGGGCACTAGGCAAGGAG	1	1	NA	NA	NA	AAATGCTGGGCTGAATCCAGGT	0	2	10.8115	8.81503	-	-	-	-	-	-
LMJ.RY0402.040157	338	49.8712	210	44.3583	190	30.3929	178	28.8578	1167	45.9379	C179	I17	plate105	J05	5prime	chromosome_10	-	5711250	?-5711251	Cre10.g460800	antisense	5'UTR_intron	291,3994	11	-	3	no	59	100	5	0	1	GGGAGGATGCTGCCATTTCCATTTCTGTTA	0	5	45.45	54.55	0	CACTGGGCTTGCTTTGCTGAGT	0	1	11.6317	12.1109	-	-	-	g11297.t1,Cre10.g460800.t1.1	PF00069	PTHR24347,PTHR24347:SF65
LMJ.RY0402.040157	104	15.345	61	12.885	73	11.6773	72	11.6728	376	14.905	C179	I17	plate105	J05	5prime	chromosome_12	+	5150856	5150856-?	Cre12.g527150	antisense	3'UTR	2659,609	1418	-	4	yes_nearest_distal_+132	645	99.9231	1300	1	3	CGTCATGGGCGTGCGATGGGACAGTTATAA	0	571	NA	NA	NA	AGCCGACAGTATGCTGATGGGG	0	1	4.97193	2.84605	-	-	-	-	-	-
LMJ.RY0402.040157	0	0	0	0	2	0.443251	1	0.201141	3	0.122573	C179	I17	plate105	J05	3prime	UNALIGNED	?	?	?	gene_unknown	-	-	-	27	-	10	no	0	0	0	27	0	GTAGATCGGAAGAGCGTCGTGTAGGGAAAG	-	26	96.3	100	-96.3	GTTCGACCCGGTCCTCAATACA	2	1	0.164278	0.395082	-	-	-	-	-	-
LMJ.RY0402.040157	124	18.2959	84	17.7433	104	16.6361	65	10.538	398	15.5711	C179	I17	plate105	J05	5prime	UNALIGNED	?	?	?	gene_unknown	-	-	-	557	-	10	no	0	0	0	350	0	GGGACTGATCCTCCTGTGGCTAATTGACCG	-	474	85.1	100	-85.1	TGTGGGCGATACAGGCTGTCAT	0	1	5.71351	3.64966	-	-	-	-	-	-
LMJ.RY0402.040157	106	12.2789	90	10.5916	45	9.97315	48	9.65475	297	9.72586	C179	I17	plate105	J05	3prime	insertion_cassette_CIB1	+	0	?-1	unknown_chrom	-	-	-	397	-	10	no	563	99.7449	391	1	4	GTTGGACTCACTAGTCACACGAGCCCTCGT	0	357	89.92	3.78	6.3	AGAAGGGAGGCCAGACGCGATG	0	1	4.42971	2.4757	-	-	-	-	-	-
LMJ.RY0402.040162	274	40.4281	187	39.5	195	31.1928	175	28.3714	955	37.7459	C179	I19	plate105	J10	5prime	chromosome_10	-	3687003	?-3687004	Cre10.g445952	antisense	intron	2747,2849	12768	-	3	no	692	99.547	12087	55	8	TGCAGTGGGAAGGCGCTCTTGAGCTGGTCT	0	11693	91.58	3.06	5.36	GTGTTTCCTGTATGATGTGCTG	0	0	14.9719	23.3712	-	-	-	g10973.t1	-	-
LMJ.RY0402.040165	64	7.41367	39	4.58969	27	5.98389	23	4.62624	167	5.46761	C179	I20	plate105	J13	3prime	chromosome_17	-	4473778	4473778-?	Cre17.g732400	sense	3'UTR	8121,735	4907	deletion	1	no	839	99.6274	4813	18	27	GTTCCAATACGGGGACCACTTGTCGTATGG	0	4381	89.28	4.1	6.62	GAGCGGCCCGAATTGAAAAAAC	0	0	5.64417	7.47914	-	-	-	g17699.t1	-	-
LMJ.RY0402.040165	89	13.1318	39	8.23797	48	7.67822	56	9.07886	218	8.65612	C179	I20	plate105	J13	5prime	chromosome_17	-	4473815	?-4473816	Cre17.g732400	sense	3'UTR	8084,772	601	deletion	1	no	831	98.6647	665	9	5	CCTGCCCCTTACCCCCCGCGTCCCTACGCT	0	499	83.03	12.98	3.99	TAGACAACGTACCCATCGCGGT	0	0	9.96542	15.0548	-	-	-	g17699.t1	-	-
LMJ.RY0402.040165	0	0	0	0	0	0	0	0	0	0	C179	I20	plate105	J13	3prime	UNALIGNED	?	?	?	gene_unknown	-	-	-	25	-	10	no	0	0	0	25	0	GATCGGAAGAGCGTCGTGTAGGGAAAGAGT	-	23	92	100	-92	TCGTCTAGTGATCCCGTCAACG	3	1	0.328557	0.534224	-	-	-	-	-	-
LMJ.RY0402.040165	1	0.147548	0	0	0	0	0	0	3	0.109041	C179	I20	plate105	J13	5prime	insertion_cassette_CIB1	-	362	?-363	unknown_chrom	-	-	-	92	-	10	no	114	100	5	0	2	CATCAAGCTTGCATGCCGGGCGCGCCAGAA	1	5	5.43	94.57	0	GACTACCGCTCTCCGTCAGTAC	0	0	0.198295	0.382566	-	-	-	-	-	-
LMJ.RY0402.040169	22	2.54845	15	1.76526	16	3.54601	18	3.62053	72	2.53694	C179	I21	plate105	J17	3prime	chromosome_14	+	1252294	?-1252295	Cre14.g616450	sense	intron	3806,3550	8749	duplication	1	no	695	99.0583	5470	52	19	CTCCTTTGTGCAACGAGCATTGTGCACGCA	0	7965	91.04	3.77	5.19	CTACGTCAACTTCACATAACGA	0	0	13.0532	8.98354	CYG46	Adenylate/guanylate cyclase	Similar to guanylate cyclase 1 (GCYB2) from Homo sapiens. Rhodopsin-like	g14851.t1	PF00211,PF03924	PTHR11920:SF113,PTHR11920
LMJ.RY0402.040169	30	4.42644	17	3.59091	31	4.95885	25	4.05306	96	3.88187	C179	I21	plate105	J17	5prime	chromosome_14	+	1252295	1252295-?	Cre14.g616450	sense	intron	3807,3549	3137	duplication	1	no	677	74.7126	65	22	3	GCCATACCGTACCTCTCGTCGCACTGCCGT	0	2919	93.05	2.68	4.27	CACGAGAAAAGTGATCCAGTGG	0	0	12.9553	13.1029	CYG46	Adenylate/guanylate cyclase	Similar to guanylate cyclase 1 (GCYB2) from Homo sapiens. Rhodopsin-like	g14851.t1	PF00211,PF03924	PTHR11920:SF113,PTHR11920
LMJ.RY0402.040171	160	18.5342	125	14.7105	49	10.8597	72	14.4821	300	10.1646	C215	D12	plate105	J19	3prime	chromosome_1	-	1549916	1549916-?	Cre01.g008051	antisense	3'UTR	4839,693	1608	deletion	1	no	637	61.6522	709	441	20	TCCCATCCCACGCCCATCCCACGCCCATCC	0	1480	92.04	3.17	4.79	AGGTATAGTCGGTGGGCACCGG	0	0	7.40315	4.8748	-	-	-	g206.t1	-	PTHR12270,PTHR12270:SF7
LMJ.RY0402.040171	162	23.9027	102	21.5455	121	19.3555	93	15.0774	319	12.4566	C215	D12	plate105	J19	5prime	chromosome_1	-	1549936	?-1549937	Cre01.g008051	antisense	3'UTR	4859,673	12674	deletion	1	no	469	99.5663	12168	53	7	GACTTGGATTGGACGTGGATGGGACCTCAC	0	11482	90.59	3.13	6.27	GGCCTCTGGGATAAAGCATTAC	0	0	15.1278	10.5434	-	-	-	g206.t1	-	PTHR12270,PTHR12270:SF7
LMJ.RY0402.040174	93	10.773	63	7.41411	21	4.65414	24	4.82738	353	11.519	C179	I22	plate105	J22	3prime	chromosome_13	+	2207741	?-2207742	Cre13.g578451	antisense	intron	2146,9419	5302	-	3	no	241	99.6753	5218	17	16	TGTGTGAGGTTGTTTGTGTCGGGTGGAGGG	0	2825	53.28	15.82	30.89	GATCACTGCCACGACCGTACGA	0	0	5.14374	11.9084	-	-	-	g14211.t1,TSL1	PF00133,PF08264	PTHR11946:SF36,PTHR11946
LMJ.RY0402.040176	269	31.1606	305	35.8937	104	23.0491	104	20.9186	615	20.8038	C197	B24	plate105	J24	3prime	chromosome_2	+	2715758	?-2715759	Cre02.g093550 & Cre02.g093600	downstream & downstream	intergenic	1998 & 904	175	-	3	no	147	100	173	0	3	TCAGAAAGACCCTTCCAAACCTGAAGTGTT	0	162	92.57	0.57	6.86	AGATTCGGACATGATGGCTCGC	0	0	2.79273	6.61943	CYG44 & -	Adenylate/guanylate cyclase & -	C terminal domain similar to Guanylyl Cyclase family member (gcy-4) [Caenorhabditis elegans] & -	g1766.t1 & g1768.t1,Cre02.g093600.t1.1,TEH3	PF00211 & PF03061	PTHR11920:SF149,PTHR11920 & -
[truncated: 141,943 more rows]
[truncated: 7 more columns]

## Sheet: Table 2
Supplementary table 2: Mutant phenotypes of alleles per treatment and replicate
mutant_ID	gene	Diuron_1	Diuron_2	Paraquat_1	Paraquat_2
[truncated: 34,657 more rows]

## Sheet: Table 3
Supplementary table 3: High-confidence gene–phenotype relationships of paraquat treatment
[truncated: 12,334 more rows]

[truncated: 1 more sheets: Table 4]
